# Supplementary material for: Mapping the secondary response to traumatic brain injury using spatial transcriptomics shows acute 4-aminopyridine treatment mitigates axonal and molecular pathology
Source: Acta Neuropathol Commun. 2026 Jan 8;14:36. doi: 10.1186/s40478-025-02219-1 (PMC12882205; doi:10.1186/s40478-025-02219-1)
Supplement: Supplementary file 2 — Additional file2 (XLSX 13 kb) [file 40478_2025_2219_MOESM2_ESM.xlsx]

## Sheet: Customized_Gene_Sets
	4-Aminopyridine Reduces Axon Damage and Modifies Molecular Pathways of Acute Traumatic Brain Injury
	GM Sullivan, KL Radomski, S He, MD Wilkerson, CL Dalgard, C Alba, X Zi, ML Doughty, RC Armstrong
	TABLE S8: Customized Gene Set for Disease-associated Glia and Active Neurons
Cell_State	marker_combo	Cell-Level_Marker-Level
Diseased_Glia_GS_RA	Abca1,Aif1,Ank,Apoe,Axl,B2m,C1qa,C1qb,C1qc,C4b,Cacna1a,Ccl3,Ccl6,Cd33,CD44,Cd68,Cebpb,Cst7,Ctsd,Ctss,ctsz,Cxcl5,Fxyd1,Gfap,Gpnmb,H2-d1,H2-k1,Hsd11b1,Ifitm3,Il33,Klk6,Laptm5,Lgals3,Lpl,Lrrtm3,Mamdc2,Osmr,Pld4,Psmb8,Serpina3n,Timp2,Trem2,Vim
Progenitor_or_Newly_Formed_Oligodendrocyte_GS_RA	Pdgfra,Cenpf,Gpr17,BMP4,Ptprb,Enpp6,Ryr3,Cenpa,Nkx6-2,Nkx2-2,Sox6,Bcas1
Mature_Oligodendrocytes_GS_RA	Plp,Mbp,Mog,Opalin,Cldn11,Sec14l5,Anln,Efhd1,Aspa,Mal
Neuronal_Activity_GS_RA	Egr1,Arc,Fos,Npas4
Astrocyte_CodeBook	Myoc,Camk2a,Hepacam,E330013P04Rik,Zfp536,Hopx,Gja1,Grin2c,Dcc,Slc7a10,Brinp3,Hsd11b1,Gfap,Thbs4,Gm29683,Lhx2,Kcne1l,Alpk1,Ddn,Rasl10b,Dio2,Lncpint,Sptbn2,Sema5a,Adamts9,Pdzrn3,Slc17a7,Sulf2,Aqp4,Fxyd6,Rmst,Ccdc3,Rspo1,Pax6,Id3,Atoh8,Rreb1,Nr2f1,Meis2,Rfx4,Smad6,Dbx2,Tfcp2l1,Rorb,Jph,Gm6145,Slc39a12,Kcnip1,Adgrv1,Tnc,Lef1,Etv4,Clstn2,Mcm6,Egfr,Pcsk6,Gli2,Prdm16,Sox6,Gabbr2,Sox9,Olig1,Npas2,Zic4,Es…	class,cluster
1161_Astro-TE_NN_1	Myoc,Camk2a,Lhx2,Kcne1l,Alpk1,Gfap,Ddn,Rasl10b,Dio2,Lncpint,Sptbn2,Sema5a,Adamts9,Pdzrn3,Slc17a7,Sulf2,Aqp4,Fxyd6,Rmst,Ccdc3 Rspo1,Pax6,Id3,Atoh8,Rreb1,Hopx,Nr2f1,Meis2 Rfx4,Smad6,Dbx2,Tfcp2l1,Rorb,Igfbp5,Jph4	supertype,cluster
1162_Astro-TE_NN_2	Hepacam,E330013P04Rik,Zfp536,Hopx,Gm6145,Slc39a12,Gja1,Kcnip1,Adgrv1,Tnc,Rfx4,Lef1,Etv4,Clstn2,Mcm6,Egfr,Pcsk6,Gli2,Lhx2,Dbx2,Zfp536,Prdm16,Sox6	supertype,cluster
1163_Astro-TE_NN_3	Gja1,Grin2c,Dcc,Slc7a10,Brinp3,Hsd11b1,Gabbr2,Sox9,Olig1,Lhx2,Rfx4,Etv4,Npas2,Zic4,Lhx2,Esrrg,Six3,Sox6,Emx2,Lypd6,Gfap,Cxcl5,Ddn,S1pr1,Fam163a,Kcnq3,Kcnq1ot1 Ranbp3l,Emx2os,Zic4,Crym,Cxcl5,Kif5a,Nr2f1	supertype,cluster
1164_Astro-TE_NN_4	Gfap,Thbs4,Gm29683,S1pr1,Thbs4,Slc39a12,Gja1,Tnc,Adgrv1,Nr2f2,Vit,Aqp4,Lhx2,Rfx4,Nr2e1,Id3,Tox3,Meis2	supertype,cluster
OPC_1_2_COP_CodeBook	Pdgfra,Olig1,Rmi2,Ryr3,Pclaf,Mki67,Foxg1,Irx2,Mms22l,Top2a,Col27a1,Sox10,Kif11,Ccbe1,Angpt1,Mcm6,C1ql1,Ankfn1,Plpp4,Myt1,Rfx4,Zfp367,Ascl1,Olig2,Kdm5b,Hmgb2,Zfp808,Cenpf,Cenpa,Slc38a1,Foxm1,Gpr17,Bmp4,Zfp36l1,Gp1bb,Pdzd2,Plekhg1,Bgn,Gstp1,9630013A20Rik,Mob3b,Rab32,Opalin,Cck,Ptger1,Ltbp1,Mog,Mycl,Glis1,St18,Prrx1,Nkx2-2,Zfpm1,Nkx6-2,Barx2,Sox6,Rgcc,9130019P16Rik,Lpar1,Ddc,Vwc2,Cck,Ptger1,Mef2c,En…	subclass,cluster
1179_OPC_NN_1	Pdgfra,Olig1,Rmi2,Ryr3,Pclaf,Mki67,Foxg1,Irx2,Mms22l,Top2a,Col27a1,Sox10,Kif11,Ccbe1,Angpt1,Mcm6,C1ql1,Ankfn1,Plpp4,Myt1,Rfx4,Zfp367,Ascl1,Olig2,Kdm5b,Hmgb2,Zfp808,	supertype,cluster
1180_OPC_NN_2	Cenpf,Pdgfra,Cenpa,Sox10,Kif11,Slc38a1,Foxm1,Kdm5b	supertype,cluster
1181_COP_NN_1	Gpr17,Bmp4,Zfp36l1,Gp1bb,Pdzd2,Plekhg1,Bgn,Gstp1,C1ql1,9630013A20Rik,Mob3b,Rab32,Opalin,Cck,Ptger1,Sox10,Plpp4,Ltbp1,Mog,Olig1,Mycl,Glis1,St18,Prrx1,Nkx2-2,Zfpm1,Nkx6-2,Barx2,Sox6,Rgcc,9130019P16Rik,Gstp1,Lpar1,Ddc,Vwc2,Cck,Ptger1,Mef2c,Enpp6	supertype,cluster
1182_NFOL_NN_2	9630013A20Rik,Ptprb,Egflam,Man1a,Grin2b,Dbx2,Rassf10,Rgs16,Rhbdl2,Piezo2,Sox10,St18,Onecut2,Eya2,Casr,Opalin,Egflam,Tcf7l2,Mitf,Myt1l,Zeb2,Peg3,Grhl1,Creb5,Mycl,Barx2,Sox6,Olig1,Onecut2,Il23a,Enpp6	supertype,cluster
Myelin_OL_Codebook	Cldn11,Sec14l5,9630013A20Rik,Cxcl12,2210011C24Rik,Opalin,Efhd1,Ppp1r14a,Mroh3,Pdzrn3,Lypd6,Olig1,Foxj1,Glis2,St18,Efhd1,Mmel1,Onecut2,Il23a,Anln,Efhd1,Spock3,Prr5l,Hapln2,Enpp6,Grm7,A230001M10Rik,Rhoj,Apod,Klk6,Dlc1,Grm3,Gm5087,Mog,Gm32633,St18,Arid5b,Sall1,Etv1,Hivep2,Creb5,Sox10,Hopx,Arntl2,Foxj1,St18,Zfpm2,Arnt2,Zfp516,Plin3,Rhoj,Art3,Il33,Sspo,Selenop,Klk6,C030029H02Rik,Cdkn1a,Synpr,Pdzrn3	subclass,cluster
1183_MFOL_NN_3	Cldn11,Sec14l5,9630013A20Rik,Cxcl12,2210011C24Rik,Opalin,Efhd1,Ppp1r14a,Mroh3,Pdzrn3,Lypd6,Olig1,Foxj1,Glis2,St18,Efhd1,Mmel1,Onecut2,Il23a	supertype,cluster
1184_MOL_NN_4	Cldn11,Anln,Efhd1,Spock3,Prr5l,Hapln2,Enpp6,Grm7,A230001M10Rik,Rhoj,Apod,Klk6,Dlc1,Opalin,Grm3,Gm5087,Mog,Gm32633,Olig1,St18,Arid5b,Sall1,Etv1,Hivep2,Creb5,Sox10,Hopx,Arntl2,Foxj1,St18,Zfpm2,Arnt2,Zfp516,Plin3,Rhoj,Art3,Il33,Sspo,Selenop,Klk6,C030029H02Rik,Cdkn1a,Synpr,Pdzrn3	supertype,cluster
1194_Microglia_NN_1	C1qa,Tmem119,Plxdc2,Ctss,Slc1a3 Ikzf1,Sall1,Zeb2,Siglech	supertype,cluster
1195_BAM_NN_1	Mrc1,Maf,Pf4,Fyb,Igf1,Fli1,Spi1,Maf,Fos,Trps1	supertype,cluster
	Citations that informed gene set selection
Armstrong et al.,2024	White matter damage and degeneration after traumatic brain injury. Trends in Neurosciences (see Table 1)	doi: 10.1016/j.tins.2024.07.003	PMID: 39127568
Barclay et al., 2024	An inducible genetic tool to track and manipulate specific microglial states reveals their plasticity and roles in remyelination. Immunity	doi: 10.1016/j.immuni.2024.05.005	PMID: 38821054
Green et al., 2024	Cellular communities reveal trajectories of brain aging and Alzheimer's disease. Nature.	doi: 10.1038/s41586-024-07871-6	PMID: 39198642
Kedia et al., 2024	T-cell mediated microglial activation triggers myelin pathology in a mouse model of amyloidosis. Nature Neuroscience	doi: 10.1038/s41593-024-01682-8	PMID: 38937583
Kenigsbuch et al., 2023	A shared disease-associated oligodendrocyte signature among multiple CNS pathologies. Nature Neuroscience	doi: 10.1038/s41593-023-01266-y	PMID: 35760863
Lacar et al., 2106	Nuclear RNA-seq of single neurons reveals molecular signatures of active neurons. Nature Communications	doi: 10.1038/ncomms11022	PMID: 27090946
Pollina et al., 2023	A NPAS4-NuA4 complex couples synaptic activity to DNA repair. Nature	doi: 10.1038/s41586-023-05711-7	PMID: 36792830
Sun and Lin, 2016	Npas4: Linking neuronal activity to memory. Trends in Neurosciences	doi: 10.1016/j.tins.2016.02.003	PMID: 26987258
Zhang et al., 2023	Molecularly defined and spatially resolved cell atlas of the whole mouse brain. Nature	doi: 10.1038/s41586-023-06808-9	PMID: 38092912
