# Supplementary material for: Mapping the secondary response to traumatic brain injury using spatial transcriptomics shows acute 4-aminopyridine treatment mitigates axonal and molecular pathology
Source: Acta Neuropathol Commun. 2026 Jan 8;14:36. doi: 10.1186/s40478-025-02219-1 (PMC12882205; doi:10.1186/s40478-025-02219-1)
Supplement: Supplementary file 3 — Additional file3 (XLSX 2975 kb) [file 40478_2025_2219_MOESM3_ESM.xlsx]

## Sheet: Dictionary
TableS9A Disease-associated	Excel of Gene expression in Disease-associated Glia clusters and 4 conditions within CC region derived from custom gene sets
TableS9B Healthy WM Medial	Excel of Gene expression in Healthy Glia WM Medial clusters
TableS9C Healthy WM Lateral	Excel of Gene expression in Healthy Glia WM Lateral clusters
TableS9D Active Neurons	Excel of Gene expression in Active Neurons clusters
TableS9E Mixed Cell Signalling	Excel of Gene expression in Mixed Cell Signalling clusters
Feature names	Explanation
p_val	un-adjusted p-value
avg_log2FC	log fold-chage of the average expression between the two groups. Positive values indicate that the gene is more highly expressed in the first group
pct.1	the percentage of cells where the gene is detected in the first group
pct.2	the percentage of cells where the gene is detected in the second group
p_val_adj	adjusted p-value, based on Bonferroni correction using all genes in the dataset

## Sheet: TableS9A Disease-associated
gene	p_val	avg_log2FC	pct.1	pct.2	p_val_adj
C4b	3.77318e-95	2.51204	0.875	0.334	5.9537e-91
Vim	7.73816e-92	2.22005	0.896	0.398	1.221e-87
Apoe	9.14015e-81	0.994857	1	0.966	1.44222e-76
Gfap	1.2407e-77	1.31911	0.997	0.893	1.9577e-73
Dbi	6.43404e-71	1.20579	1	0.951	1.01523e-66
Mt1	2.47044e-62	0.794589	1	0.992	3.89811e-58
Clu	2.61906e-60	0.799129	0.997	0.985	4.13262e-56
Mt2	6.80897e-60	0.972504	1	0.942	1.07439e-55
Snap25	1.08922e-54	-1.57824	0.692	0.932	1.71869e-50
Ifitm3	7.78022e-52	1.99041	0.668	0.256	1.22764e-47
Tm4sf1	4.90353e-50	2.56036	0.521	0.141	7.73728e-46
Prdx6	5.03291e-49	0.87689	0.976	0.901	7.94142e-45
1700007K13Rik	5.7607e-49	2.56582	0.482	0.116	9.08982e-45
Fxyd1	1.39497e-47	1.36801	0.863	0.57	2.20112e-43
Tmem212	1.66405e-47	2.49302	0.5	0.136	2.62571e-43
Fam183b	3.91312e-47	2.38547	0.466	0.108	6.17452e-43
Ecrg4	2.66813e-46	2.24657	0.552	0.172	4.21004e-42
Ccdc153	3.88603e-45	2.40758	0.521	0.157	6.13176e-41
Cnn3	8.03808e-45	1.30436	0.875	0.606	1.26833e-40
Mlc1	1.3974e-44	1.13003	0.912	0.669	2.20495e-40
Odf3b	3.03234e-44	2.61261	0.387	0.072	4.78473e-40
Sparc	3.13552e-44	1.15775	0.884	0.615	4.94753e-40
Ak7	3.68411e-44	2.50007	0.399	0.078	5.81316e-40
Fam216b	1.46442e-43	2.47388	0.448	0.109	2.31071e-39
Rarres2	6.13387e-43	2.10663	0.546	0.184	9.67863e-39
Cfap65	2.45406e-42	2.4708	0.433	0.104	3.87225e-38
Cfap54	8.32597e-42	2.32551	0.473	0.131	1.31375e-37
Meig1	8.77522e-42	2.61806	0.387	0.08	1.38464e-37
Mia	1.62516e-41	2.46625	0.412	0.095	2.56434e-37
Chn1	2.51489e-41	-1.36187	0.582	0.864	3.96824e-37
Camk2b	3.33989e-41	-1.51062	0.399	0.787	5.27002e-37
Dynlrb2	5.83659e-41	2.58438	0.375	0.074	9.20955e-37
Eno2	6.07762e-41	-1.43078	0.573	0.848	9.58988e-37
Stxbp1	6.58353e-41	-1.48271	0.57	0.853	1.03881e-36
Gm19935	9.80558e-41	2.268	0.503	0.163	1.54722e-36
Mt3	1.02391e-40	0.717489	1	0.999	1.61562e-36
Psd	1.36736e-40	-1.20746	0.631	0.894	2.15756e-36
Rtn1	1.40398e-40	-1.08342	0.835	0.954	2.21534e-36
Ppp1r32	2.08733e-40	2.66424	0.36	0.069	3.2936e-36
Ndrg4	4.26891e-40	-1.68633	0.448	0.784	6.73592e-36
Grin1	5.29086e-40	-1.76338	0.329	0.716	8.34846e-36
Sept5	6.70197e-40	-1.40758	0.607	0.845	1.0575e-35
Cfap100	1.52603e-39	2.55472	0.396	0.092	2.40792e-35
2410004P03Rik	3.79556e-39	2.29722	0.454	0.129	5.98902e-35
Anxa5	4.43836e-39	1.53699	0.71	0.339	7.00329e-35
Sox9	7.27584e-39	1.37957	0.771	0.467	1.14805e-34
Eef1a2	9.56193e-39	-1.33746	0.567	0.853	1.50878e-34
Snhg11	1.23591e-38	-1.54892	0.509	0.794	1.95014e-34
Nnat	2.15362e-38	1.84262	0.765	0.465	3.39819e-34
Bex2	2.88112e-38	-1.33186	0.494	0.814	4.54612e-34
Lrrc23	3.42065e-38	2.56228	0.372	0.082	5.39744e-34
Syp	8.12329e-38	-1.48167	0.54	0.852	1.28177e-33
Dnm1	9.72694e-38	-1.46177	0.552	0.844	1.53481e-33
Ctss	1.11853e-37	1.42433	0.768	0.46	1.76493e-33
Drc7	1.87265e-37	2.59454	0.32	0.055	2.95486e-33
Dnah12	2.43768e-37	2.55895	0.335	0.063	3.84642e-33
C1qc	4.04585e-37	1.33451	0.787	0.509	6.38394e-33
Cd24a	5.46646e-37	1.98546	0.561	0.224	8.62552e-33
Stmn3	7.26575e-37	-1.29832	0.57	0.851	1.14646e-32
Vamp2	1.12966e-36	-0.972942	0.784	0.946	1.7825e-32
Tekt1	1.5116e-36	2.78313	0.314	0.056	2.38516e-32
Rsph1	1.5522e-36	2.19857	0.473	0.154	2.44922e-32
Pltp	1.7174e-36	1.88653	0.61	0.283	2.70989e-32
Foxj1	2.99013e-36	2.03924	0.454	0.132	4.71812e-32
Spock2	3.05301e-36	-1.43102	0.503	0.793	4.81734e-32
Enkur	3.11454e-36	2.28639	0.387	0.094	4.91444e-32
Cfap44	3.95063e-36	2.26246	0.399	0.099	6.23371e-32
Sntn	5.25405e-36	2.52517	0.354	0.077	8.29037e-32
S100a6	1.21313e-35	1.33865	0.765	0.467	1.91419e-31
Prelp	1.26352e-35	2.05991	0.46	0.142	1.99371e-31
Arpp21	1.75858e-35	-1.68651	0.482	0.776	2.77487e-31
Sptbn2	2.21699e-35	-1.50941	0.384	0.731	3.49819e-31
Capsl	3.22704e-35	2.31831	0.366	0.084	5.09195e-31
Diras2	3.55006e-35	-1.96029	0.287	0.635	5.60164e-31
Fbxl16	4.03147e-35	-1.75533	0.326	0.678	6.36126e-31
Gpm6a	4.80153e-35	-0.81474	0.973	0.992	7.57633e-31
Basp1	7.79431e-35	-1.78319	0.418	0.735	1.22986e-30
Cfap43	1.06934e-34	2.4127	0.335	0.069	1.68731e-30
Aebp1	1.46351e-34	2.24609	0.369	0.088	2.30927e-30
Rab6b	1.52522e-34	-1.17451	0.628	0.856	2.40664e-30
Spag8	1.70689e-34	2.65425	0.296	0.051	2.6933e-30
Prkcb	2.59381e-34	-1.61401	0.457	0.747	4.09277e-30
Unc5cl	2.97909e-34	2.46175	0.335	0.071	4.70071e-30
Fhad1	3.09212e-34	2.3996	0.338	0.073	4.87906e-30
Lrrc36	3.68357e-34	2.30459	0.341	0.073	5.81231e-30
Iqcg	4.33668e-34	2.65743	0.305	0.057	6.84285e-30
Kalrn	5.05074e-34	-1.36556	0.445	0.774	7.96956e-30
Egr1	5.94863e-34	-1.47828	0.457	0.768	9.38634e-30
Cfap126	7.40613e-34	2.34503	0.345	0.077	1.16861e-29
Cplx1	8.18615e-34	-1.42271	0.454	0.759	1.29169e-29
Ctsd	8.56013e-34	1.1835	0.878	0.73	1.3507e-29
Lbp	1.04581e-33	2.18199	0.348	0.076	1.65018e-29
Ccdc162	1.27006e-33	2.5942	0.296	0.053	2.00403e-29
C1qtnf4	2.15852e-33	-1.48139	0.415	0.739	3.40592e-29
Cfap299	2.38422e-33	2.5364	0.314	0.063	3.76206e-29
Gap43	3.14801e-33	-1.38192	0.543	0.799	4.96724e-29
Gm867	3.78396e-33	2.66835	0.277	0.046	5.97071e-29
Grin2b	3.92027e-33	-1.42853	0.396	0.727	6.1858e-29
Acta2	4.72925e-33	2.19031	0.366	0.089	7.46228e-29
Atp2b2	5.75316e-33	-1.5952	0.491	0.757	9.0779e-29
Rsph4a	6.46223e-33	2.60534	0.29	0.052	1.01968e-28
Uchl1	7.15195e-33	-1.17195	0.601	0.853	1.12851e-28
Anxa2	8.88579e-33	1.99667	0.405	0.115	1.40209e-28
Rph3a	1.40486e-32	-1.19597	0.582	0.845	2.21674e-28
Snca	1.4771e-32	-1.67384	0.314	0.667	2.33071e-28
Sult4a1	1.52348e-32	-1.42242	0.399	0.749	2.4039e-28
1700094D03Rik	2.53234e-32	1.82332	0.546	0.225	3.99577e-28
Crygn	2.69e-32	2.56376	0.314	0.066	4.24455e-28
Gabrb3	2.72345e-32	-1.37917	0.409	0.723	4.29733e-28
Thbs4	2.74327e-32	1.20203	0.808	0.558	4.3286e-28
Wdr66	2.90207e-32	2.46784	0.32	0.069	4.57917e-28
Dnali1	3.12142e-32	2.39754	0.317	0.067	4.9253e-28
Dlg4	3.42444e-32	-1.23588	0.576	0.82	5.40342e-28
S100a11	3.46488e-32	2.07685	0.387	0.105	5.46724e-28
Cyfip2	3.64852e-32	-1.40568	0.454	0.758	5.75701e-28
Ppp1r9b	3.97937e-32	-0.951991	0.71	0.892	6.27905e-28
Atp1b1	8.34957e-32	-0.90859	0.841	0.955	1.31748e-27
Sncb	8.8715e-32	-1.77573	0.305	0.662	1.39983e-27
Arf3	8.87891e-32	-1.20579	0.561	0.811	1.401e-27
Pld3	9.48061e-32	-1.29985	0.5	0.778	1.49595e-27
Ptgds	9.88234e-32	0.691501	0.994	0.956	1.55933e-27
Kif5c	1.26121e-31	-0.633468	0.881	0.986	1.99006e-27
Nrgn	1.33028e-31	-1.44142	0.409	0.734	2.09905e-27
Aqp4	1.33902e-31	1.36631	0.692	0.371	2.11283e-27
Ccdc170	1.42944e-31	2.36093	0.308	0.063	2.25552e-27
Enpp2	1.45879e-31	1.00478	1	0.94	2.30182e-27
Camk2a	1.97815e-31	-0.983601	0.561	0.853	3.12132e-27
Slc17a7	2.18796e-31	-1.58026	0.588	0.825	3.45238e-27
Cfap52	2.44272e-31	2.68781	0.262	0.043	3.85437e-27
Calm2	2.47287e-31	-0.912637	0.884	0.963	3.90195e-27
Gas7	2.54076e-31	-0.786081	0.759	0.94	4.00906e-27
C1qb	2.71847e-31	1.45956	0.692	0.391	4.28947e-27
Ttll3	2.86538e-31	2.08933	0.39	0.111	4.52128e-27
Hpcal4	4.29943e-31	-1.53539	0.424	0.731	6.78407e-27
Calm1	6.83047e-31	-0.667652	1	0.997	1.07778e-26
Got1l1	6.99471e-31	2.89485	0.229	0.03	1.1037e-26
Mllt11	8.1853e-31	-1.41111	0.415	0.721	1.29156e-26
Celf4	1.18672e-30	-1.45143	0.418	0.722	1.87252e-26
Txnip	1.24833e-30	1.47461	0.616	0.305	1.96975e-26
Kcnq2	1.40129e-30	-1.72582	0.256	0.603	2.21109e-26
Gas6	1.44359e-30	1.48878	0.686	0.403	2.27784e-26
6820408C15Rik	2.3119e-30	2.44615	0.29	0.058	3.64795e-26
Cd9	2.8496e-30	0.910636	0.863	0.617	4.49638e-26
Ppp3ca	3.49746e-30	-1.23359	0.601	0.816	5.51865e-26
Ywhag	4.35931e-30	-1.01631	0.759	0.913	6.87856e-26
C1qa	7.7049e-30	1.24929	0.741	0.464	1.21576e-25
Rgs22	8.15101e-30	2.45334	0.271	0.05	1.28615e-25
Ntrk2	1.47594e-29	0.737459	0.979	0.929	2.32889e-25
Ncdn	1.74817e-29	-1.06659	0.549	0.82	2.75843e-25
Ptprn2	1.95497e-29	-1.45956	0.357	0.679	3.08474e-25
Adgrb2	2.0304e-29	-1.35482	0.381	0.696	3.20377e-25
Ezr	2.11052e-29	1.27636	0.716	0.424	3.33019e-25
Spef2	2.51365e-29	2.24802	0.335	0.086	3.96628e-25
Car9	2.6541e-29	2.56819	0.271	0.052	4.1879e-25
Spa17	2.87722e-29	2.24545	0.305	0.068	4.53996e-25
Camkv	3.24434e-29	-1.7318	0.265	0.6	5.11925e-25
Il33	3.88312e-29	0.845969	0.915	0.718	6.12717e-25
Serpina3n	4.23207e-29	2.5327	0.348	0.096	6.67778e-25
Myb	4.99562e-29	2.31279	0.308	0.071	7.88259e-25
Id4	5.02965e-29	0.932336	0.902	0.767	7.93629e-25
Ccdc33	5.78068e-29	2.34231	0.274	0.053	9.12134e-25
Abca1	6.35423e-29	1.39384	0.567	0.249	1.00263e-24
Ngef	7.07271e-29	-1.60967	0.439	0.71	1.116e-24
B2m	9.9066e-29	1.08241	0.829	0.561	1.56316e-24
Cfap161	1.01356e-28	2.79799	0.235	0.037	1.59929e-24
Cdhr3	1.03537e-28	2.0538	0.305	0.068	1.63371e-24
Thy1	1.06099e-28	-1.29778	0.43	0.73	1.67414e-24
Pcp4	1.15423e-28	-1.62523	0.506	0.754	1.82126e-24
Flnc	1.64642e-28	3.09077	0.201	0.024	2.59788e-24
Tagln2	2.62016e-28	1.55307	0.537	0.238	4.13434e-24
Nptn	2.63442e-28	-1.25641	0.54	0.77	4.15685e-24
Nsf	2.85948e-28	-1.36149	0.439	0.728	4.51197e-24
Frmpd2	3.26424e-28	2.54178	0.265	0.052	5.15064e-24
Itgb5	3.42086e-28	1.13667	0.713	0.432	5.39777e-24
Scg5	5.33602e-28	-1.15358	0.497	0.765	8.41971e-24
Dmtn	5.81745e-28	-1.57626	0.284	0.607	9.17935e-24
Cst3	6.23881e-28	0.397497	1	0.999	9.84421e-24
Snap91	8.22126e-28	-1.18444	0.494	0.77	1.29723e-23
Nme5	8.84556e-28	1.94893	0.354	0.099	1.39574e-23
Tspan7	8.89983e-28	-0.584412	0.966	0.99	1.4043e-23
Ptprn	1.16081e-27	-1.43781	0.363	0.661	1.83164e-23
Baiap2	1.2439e-27	-1.41294	0.384	0.688	1.96276e-23
Sncg	1.29758e-27	2.34231	0.293	0.067	2.04744e-23
Rnf112	1.35965e-27	-1.51822	0.308	0.623	2.14539e-23
Erc2	1.57659e-27	-2.00839	0.226	0.544	2.4877e-23
Rab15	1.67301e-27	-1.68006	0.287	0.602	2.63984e-23
Stx1b	1.76377e-27	-1.31685	0.442	0.731	2.78306e-23
Rab3a	2.18936e-27	-1.39253	0.357	0.673	3.45459e-23
Bmerb1	2.6761e-27	-1.39012	0.405	0.699	4.22262e-23
Sh3gl2	2.86491e-27	-1.44644	0.445	0.709	4.52054e-23
Rasgrp1	2.93777e-27	-1.8809	0.287	0.585	4.63551e-23
Kcnab1	3.2982e-27	-2.1733	0.168	0.495	5.20422e-23
Ddn	3.55574e-27	-1.21847	0.402	0.72	5.61061e-23
Atp2b1	3.82506e-27	-1.51895	0.36	0.655	6.03557e-23
Dmkn	3.94755e-27	2.28107	0.299	0.072	6.22884e-23
Ccdc3	6.04348e-27	2.01277	0.329	0.088	9.53601e-23
Prkce	6.67685e-27	-1.26603	0.451	0.719	1.05354e-22
Rasgef1a	7.02395e-27	-1.56334	0.296	0.603	1.10831e-22
Spef1	8.70947e-27	1.77264	0.372	0.113	1.37427e-22
Dnah5	1.09628e-26	2.21107	0.305	0.077	1.72982e-22
4833427G06Rik	1.65958e-26	2.92727	0.204	0.029	2.61865e-22
A2m	1.85719e-26	2.9102	0.213	0.033	2.93046e-22
Dnah9	1.85889e-26	2.42847	0.268	0.058	2.93314e-22
Dlec1	1.87384e-26	2.62029	0.235	0.042	2.95673e-22
Slc6a17	2.11124e-26	-1.66144	0.299	0.609	3.33132e-22
1700016K19Rik	2.44334e-26	2.14261	0.293	0.07	3.85535e-22
Pcsk2	2.5261e-26	-1.88564	0.268	0.575	3.98593e-22
Adgrb1	2.60336e-26	-0.941041	0.665	0.847	4.10785e-22
Gja1	2.63625e-26	0.787654	0.93	0.739	4.15974e-22
Dlg2	2.71062e-26	-1.391	0.348	0.638	4.27709e-22
Nell2	2.81216e-26	-1.59405	0.253	0.575	4.43731e-22
Myo7a	2.89762e-26	2.26246	0.296	0.073	4.57215e-22
Car11	2.93051e-26	-1.28069	0.409	0.702	4.62406e-22
Myt1l	2.9903e-26	-1.76605	0.226	0.541	4.7184e-22
Rnase4	3.62618e-26	1.40232	0.521	0.228	5.72174e-22
Kcnab2	3.92172e-26	-1.10715	0.399	0.715	6.18808e-22
Caly	3.9947e-26	-1.54004	0.256	0.579	6.30324e-22
Serinc1	4.33807e-26	-0.698544	0.915	0.963	6.84504e-22
Slc38a3	4.59501e-26	1.23549	0.652	0.362	7.25046e-22
Pja2	6.36462e-26	-0.916307	0.701	0.862	1.00427e-21
Dnah10	7.26279e-26	2.46999	0.268	0.06	1.146e-21
Bmp6	7.59484e-26	1.80238	0.412	0.149	1.19839e-21
Scn1b	7.82236e-26	-1.2201	0.47	0.741	1.23429e-21
Ak9	7.90104e-26	2.59055	0.238	0.045	1.2467e-21
Gng3	8.03665e-26	-1.38807	0.405	0.675	1.2681e-21
Epb41l1	8.08945e-26	-0.904772	0.665	0.853	1.27643e-21
Caln1	8.6612e-26	-1.85649	0.21	0.53	1.36665e-21
Catip	1.16744e-25	2.76146	0.21	0.033	1.8421e-21
Got1	1.2306e-25	-1.50395	0.357	0.639	1.94176e-21
Atp6v1g2	1.28119e-25	-1.48212	0.424	0.687	2.02158e-21
Gda	1.84589e-25	-1.92406	0.168	0.491	2.91263e-21
Dnaaf3	2.23427e-25	2.44071	0.235	0.044	3.52545e-21
Hspb6	2.26677e-25	1.8748	0.354	0.109	3.57673e-21
Armc3	2.4564e-25	3.00588	0.186	0.024	3.87595e-21
Ubxn10	2.53842e-25	2.34231	0.25	0.051	4.00537e-21
Prrt2	2.77656e-25	-1.71826	0.213	0.529	4.38113e-21
Scnn1a	2.77999e-25	2.4092	0.247	0.05	4.38655e-21
Vxn	2.88281e-25	-1.70098	0.396	0.665	4.54878e-21
Naaa	3.12526e-25	1.17337	0.665	0.372	4.93135e-21
Pbxip1	3.42777e-25	1.27635	0.591	0.3	5.40867e-21
Hexb	3.64354e-25	0.979041	0.817	0.623	5.74915e-21
Pifo	3.69101e-25	2.4562	0.244	0.049	5.82404e-21
1700088E04Rik	3.76385e-25	1.90357	0.354	0.11	5.93898e-21
Scn2b	3.79927e-25	-1.5517	0.247	0.56	5.99487e-21
Lgals3	5.2513e-25	2.54121	0.232	0.044	8.28602e-21
Spata18	7.79754e-25	2.65481	0.226	0.042	1.23037e-20
Gnai2	9.15602e-25	0.613696	0.963	0.864	1.44473e-20
Ccpg1os	1.09427e-24	2.05175	0.308	0.084	1.72665e-20
Calml4	1.19571e-24	2.50346	0.253	0.056	1.8867e-20
Cd63	1.25891e-24	1.21913	0.601	0.302	1.98644e-20
Vwa5b1	1.31803e-24	2.7107	0.198	0.03	2.07973e-20
Arhgef9	1.3425e-24	-1.31098	0.405	0.673	2.11833e-20
Gria2	1.53621e-24	-1.27012	0.329	0.656	2.42399e-20
Gm973	1.88516e-24	1.59016	0.424	0.16	2.97459e-20
Kif9	2.21834e-24	2.42847	0.241	0.05	3.50031e-20
Syngr1	2.67802e-24	-1.20287	0.482	0.731	4.22565e-20
Fcgr3	2.81427e-24	1.51496	0.485	0.214	4.44064e-20
Homer1	2.93696e-24	-1.26293	0.351	0.652	4.63423e-20
Bsn	3.00029e-24	-1.28421	0.363	0.65	4.73416e-20
Synj1	3.5231e-24	-1.14285	0.412	0.702	5.5591e-20
Hspb8	4.34806e-24	1.39889	0.494	0.214	6.8608e-20
Cfap206	4.44964e-24	2.30396	0.241	0.05	7.02109e-20
Napb	4.91156e-24	-1.47327	0.314	0.615	7.74995e-20
Eno4	5.76691e-24	2.55954	0.226	0.044	9.09961e-20
Tmem47	5.87076e-24	1.16702	0.637	0.381	9.26347e-20
Musk	6.7669e-24	2.37214	0.247	0.054	1.06775e-19
Aldoa	7.57637e-24	-0.677108	0.927	0.982	1.19548e-19
Ttc3	1.0527e-23	-0.829433	0.774	0.903	1.66105e-19
Ncald	1.12501e-23	-1.22248	0.527	0.761	1.77515e-19
Syt7	1.43421e-23	-1.4459	0.274	0.578	2.26304e-19
Dock3	1.5307e-23	-1.37692	0.326	0.615	2.4153e-19
Clstn1	1.63473e-23	-1.18627	0.668	0.818	2.57944e-19
1700012B09Rik	1.64627e-23	2.23696	0.262	0.063	2.59766e-19
Nrbp2	1.85409e-23	0.6467	0.948	0.829	2.92556e-19
Ccdc114	1.85952e-23	2.16086	0.259	0.061	2.93414e-19
Drc3	1.86045e-23	1.84274	0.326	0.099	2.9356e-19
Cfap46	2.04828e-23	2.47208	0.232	0.048	3.23198e-19
Ppp3cb	2.31978e-23	-1.29392	0.314	0.614	3.66038e-19
Togaram2	2.67424e-23	2.05938	0.268	0.066	4.21968e-19
Scn2a	2.93153e-23	-1.48212	0.323	0.602	4.62566e-19
Myo5a	3.3028e-23	-1.16953	0.463	0.703	5.21149e-19
Ppp3r1	3.41383e-23	-1.27888	0.405	0.672	5.38668e-19
Ankrd66	3.88133e-23	2.34728	0.235	0.05	6.12435e-19
Rnf157	3.92737e-23	-1.15016	0.381	0.669	6.19699e-19
Atp6v0c	3.98826e-23	-0.718224	0.918	0.97	6.29308e-19
Pde2a	4.26799e-23	-1.2781	0.369	0.654	6.73446e-19
Rsph14	4.47655e-23	2.73861	0.183	0.027	7.06354e-19
Ascc1	5.32687e-23	1.7956	0.424	0.181	8.40527e-19
Sdc4	5.52003e-23	0.960804	0.777	0.545	8.71005e-19
Nrcam	5.91014e-23	-1.18286	0.405	0.688	9.32561e-19
S100a1	6.27605e-23	0.626535	0.921	0.775	9.90298e-19
Cdhr4	6.34786e-23	2.32155	0.232	0.049	1.00163e-18
Brsk1	6.36803e-23	-0.832874	0.64	0.831	1.00481e-18
Gabra1	6.48305e-23	-1.45392	0.329	0.609	1.02296e-18
Atp6v1e1	7.01341e-23	-0.831435	0.771	0.88	1.10665e-18
Tsc22d4	9.35259e-23	0.529313	0.991	0.875	1.47575e-18
Fgf12	1.03226e-22	-1.24946	0.399	0.667	1.62881e-18
Ddr1	1.07255e-22	0.657931	0.927	0.718	1.69238e-18
Hpca	1.30066e-22	-1.74676	0.29	0.577	2.05231e-18
Cdk5r2	1.37394e-22	-1.65974	0.238	0.521	2.16794e-18
Ncs1	2.06242e-22	-1.16763	0.402	0.661	3.2543e-18
Plxnb2	2.13172e-22	1.52824	0.488	0.23	3.36363e-18
Cfap45	2.30397e-22	2.221	0.241	0.055	3.63544e-18
Efcab1	2.37476e-22	2.06478	0.277	0.075	3.74714e-18
Lgmn	2.72124e-22	0.62642	0.918	0.74	4.29384e-18
Dync1i1	3.11114e-22	-1.69748	0.207	0.494	4.90907e-18
Rims1	3.16043e-22	-0.930172	0.628	0.808	4.98685e-18
Nptx1	3.17369e-22	-1.96385	0.204	0.488	5.00777e-18
Ppp1r36	3.48743e-22	2.2934	0.22	0.045	5.50282e-18
Stmn2	3.66436e-22	-1.17204	0.451	0.716	5.782e-18
Tspyl4	4.27608e-22	-1.00287	0.524	0.772	6.74723e-18
Pianp	4.37376e-22	-1.4185	0.25	0.541	6.90135e-18
Cck	4.88906e-22	-1.57995	0.402	0.64	7.71445e-18
Pdpn	5.26127e-22	1.6425	0.335	0.108	8.30175e-18
Col8a2	5.94772e-22	2.0528	0.268	0.071	9.38491e-18
Cbarp	6.30939e-22	-1.03748	0.521	0.742	9.95559e-18
Ywhaz	6.39351e-22	-0.484817	0.991	0.998	1.00883e-17
Syt5	8.1753e-22	-1.6147	0.223	0.509	1.28998e-17
Npc2	9.31866e-22	0.619003	0.96	0.774	1.47039e-17
Ahnak	9.87385e-22	1.22723	0.57	0.303	1.55799e-17
Ttc21a	1.10076e-21	2.14849	0.232	0.052	1.73689e-17
Ywhah	1.10309e-21	-1.05926	0.625	0.809	1.74057e-17
Cxcr4	1.20182e-21	2.19031	0.241	0.057	1.89636e-17
Tpt1	1.24901e-21	0.360573	1	1	1.97082e-17
Cplx2	1.34851e-21	-1.4871	0.253	0.54	2.12782e-17
Jph3	1.35978e-21	-1.41592	0.25	0.542	2.1456e-17
Plcb1	1.38681e-21	-1.6837	0.192	0.478	2.18824e-17
Neto1	1.62797e-21	-1.83428	0.146	0.434	2.56878e-17
St8sia3	1.69778e-21	-1.52276	0.241	0.529	2.67893e-17
Mpeg1	1.73514e-21	1.57497	0.427	0.182	2.73788e-17
Tgfbr2	1.73543e-21	1.63983	0.348	0.119	2.73833e-17
Fgfr1	1.89579e-21	0.930086	0.75	0.509	2.99137e-17
Dlgap3	1.90731e-21	-1.4807	0.259	0.551	3.00955e-17
Zwint	1.93815e-21	-1.12781	0.503	0.729	3.0582e-17
Nsg1	2.22768e-21	-1.10774	0.427	0.68	3.51505e-17
Pdxp	2.40249e-21	-1.34434	0.311	0.582	3.7909e-17
Lpcat4	2.40581e-21	-1.56062	0.204	0.495	3.79614e-17
Etfa	2.50098e-21	1.08035	0.595	0.32	3.94629e-17
1700013F07Rik	2.58797e-21	2.36142	0.21	0.043	4.08355e-17
Reps2	2.80292e-21	-1.20655	0.317	0.603	4.42273e-17
Ctsh	2.95377e-21	1.55171	0.357	0.125	4.66075e-17
Map2	3.04631e-21	-0.783093	0.771	0.886	4.80677e-17
Clstn3	3.06837e-21	-1.39006	0.28	0.565	4.84159e-17
Gria3	3.10554e-21	-1.58567	0.22	0.504	4.90024e-17
Lrrc51	3.21564e-21	2.45334	0.207	0.042	5.07395e-17
Sgip1	3.67088e-21	-1.30527	0.314	0.594	5.79228e-17
Atp2a2	3.91465e-21	-0.626947	0.896	0.945	6.17693e-17
Serpinh1	4.34714e-21	1.80922	0.32	0.105	6.85936e-17
Gria1	4.85446e-21	-0.939603	0.354	0.672	7.65985e-17
Mmp17	4.97436e-21	-1.49345	0.235	0.52	7.84905e-17
Syt13	5.57612e-21	-1.59629	0.247	0.522	8.79855e-17
Ttc30b	5.84115e-21	1.62704	0.351	0.124	9.21674e-17
Syt4	6.49789e-21	-1.57735	0.186	0.473	1.0253e-16
Chga	6.58791e-21	-1.76031	0.22	0.493	1.03951e-16
Cfap61	6.90051e-21	2.35381	0.21	0.044	1.08883e-16
Syn1	6.95556e-21	-1.65876	0.216	0.492	1.09752e-16
Crip1	7.24726e-21	1.92429	0.296	0.091	1.14354e-16
Lrrc74b	7.95163e-21	2.40895	0.216	0.048	1.25469e-16
Ano3	8.04627e-21	-1.76098	0.207	0.478	1.26962e-16
Cfap69	8.07465e-21	1.73463	0.329	0.112	1.2741e-16
Ntrk3	8.17962e-21	-1.2724	0.32	0.6	1.29066e-16
Syt1	9.76299e-21	-1.9218	0.186	0.458	1.5405e-16
Kcnmb1	1.01653e-20	2.79438	0.159	0.022	1.60398e-16
Ptpn5	1.38531e-20	-1.30011	0.241	0.534	2.18587e-16
AI593442	1.48339e-20	-1.4774	0.201	0.494	2.34064e-16
Plk2	1.86385e-20	-1.53793	0.21	0.49	2.94097e-16
Ptk2b	2.00247e-20	-1.36267	0.22	0.511	3.1597e-16
Add2	2.17264e-20	-1.25772	0.268	0.556	3.42821e-16
Pdlim4	2.18288e-20	1.2648	0.427	0.175	3.44437e-16
Ccdc190	2.26738e-20	1.28717	0.5	0.247	3.57769e-16
Msn	2.29929e-20	1.39337	0.39	0.151	3.62805e-16
Lamp2	2.30334e-20	0.708483	0.851	0.653	3.63445e-16
Mapk10	2.34741e-20	-1.24742	0.433	0.668	3.70397e-16
Celf5	2.4043e-20	-1.76239	0.174	0.446	3.79375e-16
Riiad1	2.53887e-20	2.11381	0.244	0.063	4.00608e-16
Dnah1	3.15115e-20	2.33178	0.22	0.051	4.9722e-16
Frrs1l	3.36697e-20	-1.31893	0.314	0.581	5.31274e-16
Spag16	3.47068e-20	2.23153	0.192	0.037	5.47638e-16
Gabarapl1	3.57292e-20	-0.741537	0.729	0.874	5.63771e-16
Bdh2	3.94488e-20	2.39384	0.201	0.042	6.22463e-16
Wdr78	4.0417e-20	1.67749	0.363	0.139	6.3774e-16
Ly6h	4.75694e-20	-0.986807	0.512	0.741	7.50598e-16
Sv2b	5.72242e-20	-1.6455	0.256	0.513	9.02941e-16
Inpp4a	5.86621e-20	-1.40052	0.241	0.519	9.2563e-16
Celf2	6.05911e-20	-1.05624	0.427	0.68	9.56067e-16
Sez6	6.07919e-20	-1.50891	0.223	0.498	9.59236e-16
Dgkh	6.11581e-20	-1.56215	0.165	0.445	9.65014e-16
Mmd	6.49674e-20	-1.14118	0.357	0.64	1.02512e-15
Arvcf	7.00957e-20	1.43228	0.433	0.193	1.10604e-15
Rgs7bp	7.58657e-20	-1.49794	0.226	0.497	1.19708e-15
Olfm1	8.22703e-20	-0.634311	0.884	0.948	1.29814e-15
Serpini1	8.37111e-20	-1.42226	0.329	0.605	1.32088e-15
Pclo	8.59608e-20	-1.46195	0.232	0.507	1.35638e-15
Rsph10b	9.09585e-20	1.69357	0.305	0.099	1.43523e-15
Phyhip	9.83998e-20	-1.50297	0.247	0.515	1.55265e-15
Zbtb20	1.05371e-19	1.04099	0.598	0.337	1.66264e-15
Ensa	1.07755e-19	-1.33794	0.259	0.539	1.70027e-15
Fam49a	1.08915e-19	-1.29413	0.302	0.57	1.71858e-15
Mfrp	1.09981e-19	2.87952	0.183	0.035	1.73539e-15
Cd44	1.10448e-19	2.31584	0.201	0.043	1.74277e-15
Ttll8	1.13238e-19	2.62641	0.177	0.032	1.78678e-15
1110008P14Rik	1.13793e-19	-1.09839	0.427	0.662	1.79553e-15
Mdh1	1.28819e-19	-0.682125	0.902	0.937	2.03263e-15
Tubb2a	1.36713e-19	-0.879133	0.768	0.868	2.1572e-15
Cdk5r1	1.37134e-19	-1.36532	0.28	0.549	2.16384e-15
Lrguk	1.40563e-19	2.54025	0.177	0.032	2.21794e-15
Trem2	1.45818e-19	1.53823	0.369	0.144	2.30086e-15
Gnal	1.51939e-19	-1.44046	0.314	0.561	2.39745e-15
Impact	1.59837e-19	-1.08002	0.497	0.707	2.52207e-15
Spag6l	1.82283e-19	2.2163	0.21	0.048	2.87625e-15
Rfx2	1.82841e-19	2.43542	0.183	0.035	2.88505e-15
Gm11992	1.85888e-19	2.10492	0.223	0.054	2.93313e-15
Folr1	2.07116e-19	2.52734	0.238	0.064	3.26809e-15
Cntnap1	2.14519e-19	-1.50508	0.232	0.498	3.38489e-15
Ckmt1	2.14668e-19	-1.43195	0.268	0.531	3.38725e-15
Dclk1	2.18383e-19	-1.32176	0.338	0.584	3.44586e-15
Vwa3a	2.23621e-19	2.01499	0.229	0.057	3.52852e-15
Igfbp2	2.35792e-19	2.16839	0.363	0.148	3.72056e-15
Slc43a3	2.37399e-19	2.12777	0.21	0.048	3.74592e-15
Arc	2.42012e-19	-1.0055	0.46	0.692	3.81871e-15
Tmem107	2.54894e-19	1.65553	0.305	0.101	4.02197e-15
Ubxn11	2.7652e-19	1.81905	0.311	0.109	4.36321e-15
Hist1h2bc	2.82568e-19	0.636392	0.902	0.741	4.45864e-15
Ccdc81	3.34858e-19	2.97458	0.152	0.023	5.28373e-15
Smim13	3.61586e-19	-0.958959	0.448	0.711	5.70546e-15
Ttc16	4.36306e-19	2.39589	0.177	0.033	6.88447e-15
St3gal6	4.37447e-19	1.55576	0.36	0.14	6.90247e-15
Atp6v1b2	4.43626e-19	-1.04883	0.476	0.7	6.99997e-15
Ttc9b	4.49355e-19	-1.49464	0.247	0.515	7.09037e-15
Tmem132a	4.80486e-19	-1.41327	0.326	0.577	7.58158e-15
Atp6v1d	5.06045e-19	-0.741622	0.677	0.827	7.98488e-15
1700029J07Rik	5.06103e-19	1.78782	0.277	0.086	7.9858e-15
Bbox1	5.16724e-19	2.35537	0.195	0.042	8.15338e-15
Ndrg3	5.54035e-19	-1.0308	0.497	0.727	8.74211e-15
Igfbp5	5.6083e-19	0.707236	0.909	0.774	8.84934e-15
Nsg2	5.64607e-19	-0.993178	0.573	0.758	8.90893e-15
Zfp365	5.8865e-19	-0.820826	0.616	0.817	9.28831e-15
Hspa2	6.34527e-19	1.37334	0.473	0.24	1.00122e-14
1700001C02Rik	6.4532e-19	2.27161	0.201	0.045	1.01825e-14
Tyrobp	6.7689e-19	1.42902	0.439	0.208	1.06806e-14
Cplx3	6.96341e-19	-2.3126	0.119	0.376	1.09876e-14
Sipa1l1	7.04978e-19	-1.22295	0.317	0.574	1.11239e-14
Drc1	7.81579e-19	1.97974	0.262	0.079	1.23325e-14
Tctex1d4	7.89152e-19	2.11502	0.213	0.051	1.2452e-14
Atp6v0a1	7.89824e-19	-0.885061	0.631	0.789	1.24626e-14
Nudt4	8.57232e-19	0.747065	0.826	0.656	1.35263e-14
1700024G13Rik	8.69955e-19	2.29566	0.186	0.038	1.3727e-14
Abi2	9.06423e-19	-0.822194	0.534	0.749	1.43024e-14
Cend1	9.41317e-19	-1.36976	0.25	0.518	1.4853e-14
Camkk2	9.86506e-19	-1.16848	0.345	0.602	1.55661e-14
Gabbr1	1.0081e-18	-0.471991	0.924	0.961	1.59069e-14
Tmem72	1.07009e-18	3.22827	0.149	0.023	1.6885e-14
Slc24a2	1.09062e-18	-0.878027	0.613	0.766	1.72089e-14
Negr1	1.11551e-18	-1.24641	0.314	0.573	1.76017e-14
Tppp3	1.14476e-18	0.580464	0.93	0.805	1.80632e-14
Dnajb13	1.26154e-18	2.97213	0.137	0.018	1.99059e-14
Ccdc74a	1.29408e-18	1.26139	0.503	0.264	2.04192e-14
Rap1gap	1.467e-18	-0.942209	0.543	0.757	2.31478e-14
Ptms	1.52796e-18	-0.579567	0.896	0.947	2.41097e-14
Prkacb	1.67422e-18	-0.570807	0.848	0.938	2.64176e-14
Nxph3	1.67793e-18	-2.21439	0.146	0.391	2.64761e-14
Fbln7	1.73837e-18	2.49169	0.171	0.032	2.74297e-14
Ppil6	1.89044e-18	1.67365	0.357	0.146	2.98292e-14
Idh2	1.94804e-18	0.914907	0.662	0.413	3.07381e-14
Habp4	2.02135e-18	-1.02866	0.433	0.665	3.18949e-14
Map1b	2.13903e-18	-1.06415	0.351	0.615	3.37518e-14
Rbfox1	2.26035e-18	-1.44357	0.198	0.469	3.5666e-14
Trf	2.75339e-18	0.391447	1	0.985	4.34457e-14
Sostdc1	3.06634e-18	2.78821	0.171	0.033	4.83837e-14
Myo10	3.09649e-18	0.992367	0.604	0.36	4.88596e-14
Pgm2l1	3.16531e-18	-1.72984	0.171	0.426	4.99455e-14
Cntn1	3.17313e-18	-0.763619	0.634	0.799	5.00687e-14
S100a4	3.1756e-18	2.03668	0.232	0.063	5.01078e-14
Efhd2	3.18361e-18	-1.24366	0.515	0.694	5.02342e-14
Ly86	3.24623e-18	1.31777	0.46	0.225	5.12222e-14
Celsr1	3.66776e-18	1.72082	0.299	0.104	5.78736e-14
Atp6ap2	3.87002e-18	-0.810352	0.692	0.832	6.10651e-14
Celf3	4.31245e-18	-1.26326	0.253	0.514	6.80461e-14
Ogfrl1	4.48448e-18	-1.18346	0.302	0.56	7.07607e-14
Rbfox3	4.80501e-18	-1.25783	0.332	0.565	7.58182e-14
Pih1d2	5.6663e-18	2.0087	0.22	0.057	8.94086e-14
Dmxl2	5.82811e-18	-1.22393	0.287	0.542	9.19617e-14
Mns1	6.43532e-18	2.00223	0.21	0.052	1.01543e-13
Golga7b	6.5732e-18	-1.54614	0.201	0.454	1.03718e-13
Lamp1	6.99138e-18	0.451169	0.988	0.939	1.10317e-13
Atp1b2	7.94497e-18	0.570965	0.918	0.803	1.25364e-13
Ccdc78	8.77015e-18	2.32663	0.168	0.032	1.38384e-13
Slc4a2	9.32499e-18	0.824889	0.768	0.542	1.47139e-13
Kcnma1	9.71024e-18	-1.3024	0.256	0.518	1.53218e-13
Ggta1	9.9179e-18	1.84927	0.25	0.075	1.56495e-13
Prkar1b	9.92015e-18	-1.319	0.274	0.531	1.5653e-13
Cap2	1.00908e-17	-1.47311	0.21	0.47	1.59222e-13
Faim2	1.01477e-17	-1.0881	0.381	0.625	1.60121e-13
Kcnj13	1.04773e-17	3.19031	0.116	0.012	1.65321e-13
Ccn2	1.08186e-17	-2.31557	0.192	0.431	1.70706e-13
Csf1r	1.10081e-17	1.05446	0.625	0.418	1.73698e-13
Nrsn1	1.10768e-17	-0.892458	0.405	0.67	1.74781e-13
Id3	1.1238e-17	0.931472	0.683	0.453	1.77324e-13
Ctnna1	1.16429e-17	0.8008	0.71	0.477	1.83713e-13
Itpka	1.18266e-17	-1.49315	0.174	0.433	1.86612e-13
Gls	1.19972e-17	-0.999094	0.491	0.698	1.89303e-13
Palm	1.21833e-17	-0.954003	0.369	0.63	1.9224e-13
Kl	1.21884e-17	2.43288	0.204	0.051	1.92321e-13
Matk	1.24939e-17	-1.3494	0.204	0.468	1.97142e-13
Pla2g7	1.32792e-17	0.804485	0.753	0.553	2.09532e-13
Mpped1	1.38487e-17	-1.61349	0.213	0.462	2.18519e-13
Mapk8ip2	1.4056e-17	-1.25732	0.253	0.521	2.2179e-13
Cadm3	1.45051e-17	-1.07248	0.39	0.622	2.28877e-13
Svop	1.46746e-17	-1.66767	0.143	0.394	2.3155e-13
Adcy1	1.52546e-17	-1.02573	0.332	0.59	2.40702e-13
Nefl	1.805e-17	-1.3281	0.29	0.536	2.84811e-13
Vgf	1.80762e-17	-1.44735	0.204	0.46	2.85224e-13
Sfrp1	1.91782e-17	1.60534	0.335	0.133	3.02613e-13
Ctsl	1.92258e-17	0.636634	0.82	0.616	3.03363e-13
Psd3	2.0456e-17	-0.987113	0.378	0.626	3.22775e-13
Pax6	2.09003e-17	1.38603	0.351	0.139	3.29786e-13
Tomm70a	2.1478e-17	-1.02325	0.421	0.655	3.38901e-13
Ndfip1	2.28907e-17	-0.726732	0.777	0.867	3.61192e-13
Rundc3a	2.43244e-17	-0.614516	0.723	0.872	3.83814e-13
Vit	2.45161e-17	1.74027	0.277	0.093	3.86839e-13
Car2	2.58424e-17	0.382144	1	0.982	4.07767e-13
Chst1	2.75193e-17	-1.08733	0.311	0.568	4.34227e-13
Fam131a	2.77853e-17	-1.18288	0.308	0.553	4.38424e-13
Ccdc180	2.99148e-17	2.63088	0.152	0.027	4.72026e-13
Dchs1	3.15843e-17	1.50494	0.299	0.105	4.98369e-13
Sorbs3	3.22736e-17	0.722996	0.762	0.524	5.09244e-13
Pde1a	3.60388e-17	-1.77017	0.201	0.436	5.68656e-13
Dnah3	3.73228e-17	2.48404	0.152	0.027	5.88916e-13
Laptm5	3.73967e-17	1.16143	0.537	0.319	5.90083e-13
Icam5	3.76556e-17	-1.36259	0.226	0.476	5.94168e-13
Ubqln2	4.44732e-17	-0.792431	0.601	0.786	7.01743e-13
Adgrb3	4.69217e-17	-0.971107	0.418	0.645	7.40377e-13
Abhd4	4.80227e-17	0.69952	0.79	0.576	7.57751e-13
Cyba	4.89414e-17	1.23761	0.409	0.184	7.72247e-13
Gm28729	5.0169e-17	2.87383	0.134	0.02	7.91617e-13
Tspan18	5.28554e-17	1.34844	0.345	0.136	8.34006e-13
Ndn	5.28937e-17	-1.28503	0.308	0.542	8.3461e-13
Atp6v0d1	5.41006e-17	-0.663843	0.677	0.836	8.53654e-13
Enc1	6.34849e-17	-0.994492	0.363	0.61	1.00173e-12
Lrrc7	6.40651e-17	-1.3448	0.226	0.478	1.01088e-12
Mxra8	6.96237e-17	1.87453	0.241	0.073	1.09859e-12
Naga	7.13678e-17	1.18154	0.43	0.202	1.12611e-12
Hectd4	7.32546e-17	-0.994654	0.418	0.644	1.15588e-12
Fam155a	8.35926e-17	-1.16639	0.29	0.539	1.31901e-12
Tmem178	8.75246e-17	-1.5144	0.165	0.414	1.38105e-12
Rtn3	9.19071e-17	-0.604058	0.869	0.937	1.4502e-12
Gnb1	9.29179e-17	-0.535936	0.887	0.952	1.46615e-12
Lingo1	9.62391e-17	-1.3044	0.232	0.486	1.51856e-12
Hipk1	1.10196e-16	0.820331	0.759	0.587	1.73879e-12
Pacsin1	1.10908e-16	-1.24787	0.287	0.53	1.75001e-12
Ctsa	1.11001e-16	0.656782	0.863	0.693	1.75149e-12
Map2k1	1.19717e-16	-1.00395	0.36	0.599	1.88902e-12
Stx1a	1.22436e-16	-1.41606	0.21	0.462	1.93192e-12
Clic1	1.31049e-16	1.21256	0.405	0.184	2.06783e-12
Ctsb	1.36008e-16	0.373202	0.997	0.991	2.14607e-12
Cd52	1.42343e-16	1.59205	0.29	0.104	2.24603e-12
Spint2	1.42765e-16	1.71105	0.345	0.146	2.25269e-12
Dsg2	1.44627e-16	2.63509	0.137	0.022	2.28206e-12
T2	1.45678e-16	2.06478	0.186	0.044	2.29865e-12
Hivep2	1.49446e-16	-1.22049	0.305	0.543	2.3581e-12
Brinp1	1.61589e-16	-1.02161	0.384	0.616	2.54971e-12
Hdgfl3	1.67898e-16	-0.632862	0.655	0.818	2.64926e-12
Kcnb1	1.74209e-16	-1.44357	0.229	0.467	2.74884e-12
Emp1	1.77421e-16	2.7005	0.134	0.021	2.79953e-12
Cp	1.80959e-16	2.21303	0.177	0.04	2.85534e-12
Erbin	1.80965e-16	0.404473	0.991	0.914	2.85544e-12
Ddo	2.05162e-16	1.59337	0.302	0.113	3.23726e-12
Morn5	2.10157e-16	2.50913	0.152	0.029	3.31607e-12
Slc38a1	2.14152e-16	1.02937	0.588	0.369	3.37911e-12
Tanc2	2.36588e-16	-0.995164	0.436	0.649	3.73312e-12
Rasd2	2.46394e-16	-1.78602	0.226	0.457	3.88785e-12
Tuba4a	2.82716e-16	-1.28258	0.229	0.483	4.46097e-12
Ntm	2.93665e-16	-1.10052	0.341	0.574	4.63375e-12
Fut9	3.46197e-16	-1.97231	0.091	0.318	5.46264e-12
Cacnb3	3.52161e-16	-1.19235	0.259	0.505	5.55675e-12
Ppfia3	3.60278e-16	-0.963851	0.345	0.593	5.68483e-12
Selenop	3.75009e-16	0.354783	0.997	0.983	5.91727e-12
Scn8a	3.95888e-16	-1.49339	0.162	0.404	6.24671e-12
Plcd4	4.31864e-16	1.22878	0.415	0.199	6.81439e-12
Ttr	4.70263e-16	2.00793	0.765	0.606	7.42027e-12
Gdi1	4.84011e-16	-0.611095	0.756	0.867	7.6372e-12
Sprn	5.0966e-16	-1.56458	0.18	0.416	8.04192e-12
Mrtfb	5.3541e-16	-1.08733	0.317	0.557	8.44823e-12
1700028P14Rik	7.35611e-16	2.14421	0.192	0.05	1.16072e-11
Gnb5	7.521e-16	-1.09971	0.338	0.57	1.18674e-11
Opcml	7.70513e-16	-1.08143	0.354	0.589	1.21579e-11
Rgs4	7.8781e-16	-1.32553	0.332	0.562	1.24308e-11
Pdia4	8.08026e-16	0.982864	0.591	0.379	1.27498e-11
Cacng3	8.1491e-16	-1.38153	0.171	0.412	1.28585e-11
Stk32c	8.53459e-16	-1.29444	0.226	0.468	1.34667e-11
Lrrc9	8.70729e-16	1.94638	0.207	0.058	1.37392e-11
Agap2	8.95093e-16	-1.21075	0.213	0.462	1.41237e-11
Cachd1	9.67624e-16	1.42637	0.299	0.112	1.52681e-11
Fank1	9.7724e-16	2.32781	0.168	0.038	1.54199e-11
Fhl1	1.03888e-15	0.963286	0.595	0.368	1.63925e-11
Mef2c	1.05736e-15	-1.12227	0.369	0.596	1.66841e-11
Fam166b	1.06198e-15	2.77527	0.125	0.019	1.6757e-11
Hk1	1.09761e-15	-1.12823	0.372	0.585	1.73191e-11
Gpr158	1.27499e-15	-1.43079	0.189	0.425	2.0118e-11
Map1a	1.34241e-15	-0.529834	0.814	0.918	2.11819e-11
Etv5	1.34876e-15	-1.24353	0.314	0.54	2.1282e-11
Gpi1	1.35266e-15	-0.44547	0.942	0.954	2.13436e-11
Rasl10b	1.40061e-15	-1.13645	0.405	0.63	2.21002e-11
Arhgap44	1.56837e-15	-1.51104	0.168	0.401	2.47473e-11
Elmod1	1.63811e-15	-1.06843	0.372	0.581	2.58478e-11
Syngr3	1.64478e-15	-1.30155	0.241	0.473	2.5953e-11
Pnmal1	1.73997e-15	-1.41738	0.177	0.411	2.74549e-11
Ap1s1	1.85081e-15	-0.7566	0.534	0.742	2.9204e-11
Rbm47	1.86652e-15	4.19031	0.079	0.004	2.94518e-11
Nfe2l2	1.95796e-15	0.929519	0.567	0.334	3.08947e-11
Pip5k1c	1.98093e-15	-0.978203	0.378	0.607	3.12571e-11
Rbp1	1.98796e-15	1.44488	0.366	0.169	3.1368e-11
B3gat1	2.02523e-15	-1.0507	0.332	0.56	3.1956e-11
Dnah11	2.21156e-15	2.35077	0.149	0.03	3.48962e-11
Appl2	2.24157e-15	0.652811	0.777	0.577	3.53697e-11
Slc25a22	2.28427e-15	-1.22248	0.311	0.54	3.60435e-11
Cryzl2	2.32135e-15	2.04423	0.177	0.043	3.66286e-11
Cltc	2.69745e-15	-0.493233	0.912	0.945	4.2563e-11
Wwtr1	2.87786e-15	1.24947	0.405	0.197	4.54098e-11
Glipr2	2.88816e-15	2.23095	0.155	0.033	4.55723e-11
Rap1gds1	2.91425e-15	-0.821554	0.573	0.754	4.59839e-11
Glb1l2	3.26692e-15	3.00744	0.107	0.013	5.15488e-11
Msi1	3.57306e-15	1.03598	0.466	0.243	5.63793e-11
Kcnip2	3.65391e-15	-1.37594	0.183	0.426	5.7655e-11
Mapk1	3.65532e-15	-0.776666	0.588	0.765	5.76774e-11
Lynx1	3.71483e-15	-1.12878	0.314	0.539	5.86164e-11
Tnfaip8	3.88398e-15	2.00389	0.174	0.042	6.12853e-11
Phactr1	4.53266e-15	-1.15642	0.293	0.533	7.15209e-11
Ppm1e	4.81282e-15	-0.963205	0.381	0.607	7.59414e-11
B3galt2	5.24866e-15	-1.74932	0.162	0.383	8.28186e-11
Usp14	5.41932e-15	-1.00646	0.366	0.588	8.55114e-11
Unc5a	5.50248e-15	-1.47331	0.155	0.385	8.68236e-11
Sox2	5.52206e-15	0.878767	0.549	0.315	8.71325e-11
Nos1ap	5.58973e-15	-1.46118	0.244	0.462	8.82003e-11
Gabrg2	5.75879e-15	-1.31339	0.22	0.453	9.0868e-11
Cers1	6.07393e-15	-1.04589	0.296	0.534	9.58406e-11
Csrp1	6.4692e-15	0.342492	0.997	0.981	1.02078e-10
Ephx1	7.25583e-15	1.40995	0.329	0.141	1.1449e-10
Ankfn1	7.62117e-15	1.36521	0.302	0.119	1.20254e-10
Slitrk1	7.77164e-15	-1.61289	0.171	0.392	1.22629e-10
Ak5	7.87157e-15	-1.56721	0.137	0.362	1.24206e-10
Anks1b	7.87612e-15	-0.414072	0.899	0.975	1.24277e-10
Traf1	7.99314e-15	2.48505	0.128	0.022	1.26124e-10
Rsph9	8.61183e-15	1.45467	0.293	0.114	1.35886e-10
Dnaic2	8.97503e-15	1.81765	0.232	0.077	1.41617e-10
Snap47	9.35244e-15	-0.892235	0.427	0.65	1.47572e-10
Satb2	9.56057e-15	-1.71916	0.162	0.378	1.50856e-10
Pros1	1.00337e-14	1.27853	0.335	0.143	1.58321e-10
Cadps	1.01704e-14	-0.704918	0.588	0.767	1.60478e-10
Wwc1	1.04325e-14	1.15396	0.494	0.295	1.64614e-10
Dlgap1	1.05597e-14	-0.761386	0.555	0.745	1.66621e-10
Tusc3	1.16011e-14	-0.854512	0.549	0.719	1.83054e-10
Gabrb2	1.1682e-14	-1.71658	0.11	0.326	1.8433e-10
Pja1	1.23111e-14	-0.78224	0.43	0.659	1.94257e-10
Vamp8	1.32218e-14	1.25957	0.369	0.171	2.08626e-10
Actr3b	1.33295e-14	-1.14492	0.201	0.437	2.10326e-10
Tmem179	1.33323e-14	-1.36428	0.195	0.423	2.10371e-10
Dthd1	1.3446e-14	2.5762	0.131	0.024	2.12164e-10
Phf24	1.38348e-14	-2.01289	0.07	0.274	2.183e-10
Cxcl5	1.4429e-14	1.89485	0.25	0.089	2.27675e-10
Cyth4	1.46507e-14	1.44691	0.302	0.122	2.31174e-10
Madd	1.47049e-14	-1.11712	0.256	0.487	2.32029e-10
Kifap3	1.48043e-14	-0.827376	0.488	0.688	2.33598e-10
Smim5	1.59003e-14	2.20325	0.149	0.032	2.50891e-10
Disp2	1.62627e-14	-1.52568	0.189	0.409	2.56609e-10
Klhdc7a	1.74552e-14	1.50277	0.262	0.095	2.75425e-10
Lrrc71	1.78114e-14	2.23761	0.159	0.037	2.81047e-10
Tmem176b	1.8289e-14	1.04592	0.466	0.255	2.88583e-10
Laptm4a	1.87344e-14	0.644837	0.829	0.677	2.95609e-10
Dhrs1	2.00173e-14	0.821477	0.677	0.478	3.15854e-10
Aqp1	2.10878e-14	2.62641	0.143	0.03	3.32745e-10
Peg3	2.12375e-14	-1.09673	0.341	0.555	3.35106e-10
Neurod2	2.14971e-14	-1.62611	0.128	0.346	3.39203e-10
Qdpr	2.19877e-14	0.359165	1	0.979	3.46943e-10
Xylb	2.21642e-14	2.13878	0.159	0.037	3.49729e-10
Hras	2.30678e-14	-0.81797	0.515	0.705	3.63986e-10
Tmem38a	2.33368e-14	-1.10345	0.29	0.511	3.68231e-10
Cfap74	2.63154e-14	1.53696	0.271	0.103	4.1523e-10
Unc80	2.63922e-14	-1.56983	0.168	0.386	4.16442e-10
Slc2a3	2.70632e-14	-1.11382	0.256	0.49	4.27031e-10
Icosl	2.79429e-14	1.62222	0.238	0.081	4.40911e-10
Ccdc30	2.80744e-14	1.30005	0.366	0.172	4.42985e-10
Ccdc113	2.86892e-14	2.2458	0.149	0.033	4.52688e-10
2010300C02Rik	2.94464e-14	-0.969871	0.29	0.535	4.64635e-10
Atcay	2.95918e-14	-1.17893	0.216	0.447	4.66929e-10
Ttc25	3.1197e-14	2.7005	0.122	0.021	4.92257e-10
Casc1	3.35402e-14	2.63777	0.122	0.021	5.29231e-10
Pcsk1n	3.4418e-14	-0.280746	0.997	1	5.43081e-10
Tspo	3.50992e-14	1.47558	0.25	0.088	5.5383e-10
Stac2	3.54353e-14	-1.38644	0.168	0.392	5.59134e-10
Crmp1	3.66604e-14	-1.08825	0.308	0.534	5.78465e-10
Nek5	3.74042e-14	2.89075	0.107	0.015	5.902e-10
Kcnf1	3.77771e-14	-1.75885	0.101	0.31	5.96085e-10
Cdc42ep4	3.93624e-14	1.00268	0.47	0.259	6.21099e-10
Unc13a	3.96116e-14	-1.2608	0.204	0.429	6.25031e-10
Gabbr2	4.34e-14	-1.4624	0.18	0.395	6.84809e-10
Sptbn4	4.3583e-14	-1.38334	0.171	0.394	6.87696e-10
Rgs8	4.50081e-14	-1.7097	0.107	0.317	7.10182e-10
Ttll9	4.64006e-14	1.86408	0.186	0.052	7.32154e-10
Agap3	4.83151e-14	-0.77166	0.5	0.692	7.62363e-10
Dynll2	5.05198e-14	-0.265091	0.997	0.999	7.97153e-10
Tnfrsf1a	5.31085e-14	1.28107	0.335	0.149	8.37998e-10
Hspa1b	5.52604e-14	1.06874	0.424	0.218	8.71954e-10
Cryab	5.54839e-14	0.324129	0.997	0.972	8.7548e-10
Glis3	5.73023e-14	1.79799	0.201	0.061	9.04173e-10
Dpp10	5.7756e-14	-1.44746	0.159	0.377	9.11332e-10
Scamp5	5.79224e-14	-0.532611	0.713	0.884	9.13958e-10
Slc25a4	5.84429e-14	-0.371325	0.976	0.98	9.2217e-10
Pde10a	5.84602e-14	-1.42472	0.223	0.441	9.22443e-10
Ang	6.36348e-14	1.9334	0.174	0.046	1.00409e-09
Cacna1a	6.51389e-14	-1.30023	0.207	0.424	1.02783e-09
Slc6a7	6.55113e-14	-2.03407	0.076	0.273	1.0337e-09
Abhd8	6.55253e-14	-1.16425	0.259	0.479	1.03392e-09
Ccdc40	7.6399e-14	3.23761	0.088	0.009	1.2055e-09
Mycbpap	7.72175e-14	2.35159	0.14	0.03	1.21842e-09
Sema6b	8.15404e-14	-1.2623	0.207	0.429	1.28663e-09
Prr7	9.01463e-14	-1.329	0.149	0.372	1.42242e-09
Chgb	9.71838e-14	-1.11493	0.229	0.457	1.53346e-09
Smad5	1.00172e-13	0.83235	0.579	0.37	1.58062e-09
Morn1	1.00931e-13	2.00389	0.165	0.042	1.59259e-09
Vti1b	1.03089e-13	-0.587415	0.732	0.841	1.62665e-09
Bambi	1.0443e-13	1.93397	0.155	0.037	1.6478e-09
Gstm1	1.05413e-13	0.563898	0.89	0.767	1.66331e-09
Fam171a2	1.11388e-13	-1.23453	0.259	0.471	1.75759e-09
Pak1	1.13099e-13	-0.423926	0.927	0.97	1.78458e-09
Myh10	1.17241e-13	-0.974185	0.311	0.533	1.84995e-09
Magee1	1.3119e-13	-1.02425	0.326	0.537	2.07004e-09
Pde1b	1.32974e-13	-1.34219	0.159	0.375	2.09819e-09
Dbn1	1.33426e-13	-0.812028	0.372	0.608	2.10533e-09
Cacng8	1.37923e-13	-0.9834	0.256	0.494	2.17629e-09
Penk	1.39637e-13	-1.51931	0.216	0.429	2.20333e-09
Atp1b3	1.41778e-13	0.517686	0.924	0.808	2.23712e-09
Trp53i11	1.45005e-13	-1.99669	0.113	0.31	2.28803e-09
Fgf13	1.4858e-13	-1.18641	0.256	0.469	2.34444e-09
Grn	1.61357e-13	1.01052	0.524	0.33	2.54606e-09
Epha7	1.61894e-13	-1.33424	0.155	0.374	2.55452e-09
Pon3	1.64303e-13	1.89263	0.189	0.056	2.59254e-09
Nrxn1	1.72679e-13	-0.723713	0.576	0.751	2.7247e-09
Rimbp2	1.7526e-13	-1.55431	0.128	0.336	2.76543e-09
Capg	1.78216e-13	2.48505	0.125	0.024	2.81207e-09
Plppr4	1.88192e-13	-1.15928	0.229	0.452	2.96949e-09
Prepl	1.92129e-13	-1.05824	0.305	0.523	3.0316e-09
Hspa5	1.92744e-13	0.495387	0.918	0.855	3.0413e-09
Elof1	1.97478e-13	0.991176	0.57	0.384	3.11601e-09
Adgrl3	2.03933e-13	-0.948314	0.329	0.549	3.21787e-09
Itpkb	2.06234e-13	1.43026	0.262	0.1	3.25416e-09
Adar	2.07344e-13	-0.937426	0.326	0.549	3.27169e-09
Rap1gap2	2.1368e-13	-1.80405	0.088	0.285	3.37166e-09
Rusc1	2.14468e-13	-1.40395	0.162	0.374	3.3841e-09
Igsf21	2.18025e-13	-1.1907	0.302	0.511	3.44022e-09
Plce1	2.30178e-13	1.53409	0.232	0.081	3.63199e-09
Tgif1	2.3186e-13	1.9049	0.174	0.048	3.65852e-09
Akap6	2.34668e-13	-0.807319	0.534	0.681	3.70283e-09
R3hdm2	2.46732e-13	-0.796572	0.497	0.669	3.89318e-09
Cnksr2	2.76886e-13	-0.999392	0.372	0.572	4.36899e-09
Unc93b1	2.8147e-13	1.26784	0.338	0.156	4.44131e-09
Rbfox2	2.84652e-13	-1.02382	0.366	0.559	4.49152e-09
Iqcd	2.90701e-13	2.21303	0.159	0.041	4.58697e-09
Tubb4b	2.94476e-13	0.821273	0.698	0.538	4.64654e-09
Hapln4	3.10009e-13	-1.80405	0.091	0.287	4.89164e-09
Itpr1	3.12603e-13	-1.20362	0.305	0.502	4.93256e-09
Npas2	3.1494e-13	-1.62495	0.116	0.317	4.96944e-09
Sept3	3.16528e-13	-0.852556	0.515	0.687	4.9945e-09
Arhgap45	3.17574e-13	2.12381	0.149	0.036	5.011e-09
Rab3b	3.22886e-13	-1.11712	0.247	0.468	5.09482e-09
Sstr4	3.30935e-13	-1.76776	0.098	0.295	5.22183e-09
Ryr2	3.38797e-13	-0.869336	0.363	0.584	5.34587e-09
Gucy1b1	3.42502e-13	-1.21533	0.192	0.41	5.40434e-09
Cd47	3.45622e-13	-0.633637	0.637	0.787	5.45357e-09
Ube2ql1	3.57197e-13	-1.3829	0.216	0.421	5.63621e-09
Klc2	3.59222e-13	-1.16978	0.268	0.476	5.66816e-09
Slc12a5	3.6379e-13	-1.41743	0.149	0.359	5.74025e-09
Fyb	3.78029e-13	2.02984	0.149	0.036	5.96491e-09
Pawr	3.82695e-13	1.60534	0.21	0.069	6.03855e-09
Lonrf2	3.87875e-13	-1.19953	0.213	0.431	6.12029e-09
Sv2a	3.90247e-13	-0.610693	0.671	0.819	6.15771e-09
Dnajc3	3.91686e-13	0.942977	0.537	0.343	6.18042e-09
Iqca	4.05714e-13	2.60534	0.107	0.017	6.40176e-09
Stxbp5l	4.10061e-13	-1.11427	0.235	0.454	6.47035e-09
Akna	4.20705e-13	1.64907	0.198	0.062	6.6383e-09
Rell2	4.47127e-13	-1.16448	0.25	0.461	7.05522e-09
Plagl1	4.76881e-13	1.174	0.354	0.169	7.5247e-09
Cd81	4.80477e-13	0.285954	0.997	0.993	7.58144e-09
Wdr38	5.22673e-13	2.43131	0.116	0.021	8.24725e-09
Kif1a	5.45272e-13	-0.501889	0.817	0.899	8.60385e-09
Tmem98	5.60188e-13	0.585593	0.753	0.538	8.83921e-09
Rnf14	5.6571e-13	-0.660508	0.655	0.785	8.92634e-09
Pld4	5.79274e-13	1.24416	0.317	0.141	9.14036e-09
Cfap157	5.80006e-13	2.22425	0.125	0.025	9.15191e-09
Tomm20	5.86762e-13	-0.567178	0.692	0.816	9.25851e-09
Got2	5.96321e-13	-0.772154	0.503	0.669	9.40935e-09
Actl6b	6.1145e-13	-1.67122	0.119	0.317	9.64808e-09
Gprasp1	6.14526e-13	-0.749219	0.518	0.705	9.69661e-09
Bcar3	6.58817e-13	1.23789	0.341	0.16	1.03955e-08
Pyroxd2	6.58952e-13	2.49843	0.113	0.02	1.03976e-08
Cacna1e	6.80716e-13	-1.67531	0.101	0.297	1.0741e-08
Zmiz2	6.8094e-13	-0.712138	0.561	0.73	1.07446e-08
Strbp	7.3007e-13	-0.938278	0.424	0.6	1.15198e-08
Atp6v0e	7.51706e-13	0.586932	0.829	0.681	1.18612e-08
Clec3b	7.65303e-13	1.89979	0.171	0.048	1.20757e-08
Igf2	8.72908e-13	1.93839	0.308	0.145	1.37736e-08
Mctp1	9.19455e-13	-1.56057	0.11	0.308	1.45081e-08
Reep1	9.6088e-13	-1.25614	0.204	0.411	1.51617e-08
Tmem232	1.02453e-12	2.9049	0.091	0.012	1.6166e-08
Nrxn3	1.037e-12	-0.997997	0.308	0.525	1.63629e-08
Brsk2	1.04701e-12	-0.773427	0.512	0.667	1.65207e-08
Bcl11a	1.08072e-12	-1.23733	0.247	0.456	1.70527e-08
Camk4	1.09377e-12	-1.67759	0.119	0.316	1.72586e-08
Vwa3b	1.09437e-12	2.64097	0.107	0.018	1.72681e-08
Sctr	1.09595e-12	2.60534	0.107	0.018	1.7293e-08
S1pr3	1.12963e-12	1.9049	0.171	0.049	1.78244e-08
Hs3st4	1.22612e-12	-1.85409	0.091	0.28	1.93469e-08
Ccl6	1.2442e-12	2.14749	0.18	0.055	1.96323e-08
Nat8l	1.26287e-12	-1.09404	0.277	0.484	1.99268e-08
Bicc1	1.33407e-12	1.39775	0.247	0.094	2.10502e-08
Tcaf1	1.34049e-12	-0.625556	0.628	0.764	2.11516e-08
Cltb	1.34185e-12	-0.603873	0.655	0.801	2.11731e-08
Ppp1r9a	1.34458e-12	-0.942677	0.405	0.588	2.12161e-08
Syngap1	1.39835e-12	-0.74623	0.53	0.694	2.20645e-08
Slc29a4	1.42695e-12	2.27912	0.152	0.04	2.25159e-08
Cacnb4	1.44049e-12	-1.00842	0.323	0.523	2.27295e-08
Ccdc85b	1.44362e-12	-0.843267	0.378	0.58	2.27789e-08
Pcolce	1.52952e-12	1.97063	0.18	0.055	2.41344e-08
Shroom3	1.53736e-12	1.43373	0.256	0.101	2.4258e-08
Scn4b	1.55535e-12	-1.83185	0.195	0.388	2.45418e-08
Clic6	1.57269e-12	1.93037	0.299	0.137	2.48155e-08
Reep2	1.67748e-12	-1.02542	0.229	0.452	2.64689e-08
Nbea	1.73426e-12	-0.852596	0.405	0.608	2.73649e-08
Sema6d	1.74656e-12	0.521116	0.817	0.621	2.7559e-08
Btg1	1.75218e-12	0.82263	0.613	0.421	2.76476e-08
Nr4a2	1.78865e-12	-2.28908	0.085	0.265	2.8223e-08
Pygb	1.88334e-12	0.658264	0.756	0.581	2.97172e-08
Wasf3	1.95482e-12	-0.728708	0.549	0.72	3.08451e-08
Dlgap4	2.01561e-12	-0.854088	0.433	0.621	3.18042e-08
Arfgef3	2.02026e-12	-1.27846	0.18	0.384	3.18777e-08
Tmem158	2.0978e-12	-1.2279	0.165	0.374	3.31011e-08
Cds2	2.13015e-12	-0.652324	0.622	0.764	3.36116e-08
Slc7a2	2.14737e-12	1.09438	0.396	0.208	3.38833e-08
Epb41l4a	2.15938e-12	1.75472	0.177	0.053	3.40729e-08
Fxyd7	2.18116e-12	-1.70876	0.107	0.296	3.44165e-08
Rcbtb2	2.18912e-12	1.08178	0.381	0.194	3.45421e-08
Fam163b	2.22575e-12	-1.8084	0.098	0.284	3.51201e-08
Trim32	2.29201e-12	-1.0786	0.308	0.503	3.61657e-08
G3bp2	2.32957e-12	-0.839967	0.409	0.599	3.67583e-08
Micu3	2.3872e-12	-1.04571	0.247	0.461	3.76677e-08
Cfap77	2.47676e-12	2.29722	0.119	0.024	3.90807e-08
St8sia5	2.5148e-12	-1.35879	0.155	0.355	3.9681e-08
Tulp4	2.53767e-12	0.514266	0.887	0.839	4.00419e-08
Atp2b4	2.54444e-12	-1.36034	0.277	0.465	4.01488e-08
Camta1	2.58993e-12	-0.959627	0.302	0.511	4.08666e-08
Tgm2	2.59679e-12	1.70488	0.201	0.068	4.09748e-08
Sema3b	2.61402e-12	2.35258	0.125	0.027	4.12466e-08
Kif11	2.73259e-12	1.92137	0.165	0.047	4.31175e-08
Hspa12a	2.76863e-12	-1.31794	0.201	0.4	4.36863e-08
6430548M08Rik	2.86215e-12	-1.26678	0.232	0.429	4.51619e-08
Dpp6	2.95112e-12	-1.04082	0.22	0.44	4.65657e-08
Slc8a1	2.99628e-12	-0.768114	0.497	0.681	4.72783e-08
Grin2a	3.0069e-12	-1.23846	0.186	0.391	4.74459e-08
Clmn	3.05557e-12	0.571821	0.814	0.647	4.82138e-08
Samd12	3.16849e-12	-1.54333	0.113	0.304	4.99957e-08
Ccdc60	3.17983e-12	2.38775	0.116	0.023	5.01745e-08
Mapk8	3.40048e-12	-1.20953	0.226	0.426	5.36561e-08
Slc8a2	3.55782e-12	-1.80147	0.098	0.281	5.61389e-08
Trim46	3.56383e-12	-1.68928	0.095	0.28	5.62336e-08
Gna12	3.57349e-12	0.402557	0.966	0.871	5.63861e-08
Gpx8	3.75203e-12	2.04144	0.137	0.033	5.92033e-08
Ap2a2	3.81988e-12	-0.929578	0.348	0.545	6.02739e-08
Arhgap5	3.82957e-12	0.505808	0.86	0.714	6.04268e-08
Atp9a	3.91358e-12	-0.543286	0.689	0.817	6.17523e-08
Ncoa7	3.92249e-12	-1.15028	0.195	0.402	6.1893e-08
2810459M11Rik	3.96415e-12	1.06692	0.354	0.172	6.25504e-08
Shisa7	4.13946e-12	-1.37875	0.168	0.364	6.53165e-08
Rdh10	4.31479e-12	1.34448	0.287	0.125	6.8083e-08
Purb	4.34877e-12	-0.753831	0.564	0.71	6.86193e-08
Dync2li1	4.43438e-12	1.26747	0.338	0.167	6.99701e-08
Nap1l5	4.5936e-12	-0.627737	0.662	0.787	7.24824e-08
Cnr1	4.59845e-12	-1.14443	0.25	0.465	7.2559e-08
Ppp2r2c	4.92883e-12	-0.447063	0.817	0.925	7.7772e-08
Gpr162	5.11353e-12	-0.977411	0.277	0.486	8.06864e-08
Anxa11	5.23412e-12	1.60534	0.235	0.091	8.25892e-08
Acot7	5.24037e-12	-0.540749	0.701	0.815	8.26878e-08
Rnh1	5.4228e-12	0.862317	0.491	0.289	8.55664e-08
Lca5	5.55638e-12	1.13276	0.338	0.164	8.76741e-08
Agtpbp1	5.6734e-12	-0.712228	0.442	0.651	8.95206e-08
Mdh1b	5.97571e-12	2.43933	0.11	0.021	9.42907e-08
Slc9a3r1	6.17659e-12	0.763817	0.625	0.445	9.74604e-08
Chd3	6.20844e-12	-0.787223	0.512	0.68	9.79629e-08
Map2k4	6.43461e-12	-1.05551	0.299	0.491	1.01532e-07
Grik3	6.50937e-12	-1.34816	0.177	0.374	1.02711e-07
Nwd1	6.88239e-12	0.890574	0.546	0.37	1.08597e-07
St3gal5	6.98873e-12	-0.956461	0.357	0.558	1.10275e-07
Marcksl1	7.14307e-12	0.472743	0.841	0.659	1.12711e-07
Zfp423	7.284e-12	1.1765	0.296	0.131	1.14934e-07
Cdkl4	7.32454e-12	1.57328	0.226	0.086	1.15574e-07
Syne2	7.34675e-12	1.5294	0.213	0.077	1.15924e-07
Synpo	7.43854e-12	-0.900841	0.329	0.539	1.17373e-07
Celsr2	7.50443e-12	-0.959299	0.36	0.546	1.18412e-07
Prkar2b	7.5275e-12	-1.33097	0.155	0.35	1.18776e-07
Rack1	8.0037e-12	0.363075	0.97	0.904	1.2629e-07
Rogdi	8.50776e-12	-0.792135	0.439	0.621	1.34244e-07
Cnih2	8.69579e-12	-0.896575	0.305	0.505	1.37211e-07
Ctxn1	8.99046e-12	-0.482976	0.86	0.911	1.4186e-07
Gcnt1	9.48462e-12	2.29124	0.107	0.02	1.49658e-07
Kcnip3	9.5318e-12	-1.03951	0.399	0.573	1.50402e-07
Dlgap2	9.79758e-12	-1.15512	0.195	0.395	1.54596e-07
Ank3	9.79903e-12	-0.302407	0.966	0.996	1.54619e-07
Nap1l2	9.82924e-12	-1.37064	0.14	0.335	1.55096e-07
Rock2	1.0055e-11	-0.865962	0.381	0.57	1.58658e-07
Dnah6	1.02372e-11	2.4127	0.113	0.023	1.61533e-07
Btbd8	1.02591e-11	-0.864907	0.399	0.577	1.61878e-07
Cabp1	1.05485e-11	-1.12478	0.189	0.392	1.66444e-07
Tpbg	1.06566e-11	-1.75149	0.134	0.316	1.68151e-07
Fsip1	1.06664e-11	2.74285	0.091	0.014	1.68306e-07
Spata24	1.1556e-11	1.17881	0.326	0.157	1.82342e-07
Rnf208	1.16631e-11	-0.865583	0.332	0.525	1.84032e-07
Arpp19	1.17541e-11	-0.752497	0.634	0.744	1.85468e-07
Begain	1.1799e-11	-1.18371	0.192	0.39	1.86176e-07
Dgkz	1.18341e-11	-0.822125	0.445	0.62	1.8673e-07
Galnt9	1.2011e-11	-1.35401	0.174	0.365	1.89522e-07
Cdk5rap2	1.20572e-11	0.810928	0.482	0.28	1.90251e-07
Pnrc2	1.21703e-11	0.677913	0.619	0.427	1.92035e-07
Slc25a18	1.22354e-11	1.25742	0.317	0.152	1.93062e-07
Atp5b	1.28566e-11	-0.365522	0.963	0.979	2.02865e-07
Crb2	1.30073e-11	2.09633	0.137	0.035	2.05242e-07
Gbp3	1.30175e-11	1.99237	0.143	0.038	2.05403e-07
Fam227a	1.30175e-11	1.99237	0.143	0.038	2.05403e-07
Mcl1	1.34708e-11	0.669665	0.68	0.51	2.12556e-07
Gsg1l	1.35458e-11	-2.20806	0.049	0.209	2.1374e-07
Ppp1ca	1.41856e-11	-0.530087	0.765	0.869	2.23835e-07
Ccdc121	1.45156e-11	2.60534	0.088	0.013	2.29042e-07
Ifi27	1.46754e-11	0.865872	0.521	0.324	2.31562e-07
Eif4g2	1.47074e-11	0.255377	0.994	0.994	2.32067e-07
Usp46	1.4837e-11	-0.898368	0.36	0.548	2.34112e-07
Inka2	1.50293e-11	-1.11009	0.213	0.414	2.37147e-07
Nckap1	1.51301e-11	-0.496726	0.75	0.863	2.38738e-07
Trnp1	1.53007e-11	-1.29413	0.146	0.34	2.4143e-07
Rabl2	1.54399e-11	1.00426	0.418	0.232	2.43626e-07
Lmtk3	1.5848e-11	-0.85901	0.32	0.527	2.50066e-07
Prkcz	1.62211e-11	-0.59307	0.573	0.74	2.55952e-07
Spock1	1.65083e-11	-1.12109	0.265	0.455	2.60484e-07
Socs5	1.70018e-11	-0.748708	0.384	0.584	2.68271e-07
Lrrn2	1.81695e-11	-1.03527	0.216	0.424	2.86697e-07
Gpr88	1.83409e-11	-1.42791	0.207	0.394	2.894e-07
Tceal6	1.887e-11	-1.42184	0.131	0.318	2.97751e-07
Amotl2	2.14573e-11	0.816525	0.53	0.342	3.38575e-07
Shank3	2.33141e-11	-0.965082	0.311	0.511	3.67874e-07
Pafah1b1	2.33602e-11	-0.367113	0.924	0.962	3.68601e-07
Cab39l	2.33892e-11	1.21888	0.36	0.189	3.69059e-07
Epop	2.35406e-11	-1.20834	0.171	0.367	3.71447e-07
Cldn2	2.52741e-11	3.51223	0.07	0.007	3.98801e-07
Ucma	2.55259e-11	4.77527	0.049	0.001	4.02772e-07
Snn	2.62286e-11	-0.742828	0.479	0.646	4.1386e-07
Cbs	2.6703e-11	0.832754	0.512	0.321	4.21347e-07
Ina	2.69753e-11	-1.52177	0.113	0.293	4.25643e-07
Vopp1	2.83602e-11	-1.32539	0.186	0.372	4.47495e-07
Atp6v1c1	2.90716e-11	-0.63052	0.646	0.768	4.58721e-07
Vstm4	3.02556e-11	1.83667	0.152	0.044	4.77404e-07
Trim9	3.04071e-11	-0.9213	0.302	0.502	4.79793e-07
Inpp5d	3.05984e-11	1.37088	0.241	0.098	4.82812e-07
Kcnk9	3.08731e-11	-2.07154	0.055	0.214	4.87147e-07
Pcdh1	3.1325e-11	-1.12143	0.165	0.363	4.94277e-07
Prrt3	3.18727e-11	-2.10563	0.061	0.221	5.0292e-07
Csf3r	3.2522e-11	2.03065	0.131	0.033	5.13164e-07
Hsp90aa1	3.26557e-11	0.334977	0.994	0.997	5.15275e-07
Cd151	3.33844e-11	0.935769	0.405	0.221	5.26773e-07
L1cam	3.41241e-11	-1.20201	0.18	0.371	5.38444e-07
Arhgap26	3.4145e-11	-1.04952	0.244	0.436	5.38773e-07
Nmnat2	3.57268e-11	-0.944536	0.28	0.483	5.63732e-07
Tspan5	3.60949e-11	-0.592454	0.549	0.734	5.69541e-07
Pkm	3.80578e-11	-0.379938	0.954	0.964	6.00513e-07
Necap1	3.83528e-11	-1.10563	0.226	0.42	6.05168e-07
Ctsz	3.88361e-11	0.886337	0.567	0.402	6.12795e-07
Rhobtb2	3.93114e-11	-1.36551	0.149	0.334	6.20295e-07
Plcl2	3.94794e-11	-1.30323	0.162	0.349	6.22945e-07
Anxa4	4.2233e-11	1.48136	0.216	0.083	6.66395e-07
Wasf1	4.39788e-11	-0.771535	0.372	0.565	6.93941e-07
Tagln	4.50194e-11	2.30195	0.116	0.026	7.10361e-07
Apod	4.64609e-11	0.390017	0.979	0.946	7.33106e-07
Syt16	4.69602e-11	-1.59552	0.113	0.289	7.40986e-07
Tmem151b	4.7134e-11	-1.22969	0.155	0.344	7.43727e-07
Stat3	5.04767e-11	0.786674	0.561	0.382	7.96472e-07
Atxn1	5.13859e-11	-0.911232	0.277	0.478	8.10818e-07
Crtac1	5.26681e-11	-1.0809	0.299	0.478	8.3105e-07
Gabra5	5.49431e-11	-1.31558	0.201	0.386	8.66948e-07
Fam49b	5.73242e-11	-0.620451	0.54	0.706	9.04518e-07
Fkbp8	5.74404e-11	-0.45946	0.747	0.854	9.06352e-07
Efemp2	5.81828e-11	1.30049	0.244	0.101	9.18066e-07
Kcnh7	5.91067e-11	-1.73253	0.076	0.242	9.32645e-07
Ppp2r1a	6.25406e-11	-0.503778	0.774	0.885	9.86827e-07
Cebpd	6.35849e-11	1.32061	0.28	0.129	1.00331e-06
Daw1	6.38405e-11	2.07928	0.131	0.034	1.00734e-06
Grina	6.66026e-11	-0.497699	0.793	0.868	1.05092e-06
Tcf4	6.71242e-11	0.480621	0.893	0.733	1.05915e-06
Npnt	6.84204e-11	1.84635	0.146	0.042	1.07961e-06
Cnnm1	7.02695e-11	-1.37492	0.131	0.312	1.10878e-06
Rgs9	7.07863e-11	-1.34885	0.204	0.385	1.11694e-06
Pfn2	7.0852e-11	-0.473225	0.784	0.881	1.11797e-06
Hydin	7.23829e-11	2.34231	0.104	0.021	1.14213e-06
Adgb	7.30806e-11	2.87836	0.079	0.011	1.15314e-06
Elfn2	7.65135e-11	-0.998619	0.22	0.416	1.20731e-06
Ucp2	7.69367e-11	1.29901	0.247	0.104	1.21398e-06
Pfkm	7.75363e-11	-0.686714	0.534	0.679	1.22345e-06
Phldb1	7.81344e-11	0.38475	0.96	0.845	1.23288e-06
Scara3	8.0088e-11	0.87936	0.479	0.3	1.26371e-06
Mok	8.11549e-11	1.44708	0.204	0.076	1.28054e-06
Emp2	8.23159e-11	0.912005	0.393	0.213	1.29886e-06
Lin7b	8.50988e-11	-1.79519	0.073	0.235	1.34277e-06
Bphl	8.52682e-11	1.06571	0.409	0.24	1.34545e-06
Cdk4	8.67234e-11	0.760836	0.527	0.337	1.36841e-06
Sparcl1	8.68584e-11	-0.310579	0.976	0.992	1.37054e-06
Foxp1	8.82486e-11	-1.14154	0.192	0.388	1.39247e-06
Eif4a2	8.92242e-11	-0.509915	0.814	0.874	1.40787e-06
Pon2	9.27681e-11	0.639291	0.643	0.466	1.46379e-06
Acot1	9.48451e-11	1.02672	0.384	0.212	1.49656e-06
Mical2	9.50543e-11	-1.15928	0.235	0.421	1.49986e-06
Aif1	9.60588e-11	1.02038	0.329	0.163	1.51571e-06
Rnf227	9.82699e-11	-0.763604	0.399	0.589	1.5506e-06
Mindy4	9.98364e-11	1.62843	0.177	0.06	1.57532e-06
Abr	1.05401e-10	-0.70967	0.506	0.658	1.66313e-06
Zbbx	1.06356e-10	3.07928	0.07	0.008	1.67819e-06
Scg2	1.08216e-10	-1.17389	0.186	0.375	1.70754e-06
Hist1h1e	1.12376e-10	0.604279	0.829	0.655	1.77318e-06
Mapk8ip3	1.14987e-10	-0.567917	0.573	0.745	1.81438e-06
Stau2	1.17542e-10	-0.596553	0.53	0.701	1.8547e-06
Sec11c	1.18298e-10	0.46953	0.921	0.852	1.86663e-06
Tmsb4x	1.22716e-10	0.159737	1	1	1.93633e-06
Tle3	1.3154e-10	0.873449	0.433	0.254	2.07558e-06
Cfap57	1.3439e-10	2.4127	0.098	0.019	2.12054e-06
Gpr37l1	1.3444e-10	0.559088	0.729	0.563	2.12133e-06
Ocln	1.42596e-10	1.75735	0.146	0.043	2.25002e-06
Cdh13	1.43907e-10	-1.39131	0.159	0.334	2.27071e-06
Atl1	1.49878e-10	-0.848832	0.326	0.514	2.36493e-06
Smpdl3a	1.5839e-10	0.888134	0.509	0.339	2.49923e-06
Ptbp1	1.59174e-10	0.912005	0.448	0.273	2.51161e-06
Klhdc3	1.60686e-10	-0.620232	0.613	0.743	2.53547e-06
Ugp2	1.63303e-10	0.562553	0.72	0.574	2.57675e-06
Slc2a1	1.63569e-10	0.687592	0.668	0.49	2.58096e-06
Pea15a	1.64293e-10	0.310549	0.985	0.928	2.59239e-06
D430041D05Rik	1.69995e-10	-1.05572	0.213	0.403	2.68236e-06
Bend6	1.74309e-10	-1.02989	0.25	0.436	2.75042e-06
Nrsn2	1.75123e-10	-1.37575	0.14	0.315	2.76326e-06
Prag1	1.78251e-10	0.764042	0.537	0.356	2.81263e-06
Lcp2	1.87392e-10	2.21107	0.104	0.022	2.95685e-06
Cyld	1.87853e-10	-0.812618	0.381	0.561	2.96413e-06
Ptprz1	1.916e-10	0.458037	0.848	0.707	3.02326e-06
Pten	1.96634e-10	-0.554683	0.716	0.808	3.10269e-06
Flna	2.16298e-10	0.897233	0.466	0.293	3.41297e-06
Lrp11	2.16344e-10	-1.1462	0.186	0.369	3.41369e-06
Pcdh7	2.2105e-10	-0.914913	0.302	0.485	3.48795e-06
Dusp18	2.2141e-10	1.22005	0.265	0.12	3.49364e-06
Atp6v1h	2.24105e-10	-0.757955	0.402	0.585	3.53615e-06
Fcer1g	2.2627e-10	0.98796	0.415	0.249	3.57032e-06
Ctdsp1	2.26799e-10	0.687806	0.616	0.447	3.57865e-06
Ywhab	2.2732e-10	-0.841704	0.302	0.493	3.58688e-06
Gem	2.39376e-10	1.838	0.137	0.039	3.77711e-06
Uox	2.40209e-10	1.99766	0.116	0.028	3.79025e-06
Map7d2	2.40778e-10	-0.808284	0.345	0.525	3.79923e-06
Tmem130	2.45735e-10	-1.13649	0.186	0.373	3.87746e-06
Fbxo31	2.50404e-10	-0.997106	0.235	0.419	3.95112e-06
Fbxw7	2.5095e-10	-0.84128	0.348	0.536	3.95973e-06
Nqo1	2.56413e-10	1.46448	0.21	0.083	4.04594e-06
Tgfbr3	2.60395e-10	2.23338	0.101	0.021	4.10877e-06
Asap1	2.654e-10	-1.00669	0.354	0.512	4.18775e-06
Prr29	2.82271e-10	2.13141	0.101	0.021	4.45395e-06
B4galt6	2.84046e-10	-0.94583	0.274	0.457	4.48196e-06
Nr4a1	2.84491e-10	-0.90956	0.253	0.445	4.48899e-06
Dusp8	2.84873e-10	-0.857447	0.32	0.503	4.495e-06
Ptk2	2.89426e-10	-0.682417	0.445	0.617	4.56685e-06
Brinp2	2.99522e-10	-1.49899	0.088	0.252	4.72616e-06
Tcn2	3.08527e-10	0.951033	0.43	0.255	4.86824e-06
Prps2	3.13344e-10	0.820169	0.491	0.308	4.94425e-06
Efcab10	3.24726e-10	1.9049	0.134	0.038	5.12384e-06
Rnft2	3.25747e-10	-1.23527	0.14	0.317	5.13996e-06
Ace	3.48525e-10	2.02619	0.149	0.047	5.49937e-06
Nt5dc2	3.59627e-10	1.36277	0.204	0.079	5.67456e-06
Mgst1	3.62259e-10	1.24119	0.265	0.122	5.71608e-06
Shc3	3.69169e-10	-1.03097	0.192	0.377	5.82512e-06
Pfkp	3.78102e-10	-0.959774	0.302	0.477	5.96607e-06
Mfap2	3.79962e-10	1.58025	0.165	0.055	5.99541e-06
Acaa2	4.00008e-10	0.991699	0.393	0.225	6.31173e-06
Crocc	4.00173e-10	1.20679	0.32	0.167	6.31434e-06
Cebpa	4.00727e-10	1.2492	0.268	0.125	6.32307e-06
Fbxo36	4.06175e-10	1.27222	0.223	0.091	6.40904e-06
Neurod6	4.10469e-10	-1.30015	0.165	0.339	6.47679e-06
Kcnt1	4.1541e-10	-1.47483	0.098	0.262	6.55476e-06
Chl1	4.18669e-10	-1.64013	0.088	0.247	6.60619e-06
Hadha	4.187e-10	0.722262	0.473	0.283	6.60666e-06
Fhl2	4.19406e-10	-1.75491	0.073	0.227	6.6178e-06
Herc3	4.21758e-10	-0.974801	0.268	0.451	6.65493e-06
Slc2a12	4.23524e-10	1.95529	0.152	0.049	6.68279e-06
Ralyl	4.32562e-10	-0.930709	0.262	0.449	6.8254e-06
Myl4	4.36266e-10	-1.61097	0.095	0.256	6.88384e-06
Dagla	4.45305e-10	-1.06141	0.216	0.398	7.02646e-06
H2-D1	4.45768e-10	0.899335	0.433	0.258	7.03377e-06
Selplg	4.4881e-10	0.822935	0.555	0.39	7.08177e-06
Atxn7l3	4.57135e-10	-0.741867	0.424	0.598	7.21314e-06
Hrh3	4.66866e-10	-1.16377	0.201	0.377	7.36667e-06
Tapbp	4.72742e-10	0.943513	0.366	0.199	7.4594e-06
Arhgap32	4.77097e-10	-0.985771	0.204	0.393	7.52811e-06
Cybrd1	5.08156e-10	1.88098	0.131	0.037	8.0182e-06
Fry	5.18319e-10	-1.01915	0.198	0.383	8.17856e-06
Arpc3	5.21239e-10	-0.60273	0.604	0.752	8.22464e-06
Grik5	5.27253e-10	-0.79783	0.369	0.549	8.31952e-06
Sgk1	5.27485e-10	0.415113	0.893	0.797	8.32319e-06
Eef1a1	5.56146e-10	0.243062	1	1	8.77542e-06
Plxna2	5.59557e-10	-1.3387	0.137	0.307	8.82925e-06
Sst	5.59952e-10	-1.0951	0.378	0.554	8.83548e-06
Doc2b	5.72e-10	-2.01263	0.052	0.195	9.02559e-06
Tmem67	5.86211e-10	1.27327	0.235	0.101	9.24982e-06
Cabcoco1	5.89996e-10	2.15789	0.113	0.028	9.30955e-06
Prodh	6.03344e-10	0.671232	0.552	0.361	9.52017e-06
Asphd2	6.06316e-10	-0.819154	0.345	0.52	9.56706e-06
Cfap221	6.12611e-10	2.19031	0.107	0.025	9.66639e-06
Usp2	6.31298e-10	0.799917	0.5	0.33	9.96126e-06
Kcnj9	6.42601e-10	-1.28447	0.146	0.318	1.01396e-05
Ighm	6.50188e-10	-1.62093	0.14	0.304	1.02593e-05
Tcf20	6.52338e-10	-0.597693	0.573	0.719	1.02932e-05
Tead1	6.54327e-10	1.11098	0.305	0.153	1.03246e-05
Morn3	6.62819e-10	2.05601	0.113	0.028	1.04586e-05
Lrriq1	6.65866e-10	1.95327	0.119	0.031	1.05067e-05
Atp1a2	6.81219e-10	0.273531	0.994	0.985	1.07489e-05
Jph4	6.84774e-10	-0.551757	0.625	0.76	1.08051e-05
Ptgr1	6.99645e-10	2.23761	0.091	0.018	1.10397e-05
Nme9	7.18473e-10	2.02038	0.107	0.025	1.13368e-05
Arpc1b	7.58197e-10	0.558694	0.698	0.532	1.19636e-05
Olfm2	7.61255e-10	-1.33446	0.146	0.316	1.20118e-05
Galnt17	7.64357e-10	-1.1132	0.177	0.356	1.20608e-05
Alcam	7.85183e-10	-0.945116	0.335	0.498	1.23894e-05
Lrrc4	7.88795e-10	-1.00219	0.204	0.388	1.24464e-05
Gprc5b	8.01658e-10	0.37451	0.893	0.757	1.26494e-05
Nkiras1	8.02124e-10	-0.684562	0.393	0.577	1.26567e-05
Lgi1	8.04102e-10	-1.08055	0.192	0.37	1.26879e-05
Tle4	8.13176e-10	-0.888797	0.28	0.465	1.28311e-05
Pcbp2	8.35104e-10	0.275603	0.994	0.987	1.31771e-05
Cacna1i	8.39688e-10	-1.89716	0.052	0.194	1.32494e-05
Camta2	8.55851e-10	-0.616562	0.442	0.627	1.35045e-05
Unc119b	8.56102e-10	0.933727	0.372	0.208	1.35084e-05
Rfx3	8.57133e-10	0.769463	0.473	0.294	1.35247e-05
Ruvbl2	8.57515e-10	0.967914	0.311	0.155	1.35307e-05
Bag2	8.61148e-10	2.19031	0.098	0.021	1.35881e-05
Ctso	8.95739e-10	0.637965	0.582	0.398	1.41339e-05
Mamdc2	9.0753e-10	2.34231	0.088	0.017	1.43199e-05
Sash1	9.133e-10	0.597439	0.683	0.546	1.4411e-05
Gpr22	9.37803e-10	-1.68621	0.067	0.216	1.47976e-05
Plaat3	9.42164e-10	0.414732	0.832	0.692	1.48664e-05
Mdfic	9.87223e-10	2.09077	0.104	0.024	1.55774e-05
Pde4a	1.00775e-09	-1.20201	0.159	0.33	1.59013e-05
Hnrnpa2b1	1.01358e-09	0.357332	0.948	0.878	1.59932e-05
Serhl	1.0312e-09	1.42756	0.18	0.066	1.62714e-05
Dnajc5	1.0454e-09	-0.708022	0.412	0.582	1.64953e-05
Syt10	1.07165e-09	1.72464	0.162	0.056	1.69096e-05
Rapgef3	1.07766e-09	0.790455	0.479	0.31	1.70044e-05
Timp3	1.08842e-09	0.8425	0.485	0.315	1.71742e-05
Tesc	1.14821e-09	-1.5873	0.101	0.258	1.81177e-05
Spata6	1.15503e-09	1.72564	0.143	0.045	1.82251e-05
Bgn	1.16351e-09	1.52046	0.183	0.069	1.8359e-05
Nefm	1.21721e-09	-1.34575	0.125	0.29	1.92064e-05
Cep170b	1.22838e-09	-1.01438	0.226	0.403	1.93826e-05
B4galnt1	1.25014e-09	-0.926479	0.277	0.456	1.9726e-05
Diaph3	1.25776e-09	1.77135	0.134	0.04	1.98461e-05
Pip4k2b	1.31508e-09	-0.820352	0.311	0.492	2.07506e-05
R3hdm1	1.32564e-09	-0.575073	0.555	0.714	2.09173e-05
Ak3	1.33982e-09	0.51834	0.72	0.553	2.1141e-05
Cyb5r3	1.36054e-09	0.609291	0.668	0.537	2.14679e-05
Kctd16	1.37053e-09	-1.01965	0.189	0.366	2.16256e-05
Aldh2	1.50228e-09	0.704499	0.576	0.409	2.37045e-05
Adcy5	1.51845e-09	-1.25893	0.168	0.339	2.39596e-05
Htr5b	1.54881e-09	1.93655	0.107	0.026	2.44386e-05
Nceh1	1.58791e-09	-0.807688	0.36	0.527	2.50557e-05
Tent5c	1.60413e-09	2.80698	0.067	0.009	2.53115e-05
Rab26	1.64701e-09	-1.58448	0.091	0.244	2.59882e-05
Spata17	1.67403e-09	2.21303	0.091	0.019	2.64146e-05
Ralgds	1.69493e-09	0.47044	0.802	0.668	2.67442e-05
Ggt7	1.82759e-09	-1.06897	0.168	0.342	2.88375e-05
Resp18	1.8348e-09	-1.05572	0.204	0.378	2.89513e-05
Chrm3	1.85109e-09	-1.81946	0.064	0.207	2.92083e-05
Pgam1	1.86051e-09	-0.796089	0.503	0.625	2.9357e-05
Arhgef4.1	1.88456e-09	-1.06519	0.168	0.342	2.97365e-05
Kif3c	1.93527e-09	-0.542435	0.537	0.711	3.05367e-05
Anxa1	1.94935e-09	2.60534	0.079	0.014	3.07588e-05
Prkar1a	1.99119e-09	-0.317196	0.945	0.975	3.1419e-05
Serf2	2.01107e-09	0.424699	0.829	0.714	3.17326e-05
S100a16	2.07928e-09	0.373887	0.927	0.799	3.2809e-05
Tnfaip6	2.09381e-09	0.49245	0.762	0.597	3.30383e-05
Trpv4	2.09454e-09	2.13259	0.119	0.033	3.30497e-05
Gm5617	2.14905e-09	1.2473	0.21	0.087	3.39098e-05
Actr3	2.16929e-09	-1.09139	0.174	0.345	3.42292e-05
Rrp1	2.18176e-09	-0.527853	0.628	0.756	3.44259e-05
Ppme1	2.219e-09	-0.774741	0.363	0.533	3.50137e-05
Otub1	2.27184e-09	-0.627604	0.497	0.65	3.58474e-05
Bex1	2.30389e-09	-1.0807	0.168	0.341	3.6353e-05
Cox5b	2.37782e-09	-0.354076	0.896	0.933	3.75197e-05
Pnp	2.44577e-09	0.882279	0.39	0.228	3.85918e-05
Vsir	2.56241e-09	1.10211	0.302	0.155	4.04323e-05
Fnbp1l	2.58839e-09	-1.03851	0.216	0.389	4.08422e-05
Phlpp1	2.75283e-09	0.395449	0.912	0.801	4.34369e-05
Gadd45g	2.83512e-09	0.875565	0.402	0.237	4.47354e-05
Igsf8	2.86391e-09	-0.585535	0.61	0.721	4.51896e-05
Kcnj10	2.87664e-09	0.423346	0.841	0.735	4.53905e-05
Chst10	2.90598e-09	-1.27197	0.137	0.299	4.58535e-05
Evl	2.96976e-09	-0.648932	0.399	0.587	4.68599e-05
Ak8	3.00069e-09	2.00744	0.107	0.027	4.73479e-05
Rdh5	3.02093e-09	1.87383	0.131	0.04	4.76672e-05
Tmem59l	3.02908e-09	-1.05445	0.186	0.359	4.77959e-05
Scamp1	3.03677e-09	-0.630154	0.5	0.658	4.79172e-05
Etl4	3.11096e-09	-1.31975	0.119	0.278	4.90879e-05
Dctn1	3.13489e-09	-0.505939	0.582	0.726	4.94654e-05
Tmem216	3.1551e-09	1.46332	0.171	0.063	4.97843e-05
Lrrtm2	3.17071e-09	-0.837247	0.241	0.424	5.00307e-05
Dgkb	3.21319e-09	-1.06926	0.311	0.469	5.07009e-05
Trp53inp1	3.29246e-09	0.823984	0.418	0.252	5.19517e-05
Sema5a	3.32604e-09	-0.808432	0.329	0.507	5.24816e-05
Renbp	3.36955e-09	2.60534	0.073	0.012	5.31682e-05
Cd33	3.38433e-09	1.29659	0.232	0.105	5.34013e-05
Fcrls	3.40896e-09	1.40181	0.189	0.075	5.37899e-05
Slc27a1	3.47229e-09	0.550731	0.649	0.48	5.47893e-05
Calm3	3.49638e-09	-0.416978	0.784	0.86	5.51694e-05
Kif1c	3.53369e-09	0.396842	0.881	0.748	5.57582e-05
Coq8b	3.55052e-09	0.975987	0.335	0.181	5.60236e-05
Atp5a1	3.55076e-09	-0.296099	0.966	0.982	5.60274e-05
Etfbkmt	3.77146e-09	1.23559	0.238	0.109	5.95099e-05
Pkia	3.77605e-09	-0.913385	0.274	0.445	5.95823e-05
Klc1	3.81149e-09	-0.487126	0.686	0.81	6.01414e-05
Snx5	3.84767e-09	0.439797	0.811	0.644	6.07125e-05
Kcnj3	3.8727e-09	-1.00051	0.198	0.376	6.11074e-05
Arhgap33	3.93522e-09	-0.765839	0.418	0.572	6.20938e-05
Tmem150c	3.94591e-09	-1.28127	0.128	0.287	6.22625e-05
Snph	3.96612e-09	-1.01692	0.195	0.367	6.25814e-05
Paip2	3.99658e-09	0.334233	0.948	0.852	6.3062e-05
Cyp4v3	4.00481e-09	1.2876	0.204	0.085	6.31919e-05
Sept11	4.04117e-09	-0.696446	0.448	0.605	6.37657e-05
Gm38393	4.13787e-09	-0.976683	0.22	0.392	6.52915e-05
Myl12a	4.21273e-09	0.677237	0.515	0.343	6.64726e-05
Epha5	4.2176e-09	-1.03209	0.183	0.355	6.65495e-05
Tmbim1	4.41757e-09	0.402162	0.857	0.714	6.97048e-05
Gramd1c	4.58878e-09	2.00588	0.098	0.023	7.24063e-05
Saxo2	4.69174e-09	1.46784	0.171	0.064	7.4031e-05
Ralgapa1	4.72876e-09	-0.552918	0.473	0.65	7.46151e-05
Fsd1	4.72887e-09	-0.807039	0.293	0.466	7.46169e-05
Slc14a1	4.74299e-09	0.953267	0.348	0.195	7.48396e-05
Srcin1	4.78054e-09	-0.45413	0.698	0.823	7.54321e-05
Gstp1	4.79504e-09	0.480308	0.765	0.625	7.5661e-05
Dnajb2	4.81754e-09	0.345931	0.915	0.765	7.6016e-05
Lmo3	4.90182e-09	-1.14137	0.159	0.323	7.73458e-05
Ltc4s	4.91588e-09	1.77527	0.128	0.039	7.75676e-05
Slc22a4	4.99507e-09	1.57887	0.152	0.053	7.88172e-05
Erlin2	5.14048e-09	0.605344	0.604	0.431	8.11117e-05
Slc15a2	5.18708e-09	0.912602	0.39	0.234	8.18469e-05
Htr2a	5.20705e-09	-2.23116	0.04	0.165	8.2162e-05
Rims4	5.36316e-09	-1.25027	0.113	0.269	8.46254e-05
Lgals1	5.41895e-09	1.70722	0.128	0.039	8.55056e-05
Chrna4	5.45752e-09	-1.87465	0.055	0.188	8.61142e-05
Spi1	5.47365e-09	1.55288	0.155	0.055	8.63688e-05
Afap1l2	5.48167e-09	1.22827	0.216	0.094	8.64953e-05
Nedd4l	5.55385e-09	-0.797378	0.308	0.484	8.76342e-05
Cacna2d1	6.0722e-09	-0.737194	0.36	0.525	9.58132e-05
Tctn2	6.16016e-09	1.09461	0.293	0.152	9.72012e-05
F5	6.16882e-09	2.03598	0.125	0.038	9.73378e-05
Drd2	6.21449e-09	-1.55473	0.104	0.254	9.80584e-05
Vav1	6.46076e-09	1.91729	0.107	0.028	0.000101944
Mef2d	6.60298e-09	-0.94009	0.207	0.379	0.000104188
Tcf25	6.703e-09	-0.517824	0.655	0.78	0.000105767
Col1a2	6.73491e-09	1.63336	0.143	0.048	0.00010627
Adcy3	6.74337e-09	-1.30688	0.104	0.256	0.000106404
A830018L16Rik	6.7632e-09	-1.8882	0.052	0.183	0.000106717
Large1	6.87803e-09	-0.934631	0.198	0.369	0.000108528
Lgals3bp	6.9717e-09	1.45154	0.201	0.086	0.000110006
Slc7a4	6.97863e-09	-1.25841	0.128	0.284	0.000110116
Adhfe1	7.43725e-09	1.04539	0.277	0.139	0.000117352
Msx1	7.46673e-09	2.39889	0.076	0.014	0.000117817
Rasgrf1	7.5086e-09	-0.875955	0.259	0.44	0.000118478
Kif13b	7.6946e-09	0.360457	0.872	0.772	0.000121413
Ropn1l	7.75175e-09	2.30578	0.076	0.014	0.000122315
Dock1	7.78944e-09	0.475088	0.713	0.555	0.00012291
Ttc26	7.79505e-09	1.80328	0.116	0.033	0.000122998
Amph	7.8484e-09	-0.720586	0.348	0.527	0.00012384
Mark1	7.88872e-09	-1.15716	0.159	0.319	0.000124476
Epn3	8.0422e-09	3.60534	0.052	0.005	0.000126898
Tsnaxip1	8.08578e-09	2.92727	0.058	0.007	0.000127585
Hopx	8.25338e-09	0.505808	0.659	0.485	0.00013023
Lmtk2	8.38237e-09	-1.32165	0.107	0.258	0.000132265
Maats1	8.5971e-09	2.14591	0.091	0.021	0.000135654
Rab11a	8.76877e-09	-0.430894	0.643	0.802	0.000138362
Slc4a10	8.89448e-09	-0.843414	0.259	0.437	0.000140346
Rasa4	9.25852e-09	1.70722	0.128	0.04	0.00014609
Lypd1	9.26311e-09	-0.848114	0.232	0.409	0.000146163
Cfap73	9.40172e-09	2.02038	0.091	0.021	0.00014835
Rtn2	9.41869e-09	-0.994118	0.192	0.358	0.000148617
Clec2l	9.44033e-09	-1.13841	0.152	0.312	0.000148959
Tekt4	9.52086e-09	2.49843	0.073	0.013	0.00015023
Rassf9	9.56316e-09	1.93792	0.098	0.024	0.000150897
Sh3glb2	9.63669e-09	-0.566698	0.518	0.671	0.000152057
Fabp5	9.6495e-09	0.340418	0.878	0.771	0.000152259
Hvcn1	9.89224e-09	1.75735	0.119	0.035	0.00015609
Tac1	9.93919e-09	-1.19643	0.149	0.308	0.00015683
Osmr	1.00644e-08	1.84927	0.122	0.037	0.000158806
Rnf220	1.01418e-08	-0.466632	0.622	0.77	0.000160027
Kcnc4	1.02088e-08	-1.34989	0.131	0.283	0.000161085
Rnf187	1.02583e-08	-0.43619	0.796	0.874	0.000161866
Akt3	1.0295e-08	-0.552954	0.558	0.701	0.000162445
Tmx4	1.04372e-08	-0.650446	0.433	0.591	0.000164688
Cd53	1.05413e-08	1.63182	0.149	0.053	0.000166331
Prrg4	1.05433e-08	1.87543	0.113	0.032	0.000166362
Tmc6	1.08068e-08	1.5762	0.143	0.049	0.00017052
Cx3cr1	1.11011e-08	0.907111	0.387	0.234	0.000175164
Cbx6	1.13972e-08	-0.682004	0.39	0.548	0.000179837
Plekha2	1.14692e-08	0.979509	0.317	0.173	0.000180973
Cavin1	1.1764e-08	1.4219	0.168	0.064	0.000185624
Slc9a6	1.18994e-08	-0.737958	0.357	0.522	0.00018776
Lrrtm1	1.19234e-08	-1.57073	0.076	0.214	0.00018814
Nfe2l1	1.23107e-08	-0.533373	0.588	0.722	0.000194251
Slc12a2	1.23646e-08	0.36156	0.884	0.737	0.000195101
Bst2	1.24578e-08	1.74973	0.174	0.069	0.000196572
Akap11	1.24856e-08	-0.747611	0.354	0.517	0.00019701
Gli3	1.26265e-08	0.787342	0.378	0.219	0.000199233
Nars	1.27996e-08	-0.591053	0.497	0.645	0.000201964
Pcnx2	1.28756e-08	-1.30155	0.11	0.259	0.000203164
Dnajb5	1.303e-08	-0.95086	0.213	0.379	0.0002056
Col9a3	1.3084e-08	0.917071	0.46	0.302	0.000206453
Oard1	1.31707e-08	0.742848	0.46	0.301	0.000207821
Rab31	1.32087e-08	0.403256	0.838	0.689	0.00020842
Ift80	1.33136e-08	0.936965	0.314	0.169	0.000210075
Cotl1	1.38851e-08	0.531343	0.619	0.458	0.000219093
Ttc7b	1.40862e-08	-0.705989	0.405	0.559	0.000222266
Maged1	1.42192e-08	-0.668289	0.503	0.641	0.000224366
Copg1	1.42447e-08	-0.652648	0.482	0.609	0.000224767
2210016L21Rik	1.45966e-08	-0.750703	0.317	0.486	0.00023032
R3hdm4	1.48889e-08	-0.539178	0.558	0.702	0.000234932
Camk2g	1.50643e-08	-0.758092	0.439	0.573	0.000237699
Acsl4	1.52152e-08	-1.00847	0.198	0.359	0.00024008
Ppa1	1.54517e-08	-0.855386	0.265	0.434	0.000243813
Serp2	1.56303e-08	-0.884271	0.241	0.408	0.000246631
Arrdc3	1.57947e-08	0.358692	0.927	0.782	0.000249224
Neto2	1.60432e-08	-1.13051	0.18	0.337	0.000253146
Ephx4	1.61463e-08	-0.856428	0.293	0.454	0.000254772
Slc25a39	1.61566e-08	0.625204	0.564	0.419	0.000254935
Zfp474	1.63694e-08	2.19031	0.098	0.025	0.000258292
Ccdc146	1.66113e-08	2.42847	0.067	0.011	0.00026211
Mak	1.66113e-08	2.42847	0.067	0.011	0.00026211
Tspoap1	1.66968e-08	-0.612771	0.445	0.61	0.000263459
Gfra2	1.67976e-08	-1.03171	0.177	0.34	0.00026505
Khdrbs3	1.71006e-08	-0.791366	0.445	0.583	0.000269831
Slc39a12	1.72056e-08	0.815477	0.418	0.264	0.000271486
Snx10	1.72246e-08	-0.877865	0.241	0.409	0.000271788
Iqsec3	1.72895e-08	-1.40046	0.085	0.226	0.000272811
Cpne5	1.75771e-08	-1.55923	0.088	0.227	0.000277349
Dalrd3	1.77444e-08	0.685717	0.491	0.326	0.000279989
Pacs2	1.78909e-08	0.271032	0.976	0.94	0.000282301
Entpd2	1.80659e-08	1.40942	0.162	0.061	0.000285062
Mlf2	1.83895e-08	-0.506032	0.561	0.707	0.000290168
Cox8a	1.84853e-08	-0.275745	0.966	0.966	0.00029168
Tsku	1.88647e-08	2.08178	0.091	0.022	0.000297667
Cd300c2	1.89588e-08	1.51961	0.143	0.05	0.000299152
Katnal2	1.90153e-08	1.77527	0.122	0.038	0.000300042
Elovl4	1.90496e-08	-1.11712	0.122	0.276	0.000300584
Pcdhgc5	1.97468e-08	-0.862662	0.32	0.473	0.000311585
BC067074	1.99398e-08	2.60534	0.064	0.01	0.00031463
Iqck	1.99494e-08	1.60534	0.131	0.043	0.000314782
Rufy3	2.02554e-08	-0.497874	0.625	0.748	0.00031961
Dlg3	2.0548e-08	-1.07201	0.18	0.337	0.000324227
Gm266	2.08743e-08	1.02648	0.235	0.109	0.000329376
Eya1	2.17181e-08	1.03975	0.274	0.141	0.00034269
Cfap97d2	2.17269e-08	1.76581	0.113	0.033	0.000342828
Mif4gd	2.18913e-08	0.589402	0.588	0.43	0.000345423
Qk	2.26352e-08	0.256765	0.997	0.953	0.000357161
Dapp1	2.28888e-08	1.18501	0.201	0.087	0.000361162
Sptan1	2.3121e-08	-0.406029	0.78	0.859	0.000364826
Gnas	2.37018e-08	-0.284328	0.997	0.992	0.00037399
Ndfip2	2.39546e-08	-0.645325	0.43	0.577	0.000377979
Trhde	2.41345e-08	-1.97962	0.037	0.154	0.000380818
Plekhb1	2.49203e-08	0.194801	1	0.997	0.000393218
Mapre3	2.49723e-08	-0.43905	0.704	0.808	0.000394038
Cflar	2.50125e-08	0.819684	0.372	0.219	0.000394672
Tmem176a	2.50453e-08	0.927272	0.277	0.141	0.00039519
Adcy2	2.51563e-08	-0.911714	0.232	0.395	0.000396941
Ston2	2.53616e-08	0.864078	0.357	0.208	0.000400181
Gng4	2.54017e-08	-1.07201	0.174	0.331	0.000400813
Pacrg	2.54086e-08	0.824354	0.372	0.219	0.000400922
Eea1	2.54151e-08	0.803177	0.46	0.311	0.000401024
Robo2	2.56025e-08	-1.06627	0.198	0.352	0.000403981
Scube1	2.5867e-08	-2.16725	0.034	0.148	0.000408155
Maml2	2.60584e-08	1.32781	0.186	0.078	0.000411175
Neurl1a	2.69409e-08	-0.902657	0.201	0.368	0.0004251
Epn1	2.7183e-08	-0.49339	0.579	0.726	0.000428921
Notch1	2.72302e-08	0.752043	0.445	0.285	0.000429666
Muc3a	2.72557e-08	-2.31113	0.027	0.138	0.000430068
Slc4a5	2.72854e-08	2.95898	0.058	0.008	0.000430536
Grk2	2.73777e-08	-0.617566	0.454	0.609	0.000431992
Sh3bgrl	2.83809e-08	0.538319	0.692	0.571	0.000447823
Kcnmb4	2.91728e-08	-0.946754	0.198	0.358	0.000460317
Tpp1	3.00107e-08	0.676505	0.485	0.321	0.000473539
Rab3c	3.00533e-08	-0.794997	0.265	0.436	0.000474211
Flywch1	3.02152e-08	-0.745153	0.369	0.519	0.000476766
Col19a1	3.03119e-08	-1.35589	0.095	0.234	0.000478292
Sv2c	3.05042e-08	-1.36248	0.091	0.231	0.000481326
Fgfr2	3.09219e-08	0.359565	0.915	0.803	0.000487916
Lrp4	3.14267e-08	0.843504	0.369	0.219	0.000495883
Atp6ap1	3.15448e-08	-0.387226	0.829	0.897	0.000497745
Nrip3	3.17695e-08	-0.923909	0.198	0.361	0.000501291
Rfx4	3.2632e-08	1.09838	0.226	0.105	0.0005149
Rgs7	3.28608e-08	-0.966737	0.198	0.359	0.00051851
Grm1	3.29693e-08	-1.40086	0.07	0.203	0.000520222
Iqub	3.3441e-08	2.24277	0.079	0.017	0.000527665
Phyhd1	3.45556e-08	0.731541	0.473	0.316	0.000545252
Prr32	3.47007e-08	3.11992	0.052	0.006	0.000547542
Efcab12	3.5071e-08	1.86838	0.104	0.029	0.000553385
Kcnd2	3.51965e-08	-1.01507	0.174	0.333	0.000555366
Slc25a14	3.55085e-08	-1.14508	0.14	0.29	0.000560289
Tro	3.55504e-08	-0.95374	0.198	0.359	0.000560949
Insyn1	3.61042e-08	-1.07856	0.152	0.306	0.000569689
Zfand4	3.70321e-08	1.16848	0.229	0.109	0.00058433
Igfbp4	3.71891e-08	-0.658149	0.192	0.357	0.000586807
Dnm2	3.72936e-08	0.404722	0.826	0.665	0.000588455
Macrod1	3.75887e-08	1.05691	0.235	0.112	0.000593112
Tnik	3.77965e-08	-0.725108	0.335	0.503	0.000596391
Fuca1	3.79261e-08	0.720114	0.442	0.287	0.000598436
Pnmal2	3.8172e-08	-0.662352	0.427	0.592	0.000602316
Skil	3.84053e-08	-0.864542	0.28	0.437	0.000605997
Smo	3.85698e-08	1.5756	0.137	0.048	0.000608592
Ctnnd2	3.89252e-08	-0.640552	0.457	0.598	0.000614201
St6galnac6	3.90137e-08	-0.841867	0.271	0.432	0.000615596
Ap2m1	3.91954e-08	-0.698048	0.366	0.524	0.000618464
Rcsd1	3.98563e-08	2.07101	0.085	0.02	0.000628892
Agbl2	3.99884e-08	2.02038	0.091	0.023	0.000630976
Pou3f3	4.01348e-08	0.45769	0.784	0.664	0.000633287
Gabrd	4.09925e-08	-1.18357	0.116	0.262	0.000646821
Lrp10	4.13656e-08	0.734502	0.457	0.306	0.000652707
Dclk3	4.16053e-08	-1.47558	0.07	0.2	0.000656491
Rxrg	4.19638e-08	-1.85063	0.091	0.224	0.000662147
Phkg1	4.19771e-08	0.945036	0.351	0.208	0.000662356
Notch2	4.30486e-08	1.14401	0.207	0.093	0.000679265
Apbb1ip	4.32746e-08	1.20009	0.21	0.096	0.00068283
Wdr90	4.4404e-08	1.37907	0.159	0.061	0.000700651
Mki67	4.4407e-08	1.4127	0.192	0.084	0.000700697
Nes	4.46115e-08	1.60534	0.125	0.041	0.000703925
Ptprf	4.53871e-08	0.633089	0.518	0.358	0.000716163
Ppp1r14b	4.6107e-08	0.668321	0.476	0.314	0.000727522
Vat1l	4.65741e-08	1.07285	0.348	0.208	0.000734892
Map6	4.67206e-08	-0.635664	0.418	0.572	0.000737204
Stk25	4.71819e-08	-0.377302	0.79	0.862	0.000744483
Cst7	4.76495e-08	2.28342	0.067	0.012	0.000751862
Prkcg	4.85259e-08	-1.18851	0.131	0.277	0.00076569
Gsk3b	4.87379e-08	-0.494657	0.649	0.743	0.000769036
Igfbp7	4.93639e-08	0.990008	0.338	0.199	0.000778913
Amotl1	5.01178e-08	0.964594	0.271	0.14	0.000790809
Adh5	5.17034e-08	0.481642	0.668	0.496	0.000815829
Lrrc46	5.26922e-08	2.16924	0.088	0.022	0.000831431
Wasl	5.26941e-08	-0.943093	0.22	0.376	0.00083146
Map3k19	5.41049e-08	1.83483	0.101	0.028	0.000853721
Sncaip	5.57282e-08	1.19547	0.201	0.09	0.000879335
Lpar3	5.60351e-08	2.60534	0.064	0.011	0.000884177
Cfl1	5.67114e-08	-0.222268	0.994	0.997	0.00089485
Gldc	5.72932e-08	1.06808	0.238	0.116	0.000904029
Gsn	5.77144e-08	0.470184	0.671	0.506	0.000910676
Arhgef3	5.83005e-08	-1.1141	0.162	0.311	0.000919923
Cdh24	5.83809e-08	-1.58552	0.107	0.241	0.000921193
Metrn	5.84922e-08	0.401696	0.808	0.676	0.000922949
Psme1	5.85412e-08	0.720114	0.427	0.271	0.000923722
Bhlhe41	5.88606e-08	0.631206	0.5	0.336	0.000928762
Satb1	5.89616e-08	-0.720326	0.381	0.527	0.000930354
Galnt14	5.96017e-08	-1.62116	0.073	0.2	0.000940455
Rab40b	6.07178e-08	-1.19192	0.116	0.259	0.000958066
Ddah2	6.077e-08	0.818073	0.338	0.193	0.00095889
Cmas	6.1478e-08	-0.990846	0.177	0.332	0.000970062
Slc1a3	6.18232e-08	0.446891	0.756	0.632	0.000975508
March6	6.45985e-08	-0.598689	0.482	0.631	0.0010193
Aak1	6.62218e-08	-0.670717	0.354	0.518	0.00104491
Srpk2	6.67698e-08	-0.585421	0.393	0.569	0.00105356
Jcad	6.70848e-08	-0.856999	0.253	0.412	0.00105853
Adarb1	6.7835e-08	-0.888853	0.22	0.379	0.00107037
Igfbpl1	6.8027e-08	1.15238	0.259	0.134	0.0010734
Fcho1	6.92931e-08	-1.44712	0.079	0.209	0.00109338
Mpdz	6.93068e-08	0.703191	0.457	0.304	0.00109359
Lap3	6.93661e-08	0.469963	0.707	0.567	0.00109453
Usp33	6.96705e-08	-0.61642	0.424	0.57	0.00109933
Slc2a13	7.0397e-08	-0.952983	0.21	0.369	0.00111079
Epb41l5	7.04703e-08	1.11502	0.235	0.115	0.00111195
Ckap2l	7.12099e-08	2.31161	0.079	0.018	0.00112362
Tbr1	7.19155e-08	-1.57908	0.064	0.188	0.00113475
Trank1	7.25396e-08	-1.04558	0.159	0.309	0.0011446
Gas2l2	7.40132e-08	2.53823	0.061	0.01	0.00116785
Cdipt	7.48931e-08	-0.651814	0.399	0.559	0.00118174
Tmem191c	7.76447e-08	-0.801397	0.299	0.45	0.00122516
Clic5	7.78112e-08	-2.02513	0.037	0.147	0.00122778
Adgrg1	7.78999e-08	0.600088	0.585	0.433	0.00122918
Cdk17	7.81598e-08	-0.528957	0.598	0.712	0.00123328
Ptpn6	7.93638e-08	1.84238	0.098	0.027	0.00125228
Pttg1	8.04093e-08	0.564865	0.57	0.413	0.00126878
Acsl3	8.08766e-08	0.351036	0.902	0.821	0.00127615
Mboat7	8.30062e-08	-0.721051	0.338	0.49	0.00130975
Plppr2	8.41438e-08	-1.2576	0.116	0.255	0.0013277
Dipk1b	8.48578e-08	-1.22693	0.119	0.259	0.00133897
Tcp11l2	8.79722e-08	0.628803	0.549	0.4	0.00138811
Cdkl5	8.83606e-08	-1.17427	0.128	0.271	0.00139424
Ephb6	8.88351e-08	-0.891332	0.192	0.348	0.00140173
B9d1	8.89105e-08	1.01522	0.265	0.139	0.00140292
Mapre2	8.9266e-08	-0.529499	0.509	0.659	0.00140853
Ccp110	9.08806e-08	0.351007	0.872	0.731	0.001434
Adora2b	9.09154e-08	1.54261	0.131	0.046	0.00143455
Igsf11	9.09709e-08	0.517881	0.634	0.48	0.00143543
Macf1	9.11037e-08	0.456856	0.771	0.653	0.00143752
Sobp	9.17544e-08	-0.970685	0.229	0.379	0.00144779
Thra	9.22268e-08	-0.381147	0.768	0.856	0.00145525
Tgfb2	9.22701e-08	0.981649	0.268	0.141	0.00145593
Herc1	9.38838e-08	-0.65769	0.39	0.539	0.00148139
Kif19a	9.53164e-08	0.928693	0.317	0.181	0.001504
Cep128	9.71019e-08	1.25576	0.18	0.077	0.00153217
Dnaja4	9.8147e-08	0.893146	0.415	0.276	0.00154866
Adgre5	9.88384e-08	1.31358	0.168	0.069	0.00155957
Antxr1	9.96529e-08	0.868378	0.354	0.212	0.00157242
Tgfbr1	9.98974e-08	0.824513	0.384	0.241	0.00157628
Nrg3	1.00554e-07	-1.57908	0.064	0.186	0.00158664
Doc2a	1.02024e-07	-1.45124	0.067	0.191	0.00160984
Fam161b	1.02332e-07	1.07741	0.241	0.121	0.0016147
Astn1	1.04359e-07	-0.64439	0.405	0.557	0.00164668
Coro1a	1.06529e-07	-0.951874	0.186	0.337	0.00168092
Vcam1	1.07399e-07	0.961003	0.308	0.174	0.00169466
Ift43	1.07723e-07	0.719001	0.424	0.276	0.00169976
Pdlim7	1.09635e-07	-0.993424	0.134	0.283	0.00172992
Fth1	1.10889e-07	0.153878	1	1	0.00174972
Clec5a	1.10945e-07	2.68335	0.055	0.008	0.0017506
Car10	1.14665e-07	-1.28418	0.116	0.252	0.00180929
Slitrk3	1.15065e-07	-1.13514	0.113	0.253	0.00181562
Trim56	1.16233e-07	1.85046	0.095	0.026	0.00183405
Serping1	1.16233e-07	1.85046	0.095	0.026	0.00183405
Sema3e	1.18061e-07	-1.53342	0.076	0.201	0.00186288
Fads2	1.19943e-07	0.480125	0.72	0.582	0.00189258
Ston1	1.20727e-07	1.56687	0.11	0.034	0.00190495
Pabpc1	1.20801e-07	0.355042	0.89	0.779	0.00190612
Fcgr1	1.23949e-07	1.92727	0.088	0.023	0.00195579
Wdyhv1	1.25299e-07	0.804444	0.354	0.211	0.00197709
Rassf4	1.27357e-07	1.40505	0.14	0.052	0.00200957
Cadm2	1.28832e-07	-0.538565	0.576	0.7	0.00203284
Fgf7	1.3025e-07	1.73463	0.104	0.031	0.00205522
Rnf13	1.31581e-07	0.273562	0.939	0.843	0.00207622
Cldn11	1.31792e-07	0.238464	0.985	0.929	0.00207955
Ajap1	1.32929e-07	-1.33528	0.088	0.218	0.00209749
Itm2b	1.33307e-07	0.260923	0.96	0.936	0.00210345
Psph	1.33984e-07	0.795219	0.473	0.344	0.00211414
Nxph4	1.36745e-07	-2.01455	0.049	0.161	0.0021577
Rapgef4	1.38407e-07	-0.25749	0.991	0.997	0.00218393
Gsta4	1.39563e-07	0.810296	0.427	0.285	0.00220217
Pgpep1	1.40344e-07	0.995803	0.262	0.138	0.00221448
4932438H23Rik	1.40485e-07	1.87665	0.098	0.028	0.00221672
Tmem121b	1.40497e-07	-1.77836	0.046	0.158	0.0022169
Flrt1	1.41867e-07	-1.11347	0.14	0.282	0.00223852
Ier5	1.42546e-07	-0.986571	0.192	0.341	0.00224923
Daam1	1.43225e-07	0.346078	0.851	0.724	0.00225994
Cfap70	1.43578e-07	2.96791	0.049	0.006	0.00226552
Sorcs3	1.43831e-07	-1.67811	0.055	0.171	0.00226951
Tsc22d1	1.45782e-07	-0.466013	0.668	0.739	0.00230029
Man2b2	1.46156e-07	1.10395	0.22	0.106	0.0023062
Gpr26	1.46469e-07	-1.23419	0.11	0.244	0.00231113
Sowahc	1.46634e-07	1.27853	0.171	0.072	0.00231374
Vgll4	1.49619e-07	0.755307	0.409	0.263	0.00236084
Kcnh3	1.50729e-07	-1.63412	0.052	0.167	0.00237835
Csrp2	1.51366e-07	2.21832	0.073	0.016	0.0023884
Adipor2	1.53635e-07	0.473573	0.643	0.483	0.0024242
Stmnd1	1.55352e-07	2.42847	0.064	0.012	0.0024513
Fam161a	1.55739e-07	2.16174	0.073	0.016	0.0024574
Slc7a10	1.57097e-07	1.29954	0.189	0.085	0.00247884
Tmem88b	1.57297e-07	0.300611	0.96	0.858	0.00248198
Fbxo30	1.6969e-07	0.94455	0.29	0.161	0.00267754
1810020O05Rik	1.69956e-07	1.8591	0.091	0.025	0.00268174
Abhd14b	1.70272e-07	1.00351	0.244	0.124	0.00268672
Mcf2l	1.70462e-07	-1.04611	0.152	0.296	0.00268973
Syt6	1.71953e-07	-1.50508	0.055	0.172	0.00271325
Ttc28	1.78341e-07	1.0146	0.241	0.122	0.00281404
Parp3	1.79453e-07	1.93976	0.085	0.022	0.00283158
Atp5g3	1.80829e-07	-0.42046	0.774	0.848	0.00285329
Als2cl	1.84571e-07	1.11436	0.21	0.1	0.00291235
Prr18	1.87476e-07	0.418886	0.79	0.636	0.00295818
Nudt3	1.88098e-07	-0.36948	0.777	0.857	0.00296799
Hprt	1.90809e-07	-0.673066	0.405	0.549	0.00301078
Il6ra	1.91248e-07	1.40895	0.14	0.053	0.0030177
Tmem173	1.92475e-07	1.73861	0.101	0.03	0.00303706
Ugcg	1.97891e-07	-0.680058	0.29	0.449	0.00312252
Kif6	1.99161e-07	1.69023	0.101	0.03	0.00314257
Tulp3	1.99638e-07	0.75257	0.375	0.231	0.00315009
Spry2	2.00004e-07	-0.723384	0.341	0.488	0.00315587
Znrf1	2.03719e-07	-0.62551	0.43	0.568	0.00321448
Jam2	2.07593e-07	0.643818	0.451	0.297	0.00327562
Slc7a7	2.08593e-07	2.4127	0.061	0.011	0.00329139
Slc13a4	2.10056e-07	2.44185	0.061	0.011	0.00331448
Trim37	2.12128e-07	-0.713017	0.369	0.517	0.00334717
Mertk	2.15716e-07	0.689557	0.466	0.321	0.00340378
Map7	2.17264e-07	0.286451	0.954	0.91	0.0034282
Ccdc92b	2.17344e-07	-1.52019	0.064	0.182	0.00342947
Sema7a	2.18381e-07	-0.836878	0.32	0.459	0.00344584
Ptpn11	2.20346e-07	0.294228	0.912	0.851	0.00347685
Cetn2	2.21387e-07	0.761746	0.473	0.339	0.00349326
Dazap2	2.22592e-07	0.366431	0.841	0.769	0.00351228
Irf8	2.23617e-07	1.60534	0.113	0.037	0.00352846
Dock2	2.25202e-07	1.73087	0.104	0.032	0.00355346
Hace1	2.25376e-07	-0.911002	0.171	0.319	0.00355622
Parp6	2.30269e-07	-0.762133	0.29	0.438	0.00363341
Rnf11	2.32828e-07	-0.416297	0.723	0.81	0.0036738
Eef1d	2.33255e-07	0.472748	0.68	0.538	0.00368054
Sh2d5	2.33466e-07	-1.26913	0.088	0.216	0.00368386
Rgcc	2.33715e-07	0.660594	0.457	0.307	0.0036878
Pdlim5	2.33748e-07	0.608657	0.521	0.374	0.00368831
Ankrd42	2.34183e-07	1.09838	0.213	0.103	0.00369518
Lrrtm3	2.34872e-07	-1.18176	0.122	0.257	0.00370605
Sgms2	2.36216e-07	2.16477	0.076	0.018	0.00372725
Lzts1	2.38571e-07	-0.849222	0.195	0.348	0.00376441
Hs3st2	2.40597e-07	-1.28001	0.104	0.233	0.00379639
Tnk2	2.41486e-07	-0.510642	0.509	0.638	0.00381041
Cdh11	2.43278e-07	-0.786973	0.29	0.436	0.00383868
Dnaic1	2.45859e-07	1.37317	0.165	0.07	0.00387941
Alg2	2.50246e-07	-0.794436	0.271	0.419	0.00394863
Lsamp	2.50372e-07	-0.521439	0.555	0.677	0.00395062
Hecw1	2.52484e-07	-1.40158	0.076	0.198	0.00398394
Oxr1	2.53193e-07	-0.546825	0.5	0.632	0.00399513
Car14	2.56303e-07	0.634141	0.534	0.4	0.0040442
Tubg2	2.56672e-07	-1.14419	0.11	0.243	0.00405003
Myo1f	2.5917e-07	1.95327	0.082	0.021	0.00408945
Col6a5	2.59664e-07	2.60534	0.058	0.01	0.00409724
Ccdc65	2.62093e-07	1.43542	0.149	0.06	0.00413556
Ociad1	2.63197e-07	-0.373819	0.716	0.826	0.00415299
Trp53bp2	2.69934e-07	0.62396	0.543	0.403	0.00425929
Ltbp3	2.73332e-07	0.912183	0.293	0.165	0.0043129
Fkbp1a	2.83702e-07	-0.294478	0.966	0.992	0.00447654
Mro	2.8387e-07	1.29722	0.168	0.072	0.00447919
Tor1aip1	2.87252e-07	0.563064	0.585	0.444	0.00453254
B4galt1	2.90028e-07	1.53495	0.119	0.041	0.00457635
St5	2.91624e-07	0.835642	0.332	0.196	0.00460154
Zmat2	2.93364e-07	-0.390894	0.75	0.821	0.00462899
Smim27	2.9446e-07	0.964238	0.247	0.128	0.00464628
Ndrg1	3.0428e-07	0.348839	0.848	0.723	0.00480124
Rtl8b	3.06248e-07	-0.52211	0.488	0.634	0.00483229
Slitrk4	3.10067e-07	-1.61433	0.055	0.167	0.00489255
Ap1b1	3.12512e-07	-0.709858	0.338	0.481	0.00493113
Tle5	3.13e-07	-0.235012	0.973	0.996	0.00493882
Ssu72	3.1479e-07	-0.675557	0.287	0.446	0.00496707
Ncf1	3.22686e-07	1.02648	0.229	0.115	0.00509167
Akip1	3.23754e-07	1.3109	0.155	0.064	0.00510851
Cd55	3.27642e-07	1.64282	0.11	0.036	0.00516986
Fbxl13	3.30422e-07	4.06478	0.03	0.001	0.00521373
Hmgcs1	3.31842e-07	-0.370563	0.851	0.909	0.00523613
Tango2	3.34539e-07	-0.818464	0.229	0.377	0.0052787
Cxcl16	3.35135e-07	2.60534	0.055	0.009	0.00528809
Wdpcp	3.35969e-07	1.29414	0.155	0.064	0.00530125
Marc1	3.41171e-07	2.53134	0.055	0.009	0.00538333
Socs3	3.48456e-07	1.92727	0.085	0.023	0.00549828
Tacc1	3.5055e-07	-0.499116	0.57	0.71	0.00553133
Oasl2	3.50948e-07	2.14376	0.11	0.037	0.00553761
Fabp3	3.58323e-07	-0.948687	0.137	0.275	0.00565398
Slc22a17	3.61826e-07	-0.249495	0.97	0.971	0.00570925
Pdzd4	3.64236e-07	-0.812064	0.195	0.348	0.00574728
Ube2o	3.72488e-07	-0.859324	0.216	0.363	0.00587748
Akap14	3.73306e-07	1.96791	0.079	0.02	0.0058904
Olfml1	3.74313e-07	0.48816	0.595	0.442	0.00590628
Efhb	3.79594e-07	2.44185	0.064	0.013	0.00598961
Kcne2	3.836e-07	2.42477	0.064	0.013	0.00605283
Frmpd4	3.95537e-07	-1.01759	0.134	0.272	0.00624117
Rnf213	3.96717e-07	1.42637	0.146	0.059	0.0062598
Cox8b	3.97184e-07	3.07928	0.052	0.008	0.00626717
Gsk3a	3.9779e-07	-0.475576	0.591	0.713	0.00627673
Bace2	3.99911e-07	1.3548	0.159	0.067	0.0063102
Srsf6	4.02555e-07	0.378619	0.841	0.759	0.00635192
Etfb	4.05093e-07	0.689479	0.479	0.339	0.00639196
Slc25a44	4.06298e-07	-0.745471	0.244	0.397	0.00641097
Ube2m	4.14909e-07	-0.424635	0.726	0.817	0.00654685
Wsb1	4.15686e-07	0.571074	0.616	0.501	0.00655911
Fam13a	4.20409e-07	1.2934	0.165	0.071	0.00663363
Lama2	4.21924e-07	0.912005	0.268	0.146	0.00665755
N4bp2	4.252e-07	1.24545	0.171	0.075	0.00670924
Plcb3	4.25685e-07	0.914294	0.244	0.126	0.00671689
Pgrmc1	4.25947e-07	-0.510133	0.54	0.682	0.00672102
Pcolce2	4.34019e-07	0.789577	0.409	0.278	0.00684838
Rnf144a	4.34528e-07	0.796341	0.341	0.207	0.00685641
Dnajc27	4.44309e-07	-0.786235	0.256	0.403	0.00701075
Ermn	4.44602e-07	0.282062	0.945	0.837	0.00701537
Spp1	4.46302e-07	1.98085	0.088	0.025	0.0070422
Armc2	4.50369e-07	1.53823	0.119	0.042	0.00710638
Acadl	4.54878e-07	0.587043	0.534	0.394	0.00717752
Cap1	4.66897e-07	-0.373626	0.799	0.874	0.00736717
Dtna	4.6871e-07	0.32549	0.884	0.799	0.00739578
Sox11	4.70745e-07	1.16627	0.366	0.242	0.00742788
Kcnj11	4.75531e-07	-1.54923	0.061	0.173	0.00750341
Vwa5a	4.8659e-07	0.778409	0.332	0.198	0.00767791
Gsap	4.87395e-07	1.31846	0.146	0.059	0.00769061
Tspan3	4.95754e-07	0.282336	0.927	0.889	0.0078225
Ssbp3	4.97228e-07	-0.561306	0.564	0.68	0.00784575
Tspan4	5.014e-07	1.30766	0.143	0.057	0.00791159
Prrc2b	5.05408e-07	-0.51723	0.53	0.665	0.00797484
Plscr2	5.06119e-07	2.69281	0.049	0.007	0.00798605
Sall1	5.08526e-07	0.704197	0.396	0.255	0.00802403
Nme1	5.16087e-07	-0.566575	0.518	0.638	0.00814333
Ift88	5.19959e-07	1.06478	0.216	0.108	0.00820444
Pak3	5.23182e-07	-0.716584	0.296	0.449	0.00825529
Camkk1	5.24361e-07	-0.988031	0.162	0.3	0.00827389
Tmem108	5.33029e-07	0.792623	0.32	0.188	0.00841067
Trpm3	5.38114e-07	1.36207	0.207	0.104	0.0084909
Efcab11	5.3833e-07	1.96791	0.076	0.019	0.0084943
Fkbp9	5.39538e-07	0.915684	0.262	0.142	0.00851337
Dok6	5.39772e-07	-0.987746	0.168	0.306	0.00851707
Selenow	5.40493e-07	-0.170833	0.994	0.999	0.00852844
Dtnb	5.44379e-07	-0.869518	0.262	0.4	0.00858976
Ttc19	5.49412e-07	-1.12376	0.131	0.263	0.00866918
Fndc5	5.54333e-07	-1.74515	0.043	0.146	0.00874682
Zyg11b	5.56769e-07	-0.884041	0.186	0.329	0.00878526
Osbpl8	5.66731e-07	-0.844592	0.265	0.405	0.00894244
Ica1	5.67089e-07	-1.12606	0.113	0.241	0.0089481
Cpt1a	5.68999e-07	0.810813	0.317	0.186	0.00897824
Shank1	5.7772e-07	-0.895226	0.247	0.383	0.00911585
Cntn4	5.781e-07	-1.40185	0.073	0.189	0.00912185
Hadhb	5.79276e-07	0.485659	0.57	0.408	0.0091404
Sipa1	5.83948e-07	0.890501	0.268	0.147	0.00921411
Pnma2	5.97984e-07	-1.11165	0.11	0.238	0.00943559
Aspa	5.99866e-07	0.360996	0.808	0.68	0.00946528
Hpgd	6.0965e-07	1.4169	0.128	0.048	0.00961967
Nphp1	6.12445e-07	0.868378	0.265	0.144	0.00966377
Pi4ka	6.16017e-07	-0.6656	0.375	0.511	0.00972014
Ccdc173	6.17228e-07	1.75219	0.091	0.027	0.00973925
Ilrun	6.24904e-07	-0.408077	0.604	0.756	0.00986036
Dnajc6	6.33375e-07	-0.503855	0.5	0.639	0.00999403
Cdc14a	6.34486e-07	1.38295	0.149	0.062	0.0100115
Rims2	6.34613e-07	-0.6642	0.314	0.467	0.0100136
Rrm1	6.50184e-07	0.850456	0.277	0.154	0.0102593
Stxbp5	6.51848e-07	-0.720186	0.201	0.353	0.0102855
Padi2	6.53556e-07	0.421595	0.744	0.615	0.0103125
Slc44a1	6.55655e-07	0.352269	0.884	0.76	0.0103456
Wdr63	6.58593e-07	3.09077	0.04	0.004	0.0103919
Tfcp2l1	6.59013e-07	1.36434	0.131	0.05	0.0103986
Ptp4a3	6.61542e-07	-1.05643	0.189	0.322	0.0104385
Rhoa	6.7131e-07	0.339132	0.884	0.833	0.0105926
Mast1	6.74479e-07	-1.12998	0.125	0.255	0.0106426
Pfdn2	6.76135e-07	-0.334843	0.771	0.868	0.0106687
Efcab14	6.91466e-07	0.367119	0.802	0.675	0.0109106
Tspan13	6.93993e-07	-0.745821	0.32	0.461	0.0109505
Ripor2	6.94032e-07	-1.03851	0.137	0.271	0.0109511
Il10rb	7.04926e-07	1.25171	0.159	0.068	0.011123
Itga6	7.0881e-07	1.0338	0.21	0.104	0.0111843
Syt3	7.10925e-07	-1.25424	0.091	0.212	0.0112177
Cox6a1	7.33689e-07	-0.235236	0.997	0.997	0.0115769
Shfl	7.40258e-07	-1.07747	0.104	0.23	0.0116805
Ccdc34	7.43004e-07	0.832115	0.308	0.181	0.0117239
Ankrd44	7.44538e-07	1.08855	0.192	0.091	0.0117481
Vasp	7.60196e-07	0.769838	0.326	0.195	0.0119951
Lhfpl2	7.66672e-07	0.773615	0.311	0.181	0.0120973
Cfap47	7.67587e-07	2.00127	0.073	0.018	0.0121117
Lrrc45	7.69176e-07	0.744895	0.372	0.237	0.0121368
Tubb3	7.76883e-07	-0.467779	0.451	0.611	0.0122584
Rab29	7.9218e-07	1.16722	0.18	0.083	0.0124998
Plod1	7.94343e-07	0.467334	0.61	0.458	0.0125339
Proser3	7.98849e-07	1.43542	0.119	0.043	0.012605
Ulk4	8.01887e-07	1.07483	0.244	0.133	0.012653
Ap1s2	8.02527e-07	0.665886	0.482	0.341	0.0126631
Smap1	8.21717e-07	-0.674442	0.354	0.488	0.0129659
Abhd12	8.2626e-07	-0.51861	0.549	0.65	0.0130376
Actn2	8.35164e-07	-1.28418	0.098	0.219	0.0131781
Tbc1d24	8.47052e-07	-0.877739	0.189	0.329	0.0133656
Hist1h3c	8.48274e-07	0.925807	0.375	0.246	0.0133849
Retreg2	8.55775e-07	-0.433498	0.631	0.739	0.0135033
Adamtsl3	8.65853e-07	1.60534	0.11	0.038	0.0136623
Ripor1	8.71022e-07	-1.05001	0.146	0.278	0.0137439
Mtch1	8.71397e-07	-0.237855	0.954	0.969	0.0137498
Napg	8.72641e-07	-0.634122	0.363	0.506	0.0137694
Cd68	8.74858e-07	0.942379	0.262	0.145	0.0138044
Il6st	8.84561e-07	0.576	0.518	0.377	0.0139575
Chrm1	8.94884e-07	-1.77103	0.034	0.13	0.0141204
Ube2w	9.00403e-07	-0.58831	0.351	0.495	0.0142075
Slc35d1	9.20168e-07	0.865103	0.253	0.136	0.0145193
Ankrd13a	9.22506e-07	0.361751	0.848	0.739	0.0145562
Syndig1l	9.24619e-07	-1.40846	0.061	0.17	0.0145896
Ntn4	9.31616e-07	1.39235	0.128	0.049	0.0147
Ccdc191	9.36915e-07	1.15468	0.174	0.079	0.0147836
Gm11549	9.4945e-07	-1.52019	0.064	0.173	0.0149814
Wnk2	9.5612e-07	-0.688941	0.345	0.485	0.0150866
Sms	9.61228e-07	-1.08733	0.125	0.253	0.0151672
Otx2	9.68912e-07	2.16174	0.064	0.014	0.0152885
Cpn1	9.71389e-07	2.34231	0.055	0.01	0.0153276
Prdx4	9.74957e-07	0.724249	0.393	0.264	0.0153838
Spag17	9.76579e-07	1.8591	0.082	0.023	0.0154094
Osbp2	9.79179e-07	-1.61705	0.052	0.156	0.0154505
Abcc3	9.99525e-07	2.06478	0.064	0.014	0.0157715
Tmem163	1.00751e-06	-0.608636	0.357	0.51	0.0158975
Elavl2	1.01549e-06	-0.870734	0.235	0.372	0.0160235
Trim68	1.01968e-06	1.33233	0.14	0.057	0.0160896
Llgl1	1.029e-06	0.307761	0.82	0.689	0.0162366
Map3k1	1.03523e-06	0.841784	0.253	0.136	0.0163348
Gabra4	1.0419e-06	-1.03943	0.183	0.314	0.0164402
Ablim2	1.0596e-06	-0.587301	0.427	0.574	0.0167194
Car12	1.07507e-06	1.79999	0.168	0.078	0.0169636
Sirt2	1.0752e-06	0.286902	0.954	0.874	0.0169657
Unc79	1.07787e-06	-1.2091	0.082	0.199	0.0170077
Klf15	1.08011e-06	0.516535	0.561	0.424	0.0170431
Csrnp3	1.08233e-06	-0.953888	0.189	0.324	0.0170781
P4ha3	1.09506e-06	2.02038	0.07	0.017	0.017279
Elmod3	1.09662e-06	0.852865	0.305	0.181	0.0173036
Nhsl2	1.09845e-06	-1.13541	0.11	0.233	0.0173325
Lrrc43	1.10079e-06	2.00127	0.07	0.017	0.0173693
Chd5	1.10991e-06	-0.906409	0.183	0.319	0.0175133
Efemp1	1.11082e-06	1.19031	0.162	0.071	0.0175277
Txn1	1.11358e-06	0.419873	0.753	0.651	0.0175712
Knstrn	1.11501e-06	1.5647	0.101	0.033	0.0175938
Oprl1	1.11897e-06	-1.22182	0.088	0.206	0.0176562
Serinc2	1.12375e-06	1.50805	0.119	0.044	0.0177317
Rhog	1.12412e-06	0.32328	0.799	0.649	0.0177375
Gaa	1.13026e-06	-0.4632	0.546	0.665	0.0178344
Rb1	1.13303e-06	0.538378	0.54	0.391	0.017878
Slc35f3	1.13899e-06	-1.26913	0.088	0.205	0.0179721
Herc6	1.14196e-06	1.23338	0.149	0.063	0.0180189
Lama5	1.14451e-06	1.64487	0.104	0.035	0.0180592
Lrrfip1	1.15563e-06	-0.975075	0.146	0.278	0.0182347
Slc7a8	1.15947e-06	-1.24508	0.098	0.216	0.0182952
Trp73	1.16177e-06	1.65265	0.091	0.028	0.0183316
F11r	1.18432e-06	0.881405	0.256	0.14	0.0186874
Kndc1	1.19681e-06	0.327523	0.89	0.781	0.0188845
Sorcs2	1.19789e-06	-1.13162	0.104	0.226	0.0189015
Rprml	1.22065e-06	-1.02798	0.125	0.252	0.0192606
Fam126a	1.22353e-06	0.460639	0.549	0.393	0.0193061
Lamb2	1.23399e-06	1.12618	0.189	0.091	0.0194711
Ivns1abp	1.26217e-06	0.617218	0.588	0.476	0.0199158
Pld2	1.2631e-06	0.973076	0.232	0.122	0.0199305
Spryd3	1.29551e-06	-0.76721	0.238	0.379	0.0204418
Cav1	1.30065e-06	1.02038	0.223	0.116	0.0205229
St6gal1	1.30416e-06	0.636371	0.457	0.32	0.0205783
Smpd2	1.37728e-06	0.93133	0.25	0.137	0.0217322
Endog	1.39782e-06	0.7467	0.381	0.251	0.0220562
Cyp46a1	1.40546e-06	-1.11392	0.119	0.242	0.0221767
Porcn	1.4422e-06	-0.946882	0.149	0.281	0.0227565
Pnpla7	1.44238e-06	1.36434	0.128	0.05	0.0227593
Ankrd34a	1.4521e-06	-1.30893	0.076	0.188	0.0229126
Srrm3	1.4603e-06	-1.29466	0.079	0.192	0.023042
Mycbp	1.46225e-06	1.12256	0.207	0.106	0.0230728
Nkain1	1.46761e-06	0.322204	0.89	0.757	0.0231574
Anxa3	1.47265e-06	0.899075	0.265	0.149	0.0232369
Selenof	1.51592e-06	0.308028	0.881	0.787	0.0239197
Glrb	1.51788e-06	-0.439845	0.601	0.713	0.0239507
Cecr2	1.51924e-06	1.1273	0.168	0.076	0.023972
Scn3b	1.51951e-06	-1.05935	0.128	0.254	0.0239763
Cacna2d3	1.52836e-06	-1.22836	0.082	0.197	0.0241159
Neurl1b	1.53811e-06	-0.924692	0.171	0.303	0.0242698
Ttll6	1.57073e-06	2.52288	0.049	0.008	0.0247845
4921536K21Rik	1.57073e-06	2.52288	0.049	0.008	0.0247845
Cacnb1	1.58394e-06	-1.05572	0.107	0.229	0.024993
Rapgefl1	1.60536e-06	-1.22248	0.085	0.2	0.0253309
Pafah2	1.60671e-06	1.60534	0.098	0.032	0.0253523
Trbc2	1.6075e-06	-1.49546	0.052	0.154	0.0253648
Dctn3	1.62511e-06	-0.388442	0.698	0.778	0.0256426
Pdp1	1.62563e-06	-1.02401	0.137	0.265	0.0256509
Rasgrp2	1.62578e-06	-0.976321	0.165	0.293	0.0256532
Nptxr	1.64801e-06	-0.533632	0.332	0.48	0.026004
Echdc2	1.6488e-06	1.27092	0.137	0.056	0.0260165
1810010H24Rik	1.65817e-06	1.25957	0.14	0.058	0.0261643
Yap1	1.68532e-06	0.87561	0.311	0.191	0.0265926
Olfm3	1.68615e-06	-1.58136	0.055	0.157	0.0266057
Ccr5	1.6969e-06	1.25917	0.162	0.073	0.0267754
Adam22	1.70076e-06	-1.02812	0.107	0.229	0.0268363
Nav3	1.72564e-06	-0.90433	0.165	0.298	0.0272288
Samd4	1.75778e-06	0.399237	0.637	0.484	0.0277359
Mr1	1.76506e-06	1.60534	0.101	0.034	0.0278509
Olig1	1.7663e-06	0.294648	0.933	0.826	0.0278704
Ift122	1.77644e-06	0.805938	0.296	0.174	0.0280304
Dnaja2	1.78794e-06	-0.512724	0.497	0.62	0.0282119
Ghitm	1.79019e-06	-0.372139	0.787	0.833	0.0282475
Acvr1c	1.81497e-06	-2.59629	0.012	0.09	0.0286384
Pitpna	1.81636e-06	-0.506003	0.646	0.713	0.0286603
Ap2b1	1.8164e-06	-0.520187	0.53	0.653	0.028661
Morn2	1.82233e-06	0.746959	0.332	0.206	0.0287545
Cebpb	1.82778e-06	1.14814	0.171	0.079	0.0288405
1500011B03Rik	1.83333e-06	-0.739102	0.25	0.39	0.0289281
Map11	1.84007e-06	-1.07154	0.113	0.234	0.0290345
Zfp385b	1.88387e-06	-1.39466	0.064	0.17	0.0297255
Dcxr	1.90244e-06	0.852259	0.253	0.139	0.0300187
Frmd8	1.92432e-06	0.453101	0.628	0.499	0.0303638
Arel1	1.92551e-06	-0.576629	0.509	0.616	0.0303826
Zkscan7	1.96305e-06	1.4127	0.122	0.047	0.030975
Ankub1	1.97371e-06	0.916273	0.262	0.149	0.0311431
Mid1ip1	2.00144e-06	0.36265	0.857	0.748	0.0315807
Mdga2	2.01069e-06	-0.570098	0.384	0.522	0.0317266
Rhoq	2.01083e-06	0.614622	0.418	0.278	0.0317289
Prkag2	2.01393e-06	-0.626543	0.317	0.457	0.0317779
Dnm1l	2.03616e-06	-1.01279	0.119	0.242	0.0321286
Elmod2	2.04728e-06	0.942379	0.238	0.129	0.032304
Zeb2	2.05572e-06	0.25809	0.939	0.831	0.0324373
Slc16a9	2.07227e-06	1.60534	0.091	0.029	0.0326983
Cox7a1	2.08076e-06	1.14591	0.165	0.075	0.0328323
Adamtsl4	2.09957e-06	0.734424	0.314	0.188	0.033129
Gng7	2.10684e-06	-1.30555	0.128	0.247	0.0332439
Ubqln4	2.11684e-06	-0.542061	0.393	0.536	0.0334016
Map9	2.12286e-06	-0.85818	0.183	0.317	0.0334966
Gstt1	2.13116e-06	1.35918	0.125	0.049	0.0336275
Krcc1	2.16043e-06	0.773289	0.271	0.153	0.0340894
Grm5	2.1609e-06	-1.2738	0.079	0.19	0.0340968
Golm1	2.16666e-06	0.791211	0.268	0.151	0.0341878
Nedd4	2.16745e-06	0.244369	0.954	0.926	0.0342002
Necab2	2.18947e-06	-0.760978	0.265	0.402	0.0345477
Gm2a	2.21751e-06	0.488199	0.595	0.462	0.0349901
Stk36	2.21799e-06	1.32155	0.134	0.055	0.0349976
Pgm5	2.25941e-06	1.26586	0.143	0.061	0.0356512
Sec14l5	2.29366e-06	0.381459	0.726	0.6	0.0361916
Atrnl1	2.2986e-06	-0.806221	0.21	0.346	0.0362696
Ctu1	2.30263e-06	1.94238	0.07	0.018	0.0363332
Zmynd10	2.31078e-06	1.92727	0.07	0.018	0.0364618
Cdkn1c	2.31207e-06	1.53319	0.11	0.04	0.0364821
St8sia2	2.31928e-06	1.29722	0.125	0.049	0.036596
Lancl2	2.32062e-06	-0.894371	0.177	0.308	0.0366171
Adgrv1	2.32776e-06	1.10982	0.177	0.084	0.0367298
Cln3	2.35874e-06	1.1765	0.155	0.069	0.0372185
Nfia	2.38272e-06	0.51765	0.668	0.551	0.037597
Plcg2	2.40661e-06	1.49572	0.11	0.04	0.0379739
Dlc1	2.42754e-06	-1.01204	0.128	0.252	0.0383042
Fgd6	2.44688e-06	1.23611	0.143	0.061	0.0386093
Ckap5	2.4861e-06	0.500112	0.649	0.529	0.0392281
Cyth1	2.53123e-06	0.314632	0.851	0.741	0.0399403
Carhsp1	2.54508e-06	0.315837	0.851	0.747	0.0401588
Gm42372	2.54513e-06	-0.716584	0.247	0.387	0.0401595
Cav2	2.5646e-06	0.552877	0.558	0.425	0.0404669
Extl1	2.569e-06	-1.2646	0.085	0.196	0.0405363
Wdr86	2.58757e-06	2.92727	0.04	0.005	0.0408293
Kctd17	2.59841e-06	-0.639697	0.39	0.518	0.0410002
Tlr2	2.61555e-06	2.82774	0.04	0.005	0.0412708
Intu	2.63596e-06	1.17145	0.165	0.076	0.0415929
Lin7a	2.63753e-06	-0.916193	0.171	0.3	0.0416176
Adra1b	2.68728e-06	-1.58332	0.049	0.146	0.0424025
Plekhg3	2.70954e-06	0.3851	0.643	0.488	0.0427538
Cd82	2.78216e-06	0.306077	0.787	0.621	0.0438997
Litaf	2.80245e-06	0.276742	0.89	0.76	0.0442198
Stk33	2.87593e-06	1.77527	0.079	0.023	0.0453792
Creb3l1	2.90368e-06	1.40831	0.119	0.046	0.0458172
Pecr	2.92205e-06	1.39889	0.116	0.044	0.046107
H3f3a	2.93598e-06	0.540268	0.75	0.65	0.0463268
Fam189a2	3.00601e-06	0.690862	0.375	0.245	0.0474319
Sorbs2	3.03978e-06	-0.874436	0.177	0.307	0.0479647
Lfng	3.05417e-06	0.922534	0.223	0.118	0.0481917
Wdr19	3.07276e-06	0.810373	0.311	0.192	0.048485
Tom1l1	3.09467e-06	0.875702	0.235	0.127	0.0488309
Cchcr1	3.0985e-06	2.09077	0.061	0.014	0.0488912
Kcna4	3.11477e-06	-1.39466	0.061	0.163	0.049148
Tax1bp3	3.14093e-06	1.19726	0.152	0.068	0.0495608
Hist1h3b	3.14132e-06	0.903599	0.357	0.232	0.0495669
Gabrg3	3.15939e-06	-0.928088	0.159	0.286	0.049852
Sphkap	3.17547e-06	-1.06585	0.125	0.244	0.0501057
Numbl	3.18568e-06	-0.799912	0.216	0.349	0.0502668
Tbxas1	3.19661e-06	1.85688	0.073	0.02	0.0504393
Pbx1	3.19925e-06	-0.636414	0.369	0.503	0.050481
Mal2	3.24095e-06	-1.06501	0.119	0.237	0.051139
Akap5	3.25183e-06	-1.2672	0.095	0.206	0.0513106
Tmed3	3.28125e-06	0.694611	0.39	0.264	0.0517748
Socs7	3.28165e-06	-0.713186	0.232	0.371	0.0517812
Ptprc	3.29959e-06	1.56882	0.107	0.039	0.0520642
Reep4	3.31128e-06	1.25957	0.14	0.06	0.0522487
Clba1	3.32491e-06	0.976182	0.213	0.112	0.0524637
Vstm2a	3.38418e-06	-0.812064	0.192	0.324	0.053399
Atxn2	3.38733e-06	-0.872703	0.162	0.29	0.0534487
Ccdc13	3.39493e-06	0.609496	0.439	0.306	0.0535687
Slc38a2	3.41456e-06	0.377295	0.72	0.6	0.0538784
Chaf1a	3.43181e-06	1.27092	0.134	0.056	0.0541506
Focad	3.48098e-06	-0.889421	0.155	0.283	0.0549263
Shisa9	3.4951e-06	-1.31219	0.079	0.186	0.0551492
Agtrap	3.5107e-06	1.08597	0.174	0.083	0.0553954
Crtap	3.51763e-06	1.60534	0.091	0.03	0.0555047
Tns1	3.54818e-06	0.521028	0.524	0.383	0.0559868
Rhou	3.55099e-06	0.352881	0.787	0.659	0.0560311
Bin2	3.56193e-06	1.21303	0.143	0.062	0.0562037
Ccdc149	3.57001e-06	-1.38644	0.064	0.166	0.0563311
Hfe	3.57497e-06	1.2292	0.14	0.06	0.0564094
Mras	3.60205e-06	-0.675164	0.284	0.422	0.0568367
H2afv	3.63169e-06	0.558801	0.534	0.402	0.0573045
Fam72a	3.75253e-06	1.64841	0.095	0.032	0.0592112
Elavl4	3.7532e-06	-0.655523	0.268	0.409	0.0592217
Cfh	3.76897e-06	0.919855	0.256	0.146	0.0594706
Mettl7a1	3.80469e-06	0.633358	0.448	0.322	0.0600341
Ppp1r7	3.81899e-06	-0.504523	0.497	0.617	0.0602598
Col6a1	3.8683e-06	-1.44777	0.055	0.153	0.0610379
Asic2	3.87129e-06	-1.06183	0.152	0.273	0.0610851
Adora2a	3.94079e-06	-1.31893	0.107	0.218	0.0621817
Lrp1b	3.95441e-06	-0.532656	0.323	0.472	0.0623966
Slc25a12	3.95642e-06	-0.484598	0.396	0.545	0.0624283
Susd4	3.98146e-06	-0.822338	0.198	0.329	0.0628235
Asns	3.98759e-06	-0.993424	0.146	0.269	0.0629202
Syn2	4.03728e-06	-0.848535	0.204	0.334	0.0637042
Ift74	4.04228e-06	0.828927	0.284	0.169	0.0637831
Scn1a	4.05704e-06	-0.812383	0.186	0.317	0.064016
Zkscan16	4.05964e-06	-1.25448	0.079	0.186	0.0640571
Arhgef26	4.07426e-06	0.744747	0.314	0.193	0.0642877
Ociad2	4.07663e-06	-0.625161	0.29	0.432	0.0643251
Nol4	4.13517e-06	-0.791009	0.18	0.31	0.0652488
Ppp1r3c	4.14431e-06	0.559652	0.485	0.349	0.0653931
Gna13	4.16764e-06	0.422633	0.683	0.567	0.0657612
Ppib	4.17097e-06	0.414104	0.674	0.548	0.0658137
Pip4k2c	4.27161e-06	-0.601814	0.363	0.498	0.0674018
Hbp1	4.29101e-06	0.452144	0.57	0.428	0.0677078
Fgf14	4.30103e-06	-1.02367	0.122	0.239	0.0678659
Celsr3	4.33476e-06	-1.05177	0.107	0.222	0.0683982
Chia1	4.33548e-06	2.11992	0.058	0.013	0.0684096
Gm1043	4.34583e-06	-1.65339	0.04	0.13	0.0685729
Lpin1	4.40474e-06	1.04423	0.18	0.088	0.0695024
Gba2	4.40505e-06	-0.712783	0.207	0.343	0.0695074
Gal3st3	4.48126e-06	-1.22836	0.088	0.197	0.0707098
Hacl1	4.50158e-06	1.06478	0.165	0.077	0.0710304
Acads	4.57844e-06	0.842673	0.256	0.146	0.0722432
Fam110a	4.57929e-06	1.52046	0.098	0.034	0.0722566
Smim1	4.58311e-06	0.590597	0.402	0.268	0.0723169
Uqcrfs1	4.6045e-06	-0.434638	0.604	0.689	0.0726545
Pdlim2	4.69202e-06	0.390076	0.735	0.599	0.0740354
[truncated: 9,165 more rows]

## Sheet: TableS9B Healthy WM Medial
gene	p_val	avg_log2FC	pct.1	pct.2	p_val_adj
Igfbp5	4.95222e-105	-3.97038	0.273	0.933	7.81411e-101
Zic1	1.45085e-64	2.75137	0.664	0.17	2.2893e-60
Glp1r	7.6535e-64	3.70593	0.403	0.039	1.20765e-59
Gfap	5.95986e-54	-1.72456	0.854	0.934	9.40407e-50
Rasd1	5.90534e-51	3.24259	0.399	0.058	9.31804e-47
Ppp1r1b	4.74063e-49	-2.43195	0.186	0.711	7.48023e-45
Wfs1	3.20239e-48	2.4854	0.565	0.158	5.05306e-44
Dgkg	4.07604e-48	2.6694	0.466	0.094	6.43158e-44
Clu	3.98772e-46	-0.957292	0.953	0.996	6.29223e-42
Stum	1.04188e-42	2.02958	0.593	0.191	1.64399e-38
Prdx6	2.5032e-41	-1.11341	0.842	0.938	3.94979e-37
Pcdh8	1.03377e-36	2.34408	0.435	0.11	1.63118e-32
Hsd11b1	1.46812e-36	2.95891	0.277	0.035	2.31655e-32
Mal	3.981e-36	0.6532	1	0.993	6.28161e-32
Pcp4	4.2741e-35	-2.19474	0.447	0.75	6.7441e-31
Fxyd1	1.04683e-34	-1.90916	0.34	0.714	1.6518e-30
Fkbp1a	2.49103e-34	0.725063	0.996	0.983	3.93059e-30
Ndnf	3.46236e-34	3.15623	0.277	0.04	5.46325e-30
Cnp	4.01941e-33	0.533363	1	0.998	6.34223e-29
Prkcd	7.80973e-33	2.32064	0.466	0.148	1.2323e-28
Nbl1	6.23082e-32	1.73619	0.636	0.301	9.83162e-28
Trpc4	9.55177e-32	2.97027	0.265	0.04	1.50717e-27
Lypd1	5.80822e-31	1.58338	0.644	0.299	9.1648e-27
Cplx3	1.36615e-29	-6.20673	0.012	0.383	2.15566e-25
Col25a1	2.35245e-28	2.37395	0.324	0.075	3.71193e-24
Necab2	9.37974e-27	1.6805	0.617	0.309	1.48003e-22
Zcchc12	1.11367e-26	1.77608	0.534	0.227	1.75726e-22
Thbs4	1.71836e-26	-1.58658	0.352	0.683	2.71141e-22
Ccn2	2.75069e-26	-3.71666	0.087	0.439	4.34032e-22
Man1a	5.14413e-26	1.34526	0.656	0.339	8.11692e-22
Plp1	8.68726e-26	0.436054	1	1	1.37076e-21
Tspan2	1.21475e-24	0.546904	1	0.959	1.91675e-20
Hap1	1.29114e-24	1.63658	0.549	0.259	2.0373e-20
Matn2	1.45717e-24	1.9698	0.383	0.12	2.29926e-20
Arpp19	1.54354e-24	-1.21632	0.51	0.766	2.43555e-20
Hopx	5.40112e-24	0.966727	0.794	0.465	8.52243e-20
Aplp1	1.10559e-23	0.366311	1	1	1.74452e-19
Pde10a	3.12451e-23	-2.38216	0.115	0.451	4.93017e-19
Id3	2.63029e-22	-1.66975	0.249	0.571	4.15033e-18
Nr3c2	3.91543e-22	1.49008	0.447	0.167	6.17816e-18
Zic3	4.28607e-22	2.7741	0.186	0.028	6.76298e-18
Nr2f1	5.47819e-22	-2.38023	0.091	0.411	8.64404e-18
St6galnac5	8.36112e-22	1.54387	0.395	0.135	1.3193e-17
Shisa6	8.66747e-22	1.93244	0.368	0.124	1.36764e-17
Sparcl1	1.39379e-21	-0.521468	0.98	0.99	2.19926e-17
Rgs9	1.4248e-21	-2.67856	0.083	0.401	2.24819e-17
Rasgrf1	1.22467e-20	1.23699	0.621	0.342	1.9324e-16
Scn4b	1.25654e-20	-2.40385	0.087	0.4	1.98269e-16
Gria1	1.56463e-20	1.26649	0.763	0.554	2.46883e-16
Gnai1	5.78053e-20	0.702855	0.933	0.796	9.1211e-16
Sirpa	1.42214e-19	-0.932293	0.553	0.794	2.24399e-15
Opalin	1.45998e-19	0.662575	0.972	0.834	2.3037e-15
Qdpr	1.50598e-19	0.433806	0.992	0.982	2.37629e-15
Cd81	1.52828e-19	0.425603	1	0.993	2.41147e-15
Pnoc	2.30362e-19	2.26789	0.221	0.049	3.63488e-15
Atp1b2	2.69067e-19	-0.791374	0.708	0.86	4.24561e-15
C4b	4.22633e-19	-1.81368	0.233	0.523	6.66873e-15
Mt1	4.49732e-19	-0.532042	0.992	0.994	7.09633e-15
Grb14	4.53426e-19	0.720375	0.929	0.785	7.15461e-15
Cacna2d2	5.63963e-19	1.95612	0.285	0.084	8.89877e-15
Kndc1	7.29255e-19	0.663963	0.949	0.774	1.15069e-14
Chn2	7.59337e-19	0.815182	0.814	0.569	1.19816e-14
Vstm2l	7.60074e-19	1.73799	0.379	0.148	1.19932e-14
Sirt2	8.78689e-19	0.652804	0.968	0.876	1.38648e-14
Col6a3	9.31415e-19	4.08444	0.103	0.007	1.46968e-14
Sbf1	1.10982e-18	0.612076	0.96	0.841	1.75118e-14
Tpbg	1.19809e-18	-3.17698	0.051	0.322	1.89046e-14
Pxdn	1.64127e-18	-1.94776	0.138	0.427	2.58976e-14
Mog	2.23733e-18	0.506239	0.996	0.952	3.53028e-14
Ngef	2.82015e-18	-1.40211	0.47	0.684	4.44991e-14
Trio	3.016e-18	1.16656	0.609	0.346	4.75894e-14
Ntrk2	3.54549e-18	-0.692511	0.842	0.965	5.59442e-14
Lgi3	4.4453e-18	0.698115	0.897	0.707	7.01424e-14
Gaa	7.85463e-18	0.96101	0.783	0.601	1.23938e-13
Wipf3	8.97698e-18	1.48688	0.486	0.242	1.41648e-13
Zic4	9.58211e-18	2.68851	0.146	0.021	1.51196e-13
Bin1	9.67428e-18	0.455851	0.996	0.959	1.5265e-13
Cxcl14	1.27507e-17	1.21339	0.625	0.373	2.01193e-13
App	1.45617e-17	0.229581	1	0.999	2.29769e-13
Dock4	1.54174e-17	1.0349	0.636	0.366	2.43271e-13
Cpne7	2.06405e-17	1.87145	0.273	0.083	3.25686e-13
Nfasc	2.49014e-17	0.673603	0.968	0.911	3.92919e-13
Robo2	5.77271e-17	-2.03894	0.095	0.365	9.10875e-13
S100a6	7.40214e-17	-1.42652	0.344	0.587	1.16798e-12
Camk2a	9.16021e-17	0.690122	0.925	0.747	1.44539e-12
Ighm	9.96894e-17	-2.97355	0.059	0.311	1.573e-12
Ncdn	1.0266e-16	0.958305	0.877	0.723	1.61988e-12
Epha6	1.02736e-16	1.62016	0.328	0.118	1.62108e-12
Myo5b	1.12364e-16	1.88162	0.304	0.107	1.77299e-12
Ugt8a	1.37801e-16	0.634712	0.941	0.807	2.17436e-12
Igsf21	1.40991e-16	-1.56632	0.241	0.511	2.2247e-12
Chst2	1.63966e-16	0.720941	0.822	0.666	2.58722e-12
Sh3gl3	1.70154e-16	0.686391	0.897	0.76	2.68486e-12
Wasf1	1.86719e-16	0.927357	0.711	0.472	2.94625e-12
Lbhd2	2.14685e-16	3.25437	0.115	0.013	3.38752e-12
Penk	2.92217e-16	-1.90559	0.154	0.429	4.61089e-12
Arhgap6	3.54438e-16	2.33598	0.174	0.036	5.59268e-12
Cldn11	3.56752e-16	0.503928	1	0.929	5.62919e-12
Arpp21	7.66268e-16	-1.47128	0.589	0.73	1.20909e-11
Pde1b	9.89471e-16	-2.22796	0.115	0.37	1.56129e-11
Pnmal2	1.0685e-15	0.967203	0.711	0.514	1.68598e-11
Inafm2	1.07397e-15	1.48321	0.419	0.194	1.69462e-11
Lzts1	1.09113e-15	1.34894	0.498	0.266	1.7217e-11
Gpr88	1.10713e-15	-2.01173	0.134	0.398	1.74693e-11
Hcn2	1.74635e-15	-0.778649	0.581	0.788	2.75556e-11
Arhgef25	1.99436e-15	1.08722	0.593	0.368	3.14691e-11
Secisbp2l	2.14157e-15	0.628135	0.929	0.786	3.37919e-11
C130074G19Rik	3.17832e-15	1.51966	0.395	0.179	5.01506e-11
Thrsp	3.45032e-15	1.31556	0.439	0.211	5.44426e-11
Pitpnc1	3.93733e-15	-1.38976	0.194	0.457	6.21271e-11
Fbxo2	3.97032e-15	-0.807509	0.577	0.766	6.26477e-11
Grk5	4.09916e-15	1.54387	0.324	0.126	6.46807e-11
Pcdh20	4.27552e-15	1.76957	0.261	0.086	6.74634e-11
Atp1a1	4.31819e-15	-0.526851	0.964	0.971	6.81368e-11
Slc18a2	4.57863e-15	2.98491	0.103	0.011	7.22462e-11
Kcnab1	4.82923e-15	-1.92275	0.225	0.459	7.62005e-11
Slc24a3	6.14044e-15	1.18154	0.486	0.251	9.689e-11
Rims1	7.84577e-15	-0.842983	0.628	0.795	1.23798e-10
Nxph3	9.36938e-15	-2.1932	0.134	0.377	1.47839e-10
Ano3	1.02993e-14	-1.53718	0.209	0.459	1.62513e-10
Plekha1	1.09115e-14	0.63088	0.913	0.735	1.72172e-10
Desi1	1.21823e-14	0.563801	0.937	0.826	1.92225e-10
Ntf3	1.36316e-14	2.51328	0.123	0.019	2.15092e-10
Rph3a	1.64735e-14	-0.893834	0.672	0.805	2.59935e-10
Bok	3.16121e-14	1.57543	0.32	0.13	4.98808e-10
Whrn	3.30362e-14	1.54794	0.332	0.138	5.21278e-10
Slit1	3.42254e-14	1.06027	0.478	0.244	5.40043e-10
Ptn	3.8891e-14	0.446135	0.972	0.931	6.13662e-10
Scn1b	4.56546e-14	-0.995991	0.534	0.707	7.20383e-10
Tppp	4.93721e-14	0.355419	0.992	0.978	7.79042e-10
Tmeff2	5.02426e-14	0.559715	0.957	0.859	7.92778e-10
Sema6d	5.81341e-14	0.595491	0.826	0.633	9.17299e-10
Ppp1r14a	5.92232e-14	0.549582	0.901	0.753	9.34483e-10
Ttc9b	6.29837e-14	-1.47204	0.261	0.493	9.9382e-10
Nr4a2	7.17864e-14	-3.119	0.047	0.261	1.13272e-09
Rasgrf2	7.60932e-14	1.67918	0.257	0.089	1.20067e-09
Sept4	9.71936e-14	0.356314	1	0.992	1.53362e-09
Npffr1	9.99945e-14	3.22194	0.099	0.012	1.57781e-09
Itpr1	1.15453e-13	-1.27504	0.257	0.5	1.82173e-09
Sst	1.48804e-13	0.540448	0.719	0.461	2.34799e-09
Ednrb	1.52284e-13	-1.17967	0.296	0.531	2.40289e-09
Ubl3	1.53542e-13	0.549155	0.937	0.865	2.42275e-09
Nkain3	2.11251e-13	2.387	0.134	0.026	3.33333e-09
Dock10	2.86607e-13	0.655084	0.822	0.625	4.52238e-09
Tle4	2.97053e-13	-1.27418	0.221	0.466	4.6872e-09
Rasgrp1	3.6694e-13	-1.35262	0.34	0.552	5.78995e-09
Hist2h2bb	3.67149e-13	-1.68679	0.257	0.483	5.79325e-09
Myl4	5.7369e-13	-2.39669	0.047	0.255	9.05226e-09
Abr	5.81534e-13	0.78332	0.743	0.592	9.17603e-09
Slc22a17	6.03967e-13	0.39607	0.976	0.969	9.53e-09
Alcam	6.78625e-13	-1.26709	0.277	0.5	1.0708e-08
Gadd45a	7.53769e-13	-1.93138	0.123	0.345	1.18937e-08
Slc32a1	7.68971e-13	1.51616	0.289	0.115	1.21336e-08
Ptpdc1	7.99811e-13	0.855999	0.609	0.385	1.26202e-08
Hist1h3b	8.15973e-13	-2.48879	0.087	0.305	1.28752e-08
Ankfn1	8.70672e-13	1.41652	0.312	0.13	1.37383e-08
Asap1	9.38874e-13	-1.28199	0.3	0.514	1.48145e-08
Sox11	9.39086e-13	-2.31296	0.099	0.314	1.48178e-08
Myoc	1.04113e-12	-2.84967	0.047	0.249	1.64279e-08
Zic2	1.20692e-12	1.99517	0.17	0.045	1.90441e-08
Efnb3	1.32988e-12	0.486146	0.933	0.83	2.09842e-08
Adora2a	1.41328e-12	-2.616	0.032	0.228	2.23002e-08
Sowaha	1.43977e-12	1.28036	0.375	0.179	2.27182e-08
Ppp1r3c	1.48678e-12	-1.3323	0.194	0.427	2.34599e-08
Adamts4	2.05361e-12	0.796315	0.668	0.457	3.2404e-08
Rab15	2.36999e-12	-1.16622	0.356	0.564	3.73961e-08
Spock3	2.39648e-12	-1.15774	0.312	0.54	3.78141e-08
Ppp1ca	2.42994e-12	-0.585055	0.791	0.856	3.8342e-08
Nptxr	3.54123e-12	0.814601	0.609	0.404	5.58771e-08
Gpr155	4.20089e-12	0.764518	0.68	0.508	6.62858e-08
Cotl1	4.5018e-12	0.84213	0.652	0.461	7.10338e-08
Vim	4.57335e-12	-1.29407	0.368	0.557	7.2163e-08
Tns3	5.5833e-12	0.78265	0.704	0.531	8.80989e-08
Lin7a	5.84565e-12	1.15633	0.427	0.23	9.22385e-08
2010300C02Rik	6.83404e-12	1.04024	0.625	0.439	1.07834e-07
Camk2g	6.92796e-12	-1.08126	0.383	0.577	1.09316e-07
Elavl2	7.79597e-12	-1.51579	0.162	0.379	1.23013e-07
Fzd2	7.97202e-12	-2.40494	0.047	0.239	1.25791e-07
Cpne4	8.49513e-12	1.47759	0.285	0.117	1.34045e-07
Kcnip3	9.59749e-12	-1.18393	0.364	0.569	1.51439e-07
Hectd2	1.03465e-11	1.5328	0.253	0.097	1.63258e-07
St3gal5	1.0421e-11	-1.04744	0.332	0.55	1.64433e-07
Dbp	1.07167e-11	-1.1082	0.257	0.485	1.69098e-07
Fa2h	1.1344e-11	0.438097	0.968	0.883	1.78997e-07
Ralyl	1.17093e-11	0.860123	0.577	0.362	1.8476e-07
Kcnd3	1.19597e-11	1.09354	0.462	0.267	1.88713e-07
Kcnb1	1.41594e-11	-1.33451	0.237	0.448	2.23422e-07
Arpc1b	1.61213e-11	0.679513	0.751	0.531	2.54378e-07
Ckb	1.74611e-11	-0.306899	1	0.999	2.75519e-07
Ywhaq	1.78899e-11	0.31539	0.996	0.984	2.82284e-07
Tafa5	1.88715e-11	0.775648	0.711	0.548	2.97773e-07
Ttyh2	2.00226e-11	0.539953	0.87	0.678	3.15937e-07
Adamtsl1	2.24634e-11	0.890669	0.514	0.301	3.5445e-07
Epha10	2.44471e-11	1.58694	0.225	0.081	3.85751e-07
Unc5b	2.6013e-11	0.651141	0.715	0.548	4.10459e-07
Pdlim2	2.80023e-11	0.602806	0.791	0.596	4.41848e-07
Trp53i11	2.8446e-11	-1.8003	0.099	0.299	4.48849e-07
Cdc42bpa	3.48457e-11	0.43389	0.909	0.826	5.49831e-07
Mt2	3.79773e-11	-0.539394	0.941	0.96	5.99243e-07
Cst3	4.12069e-11	-0.27211	1	0.999	6.50204e-07
Klhl4	4.1489e-11	0.790818	0.561	0.341	6.54654e-07
Vldlr	4.18515e-11	0.743561	0.652	0.443	6.60375e-07
Hist1h3c	4.58159e-11	-2.07127	0.115	0.317	7.22929e-07
Garnl3	5.63897e-11	-1.29761	0.158	0.371	8.89773e-07
Gadd45g	5.99418e-11	-1.59436	0.115	0.317	9.45822e-07
Dpp6	6.03637e-11	0.938835	0.545	0.348	9.52478e-07
Tiam2	6.05463e-11	-1.27582	0.154	0.373	9.55359e-07
Gad2	6.60967e-11	1.02319	0.684	0.523	1.04294e-06
Mag	6.69949e-11	0.36979	0.992	0.973	1.05711e-06
Lpar1	6.73118e-11	0.685198	0.7	0.508	1.06211e-06
Hist1h2bb	6.7785e-11	-1.88273	0.202	0.4	1.06958e-06
Car2	6.8265e-11	0.309147	0.996	0.984	1.07715e-06
Cdh8	7.08639e-11	1.23972	0.391	0.21	1.11816e-06
Dipk2a	7.16645e-11	0.956336	0.455	0.257	1.13079e-06
Epha4	7.98164e-11	0.877628	0.609	0.425	1.25942e-06
Nxph4	7.99344e-11	-3.70998	0.008	0.163	1.26129e-06
Gsto1	8.31011e-11	0.909123	0.506	0.306	1.31125e-06
Bpgm	9.16698e-11	0.54251	0.838	0.65	1.44646e-06
Klk8	1.02017e-10	2.17464	0.123	0.028	1.60972e-06
Hist1h1c	1.11915e-10	-1.05765	0.581	0.705	1.7659e-06
Klhl2	1.1867e-10	0.352534	0.984	0.952	1.87249e-06
Ly6h	1.25697e-10	0.644961	0.814	0.654	1.98337e-06
Sema5a	1.275e-10	0.880977	0.609	0.429	2.01182e-06
Luzp2	1.3934e-10	0.895407	0.601	0.426	2.19864e-06
Ptprd	1.48971e-10	0.517492	0.866	0.77	2.35062e-06
Rasgrp2	1.60196e-10	-1.67806	0.103	0.298	2.52773e-06
Ptpn3	1.71413e-10	1.24491	0.312	0.146	2.70472e-06
Scara3	1.84054e-10	-1.2038	0.174	0.384	2.90419e-06
Gabrd	1.84379e-10	-1.83983	0.075	0.261	2.90932e-06
Ppfia4	1.89049e-10	1.25045	0.312	0.146	2.983e-06
Pou3f4	1.96688e-10	-2.73574	0.028	0.19	3.10354e-06
Scd2	2.01091e-10	0.234609	1	1	3.17302e-06
Pbx1	2.08051e-10	-1.04437	0.312	0.507	3.28283e-06
Sema6a	2.25676e-10	0.724436	0.696	0.536	3.56094e-06
Satb2	2.29955e-10	-1.4506	0.162	0.363	3.62846e-06
Plin3	2.50381e-10	-1.06781	0.269	0.472	3.95077e-06
Rgs8	2.52582e-10	-1.7062	0.111	0.301	3.98549e-06
Hivep1	2.57055e-10	-0.963922	0.36	0.551	4.05608e-06
Fnbp1l	2.60285e-10	-1.29026	0.182	0.385	4.10704e-06
Hipk2	2.76461e-10	0.420561	0.953	0.829	4.36228e-06
Rasd2	2.90269e-10	-1.65878	0.249	0.435	4.58015e-06
Sept11	3.16991e-10	-0.904752	0.427	0.599	5.0018e-06
Bfsp2	3.22498e-10	0.939141	0.462	0.27	5.08869e-06
Caln1	3.39352e-10	-1.26557	0.304	0.486	5.35463e-06
Cdc37l1	3.57012e-10	0.414366	0.889	0.797	5.63329e-06
Atp5b	3.59403e-10	-0.379465	0.949	0.981	5.67102e-06
Tcerg1l	3.7158e-10	2.25953	0.119	0.028	5.86316e-06
Erbb3	3.74236e-10	0.697095	0.656	0.469	5.90508e-06
Cdh24	3.80843e-10	-2.26527	0.067	0.241	6.00933e-06
Itpka	3.82744e-10	0.934198	0.53	0.331	6.03932e-06
Foxp1	4.34008e-10	-1.2637	0.178	0.377	6.84821e-06
5031439G07Rik	4.57272e-10	0.485974	0.881	0.792	7.2153e-06
Rapgef4	4.62269e-10	-0.348907	0.996	0.995	7.29414e-06
Cacng8	4.98913e-10	0.905735	0.581	0.401	7.87234e-06
Nos1ap	5.23596e-10	-1.24788	0.253	0.445	8.26183e-06
Vti1b	5.762e-10	-0.500522	0.711	0.838	9.09186e-06
Syt1	5.98025e-10	-1.39848	0.241	0.426	9.43623e-06
Ccnd2	6.23622e-10	-1.84195	0.182	0.365	9.84014e-06
Sulf1	6.33343e-10	-1.84517	0.075	0.253	9.99351e-06
Plcl2	7.15149e-10	-1.39129	0.146	0.339	1.12843e-05
Lrrfip1	7.19484e-10	1.06098	0.387	0.212	1.13527e-05
Palmd	7.36617e-10	1.61237	0.206	0.077	1.16231e-05
Ntsr2	7.48223e-10	-0.748754	0.49	0.661	1.18062e-05
Dtna	7.58197e-10	-0.490989	0.731	0.841	1.19636e-05
Slc7a2	9.32227e-10	-1.60006	0.107	0.29	1.47096e-05
Gabra2	1.0189e-09	1.02421	0.395	0.216	1.60772e-05
Slc1a1	1.18579e-09	0.85178	0.458	0.268	1.87106e-05
Prkca	1.23018e-09	0.970659	0.549	0.389	1.9411e-05
Inf2	1.29266e-09	-0.623271	0.64	0.777	2.03969e-05
Prdm12	1.31441e-09	2.93244	0.067	0.008	2.074e-05
Trak2	1.3437e-09	0.388653	0.941	0.862	2.12022e-05
Abhd2	1.42988e-09	-0.787579	0.407	0.609	2.2562e-05
Grm1	1.46651e-09	1.19861	0.296	0.141	2.314e-05
Cryab	1.60086e-09	0.300777	0.996	0.974	2.52599e-05
Slc17a7	1.64152e-09	-1.12199	0.704	0.781	2.59016e-05
Sept7	1.6918e-09	0.342279	0.988	0.952	2.6695e-05
Gamt	1.71473e-09	0.703409	0.609	0.427	2.70567e-05
Gatm	2.00115e-09	0.252941	1	0.993	3.15762e-05
Jam3	2.15943e-09	0.504406	0.806	0.643	3.40736e-05
Baiap2	2.27045e-09	-0.91738	0.502	0.639	3.58255e-05
Aatk	2.35018e-09	0.33246	0.992	0.938	3.70836e-05
Ick	2.44625e-09	0.721004	0.561	0.364	3.85994e-05
Pnck	2.58559e-09	1.09073	0.368	0.199	4.0798e-05
Prodh	2.60455e-09	-0.925543	0.241	0.447	4.10973e-05
Id4	2.60879e-09	-0.618381	0.708	0.822	4.11641e-05
Klk6	2.64993e-09	-1.46576	0.111	0.293	4.18132e-05
Htr2a	2.66939e-09	-3.03104	0.02	0.161	4.21203e-05
Tmem132a	2.70567e-09	-0.998427	0.375	0.548	4.26928e-05
Ascl1	2.7472e-09	-3.09348	0.016	0.155	4.3348e-05
Hist1h1a	2.84336e-09	-1.87595	0.103	0.277	4.48654e-05
Tmem141	2.86744e-09	0.939243	0.47	0.292	4.52454e-05
Pea15a	3.84903e-09	0.324694	0.988	0.931	6.07338e-05
Efhd2	4.18899e-09	-0.912005	0.522	0.68	6.60981e-05
Mlc1	4.39768e-09	-0.680642	0.636	0.751	6.9391e-05
Mt3	4.41717e-09	-0.393556	0.996	1	6.96986e-05
Ahnak	4.47642e-09	-1.15475	0.217	0.404	7.06334e-05
Ppm1e	4.53771e-09	0.693911	0.692	0.518	7.16005e-05
Usp6nl	4.79335e-09	0.891057	0.419	0.241	7.56343e-05
Fgf1	4.90927e-09	0.566998	0.668	0.464	7.74634e-05
Prmt8	5.08415e-09	0.922611	0.419	0.243	8.02228e-05
Gabrg1	5.15437e-09	1.28956	0.265	0.123	8.13309e-05
Nudt4	5.19852e-09	0.484081	0.822	0.669	8.20274e-05
Aqp4	5.24592e-09	-0.97508	0.3	0.486	8.27754e-05
Plekhh1	5.27805e-09	0.557288	0.751	0.567	8.32824e-05
Csrnp3	5.6755e-09	0.914516	0.431	0.257	8.95538e-05
Sel1l3	6.07399e-09	-1.47808	0.099	0.271	9.58415e-05
Pax6	6.11377e-09	-1.92085	0.063	0.222	9.64691e-05
Ifitm3	6.39401e-09	-1.20607	0.206	0.393	0.000100891
Kbtbd11	6.87678e-09	0.89076	0.494	0.317	0.000108509
Fgf13	7.58718e-09	-0.953381	0.261	0.453	0.000119718
Hs3st4	7.64794e-09	-1.73432	0.099	0.265	0.000120677
Lgi4	7.7379e-09	-1.08251	0.194	0.381	0.000122096
Nfix	7.95178e-09	-0.480189	0.767	0.862	0.000125471
Nebl	9.00993e-09	-0.971528	0.277	0.46	0.000142168
Pdxk	1.09264e-08	0.63323	0.66	0.499	0.000172407
Sfrp1	1.13717e-08	-1.95995	0.059	0.212	0.000179435
Epop	1.24709e-08	-1.21934	0.174	0.352	0.000196778
Plxnb3	1.26107e-08	0.691881	0.636	0.5	0.000198984
Bace1	1.28803e-08	0.659055	0.577	0.4	0.000203238
Cadm1	1.4031e-08	0.585492	0.692	0.569	0.000221395
Gjc2	1.42847e-08	0.627704	0.688	0.562	0.000225399
Clic5	1.43788e-08	-2.99451	0.016	0.144	0.000226883
Atp2a2	1.48436e-08	0.347956	0.996	0.918	0.000234216
Rtkn	1.48739e-08	0.499478	0.794	0.651	0.000234695
Abca2	1.49441e-08	0.460497	0.854	0.738	0.000235803
Slc1a2	1.51029e-08	-0.166457	1	1	0.000238308
Tro	1.5125e-08	0.887208	0.455	0.287	0.000238658
Reep5	1.55064e-08	0.313995	0.988	0.963	0.000244676
Tmem63a	1.60761e-08	0.460212	0.81	0.678	0.000253665
Tspoap1	1.70314e-08	-0.715373	0.431	0.602	0.000268738
Cxcl5	1.75877e-08	0.974816	0.237	0.103	0.000277517
Gal3st1	1.77508e-08	0.702653	0.577	0.401	0.00028009
Tshz2	1.81716e-08	1.04201	0.237	0.103	0.000286729
Hspb8	1.82558e-08	-1.26606	0.142	0.317	0.000288059
Tac1	1.82599e-08	-1.51382	0.13	0.301	0.000288123
Nfib	1.88724e-08	-0.621537	0.601	0.705	0.000297788
Cers2	1.89569e-08	0.448888	0.834	0.713	0.000299121
Gja1	1.93106e-08	-0.5416	0.704	0.806	0.000304702
Neto1	1.9545e-08	-1.20432	0.225	0.395	0.000308401
Glod4	1.98042e-08	0.558289	0.676	0.492	0.000312491
Pde4b	1.98518e-08	0.363777	0.953	0.882	0.000313241
Fbxl5	2.0676e-08	0.436356	0.854	0.774	0.000326247
Bag1	2.14669e-08	-0.512261	0.739	0.816	0.000338727
Slc38a3	2.23029e-08	-0.985193	0.289	0.468	0.000351917
Atp2b1	2.2496e-08	-0.996199	0.506	0.6	0.000354964
Hist1h1d	2.4532e-08	-1.79575	0.134	0.296	0.00038709
Tmbim1	2.50975e-08	0.48506	0.826	0.732	0.000396013
Slc20a1	2.53996e-08	-0.713684	0.36	0.551	0.00040078
Pfn1	2.59879e-08	0.504505	0.862	0.801	0.000410064
Selenow	2.68277e-08	-0.198212	1	0.997	0.000423314
Syndig1l	2.76609e-08	-2.01602	0.032	0.17	0.000436462
Fxyd6	2.88348e-08	-1.06331	0.178	0.357	0.000454985
Rgs20	2.91721e-08	-0.899071	0.273	0.456	0.000460307
Fyn	2.94412e-08	0.48445	0.854	0.729	0.000464553
Ccdc74a	2.98485e-08	-1.08851	0.178	0.357	0.000470979
B3galt2	3.05864e-08	-1.37729	0.194	0.36	0.000482623
Dgki	3.32685e-08	-0.71974	0.395	0.574	0.000524944
Bsg	3.38947e-08	-0.344636	0.972	0.988	0.000534824
Cbs	3.49468e-08	-0.99203	0.225	0.402	0.000551426
Stard10	3.5551e-08	-0.828709	0.316	0.498	0.00056096
Ivns1abp	3.65204e-08	-0.823348	0.368	0.536	0.000576256
Bex2	3.89539e-08	0.503013	0.834	0.711	0.000614653
Ndrg2	3.89861e-08	-0.283574	0.976	0.992	0.000615162
Zfp664	3.90231e-08	0.468	0.791	0.713	0.000615745
Strbp	4.01335e-08	-0.735227	0.423	0.588	0.000633266
Tmem178b	4.11051e-08	0.405035	0.877	0.767	0.000648597
Neto2	4.70482e-08	-1.14438	0.158	0.331	0.000742374
Islr2	4.8524e-08	-1.7535	0.075	0.225	0.000765661
AI593442	4.9696e-08	0.869428	0.549	0.391	0.000784153
Scg3	4.99156e-08	-0.329783	0.862	0.925	0.000787618
Gm973	5.0313e-08	-1.30996	0.095	0.256	0.000793889
Nt5dc3	5.28172e-08	0.996978	0.36	0.207	0.000833403
Slc5a3	5.34124e-08	0.908591	0.312	0.161	0.000842794
Doc2b	5.72855e-08	-1.92199	0.047	0.186	0.000903908
Aldh1l1	5.75781e-08	-0.835747	0.245	0.432	0.000908525
Erc2	5.82485e-08	-1.16018	0.356	0.491	0.000919103
Clmn	6.05379e-08	0.428976	0.794	0.664	0.000955228
Dach1	6.14006e-08	-1.93941	0.047	0.185	0.00096884
Hist1h2bk	6.14867e-08	-1.6633	0.083	0.237	0.000970199
Dlk1	6.16171e-08	2.42548	0.071	0.013	0.000972256
Ssbp3	6.21513e-08	-0.712726	0.565	0.672	0.000980686
Susd4	6.23253e-08	0.755818	0.435	0.264	0.000983431
Ado	6.29586e-08	0.505049	0.759	0.637	0.000993424
Myrf	6.45892e-08	0.461759	0.81	0.671	0.00101915
Hist1h3d	6.54775e-08	-1.61203	0.182	0.341	0.00103317
Tmem121b	6.62894e-08	-2.36677	0.028	0.155	0.00104598
Cacng5	6.85953e-08	1.35405	0.253	0.124	0.00108236
Tacc1	7.05152e-08	-0.598248	0.573	0.7	0.00111266
Homer2	7.07226e-08	0.964441	0.336	0.185	0.00111593
Reep3	7.08036e-08	0.481308	0.704	0.52	0.00111721
Sgk2	7.38736e-08	0.848064	0.423	0.265	0.00116565
Golga7	7.49761e-08	0.441253	0.846	0.719	0.00118305
Gli3	7.54712e-08	-1.23324	0.126	0.29	0.00119086
Fam210b	7.95174e-08	1.09101	0.332	0.185	0.00125471
Ndufc2	8.10166e-08	0.375758	0.885	0.759	0.00127836
Gm11549	8.31208e-08	-2.12146	0.04	0.171	0.00131156
Ankrd34b	8.70957e-08	1.31307	0.209	0.091	0.00137428
Mc3r	9.02473e-08	4.25437	0.032	0.001	0.00142401
F3	9.13077e-08	-0.913052	0.245	0.421	0.00144074
Txnip	9.24236e-08	-0.990549	0.241	0.415	0.00145835
Map4	9.3867e-08	0.306765	0.98	0.922	0.00148113
D430041D05Rik	9.8197e-08	-0.994786	0.217	0.389	0.00154945
Sec14l1	1.00102e-07	0.563293	0.621	0.434	0.00157952
Tnc	1.01049e-07	-2.76356	0.016	0.132	0.00159445
Map7	1.01128e-07	0.317956	0.957	0.912	0.0015957
Aldoc	1.05877e-07	-0.300716	0.964	0.989	0.00167063
Epb41l3	1.06541e-07	0.327347	0.945	0.882	0.00168111
Cmtm5	1.09792e-07	0.496143	0.791	0.639	0.0017324
Id1	1.11481e-07	-1.51682	0.083	0.231	0.00175905
Ephx4	1.11992e-07	-0.915559	0.277	0.446	0.00176712
Pou3f2	1.28188e-07	-1.67326	0.071	0.213	0.00202267
Rab31	1.35451e-07	0.41156	0.866	0.693	0.00213728
Gpam	1.39639e-07	-0.827725	0.316	0.482	0.00220337
Fam163b	1.4051e-07	-1.47015	0.115	0.267	0.00221711
Camk4	1.46024e-07	-1.30788	0.138	0.297	0.00230411
Tesc	1.46513e-07	-1.57706	0.099	0.247	0.00231183
Dst	1.49307e-07	0.310949	0.98	0.929	0.00235592
Msi1	1.49693e-07	-1.09244	0.166	0.33	0.002362
Hs3st1	1.50053e-07	0.663916	0.514	0.344	0.00236769
Fxyd7	1.53e-07	-1.31766	0.123	0.279	0.00241418
Tmsb4x	1.54878e-07	0.114486	1	1	0.00244382
Kctd1	1.55329e-07	-1.12592	0.154	0.318	0.00245094
Gpr17	1.5888e-07	0.666883	0.585	0.414	0.00250697
Nkain1	1.59285e-07	0.414739	0.862	0.773	0.00251337
B630019K06Rik	1.60259e-07	1.08444	0.257	0.127	0.00252873
Cacna1g	1.65995e-07	1.33237	0.194	0.083	0.00261924
Wdr6	1.73738e-07	0.799039	0.411	0.252	0.00274141
Foxo1	1.74575e-07	-0.977335	0.221	0.386	0.00275462
Sez6l	1.75951e-07	1.04534	0.296	0.159	0.00277633
Mtcl1	1.77363e-07	-1.07206	0.162	0.327	0.00279861
Gpr52	1.85132e-07	-1.99695	0.047	0.178	0.0029212
Lsamp	1.85808e-07	0.610048	0.719	0.63	0.00293186
Map3k15	2.08907e-07	2.02304	0.079	0.018	0.00329634
Gstm1	2.12132e-07	-0.487022	0.739	0.811	0.00334723
Gng2	2.30208e-07	0.978763	0.364	0.216	0.00363245
Lrrn1	2.309e-07	0.463942	0.775	0.657	0.00364337
Tmem255a	2.35165e-07	1.20474	0.194	0.083	0.00371067
Lgr4	2.37537e-07	0.8658	0.372	0.22	0.0037481
Dclk1	2.45734e-07	-0.85462	0.411	0.55	0.00387744
Enc1	2.45852e-07	0.573336	0.68	0.518	0.00387929
Rgs7bp	2.48461e-07	-0.920854	0.3	0.46	0.00392046
Palm	2.49148e-07	-0.67306	0.443	0.595	0.00393131
Qk	2.51129e-07	0.256489	0.984	0.959	0.00396256
Grm5	2.55665e-07	1.08444	0.269	0.138	0.00403414
Ano4	2.61855e-07	0.600376	0.613	0.469	0.0041318
Slc8a1	2.65221e-07	0.389355	0.779	0.602	0.00418492
Magel2	2.70747e-07	2.6694	0.055	0.008	0.00427212
Trpc3	2.71821e-07	1.35264	0.19	0.082	0.00428906
Hid1	2.77149e-07	0.560619	0.656	0.5	0.00437313
Slc24a2	2.79338e-07	-0.533689	0.617	0.754	0.00440767
Btbd3	2.90985e-07	0.874987	0.364	0.216	0.00459146
Cnih2	2.91209e-07	0.636613	0.585	0.425	0.00459499
Kif1b	2.93916e-07	0.242043	0.992	0.987	0.0046377
Pla2g7	3.37328e-07	-0.658453	0.49	0.629	0.00532269
Ust	3.39005e-07	0.773653	0.364	0.21	0.00534917
Atp2b4	3.42451e-07	0.703216	0.545	0.389	0.00540353
Lrrtm4	3.46929e-07	1.1049	0.253	0.128	0.00547419
Mcam	3.52211e-07	0.777012	0.407	0.253	0.00555754
Npy	3.63695e-07	-1.07471	0.296	0.473	0.00573874
Rcan2	3.73995e-07	-0.408856	0.747	0.828	0.00590126
Actb	3.75767e-07	0.17539	1	0.999	0.00592922
Rxrg	3.89515e-07	-1.50052	0.079	0.218	0.00614616
Olfm2	3.91689e-07	-1.1992	0.15	0.303	0.00618046
Gsg1l	4.15714e-07	-1.72896	0.063	0.195	0.00655955
Phactr3	4.50258e-07	0.405397	0.802	0.698	0.00710462
March8	4.5387e-07	0.457959	0.791	0.662	0.00716161
Ptp4a3	4.54283e-07	-1.18745	0.166	0.318	0.00716813
Ap2b1	4.68562e-07	0.526287	0.735	0.596	0.00739343
Ddn	4.95107e-07	0.433714	0.779	0.61	0.00781229
Nrg1	4.95569e-07	-2.67045	0.016	0.122	0.00781959
Arpc5	5.19487e-07	0.730433	0.49	0.345	0.00819699
Nfia	5.83856e-07	-0.593631	0.455	0.61	0.00921267
Celsr1	5.90529e-07	-1.8293	0.051	0.176	0.00931796
Ptk2	5.94103e-07	-0.609988	0.455	0.603	0.00937434
Ptp4a1	6.06155e-07	0.257495	0.984	0.942	0.00956451
Kcnk1	6.27224e-07	-0.747196	0.332	0.495	0.00989696
Slc12a2	6.45289e-07	0.428798	0.85	0.756	0.010182
Atp1a2	6.67967e-07	-0.253699	0.98	0.989	0.0105398
Insm1	6.8116e-07	-2.29253	0.032	0.145	0.010748
Dbn1	7.07745e-07	0.518276	0.684	0.518	0.0111675
Bmpr1b	7.1442e-07	-0.82245	0.221	0.39	0.0112728
Specc1	7.60437e-07	0.540485	0.636	0.49	0.0119989
Ctsb	7.65831e-07	-0.261592	0.984	0.994	0.0120841
Smim3	7.87608e-07	1.06398	0.249	0.128	0.0124277
Scn9a	7.91649e-07	4.08444	0.028	0.001	0.0124914
Cpne2	7.99289e-07	-0.971243	0.198	0.353	0.012612
Slc48a1	8.49448e-07	0.315591	0.953	0.925	0.0134034
Kcng3	8.49975e-07	1.4878	0.146	0.057	0.0134118
Slc44a1	8.75181e-07	0.409497	0.874	0.771	0.0138095
Tnr	8.9585e-07	0.589404	0.668	0.544	0.0141356
Gstm7	8.97393e-07	0.536631	0.636	0.488	0.01416
Elovl1	9.01725e-07	0.703975	0.553	0.434	0.0142283
Lxn	9.46921e-07	-0.95716	0.17	0.325	0.0149415
Sema3e	9.48457e-07	-1.63438	0.067	0.195	0.0149657
Eps8	9.53306e-07	0.831225	0.308	0.17	0.0150422
Lratd1	9.621e-07	0.936687	0.328	0.193	0.015181
Foxg1	9.78603e-07	-0.765866	0.344	0.496	0.0154414
Ttll7	9.93696e-07	0.343915	0.937	0.857	0.0156795
Klhl7	1.00719e-06	-0.627578	0.34	0.514	0.0158924
Ntm	1.01686e-06	-0.753808	0.403	0.543	0.016045
Bmp6	1.01965e-06	-1.39297	0.103	0.24	0.0160891
Dlx6	1.05023e-06	1.46151	0.162	0.068	0.0165715
Pip4k2a	1.05492e-06	0.344686	0.862	0.74	0.0166455
Als2cl	1.0727e-06	-1.98595	0.036	0.149	0.0169262
Gucy1b1	1.08811e-06	0.533353	0.49	0.324	0.0171692
Ccp110	1.10093e-06	0.399223	0.83	0.751	0.0173716
Gm13889	1.10115e-06	0.728612	0.447	0.295	0.017375
Wscd1	1.12237e-06	0.390296	0.771	0.609	0.0177099
Galnt14	1.14264e-06	-1.65852	0.067	0.193	0.0180297
Dscaml1	1.18621e-06	0.669403	0.435	0.281	0.0187172
Cyth1	1.19059e-06	0.395875	0.862	0.747	0.0187863
Erbin	1.21229e-06	0.278551	0.988	0.92	0.0191287
Pcyt2	1.23556e-06	0.478226	0.708	0.573	0.0194958
Notch1	1.245e-06	-0.98722	0.202	0.353	0.0196449
Gnas	1.26617e-06	0.300851	0.996	0.993	0.0199789
Sulf2	1.31126e-06	0.548388	0.601	0.448	0.0206903
Btg1	1.31247e-06	-0.842653	0.352	0.496	0.0207095
Aldh2	1.35077e-06	-0.708117	0.316	0.482	0.0213138
Arhgap35	1.38047e-06	0.538315	0.656	0.516	0.0217825
Map7d1	1.38456e-06	0.269404	0.988	0.936	0.0218469
R3hdm2	1.38501e-06	-0.5914	0.53	0.65	0.0218541
Dhcr7	1.38681e-06	0.576361	0.542	0.376	0.0218826
Gsta4	1.44668e-06	-0.893241	0.194	0.349	0.0228272
Chd5	1.4489e-06	-1.04484	0.166	0.313	0.0228622
Klhl5	1.46652e-06	0.533476	0.628	0.476	0.0231402
Sema7a	1.50841e-06	-0.78634	0.3	0.454	0.0238012
Fam155a	1.55216e-06	0.533239	0.609	0.446	0.0244916
Gnb4	1.64581e-06	0.67982	0.455	0.303	0.0259692
Iffo1	1.66399e-06	0.478868	0.684	0.553	0.0262561
Card19	1.74895e-06	0.598354	0.498	0.341	0.0275967
Pkm	1.75619e-06	-0.302611	0.949	0.965	0.0277109
Pygb	1.77373e-06	-0.504179	0.522	0.649	0.0279877
Tmem9b	1.77822e-06	0.403446	0.787	0.669	0.0280585
Gas6	1.78173e-06	-0.762014	0.352	0.501	0.028114
Rnf122	1.81009e-06	0.820379	0.368	0.226	0.0285614
Slc2a13	1.96233e-06	0.681085	0.451	0.301	0.0309636
Prkcq	1.96495e-06	0.581438	0.522	0.373	0.031005
Cdc42ep2	2.03306e-06	0.678802	0.474	0.324	0.0320797
Bmp3	2.03788e-06	-2.04484	0.036	0.144	0.0321557
Cplx1	2.13204e-06	-0.624725	0.617	0.699	0.0336414
Olig1	2.14611e-06	0.308706	0.925	0.835	0.0338635
Sytl5	2.15364e-06	0.981347	0.281	0.158	0.0339822
Tiam1	2.18057e-06	0.959428	0.336	0.207	0.0344073
Elfn1	2.19494e-06	1.26887	0.17	0.075	0.034634
Tmem98	2.24722e-06	0.448063	0.715	0.562	0.0354589
Phldb1	2.2712e-06	0.318515	0.937	0.858	0.0358373
Tnfrsf19	2.31467e-06	-0.801902	0.237	0.391	0.0365232
Kcnip4	2.34734e-06	-2.59363	0.016	0.112	0.0370386
Rab33a	2.38453e-06	0.711287	0.49	0.347	0.0376255
Pcdh19	2.39893e-06	1.32701	0.154	0.064	0.0378527
Cdc42se2	2.40068e-06	0.337546	0.826	0.719	0.0378803
Emp2	2.40302e-06	-0.915559	0.138	0.286	0.0379173
Fhl2	2.43378e-06	-1.46881	0.087	0.213	0.0384025
Gad1	2.49852e-06	0.741139	0.411	0.267	0.0394241
Tmem229a	2.5492e-06	0.396863	0.743	0.598	0.0402238
Rras2	2.56077e-06	0.927518	0.356	0.223	0.0404064
Nap1l5	2.58056e-06	0.354376	0.854	0.733	0.0407187
Etv5	2.65185e-06	-0.888324	0.391	0.506	0.0418436
Ppp1r9a	2.65318e-06	-0.726976	0.443	0.567	0.0418646
Resp18	2.66551e-06	0.708655	0.455	0.307	0.0420591
Daam1	2.68998e-06	0.385146	0.822	0.74	0.0424451
Gsn	2.70982e-06	0.459802	0.672	0.517	0.0427583
Mtch1	2.81796e-06	0.241242	0.964	0.966	0.0444646
Adra1b	2.81928e-06	-1.93348	0.036	0.143	0.0444855
Arl3	2.83835e-06	-0.462168	0.621	0.73	0.0447863
Cnih3	2.8609e-06	0.998711	0.3	0.175	0.0451421
Slc9a3r1	3.03854e-06	-0.600057	0.364	0.519	0.0479451
Acsl3	3.08831e-06	-0.361451	0.779	0.856	0.0487305
Mrfap1	3.17127e-06	0.267566	0.968	0.952	0.0500395
Nrgn	3.20907e-06	-0.694155	0.577	0.672	0.0506359
Mmp17	3.2754e-06	-0.722914	0.332	0.477	0.0516825
Ldah	3.29809e-06	0.58194	0.498	0.338	0.0520406
Cpe	3.39281e-06	-0.25401	0.937	0.969	0.0535352
St3gal2	3.51253e-06	-0.686511	0.292	0.449	0.0554242
Ptgfrn	3.5759e-06	0.872288	0.332	0.201	0.0564242
Kcna4	3.63418e-06	-1.63177	0.047	0.159	0.0573437
Parvb	3.79112e-06	0.778733	0.435	0.307	0.0598202
Prrt3	3.81236e-06	-1.48475	0.083	0.205	0.0601552
Nkx6-2	3.87524e-06	0.522264	0.617	0.479	0.0611474
Gng7	3.92266e-06	-1.20291	0.111	0.243	0.0618956
Tprn	3.96309e-06	0.449355	0.672	0.539	0.0625337
Phyhd1	4.05087e-06	-0.81368	0.233	0.383	0.0639187
Gnb5	4.06365e-06	-0.727487	0.407	0.538	0.0641204
Gjc3	4.14898e-06	0.353104	0.85	0.769	0.0654668
Igsf8	4.19158e-06	0.404431	0.794	0.67	0.066139
Vstm2a	4.23838e-06	0.722465	0.403	0.265	0.0668773
Ypel2	4.24635e-06	0.384643	0.763	0.643	0.0670032
St8sia5	4.35918e-06	-0.938749	0.19	0.333	0.0687834
Lmo1	4.4532e-06	1.5914	0.103	0.034	0.0702671
Gna12	4.50355e-06	0.256809	0.972	0.876	0.0710615
Tmeff1	4.58893e-06	0.288631	0.929	0.879	0.0724087
Ahi1	4.66581e-06	0.740274	0.538	0.406	0.0736218
Etl4	4.70795e-06	-1.135	0.13	0.264	0.0742867
Clic1	4.72475e-06	-1.08548	0.13	0.265	0.0745519
Ryr2	4.74286e-06	0.510883	0.644	0.502	0.0748375
Cald1	4.77345e-06	0.756387	0.34	0.205	0.0753203
Atp1b1	4.81959e-06	0.27257	0.976	0.915	0.0760482
Adgrg6	4.94523e-06	-4.32495	0	0.077	0.0780307
Wsb1	4.97053e-06	-0.600308	0.415	0.556	0.07843
Rnd3	5.06958e-06	-1.39453	0.075	0.195	0.0799929
Emx1	5.1354e-06	-2.00302	0.032	0.132	0.0810315
Clasp1	5.19498e-06	-0.788897	0.209	0.357	0.0819715
Anxa6	5.25674e-06	-0.753808	0.213	0.366	0.082946
Blvrb	5.28581e-06	-1.52437	0.055	0.168	0.0834049
Ano2	5.49938e-06	3.25437	0.032	0.003	0.0867747
Nog	5.62558e-06	1.73652	0.083	0.024	0.0887661
Cckbr	5.65017e-06	-1.392	0.087	0.208	0.0891541
Asic4	5.81384e-06	-2.02176	0.028	0.126	0.0917367
Pcolce2	5.92447e-06	-0.868031	0.194	0.337	0.0934823
Slc43a3	6.14078e-06	-2.60486	0.016	0.105	0.0968954
Sphkap	6.32307e-06	0.868123	0.316	0.191	0.0997717
Plk2	6.53858e-06	-0.811723	0.304	0.448	0.103172
Insyn1	6.71611e-06	-1.01108	0.158	0.294	0.105974
Hist2h2ac	6.72658e-06	-1.53027	0.075	0.191	0.106139
Inpp5a	6.80975e-06	-0.762263	0.225	0.374	0.107451
Cd24a	6.81756e-06	-1.01423	0.194	0.335	0.107574
Actn1	6.90845e-06	-0.79626	0.206	0.355	0.109008
Hspb6	6.92142e-06	-1.42018	0.075	0.192	0.109213
Scn5a	6.97502e-06	3.49948	0.028	0.002	0.110059
Mapk4	7.00214e-06	-0.750439	0.312	0.45	0.110487
Cnn3	7.08169e-06	-0.586406	0.628	0.683	0.111742
Rlbp1	7.10447e-06	-1.1817	0.107	0.233	0.112101
Wnk1	7.25122e-06	0.268618	0.941	0.872	0.114417
Sorbs1	7.3872e-06	-0.694203	0.289	0.437	0.116563
Svil	7.48785e-06	-2.13057	0.024	0.117	0.118151
Camk2d	7.59556e-06	0.728049	0.49	0.356	0.11985
Klc1	7.66779e-06	0.391192	0.854	0.761	0.12099
Rerg	7.70518e-06	1.59901	0.126	0.05	0.12158
Vmp1	7.72418e-06	0.365974	0.842	0.728	0.12188
Rgs2	7.89418e-06	0.667815	0.526	0.378	0.124562
Rack1	7.94505e-06	-0.305506	0.881	0.929	0.125365
Sfxn3	8.07456e-06	-0.985949	0.174	0.309	0.127408
Cpox	8.46696e-06	0.482096	0.668	0.551	0.1336
Gria2	8.59794e-06	0.533071	0.696	0.547	0.135667
Klf9	8.9629e-06	-0.477802	0.51	0.65	0.141426
Pdlim4	9.10715e-06	-0.991508	0.13	0.263	0.143702
Serpinh1	9.14083e-06	-1.46205	0.067	0.18	0.144233
Rora	9.37145e-06	-0.943342	0.174	0.309	0.147872
Ksr1	9.74461e-06	0.683078	0.375	0.24	0.15376
Dapp1	9.84946e-06	-1.8128	0.036	0.134	0.155415
Gramd3	9.91179e-06	0.558883	0.494	0.349	0.156398
Hdac11	9.99226e-06	0.420966	0.739	0.625	0.157668
Serpini1	1.0082e-05	-0.892335	0.458	0.555	0.159084
Pkp2	1.02919e-05	1.84343	0.079	0.023	0.162396
Sh3rf2	1.08231e-05	-3.00302	0.008	0.088	0.170778
Mgat4b	1.09369e-05	-0.605391	0.281	0.438	0.172573
Nfic	1.09881e-05	-0.676093	0.296	0.441	0.173381
Serinc5	1.1295e-05	0.420739	0.692	0.525	0.178224
Selenop	1.13291e-05	-0.231638	0.996	0.984	0.178763
Epha7	1.13639e-05	0.664634	0.431	0.294	0.179312
Stxbp6	1.16895e-05	0.616518	0.47	0.341	0.184448
Gpr6	1.17405e-05	-2.22715	0.02	0.108	0.185253
Mat2b	1.18011e-05	-0.544797	0.403	0.542	0.186209
A830018L16Rik	1.185e-05	-1.58298	0.063	0.171	0.186982
Qpct	1.18696e-05	0.944889	0.233	0.126	0.18729
Adcyap1r1	1.18718e-05	0.652595	0.617	0.546	0.187324
Ranbp2	1.20244e-05	-0.543944	0.407	0.546	0.189733
Rnf112	1.21386e-05	-0.670119	0.447	0.568	0.191535
Drd2	1.22691e-05	-1.3209	0.119	0.24	0.193595
Oprm1	1.28062e-05	-2.11943	0.024	0.114	0.20207
Gnal	1.30155e-05	-0.654067	0.391	0.526	0.205372
Kcnc4	1.34734e-05	-1.02153	0.142	0.269	0.212596
Ppp1r14b	1.4182e-05	-0.804214	0.241	0.38	0.223779
Cobl	1.4642e-05	-0.577765	0.324	0.479	0.231037
Txndc16	1.482e-05	0.533506	0.494	0.347	0.233844
Gpr37	1.48615e-05	0.30123	0.957	0.87	0.2345
Cdc42ep1	1.48974e-05	0.491895	0.632	0.51	0.235067
Phlda1	1.54518e-05	0.916841	0.253	0.143	0.243814
Amigo2	1.55639e-05	1.22462	0.15	0.067	0.245584
Rasl10a	1.6806e-05	-1.47627	0.055	0.159	0.265183
Usp2	1.68196e-05	-0.734163	0.261	0.398	0.265396
Nptx1	1.70027e-05	-1.2175	0.348	0.434	0.268285
Id2	1.72667e-05	-0.758626	0.202	0.341	0.272452
Oprl1	1.73834e-05	0.853828	0.269	0.156	0.274292
Slc22a23	1.74963e-05	0.387051	0.684	0.549	0.276074
Nsun7	1.7716e-05	1.78898	0.079	0.024	0.279541
Thra	1.7924e-05	0.288536	0.893	0.82	0.282823
Kcnmb4	1.81738e-05	-0.843488	0.209	0.344	0.286764
Prnp	1.93459e-05	0.174704	0.992	0.996	0.305258
Ppp1r9b	1.93765e-05	0.332528	0.913	0.831	0.305742
Pbxip1	1.95125e-05	-0.689864	0.253	0.4	0.307888
Mki67	1.97401e-05	-2.00302	0.036	0.129	0.311479
Pcdh15	1.98385e-05	0.766265	0.289	0.171	0.313032
Car11	2.00028e-05	-0.724795	0.593	0.638	0.315624
Jcad	2.04617e-05	-0.68392	0.257	0.4	0.322865
Micall1	2.05179e-05	0.371928	0.684	0.513	0.323752
Dpysl3	2.0905e-05	-0.985949	0.166	0.294	0.32986
Olig2	2.09502e-05	0.526829	0.482	0.336	0.330573
Ccdc190	2.22177e-05	-0.824026	0.202	0.336	0.350573
Krt10	2.23513e-05	-0.937927	0.146	0.273	0.352682
Olfm3	2.27965e-05	-1.58394	0.051	0.151	0.359706
Mat2a	2.30524e-05	0.385482	0.719	0.61	0.363744
Vamp8	2.31315e-05	-1.07084	0.123	0.243	0.364992
Ildr2	2.32963e-05	0.845654	0.368	0.25	0.367592
Usp31	2.3349e-05	-0.54005	0.387	0.523	0.368423
Fut9	2.36897e-05	-0.930826	0.158	0.286	0.3738
Apc	2.40676e-05	-0.398132	0.64	0.749	0.379762
Npc1	2.45385e-05	0.339301	0.798	0.66	0.387193
Hist1h2bj	2.56544e-05	-1.34284	0.103	0.216	0.404801
Gria4	2.61284e-05	0.605607	0.466	0.338	0.412281
Tead1	2.69476e-05	-1.18666	0.099	0.212	0.425207
Prrg1	2.69814e-05	0.560879	0.443	0.306	0.42574
Ss18l2	2.80029e-05	0.348863	0.751	0.637	0.441858
Prkcz	2.80341e-05	0.314498	0.791	0.678	0.442349
Efhd1	2.80976e-05	0.487604	0.628	0.496	0.443352
Mycn	2.83375e-05	-2.14163	0.024	0.108	0.447137
Syt16	2.8414e-05	-1.04004	0.146	0.268	0.448344
Ajap1	2.86116e-05	0.818366	0.277	0.165	0.451463
Pafah1b2	2.87329e-05	0.330747	0.822	0.741	0.453377
Ctps	2.90251e-05	0.567798	0.542	0.414	0.457986
Rtl8b	2.91946e-05	0.431616	0.684	0.578	0.460662
Msn	2.94166e-05	-1.03283	0.115	0.233	0.464164
Rab10	2.97244e-05	0.324874	0.877	0.779	0.469022
Cyp51	3.0006e-05	0.534721	0.601	0.466	0.473465
Elmod1	3.02956e-05	-0.691263	0.447	0.549	0.478034
Nexn	3.03564e-05	-1.82245	0.02	0.103	0.478993
Fgfr1	3.04997e-05	-0.578524	0.478	0.59	0.481254
Gpsm1	3.08525e-05	0.636167	0.407	0.28	0.486822
Evi2a	3.08739e-05	0.381374	0.771	0.674	0.48716
Sept8	3.09203e-05	-0.239665	0.921	0.952	0.487892
Nr4a1	3.12962e-05	-0.787044	0.292	0.422	0.493822
Crym	3.16548e-05	1.01405	0.217	0.119	0.499481
Kctd4	3.18005e-05	0.579447	0.455	0.322	0.501779
Ezr	3.20821e-05	-0.679461	0.407	0.517	0.506223
Strn	3.2129e-05	0.35652	0.731	0.59	0.506964
Egr1	3.33104e-05	-0.737561	0.676	0.694	0.525605
Ermn	3.33367e-05	0.279571	0.933	0.847	0.52602
Egfr	3.35352e-05	-2.00302	0.024	0.107	0.529152
Hist1h1b	3.46782e-05	-4.21934	0	0.064	0.547187
Pgrmc1	3.47611e-05	0.456886	0.715	0.631	0.548495
Cdk1	3.58536e-05	-2.19567	0.024	0.106	0.565734
Adamts9	3.59397e-05	-1.616	0.036	0.126	0.567093
Padi2	3.63877e-05	-0.438818	0.561	0.667	0.574162
Homer1	3.66765e-05	-0.578524	0.494	0.597	0.578718
Pacs2	3.71483e-05	0.213715	0.992	0.938	0.586164
Xkr7	3.7588e-05	-3.21934	0.004	0.072	0.593101
Kctd3	3.84569e-05	-0.412362	0.538	0.664	0.606811
Hist1h2bc	3.84676e-05	0.275362	0.881	0.758	0.606981
Fam83d	3.89614e-05	0.737638	0.312	0.194	0.614773
Tmem88b	3.90987e-05	0.255255	0.957	0.866	0.616938
Ets2	3.93228e-05	0.83562	0.285	0.175	0.620475
Ngb	3.93362e-05	3.08444	0.028	0.003	0.620685
Spef1	4.01885e-05	-1.01865	0.087	0.199	0.634134
Zfp536	4.03602e-05	0.423065	0.652	0.506	0.636843
Robo1	4.09204e-05	0.856172	0.245	0.142	0.645682
Brinp1	4.10595e-05	-0.585411	0.482	0.577	0.647878
Vps37a	4.1205e-05	0.600456	0.455	0.33	0.650174
Sox10	4.15291e-05	0.4811	0.561	0.417	0.655288
Pak3	4.25784e-05	0.608003	0.51	0.388	0.671844
Mapk8	4.28011e-05	-0.812551	0.281	0.399	0.675358
Ppfia2	4.2848e-05	0.667545	0.344	0.223	0.676098
Kctd12	4.29653e-05	0.716197	0.391	0.264	0.677949
Rgl1	4.4151e-05	0.651481	0.486	0.366	0.696658
Acap2	4.45981e-05	0.410756	0.676	0.551	0.703713
Htr2c	4.47053e-05	0.871037	0.225	0.127	0.705405
Myh10	4.48114e-05	-0.585738	0.375	0.502	0.707079
Emc10	4.485e-05	0.425065	0.66	0.519	0.707689
Edil3	4.49387e-05	0.264801	0.889	0.807	0.709088
Khdrbs3	4.50244e-05	-0.621897	0.458	0.57	0.71044
Tafa2	4.51828e-05	1.08444	0.17	0.085	0.71294
Rnf13	4.56286e-05	0.285288	0.949	0.847	0.719974
Nrip2	4.61189e-05	1.42733	0.099	0.037	0.727711
Pkp4	4.66741e-05	0.241048	0.941	0.916	0.73647
Gpr83	4.78925e-05	1.14415	0.138	0.062	0.755695
Smarcd1	4.79358e-05	-0.508789	0.443	0.569	0.756379
Dmtn	4.8993e-05	-0.689929	0.451	0.545	0.77306
Rarb	4.91292e-05	-1.89538	0.032	0.116	0.77521
Cnr1	4.92521e-05	0.566884	0.526	0.385	0.777149
Efr3b	5.02563e-05	-0.547316	0.296	0.441	0.792994
Dbndd2	5.08065e-05	0.242147	1	0.979	0.801675
Plscr4	5.09717e-05	-2.08548	0.02	0.098	0.804282
Dlc1	5.11702e-05	-0.957379	0.126	0.243	0.807414
Sfxn5	5.24025e-05	-0.594181	0.265	0.404	0.826859
Scd1	5.24631e-05	0.335064	0.85	0.775	0.827815
Stk32c	5.31873e-05	-0.747682	0.312	0.431	0.839242
Zfp703	5.32899e-05	-0.812602	0.182	0.307	0.840861
Kcnn2	5.37482e-05	-0.67584	0.3	0.429	0.848093
Plxdc2	5.38885e-05	0.481991	0.514	0.383	0.850307
Ripor2	5.46953e-05	0.841947	0.328	0.216	0.863038
Ralgps2	5.51496e-05	-1.15587	0.067	0.169	0.870206
Vxn	5.5748e-05	-1.1294	0.577	0.604	0.879648
Tenm3	5.60648e-05	-0.816298	0.17	0.293	0.884646
Crtac1	5.6617e-05	-0.710858	0.336	0.457	0.89336
Capn5	5.66549e-05	0.611876	0.482	0.365	0.893958
Rhog	5.6882e-05	0.328696	0.794	0.661	0.897542
Pmp22	5.72418e-05	-0.69066	0.289	0.414	0.903219
Gng4	5.75533e-05	0.636597	0.391	0.268	0.908133
Gnai2	5.78693e-05	-0.31875	0.893	0.887	0.91312
Mfap2	5.79191e-05	-2.09878	0.02	0.097	0.913906
Smad7	5.80064e-05	0.476361	0.601	0.497	0.915283
Il34	5.99862e-05	-1.22368	0.079	0.182	0.946523
Car12	6.0346e-05	-1.70697	0.032	0.116	0.9522
Hist1h4h	6.07923e-05	-0.739402	0.304	0.427	0.959242
Brd3	6.26749e-05	-0.685633	0.198	0.328	0.988947
Akt3	6.47024e-05	-0.414519	0.581	0.686	1
Tulp4	6.50469e-05	0.235327	0.905	0.838	1
Epb41l4b	6.62243e-05	0.582468	0.494	0.384	1
Soga1	6.67172e-05	0.394938	0.68	0.549	1
Myo1d	6.77318e-05	0.528391	0.506	0.377	1
Tspan15	6.97291e-05	0.439357	0.628	0.502	1
Prr18	6.99487e-05	0.319615	0.767	0.652	1
Mkx	7.10003e-05	1.29857	0.111	0.046	1
Pcdh10	7.22102e-05	0.469731	0.644	0.521	1
Uqcr10	7.31159e-05	-0.301368	0.806	0.871	1
Ghr	7.36667e-05	1.19136	0.13	0.059	1
Krt73	7.44517e-05	1.82141	0.04	0.007	1
Lypd6b	7.57862e-05	-2.07206	0.02	0.095	1
Ndufb8	7.69467e-05	-0.357585	0.648	0.75	1
Pllp	8.05054e-05	0.344783	0.858	0.739	1
Atp5a1	8.05456e-05	-0.230728	0.964	0.981	1
Adam23	8.12766e-05	-0.679325	0.253	0.38	1
Flnc	8.22727e-05	-2.42335	0.012	0.081	1
Usp30	8.22751e-05	0.37466	0.648	0.522	1
St8sia2	8.24532e-05	-2.40741	0.012	0.081	1
Smarca2	8.33307e-05	0.545772	0.518	0.41	1
Frmpd3	8.50658e-05	1.06814	0.162	0.081	1
H1fx	8.52723e-05	-0.684675	0.261	0.385	1
Sema3a	8.57844e-05	-2.22299	0.016	0.088	1
Snx29	8.75973e-05	0.449602	0.581	0.465	1
Kcnk9	8.7785e-05	-1.09776	0.091	0.195	1
Chadl	8.88528e-05	0.685891	0.292	0.182	1
Prelid3a	8.94581e-05	-0.726234	0.225	0.349	1
C1galt1c1	9.07661e-05	0.619218	0.391	0.274	1
AI413582	9.15884e-05	-0.597988	0.328	0.449	1
Ipo13	9.37627e-05	0.417684	0.684	0.575	1
Plxnb2	9.39057e-05	-0.949948	0.202	0.316	1
Cdon	9.39917e-05	-1.53705	0.047	0.135	1
Dpp10	9.41077e-05	0.592357	0.423	0.299	1
Papss2	9.54655e-05	-1.18609	0.075	0.173	1
Cabp1	9.78947e-05	-0.668249	0.241	0.365	1
Inpp4b	9.86913e-05	-1.74563	0.032	0.112	1
Cdk6	9.92708e-05	-2.68815	0.008	0.073	1
Mrtfa	0.000101562	0.649302	0.344	0.227	1
Ube2d1	0.00010162	0.362519	0.672	0.547	1
Trh	0.000104024	-3.91556	0	0.057	1
Cxcl12	0.000104776	0.832902	0.233	0.136	1
Pcdh9	0.000105326	0.318181	0.771	0.694	1
Camk2n2	0.000107663	0.637436	0.368	0.25	1
Cfl1	0.000109975	0.13419	1	0.995	1
Cited2	0.000110793	-1.24595	0.063	0.157	1
Sox9	0.000111207	-0.624219	0.474	0.558	1
Grik3	0.000113498	-0.797503	0.229	0.348	1
Cd59a	0.000113831	-2.65252	0.008	0.072	1
Ablim1	0.000115031	-0.814735	0.186	0.302	1
Ier5	0.000115246	-0.882392	0.213	0.325	1
E130308A19Rik	0.000116967	0.538738	0.474	0.355	1
Snx30	0.000117155	0.539742	0.395	0.271	1
Baalc	0.000117317	0.465981	0.676	0.588	1
Crocc	0.000119764	-1.01359	0.119	0.226	1
Fgfr3	0.000120282	-0.699455	0.221	0.344	1
Gmfb	0.000121265	0.277694	0.822	0.719	1
Hhip	0.000121586	0.643006	0.316	0.203	1
Gbp2	0.000123158	-2.43912	0.012	0.078	1
Ptk2b	0.000124059	0.644989	0.53	0.418	1
Psd	0.000124988	-0.459094	0.866	0.82	1
Zfp423	0.000125334	0.79956	0.253	0.153	1
Tbc1d5	0.000125943	0.461077	0.538	0.416	1
Atl2	0.000131163	-0.754015	0.221	0.337	1
Slk	0.000132722	0.397117	0.617	0.492	1
Thrb	0.000135687	0.692862	0.324	0.213	1
Slc8a2	0.00013664	-0.93687	0.146	0.256	1
Tanc2	0.000139082	-0.466269	0.514	0.616	1
Tmem132d	0.000141669	-1.33589	0.063	0.154	1
Rgs17	0.000142908	-0.818071	0.154	0.268	1
P3h2	0.000144256	-2.30788	0.012	0.077	1
Sp7	0.000147459	1.04697	0.142	0.069	1
Rasgef1a	0.000147634	-0.605052	0.443	0.547	1
Arglu1	0.000147968	-0.481906	0.526	0.619	1
Ctnnd2	0.000148205	-0.461716	0.478	0.583	1
Scn3b	0.000149507	0.644741	0.312	0.201	1
Tmem200a	0.000150927	1.54839	0.075	0.026	1
Ccna2	0.000151129	-1.71352	0.036	0.115	1
S1pr5	0.000151798	0.352346	0.68	0.564	1
Top2a	0.000152428	-1.69166	0.032	0.109	1
S100a4	0.000153745	-1.62605	0.04	0.12	1
Cd9	0.000155684	0.318486	0.798	0.65	1
Phf24	0.000155786	-0.867304	0.134	0.244	1
Spock1	0.000157718	-0.832231	0.332	0.426	1
Gfra2	0.000158387	0.610954	0.395	0.277	1
Antxr1	0.000159073	-0.759908	0.154	0.269	1
Ddx1	0.000161181	0.33472	0.688	0.591	1
Zbtb11	0.000162744	0.55935	0.423	0.308	1
Arhgap10	0.000171759	-0.941839	0.126	0.232	1
Atp9a	0.000172939	0.266279	0.842	0.772	1
Cacna2d1	0.000174699	-0.522579	0.387	0.507	1
Cd82	0.000177759	0.3778	0.731	0.646	1
Lap3	0.000179521	0.30818	0.715	0.575	1
Sez6l2	0.000179763	0.202943	0.925	0.902	1
Anxa5	0.000180795	-0.647974	0.332	0.454	1
Lgmn	0.000181008	0.296417	0.881	0.761	1
Ccdc80	0.000181162	-1.52222	0.04	0.119	1
Smad5	0.000184966	-0.620714	0.332	0.443	1
Nav3	0.000186369	-0.803914	0.174	0.286	1
Dlgap3	0.000186471	-0.727262	0.411	0.495	1
Ggct	0.00018845	0.641311	0.316	0.207	1
Fbxo30	0.000188573	-0.976441	0.111	0.212	1
Zbtb20	0.000188915	-0.584108	0.3	0.425	1
Adamts2	0.00019115	0.715207	0.261	0.16	1
Ndufa13	0.000193123	0.308092	0.866	0.756	1
Lingo1	0.000193191	-0.655099	0.332	0.445	1
Pclaf	0.000193805	-2.82245	0.008	0.068	1
Pde8a	0.000194532	0.302918	0.747	0.619	1
Apc2	0.000198615	-0.565175	0.281	0.402	1
Kcna6	0.0001997	0.309001	0.767	0.659	1
Rfx4	0.000200833	-1.2118	0.063	0.152	1
Lhfpl3	0.000201179	0.513485	0.447	0.327	1
Ptprk	0.000201417	0.543466	0.391	0.274	1
Aspa	0.00020335	0.306982	0.794	0.692	1
Calm1	0.000203864	0.18854	1	0.997	1
Pip5k1b	0.000204108	0.848373	0.17	0.089	1
Sspo	0.000204195	0.805725	0.225	0.133	1
Plec	0.000205192	-0.537544	0.368	0.485	1
Mark1	0.000205303	-0.738101	0.186	0.301	1
Map1a	0.000205942	0.231264	0.921	0.885	1
Ly6g6e	0.000206221	-3.77354	0	0.052	1
Mlycd	0.000209334	0.642931	0.304	0.198	1
Cxxc5	0.000215888	-0.444645	0.435	0.557	1
Gltp	0.000216421	0.337845	0.783	0.707	1
Luc7l3	0.00021705	-0.381959	0.482	0.61	1
Fbxw7	0.000217191	-0.522381	0.399	0.511	1
Cspg5	0.000217524	-0.251535	0.85	0.907	1
Elfn2	0.000218298	0.527135	0.466	0.344	1
Mpped1	0.000218591	-0.862054	0.324	0.418	1
Rcbtb1	0.000224876	0.330053	0.747	0.631	1
Fam210a	0.000225999	0.557461	0.391	0.277	1
Rab40b	0.000228088	0.580942	0.312	0.202	1
Tmed3	0.00022873	-0.69262	0.202	0.317	1
Fubp1	0.0002293	-0.471739	0.447	0.557	1
Rnf128	0.000230213	1.06508	0.138	0.068	1
Exoc6b	0.000234204	0.449438	0.526	0.41	1
Eps15	0.000235075	0.179789	0.96	0.926	1
Mgat5b	0.000235708	-1.08548	0.075	0.167	1
Agpat4	0.000235782	0.297788	0.787	0.701	1
Spry2	0.000237415	-0.489551	0.352	0.475	1
Col6a1	0.000237444	-1.22898	0.059	0.145	1
Galnt16	0.000240762	0.819299	0.209	0.121	1
Zdhhc9	0.00024562	0.547634	0.427	0.312	1
Trbc2	0.000245677	-1.19442	0.059	0.145	1
Plpp3	0.000246004	-0.342509	0.814	0.877	1
Smarcc1	0.000248407	-0.623187	0.273	0.39	1
Foxn3	0.000251975	0.274202	0.771	0.676	1
Ubtd2	0.000259627	-0.992802	0.091	0.186	1
Kctd17	0.000259852	-0.574231	0.403	0.506	1
Cemip2	0.000265118	1.40091	0.103	0.045	1
Ccdc3	0.000265215	-1.1671	0.075	0.165	1
Mn1	0.000267839	-1.02659	0.095	0.19	1
Sorcs3	0.000270889	-1.19901	0.071	0.159	1
Hdac9	0.000273571	0.623711	0.344	0.237	1
Rtn4rl2	0.00027715	0.775113	0.174	0.093	1
Fads2	0.000277732	-0.410701	0.534	0.636	1
Adamts3	0.000283412	-1.3306	0.055	0.138	1
Aldh3b1	0.000288902	0.617975	0.336	0.229	1
Rhbdl3	0.00028984	0.757459	0.217	0.128	1
Tmcc2	0.000293155	0.207364	0.929	0.856	1
Plekhb1	0.000293245	0.150023	1	0.997	1
Tnmd	0.000295147	-2.98165	0.004	0.058	1
Hrh3	0.000296708	-0.661514	0.241	0.355	1
C1qtnf4	0.00030598	-0.584045	0.664	0.658	1
Atp8a1	0.000306706	0.317984	0.771	0.712	1
Pcbp4	0.000307044	0.249131	0.897	0.807	1
Draxin	0.000310808	-3.74845	0	0.049	1
Gcnt2	0.000312362	-1.13346	0.087	0.178	1
Cdk5r2	0.000313029	-0.691398	0.379	0.468	1
Syt13	0.000314797	-0.771242	0.387	0.47	1
Btbd8	0.000315191	-0.497247	0.455	0.552	1
Dynlt3	0.000316836	0.282629	0.755	0.642	1
Sccpdh	0.000317852	0.293504	0.814	0.736	1
Eml1	0.000317973	0.43013	0.632	0.524	1
Nuak1	0.000321196	0.519656	0.356	0.241	1
Ddr1	0.000322198	0.271412	0.85	0.751	1
Tmcc3	0.000323198	0.289015	0.791	0.69	1
2700081O15Rik	0.000326344	-0.915559	0.107	0.204	1
Tyro3	0.000326659	0.476447	0.478	0.363	1
Chrna4	0.000327585	-1.16349	0.083	0.172	1
Rrm1	0.000328908	-0.953694	0.107	0.203	1
Gpld1	0.000329117	-0.714647	0.186	0.295	1
Mpp5	0.000329517	0.439536	0.522	0.404	1
Ramp1	0.000332667	-0.507311	0.352	0.464	1
Dapk1	0.000335015	0.576865	0.526	0.431	1
Efemp2	0.000337264	-1.1719	0.067	0.153	1
Cplx2	0.000340288	-0.636658	0.387	0.488	1
Lrrk2	0.000340641	-1.18333	0.063	0.148	1
Lgi2	0.000343548	-1.35467	0.047	0.126	1
Rap2a	0.000346043	0.47105	0.447	0.324	1
Pcsk2	0.000348005	-0.673801	0.411	0.52	1
St6gal2	0.000349815	-1.38588	0.043	0.12	1
Appl2	0.000351058	-0.394531	0.549	0.645	1
Dmd	0.000351655	-0.601451	0.245	0.361	1
Gabrb2	0.000351743	-0.77354	0.186	0.293	1
Adam17	0.000354069	0.580097	0.332	0.225	1
Mindy3	0.00035675	0.531629	0.411	0.301	1
Rorb	0.000362578	-0.755095	0.134	0.239	1
Agap2	0.000367554	0.559914	0.482	0.381	1
Tmem38b	0.000368925	0.828101	0.202	0.117	1
Lrp4	0.00037694	-0.740725	0.17	0.277	1
Park7	0.000384851	-0.430132	0.49	0.595	1
Lamb2	0.000390257	-1.27813	0.051	0.13	1
Cib2	0.00039078	-1.16795	0.059	0.142	1
Mctp1	0.000394838	-0.785924	0.174	0.279	1
Apoe	0.000394875	-0.27189	0.98	0.973	1
Dcx	0.000396764	-1.0006	0.126	0.225	1
Arhgap21	0.00039703	-0.496669	0.403	0.514	1
Rgs4	0.000398922	-0.731476	0.443	0.52	1
Mest	0.000402051	0.661229	0.304	0.204	1
Prdm8	0.000402626	1.24392	0.103	0.046	1
Gpm6a	0.000402937	-0.323526	0.992	0.986	1
Coch	0.000406779	-1.84967	0.024	0.089	1
Dclk2	0.000407238	-0.771549	0.19	0.295	1
Gsk3b	0.000408087	-0.342477	0.64	0.739	1
Rassf8	0.000409587	0.420593	0.522	0.403	1
Cd164	0.000410193	-0.515952	0.32	0.436	1
Dusp8	0.000410292	0.433077	0.549	0.436	1
Dtnb	0.000412999	-0.622833	0.277	0.387	1
Lrrc10b	0.000414721	-0.976255	0.099	0.191	1
Mgat3	0.000416813	0.410427	0.542	0.435	1
Metrn	0.000421973	0.264086	0.802	0.687	1
Slc39a14	0.00042236	-2.16349	0.012	0.07	1
Slc35a2	0.000425131	0.587503	0.372	0.267	1
Cds1	0.00042593	0.638815	0.344	0.244	1
Unc80	0.000428092	-0.799876	0.249	0.351	1
Car10	0.00043066	-0.890981	0.138	0.237	1
Cd44	0.000439316	-1.67045	0.028	0.095	1
Gpr153	0.000439571	1.27709	0.091	0.038	1
Sdc4	0.000442213	-0.521393	0.545	0.616	1
Cacna1i	0.00044232	-1.02862	0.087	0.176	1
Rorc	0.000445176	-2.8463	0.004	0.055	1
Rnd2	0.000445846	0.4467	0.652	0.595	1
Plpp2	0.00044772	0.584681	0.336	0.23	1
H2afv	0.000456266	-0.546036	0.344	0.456	1
Frmd8	0.000456806	0.365461	0.625	0.509	1
Akap6	0.000457542	-0.389228	0.573	0.662	1
Tmod2	0.000461177	0.190682	0.972	0.966	1
Ptgds	0.000469316	0.160703	0.988	0.96	1
Kif13a	0.000474887	0.368809	0.625	0.508	1
Bcl11a	0.000480177	-0.724974	0.328	0.422	1
Sbk1	0.000494834	-0.590407	0.253	0.363	1
Sema6c	0.00049547	-1.80633	0.02	0.082	1
Pip5k1c	0.000499115	-0.57993	0.494	0.564	1
Arhgdig	0.000501304	-0.580445	0.269	0.381	1
Rnf141	0.000502961	0.448597	0.545	0.435	1
Tkt	0.00050831	0.194664	0.925	0.853	1
Nkd1	0.000514784	0.568676	0.391	0.287	1
Lmnb1	0.000518156	-1.27813	0.047	0.123	1
Gucy1a2	0.000520078	-0.642329	0.265	0.371	1
Rcn2	0.000521806	-0.452693	0.458	0.555	1
Zeb2	0.000526075	0.237549	0.909	0.845	1
Ccdc92b	0.000528367	-1.04109	0.083	0.17	1
Chchd10	0.00053244	-0.498015	0.466	0.565	1
Tut1	0.000535936	-1.51382	0.032	0.1	1
Camta1	0.000540953	0.358232	0.557	0.436	1
Psmg4	0.000554976	-0.736293	0.174	0.277	1
Prpf8	0.000556803	-0.347533	0.648	0.695	1
Glipr2	0.000557264	-1.98595	0.016	0.075	1
Epb41	0.00056106	-0.795978	0.115	0.211	1
Adora1	0.000566427	-0.517091	0.34	0.448	1
Camk1	0.000566445	-0.719586	0.229	0.332	1
Tomm70a	0.000568124	-0.509172	0.545	0.61	1
Slain1	0.000571826	0.267269	0.858	0.799	1
Efnb2	0.000588992	-1.18235	0.059	0.138	1
Cxcr4	0.000600713	-1.29803	0.043	0.116	1
Eid1	0.000603495	0.17932	0.96	0.933	1
Srsf4	0.00060694	-0.4239	0.387	0.502	1
Olfm1	0.000607008	-0.317266	0.941	0.93	1
Gprasp2	0.000607317	0.623806	0.348	0.248	1
Mbnl2	0.000610026	0.267987	0.846	0.779	1
Fgfrl1	0.00061015	0.61399	0.3	0.202	1
Adam11	0.000612726	-0.787044	0.17	0.269	1
Capns1	0.000613036	0.2408	0.834	0.747	1
Ankrd33b	0.000613329	-0.999875	0.103	0.192	1
Pdk4	0.000635563	-1.10226	0.071	0.153	1
Afdn	0.000638198	-0.612415	0.229	0.336	1
Syt11	0.000638844	0.184979	0.996	0.985	1
Lsp1	0.000641707	-1.36302	0.04	0.11	1
Pim1	0.000646825	-1.91556	0.016	0.074	1
Arl2	0.000651624	0.311388	0.731	0.638	1
Prag1	0.000660279	0.412015	0.49	0.379	1
Cpm	0.000670014	0.418067	0.538	0.432	1
Nr1d1	0.000670041	-0.583322	0.285	0.391	1
Gm19935	0.000684512	-0.936023	0.17	0.266	1
Cyb561	0.000685125	-0.631766	0.225	0.331	1
Ptpn4	0.000685168	-0.450731	0.379	0.492	1
Lpl	0.00068621	-1.55416	0.04	0.109	1
Me3	0.000687166	-1.05306	0.075	0.158	1
Sowahb	0.000688512	-1.69317	0.024	0.086	1
Mdh1	0.000691246	-0.327082	0.905	0.934	1
Kcnj2	0.000692736	-0.680129	0.158	0.26	1
Ptms	0.000694477	-0.220259	0.901	0.942	1
Pmepa1	0.000695158	-0.674005	0.221	0.325	1
Wdr90	0.000703029	-1.47355	0.032	0.098	1
Lrrtm1	0.000714439	-0.860418	0.107	0.198	1
Kcnk12	0.000716161	1.16388	0.103	0.048	1
Coro1c	0.000717226	0.34963	0.581	0.484	1
Ephb3	0.000720763	-1.77354	0.02	0.079	1
Cox15	0.000722029	-1.25951	0.047	0.12	1
Ptpre	0.000725036	0.628558	0.273	0.179	1
Clec2l	0.000736287	-0.690853	0.19	0.292	1
Ogdh	0.000739585	-0.327415	0.597	0.699	1
B2m	0.000750577	0.231161	0.711	0.608	1
Spats2	0.000758278	-0.819532	0.126	0.22	1
Tenm1	0.000759745	-1.20834	0.055	0.13	1
Enpp1	0.000765673	0.848373	0.166	0.093	1
Dixdc1	0.000765836	0.328481	0.644	0.56	1
Notch2	0.00076724	-1.12501	0.059	0.136	1
Sdk2	0.00076917	-0.930934	0.134	0.226	1
Fez1	0.000770068	0.222857	0.893	0.871	1
Slc38a2	0.000774871	0.276392	0.731	0.606	1
Ripk1	0.00077534	-1.4871	0.032	0.097	1
Clasp2	0.00078681	0.183976	0.968	0.959	1
Csmd1	0.000795236	-1.42652	0.036	0.103	1
Gdi1	0.000795256	0.210692	0.913	0.822	1
Tbc1d8	0.000796443	-1.34182	0.043	0.114	1
Tnxb	0.000798749	1.95891	0.04	0.01	1
Hmgcs2	0.000811743	-1.82245	0.02	0.078	1
Neurl1a	0.000828775	0.518094	0.407	0.308	1
Anks1b	0.000829129	0.160586	0.968	0.953	1
Ctsd	0.000829352	-0.473475	0.739	0.774	1
Laptm4b	0.000839495	0.380063	0.577	0.471	1
Lims2	0.000841662	0.485505	0.427	0.322	1
Gabra1	0.000856175	-0.606817	0.49	0.552	1
Col19a1	0.000858774	-0.87679	0.126	0.217	1
Tor1aip1	0.000860556	-0.452023	0.391	0.5	1
Anxa2	0.000865397	-0.936023	0.115	0.204	1
Lrrtm3	0.00086687	-0.784975	0.146	0.241	1
Mcm6	0.000868535	-1.24776	0.051	0.124	1
Pcdhga12	0.000868884	-0.800917	0.138	0.232	1
Fkbp5	0.000875727	0.628212	0.292	0.199	1
Clstn1	0.000878957	-0.578008	0.783	0.78	1
Tshr	0.000879671	-2.72291	0.004	0.05	1
Sh3d19	0.0008959	0.441095	0.395	0.284	1
Igf1r	0.000903645	-0.634045	0.202	0.304	1
Sh3glb1	0.000907722	0.275447	0.791	0.729	1
Acaa2	0.000909376	-0.803084	0.19	0.285	1
Prkacb	0.000916903	-0.228245	0.925	0.913	1
Pclo	0.000921473	-0.547426	0.364	0.457	1
Actr3b	0.000924456	0.405764	0.47	0.357	1
Usp54	0.000928702	0.2798	0.704	0.609	1
Dcaf7	0.000929577	-0.370708	0.522	0.627	1
Pigp	0.000940541	-0.385363	0.407	0.517	1
Nqo1	0.000943208	-1.22784	0.055	0.129	1
Tmem178	0.000943328	-0.656039	0.273	0.371	1
Plekhg3	0.000943576	0.353336	0.605	0.508	1
S100b	0.000951588	-0.294661	0.719	0.803	1
Cdk5r1	0.000964095	0.349872	0.589	0.458	1
Tbrg1	0.00096576	-0.483244	0.289	0.4	1
Zdhhc22	0.000966283	-0.831167	0.119	0.209	1
Shisal1	0.000981029	0.510086	0.332	0.231	1
Cdh13	0.000989672	0.527109	0.372	0.271	1
Nr1d2	0.000990853	-0.404137	0.466	0.565	1
Uhrf1	0.000992115	-2.39669	0.008	0.057	1
Ap1s2	0.000994211	-0.60043	0.296	0.394	1
Cdk4	0.000999286	-0.649946	0.312	0.401	1
Grm2	0.00100177	1.18632	0.083	0.035	1
Cfap100	0.00101501	-1.03894	0.099	0.184	1
1110032F04Rik	0.00101537	-1.25951	0.047	0.117	1
Fam107b	0.00102155	0.752819	0.273	0.185	1
Vegfb	0.00102278	-0.350857	0.415	0.524	1
Csrp1	0.00102523	0.147461	0.996	0.982	1
Usp32	0.00103535	-0.494785	0.289	0.398	1
Fcho1	0.00103949	-0.851994	0.107	0.194	1
Sall1	0.00104248	-0.666625	0.209	0.308	1
Trpm3	0.00104543	0.588015	0.194	0.115	1
Akirin2	0.00105708	0.329237	0.763	0.682	1
Tk2	0.0010614	0.633779	0.273	0.183	1
Arhgdia	0.00106527	0.210315	0.964	0.93	1
Ell2	0.00106733	0.448131	0.455	0.352	1
Dcakd	0.00107199	-0.645572	0.202	0.301	1
Ctbp2	0.00107201	0.631582	0.285	0.193	1
Diras2	0.00107246	-0.663413	0.514	0.557	1
Ttc30b	0.00107295	-0.946321	0.111	0.197	1
Atp6v0a2	0.0010733	0.481216	0.474	0.376	1
Nrd1	0.00107563	0.30335	0.723	0.644	1
2410004P03Rik	0.00107681	-1.02135	0.138	0.226	1
Srebf2	0.00108136	-0.391413	0.427	0.532	1
Itch	0.00108334	0.327576	0.613	0.527	1
Ptch1	0.00108941	0.455624	0.391	0.286	1
S100a1	0.00109987	-0.295619	0.775	0.819	1
Zmiz1	0.0011107	-0.366113	0.502	0.595	1
Arpc1a	0.00111212	0.291272	0.794	0.708	1
Paqr8	0.0011318	0.443006	0.502	0.404	1
Trappc10	0.00113455	0.443096	0.534	0.445	1
Pcdh17	0.00113893	0.396085	0.49	0.378	1
Slain2	0.00114926	0.490171	0.372	0.269	1
Trip6	0.00115088	-1.41806	0.032	0.094	1
Adk	0.00115437	-0.485415	0.391	0.485	1
Hjurp	0.00115658	-0.609933	0.202	0.303	1
Dtwd1	0.00115937	-1.36182	0.036	0.1	1
Ankrd13d	0.00116665	0.629646	0.296	0.204	1
E2f1	0.00117092	-1.58394	0.024	0.082	1
Cdk18	0.0011785	0.385745	0.557	0.453	1
1500009C09Rik	0.00118732	-0.42441	0.387	0.492	1
Tomm34	0.00120066	0.352886	0.573	0.475	1
Kcnip2	0.00120093	0.327114	0.458	0.344	1
Rap1gap2	0.00120516	-0.81368	0.162	0.253	1
Dusp10	0.00120635	0.57315	0.431	0.346	1
Ston1	0.00120725	-2.06531	0.012	0.062	1
Kcnk2	0.00121291	-0.6874	0.17	0.267	1
Kcne1l	0.00121422	-3.40741	0	0.04	1
Slc36a1	0.00121898	-0.931861	0.079	0.158	1
Smarcd3	0.00121949	-0.421555	0.328	0.437	1
Pde1a	0.00122264	-0.790677	0.312	0.393	1
Zdbf2	0.00123277	0.929163	0.158	0.09	1
Piga	0.00125153	0.607234	0.304	0.212	1
Gm1043	0.00126717	-1.17429	0.051	0.121	1
Mmp16	0.00128312	-1.03657	0.075	0.152	1
Hnrnpll	0.00129226	-0.434204	0.383	0.491	1
Sv2b	0.0012929	-0.67234	0.387	0.464	1
Nrg3	0.00130167	-0.959953	0.091	0.171	1
Ddah2	0.00130439	-0.732695	0.154	0.247	1
Pcsk1	0.0013049	-0.955973	0.079	0.158	1
Cyp2j6	0.00130676	-0.754278	0.146	0.238	1
Pdk3	0.00131308	0.434187	0.482	0.385	1
Mettl3	0.00131733	-0.886413	0.095	0.177	1
Degs1	0.00133474	0.266688	0.755	0.651	1
Tmed7	0.00133879	0.226284	0.763	0.641	1
Pde8b	0.00134793	-0.618173	0.174	0.271	1
Smyd2	0.0013481	0.593052	0.261	0.172	1
Lum	0.00135477	2.27709	0.028	0.006	1
Ube2ql1	0.00135682	0.302573	0.47	0.347	1
Cyp2j12	0.0013657	0.513284	0.364	0.265	1
Cdkn1b	0.0013716	-0.540556	0.285	0.384	1
Htr1a	0.00137628	1.76251	0.043	0.013	1
Six3	0.00138404	-1.28121	0.047	0.115	1
Tmem151a	0.00139196	0.241839	0.818	0.749	1
Atad2	0.00140128	-1.82245	0.016	0.068	1
Paqr4	0.00140396	0.338197	0.577	0.466	1
Aqp1	0.00142718	-1.93051	0.016	0.068	1
Atf5	0.00143652	-0.791901	0.134	0.223	1
Scarb2	0.0014504	0.259618	0.684	0.582	1
Csnk1e	0.00146435	-0.465418	0.356	0.459	1
Nfe2l1	0.0014817	-0.340798	0.648	0.699	1
Sgpp2	0.00150201	-2.21324	0.008	0.054	1
Pink1	0.0015067	-0.19587	0.964	0.982	1
Socs3	0.0015153	-2.616	0.004	0.047	1
Tecpr2	0.00151691	0.534607	0.344	0.25	1
Plekha5	0.0015216	-0.500522	0.36	0.46	1
Mapk8ip3	0.00153783	-0.348303	0.648	0.716	1
Lrrc4b	0.00153818	0.317139	0.664	0.551	1
Col11a2	0.00155813	-0.628277	0.198	0.295	1
Hist1h2ag	0.00155829	-2.12501	0.012	0.061	1
Arhgap1	0.00156477	0.447816	0.439	0.339	1
Nipal4	0.00156771	0.441647	0.49	0.385	1
Sybu	0.00156792	-0.541744	0.241	0.343	1
Lyrm4	0.0015872	-0.763556	0.111	0.196	1
Cdk16	0.00158855	-0.359117	0.613	0.678	1
Ccdc92	0.00160275	0.463258	0.407	0.308	1
Pogk	0.00160843	0.374146	0.581	0.476	1
Col23a1	0.00162813	1.45217	0.067	0.027	1
Tsc22d4	0.00163331	0.206904	0.949	0.893	1
Atp5o	0.00163652	-0.402608	0.415	0.519	1
Rai14	0.00164037	-0.998975	0.075	0.15	1
Add1	0.00164513	0.250967	0.885	0.815	1
Mia	0.00165735	-0.753288	0.107	0.189	1
Prex1	0.00166207	0.341316	0.569	0.463	1
Ddah1	0.00166384	-0.413678	0.308	0.418	1
Tbpl1	0.00166692	0.499478	0.407	0.311	1
Invs	0.00167098	-0.854159	0.087	0.166	1
Map4k4	0.00167104	0.281156	0.759	0.651	1
Ift57	0.00167129	-0.480344	0.292	0.394	1
Gm9925	0.00168436	-1.55115	0.024	0.079	1
Exoc8	0.00168844	0.570737	0.3	0.211	1
Pdpn	0.0017074	-0.847172	0.099	0.18	1
Serpinb8	0.00170819	-2.21324	0.008	0.053	1
Ap1s1	0.00170846	-0.338969	0.656	0.699	1
Chrm3	0.00172049	-0.970468	0.107	0.187	1
Ret	0.00172979	2.6694	0.02	0.003	1
March3	0.00172979	2.6694	0.02	0.003	1
Mef2a	0.00174619	-0.491244	0.273	0.375	1
Lpin1	0.00174722	-1.09613	0.055	0.124	1
Nkain4	0.00175013	-0.618015	0.202	0.297	1
B230118H07Rik	0.00175279	0.403901	0.482	0.38	1
Sema5b	0.00175682	-1.24854	0.047	0.113	1
Grin3a	0.00175929	0.681682	0.217	0.139	1
Mier3	0.00176057	-1.05692	0.063	0.134	1
Zswim7	0.00176788	-0.875813	0.087	0.165	1
Pdyn	0.00177031	1.21569	0.083	0.037	1
Agtrap	0.00177482	-1.1526	0.051	0.118	1
Tafa1	0.00177952	1.44058	0.059	0.022	1
Pld5	0.00177952	1.44058	0.059	0.022	1
Epb41l5	0.00178236	-0.947981	0.083	0.159	1
Slc27a1	0.00178287	-0.379271	0.447	0.54	1
Tlnrd1	0.00178746	-0.743378	0.15	0.239	1
Fam98b	0.00181942	-0.418697	0.447	0.534	1
Marf1	0.00182323	-0.321256	0.53	0.631	1
Ndrg1	0.00182633	0.266279	0.818	0.739	1
Ddx19a	0.00182671	0.632745	0.249	0.166	1
Bcl7a	0.00182849	0.321547	0.597	0.491	1
Mdm2	0.00183166	0.389655	0.526	0.427	1
Slc29a4	0.0018342	-1.78063	0.024	0.078	1
Limk1	0.00184789	-0.595039	0.237	0.333	1
Tmem38a	0.00186128	-0.532371	0.391	0.472	1
Slc16a2	0.00186248	-0.813112	0.119	0.202	1
Cacnb1	0.00186645	-0.797503	0.13	0.215	1
Fam102b	0.00186736	-0.702565	0.194	0.284	1
Hist1h1e	0.00187827	-0.519664	0.648	0.71	1
Mxra8	0.00188447	-1.20096	0.059	0.128	1
Dlg5	0.00190961	-0.584735	0.225	0.321	1
Abl1	0.00191113	0.437839	0.502	0.418	1
Drc7	0.00191317	-1.00706	0.063	0.134	1
Arhgap39	0.00191453	0.411648	0.478	0.382	1
Slc25a18	0.00192932	0.499478	0.265	0.176	1
Baiap3	0.00194364	1.14333	0.091	0.043	1
Tnfrsf1a	0.0019451	-0.752909	0.126	0.212	1
M6pr	0.00195145	0.314669	0.601	0.497	1
Zfp219	0.00195825	-0.586097	0.217	0.313	1
Elavl4	0.00195825	-0.534842	0.292	0.393	1
H2afy2	0.00196227	-0.735738	0.119	0.203	1
Tom1l1	0.00196354	-0.869756	0.091	0.169	1
Slc35e4	0.00196487	0.504773	0.332	0.239	1
Bace2	0.00197566	-1.17609	0.04	0.102	1
Hist2h2be	0.00199272	-1.47015	0.028	0.084	1
Tagln3	0.00199389	-0.161936	0.81	0.871	1
Cdk5rap2	0.0020112	-0.523089	0.249	0.349	1
Zic5	0.00201269	1.61496	0.047	0.016	1
Gpd2	0.00203458	-0.500522	0.202	0.302	1
Hnrnpab	0.0020384	-0.311912	0.542	0.648	1
Lcorl	0.00203865	0.395068	0.482	0.381	1
Pou3f3	0.00204407	-0.346867	0.632	0.708	1
Bet1	0.00204828	0.340143	0.514	0.404	1
Iars2	0.00206047	-0.394653	0.344	0.452	1
Tbr1	0.00207081	-0.893755	0.095	0.172	1
Lrp8	0.00207156	-0.544243	0.229	0.327	1
Galk2	0.00207231	-0.805771	0.111	0.192	1
Cdh19	0.00208091	0.412438	0.443	0.34	1
Hsp90aa1	0.00208178	0.167442	0.996	0.996	1
Gtf2i	0.00208271	0.222824	0.917	0.842	1
Apbb1ip	0.00208529	-1.01242	0.067	0.138	1
Dctn2	0.00209248	0.200925	0.877	0.815	1
Tmem35a	0.00209253	0.553926	0.328	0.24	1
Tanc1	0.00210465	0.688512	0.213	0.137	1
Esyt1	0.00211212	-1.18858	0.043	0.106	1
Dact3	0.00211826	0.258812	0.767	0.662	1
Asphd2	0.00212494	-0.486659	0.415	0.491	1
Sostdc1	0.00213518	-1.73574	0.024	0.077	1
Elp4	0.00214959	0.512189	0.289	0.199	1
Slc16a6	0.00215452	-1.28013	0.036	0.095	1
Psd2	0.00215978	-0.550645	0.237	0.335	1
Syt6	0.00216584	-0.95424	0.083	0.158	1
Kif5a	0.00219156	-0.212068	0.992	0.996	1
Slc25a10	0.00219203	-0.656039	0.154	0.243	1
Hlf	0.00219718	-0.542342	0.285	0.38	1
Peli1	0.00220522	0.434825	0.474	0.378	1
Cartpt	0.00220849	1.29089	0.055	0.021	1
Pex13	0.00223296	0.425875	0.411	0.314	1
Cntn6	0.00224368	-2.13795	0.008	0.051	1
Pafah1b1	0.00225934	0.148839	0.972	0.948	1
Ncapd2	0.00228816	-0.854159	0.099	0.177	1
Nck2	0.00233262	-1.04484	0.059	0.127	1
Anapc5	0.00233918	-0.32242	0.549	0.644	1
Gpr62	0.00234805	0.437801	0.447	0.354	1
Sergef	0.00235639	-0.468268	0.344	0.439	1
Cyp7b1	0.00237854	0.762513	0.154	0.089	1
Aspg	0.00240329	-3.20096	0	0.035	1
Ggta1	0.00240696	-1.04726	0.063	0.131	1
Fbln7	0.00242103	-1.55115	0.024	0.076	1
Tspo	0.00242468	-0.980515	0.071	0.142	1
Trp53	0.00243461	-0.833097	0.103	0.181	1
Adarb1	0.00243992	-0.516051	0.261	0.358	1
Msra	0.0024557	0.402411	0.344	0.244	1
Rims4	0.00246059	-0.771169	0.162	0.246	1
Tbcb	0.00246301	0.420896	0.435	0.336	1
Mageh1	0.00246405	0.503666	0.391	0.302	1
Lig1	0.00246805	-0.962252	0.071	0.142	1
Plce1	0.00248683	-1.00801	0.063	0.131	1
Dtnbp1	0.00249167	-0.503724	0.269	0.366	1
Sh3pxd2b	0.00249405	-0.899792	0.087	0.161	1
Ubc	0.00249678	0.127771	1	0.996	1
Myo5a	0.0025079	-0.473762	0.617	0.651	1
Neo1	0.00252739	0.270537	0.743	0.672	1
Pcdh1	0.0025339	0.49592	0.391	0.295	1
Rfx2	0.00254626	-1.43912	0.028	0.082	1
Mfsd14b	0.00255612	0.378554	0.53	0.445	1
Rab37	0.00256428	-2.11196	0.008	0.05	1
Samd4	0.00256618	0.29704	0.613	0.5	1
Tmem163	0.00258257	0.365461	0.557	0.452	1
Podn	0.00258269	-1.616	0.02	0.07	1
Adcy2	0.00258775	-0.552989	0.281	0.372	1
Oplah	0.00258872	-0.717178	0.134	0.218	1
Rapgef5	0.00259076	0.489118	0.494	0.399	1
Lmbrd1	0.00259093	-0.238181	0.85	0.884	1
Sox5	0.00261048	-0.984039	0.067	0.136	1
Dvl2	0.00261122	-0.981648	0.055	0.121	1
Ppp1r7	0.00261274	-0.397175	0.534	0.6	1
Rab11fip4	0.0026135	-0.29743	0.617	0.692	1
Kank1	0.00262114	0.505502	0.289	0.2	1
Msi2	0.00264315	-0.572075	0.213	0.306	1
Phactr2	0.00264336	0.685891	0.253	0.174	1
Mical1	0.00264447	-1.17609	0.043	0.104	1
Fmo1	0.00267001	-1.22431	0.04	0.099	1
Capzb	0.00267466	0.251995	0.834	0.775	1
Nub1	0.00268941	-0.349416	0.387	0.491	1
Zfp488	0.00270122	0.741553	0.158	0.093	1
Rtp4	0.00270881	-1.616	0.024	0.075	1
Lpcat4	0.00272023	-0.566158	0.356	0.439	1
Irgq	0.00272989	-0.492617	0.209	0.306	1
Pgp	0.00273135	0.407736	0.439	0.342	1
Abhd17b	0.00273423	0.317139	0.652	0.574	1
Rbfox1	0.00276446	-0.564087	0.336	0.418	1
Tnni1	0.00276935	0.402802	0.36	0.262	1
Haus1	0.00277376	-1.48324	0.024	0.075	1
Prrt1	0.00278039	0.431734	0.368	0.271	1
Snx3	0.00279089	0.204193	0.925	0.867	1
Cntnap4	0.00279536	0.76993	0.142	0.081	1
Cdca8	0.00280036	-1.52042	0.016	0.063	1
Dgcr6	0.0028145	-0.420983	0.292	0.396	1
Zfp64	0.00283199	-1.03104	0.055	0.12	1
Nkain2	0.00283633	0.278036	0.798	0.757	1
Eef1a1	0.00283821	0.139674	1	1	1
Smim10l1	0.00287025	0.321691	0.443	0.332	1
Cav2	0.0028726	-0.449349	0.387	0.474	1
Gjb6	0.0028884	0.398138	0.458	0.362	1
Celf4	0.00290375	-0.456279	0.628	0.651	1
Fam49a	0.00290583	-0.523605	0.447	0.517	1
Syt12	0.0029059	-0.974453	0.067	0.135	1
Kif11	0.0029093	-1.40385	0.032	0.087	1
Fam219b	0.00292022	0.625009	0.217	0.142	1
Ccnd1	0.00293983	0.64462	0.32	0.234	1
Bclaf1	0.0029418	-0.328461	0.514	0.601	1
P2rx5	0.00296521	2.82141	0.016	0.002	1
Fam129a	0.00296521	2.82141	0.016	0.002	1
Zfyve28	0.0029682	-1.55942	0.02	0.069	1
Atp6ap1l	0.0029682	-1.55942	0.02	0.069	1
Ebp	0.0029749	0.503559	0.387	0.301	1
Ank	0.00298472	-0.326271	0.506	0.601	1
Zfp532	0.00299296	0.381229	0.51	0.422	1
Gtf2h5	0.00299881	0.324874	0.553	0.448	1
Asb13	0.00300406	-0.503904	0.245	0.341	1
Mapt	0.00301241	0.152028	0.984	0.977	1
Ywhae	0.0030182	0.107943	0.996	0.988	1
Mmd	0.00303842	-0.453134	0.518	0.582	1
Stx1a	0.00304413	-0.72095	0.344	0.413	1
Zfp938	0.00306612	-1.68109	0.016	0.062	1
Prrt2	0.00309441	-0.567384	0.387	0.466	1
Fam57b	0.0031057	-0.645952	0.15	0.236	1
Map11	0.00310592	0.519942	0.273	0.188	1
Nedd4l	0.00312349	-0.460238	0.372	0.457	1
Yipf3	0.0031261	0.340932	0.47	0.363	1
Utp14b	0.00313065	-0.465756	0.281	0.375	1
Nrap	0.0031448	1.93244	0.032	0.008	1
Slc25a33	0.00318132	-0.562449	0.209	0.3	1
Sox1	0.00318712	0.93901	0.119	0.064	1
Lzts3	0.00318992	-1.0345	0.059	0.124	1
Atp5d	0.00320142	-0.183716	0.893	0.892	1
Pttg1ip	0.00322572	-0.454718	0.277	0.372	1
Rnf6	0.00322812	-0.558403	0.217	0.308	1
Parp1	0.00324765	0.392108	0.478	0.39	1
Cs	0.00325478	-0.246676	0.715	0.796	1
Gm266	0.00326321	-0.907339	0.083	0.154	1
Bcar3	0.00328746	-0.701055	0.138	0.221	1
Fhod3	0.0033048	-1.16349	0.043	0.103	1
Coq7	0.00330726	-0.82245	0.091	0.164	1
Tubb2b	0.00331242	-0.510437	0.439	0.509	1
Zfp36l2	0.00331671	-0.675019	0.126	0.208	1
Thsd7b	0.00332883	-2.11196	0.008	0.048	1
Mypop	0.00334709	0.627234	0.221	0.146	1
St3gal6	0.00334948	-0.786276	0.13	0.21	1
Prkaca	0.00335287	0.271526	0.692	0.563	1
Ccdc126	0.00336537	-1.54005	0.02	0.068	1
Lonrf2	0.00339942	0.347475	0.458	0.358	1
Trim8	0.00341189	0.374299	0.411	0.311	1
Hsbp1	0.00341516	0.213487	0.885	0.848	1
Synj2	0.00341732	0.331235	0.755	0.656	1
Tjap1	0.00344484	0.546021	0.344	0.259	1
Pls1	0.00346437	-0.41069	0.419	0.502	1
Rprm	0.00347261	-0.648275	0.111	0.19	1
Mcm5	0.00349635	-1.5176	0.024	0.074	1
Armc3	0.00351009	-1.50052	0.024	0.074	1
Micos13	0.0035114	-0.35873	0.474	0.558	1
Arhgap45	0.00352387	-1.48324	0.024	0.074	1
Speg	0.00353321	-0.512494	0.202	0.294	1
St6galnac6	0.00356146	-0.398272	0.312	0.411	1
Zfp385a	0.00357003	-0.516119	0.158	0.247	1
Il1rap	0.00359543	0.307392	0.715	0.644	1
Cnot9	0.00359576	-0.603037	0.158	0.243	1
Hs6st2	0.00360182	0.694874	0.186	0.117	1
Entpd2	0.00360746	-1.05852	0.04	0.097	1
Ube2e3	0.00360929	0.267663	0.755	0.697	1
Nudc	0.00360968	-0.282197	0.708	0.752	1
Syne2	0.00361014	-1.00302	0.059	0.123	1
Crispld2	0.00361852	-3.08548	0	0.033	1
1600002K03Rik	0.00361852	-3.08548	0	0.033	1
Mmgt1	0.00362246	0.499478	0.352	0.267	1
Lrrc75b	0.00364279	-0.818262	0.083	0.154	1
Stt3b	0.00366123	-0.424109	0.419	0.498	1
Scube1	0.00367494	-1.04941	0.067	0.132	1
Kctd8	0.00368263	-1.37499	0.028	0.079	1
Crim1	0.00370314	0.428657	0.372	0.28	1
Bmp1	0.00370442	0.42474	0.49	0.399	1
Coro6	0.00374729	0.744212	0.162	0.099	1
Nfkbia	0.00375192	-0.401874	0.379	0.471	1
Ppp1r11	0.0037562	-0.428171	0.316	0.411	1
Abhd5	0.00375834	0.335426	0.51	0.414	1
Tmem200b	0.00376798	-1.57852	0.02	0.067	1
Fundc2	0.00377016	-0.477595	0.261	0.356	1
Fbxl16	0.00377224	-0.551525	0.581	0.594	1
Mmp14	0.00377941	-1.18405	0.04	0.096	1
Pdgfrb	0.00378403	-1.28479	0.032	0.085	1
Bean1	0.00382325	1.58194	0.043	0.015	1
Zbtb45	0.00382404	-0.559415	0.158	0.244	1
Siah3	0.00382572	-2.03104	0.008	0.048	1
Nek8	0.00382572	-2.03104	0.008	0.048	1
Usf1	0.00384623	0.499478	0.289	0.204	1
Irs2	0.00385043	0.318515	0.609	0.516	1
Unc5c	0.00385998	0.565974	0.265	0.185	1
Rb1cc1	0.00389444	-0.453524	0.289	0.38	1
Lca5	0.0038948	-0.701619	0.142	0.223	1
Lsm4	0.00389715	-0.381223	0.427	0.51	1
Arvcf	0.00390269	-0.700254	0.186	0.268	1
Zdhhc14	0.00390276	0.345957	0.557	0.47	1
Ap3s2	0.00390352	0.327712	0.486	0.379	1
Ncs1	0.0039074	0.271878	0.684	0.577	1
Hmgcr	0.00390915	-0.620816	0.174	0.258	1
Tsc22d3	0.00391507	0.213328	0.727	0.641	1
Tbc1d15	0.00393248	0.353499	0.478	0.383	1
Hist1h3a	0.00393877	-1.53447	0.024	0.073	1
Rad1	0.00395969	-1.63803	0.016	0.061	1
Nectin1	0.00397349	0.283972	0.557	0.441	1
Cep85	0.00397617	0.720166	0.178	0.112	1
Serf2	0.00399688	0.247105	0.814	0.726	1
Sptbn4	0.00400713	-0.557222	0.269	0.355	1
Pin1	0.00400963	-0.55051	0.19	0.278	1
Ric8b	0.00401062	-0.75206	0.099	0.172	1
Tmem33	0.00402518	0.319358	0.581	0.489	1
Tns2	0.00403397	-0.482465	0.233	0.326	1
E2f3	0.00407703	0.597659	0.273	0.194	1
Tgif1	0.00410991	-1.32155	0.036	0.089	1
Vit	0.00411667	-0.900452	0.083	0.152	1
4931428F04Rik	0.00415543	-0.987968	0.063	0.127	1
Svip	0.00415753	0.259174	0.68	0.6	1
Tmem167b	0.00416929	0.824574	0.142	0.084	1
Pfkp	0.00420301	-0.522579	0.368	0.449	1
Igsf3	0.00421781	0.815254	0.142	0.084	1
Meis1	0.0042361	-1.00867	0.055	0.116	1
Rgs6	0.00424292	-0.650764	0.158	0.24	1
Fuom	0.00425211	-0.89645	0.071	0.137	1
G3bp2	0.00425903	0.355545	0.628	0.534	1
Nefm	0.00426245	-0.628747	0.182	0.265	1
Mtmr7	0.00427906	-0.464721	0.233	0.327	1
Srpk3	0.00429117	0.476758	0.308	0.223	1
Plcd4	0.00430805	-0.628747	0.186	0.268	1
Plekhf2	0.0043418	-0.787684	0.107	0.18	1
Igdcc4	0.00436227	-0.62947	0.154	0.236	1
Inip	0.00437065	-2.00302	0.008	0.047	1
Ptbp1	0.00438748	-0.580789	0.249	0.332	1
Paics	0.0043913	-0.331531	0.549	0.631	1
Psd4	0.00439168	3.08444	0.012	0.001	1
D930048N14Rik	0.00439168	3.08444	0.012	0.001	1
Wnk4	0.00439168	3.08444	0.012	0.001	1
Ano1	0.00439168	3.08444	0.012	0.001	1
Zfp947	0.00439168	3.08444	0.012	0.001	1
Lck	0.00439168	3.08444	0.012	0.001	1
Erbb4	0.00439256	0.429657	0.395	0.308	1
Tubb4b	0.00439817	-0.386497	0.518	0.592	1
Ubap1	0.00441597	0.376859	0.427	0.332	1
Pacrg	0.00441658	-0.504887	0.186	0.274	1
Drd1	0.00444173	-1.68109	0.016	0.06	1
Myo7a	0.00444502	-1.01509	0.075	0.141	1
Gdpd5	0.00444507	-0.564216	0.174	0.259	1
Ralgds	0.00445102	0.237129	0.759	0.688	1
Serinc2	0.00448774	-1.46576	0.024	0.072	1
Iqcg	0.00451965	-1.07783	0.067	0.13	1
Pawr	0.00452112	-1.06395	0.055	0.116	1
Cdc42ep4	0.00452615	-0.550645	0.241	0.327	1
Stmn2	0.00454142	0.249054	0.727	0.633	1
Il33	0.00459931	0.172789	0.822	0.754	1
Fam160a2	0.00459936	-0.568266	0.19	0.275	1
Cyth3	0.00462077	-0.833945	0.095	0.165	1
Pias1	0.00463688	-0.430542	0.3	0.395	1
Sema3d	0.004671	0.794934	0.138	0.081	1
Golga4	0.00467735	-0.667632	0.138	0.217	1
Ddc	0.00471089	0.602908	0.202	0.131	1
Foxp2	0.00472605	-1.17037	0.04	0.094	1
Zfr	0.00472896	0.233232	0.755	0.694	1
Moxd1	0.004756	-3.00302	0	0.031	1
Snrnp70	0.00476088	-0.31359	0.538	0.637	1
Ndufs4	0.00477437	-0.353564	0.474	0.557	1
Nol4l	0.00478424	0.378292	0.538	0.463	1
Cacna1c	0.00478823	-0.800082	0.099	0.17	1
Zdhhc18	0.00482409	-0.594849	0.13	0.21	1
Sertm1	0.00483039	0.87799	0.138	0.082	1
Cacnb3	0.00483066	-0.480839	0.387	0.458	1
Srsf1	0.00483158	-0.256651	0.767	0.794	1
Map3k1	0.00483363	-0.78063	0.107	0.179	1
Slc15a2	0.00484353	-0.600057	0.206	0.289	1
Map6d1	0.00486717	0.415862	0.478	0.395	1
Coro7	0.00490056	0.468451	0.324	0.24	1
Map7d2	0.00490762	0.28737	0.561	0.461	1
Pitpna	0.00492639	0.218119	0.763	0.681	1
Pcdhgb6	0.00495285	-0.615999	0.186	0.267	1
Npas2	0.00496318	-0.615999	0.202	0.282	1
Fbxo44	0.00498816	-0.307877	0.522	0.611	1
Tspan7	0.00499724	0.118494	0.996	0.981	1
Arhgef3	0.00501546	-0.4967	0.202	0.291	1
Fry	0.0050336	-0.516898	0.269	0.353	1
Ugp2	0.00503612	-0.317448	0.561	0.622	1
Utrn	0.00503687	-0.682272	0.138	0.215	1
Aamp	0.00506254	0.28991	0.731	0.716	1
Cdk5	0.00509162	0.292036	0.597	0.498	1
Paip2	0.00509282	0.17755	0.889	0.872	1
Arhgap27	0.00511758	-1.04801	0.047	0.104	1
Taok3	0.00512333	0.308254	0.462	0.36	1
A2m	0.00512933	-1.34852	0.036	0.088	1
Cdt1	0.00513872	-1.77354	0.012	0.052	1
Slc35a5	0.005168	0.302332	0.68	0.633	1
Arhgef28	0.00519223	0.465961	0.443	0.37	1
Gskip	0.00522498	0.476209	0.3	0.219	1
Car13	0.00522754	2.34748	0.02	0.004	1
Pappa	0.00522754	2.34748	0.02	0.004	1
Pnldc1	0.00522754	2.34748	0.02	0.004	1
Jmjd7	0.00522754	2.34748	0.02	0.004	1
Tuba1a	0.00524433	-0.159493	1	0.999	1
Gramd1b	0.00524936	-0.319075	0.518	0.586	1
Magohb	0.00528814	-0.879033	0.075	0.14	1
Tmem199	0.00528893	0.413748	0.356	0.267	1
Ilkap	0.00529314	-0.417106	0.308	0.399	1
Ctxn1	0.00530349	-0.225157	0.897	0.898	1
Syt9	0.00532573	-1.14263	0.04	0.093	1
Mrap2	0.00533246	1.27709	0.059	0.025	1
S1pr1	0.00534985	-0.261633	0.609	0.693	1
Rab5b	0.00535637	0.272018	0.605	0.512	1
Evi5	0.00537459	-0.386406	0.352	0.445	1
Azin2	0.00537721	-0.759256	0.107	0.178	1
Kcnj11	0.00541872	-0.854159	0.091	0.158	1
Snta1	0.00543037	-0.703462	0.123	0.197	1
Chordc1	0.00544675	0.2408	0.692	0.626	1
Trem2	0.00548476	-0.706551	0.138	0.214	1
Gss	0.00550687	0.356738	0.435	0.341	1
Pla2g4a	0.00551313	0.643868	0.19	0.123	1
Shank1	0.00552386	0.426331	0.419	0.333	1
Marveld1	0.00554293	-1.45988	0.02	0.064	1
Pou2f1	0.00555072	-0.587985	0.206	0.288	1
Diras1	0.0055567	-0.716028	0.115	0.187	1
Pamr1	0.00564132	-1.06061	0.047	0.103	1
Fam49b	0.00566773	0.207298	0.731	0.65	1
Eif1	0.00568847	0.229687	0.806	0.698	1
Smurf1	0.00569037	0.409132	0.348	0.26	1
Parp3	0.00570282	-1.94531	0.008	0.045	1
Zfp646	0.00571361	-1.0353	0.047	0.103	1
Klhl9	0.00572365	-0.258929	0.542	0.639	1
Nefh	0.00572724	0.935577	0.087	0.044	1
Dmwd	0.00572876	0.387087	0.462	0.381	1
Bhlhe41	0.00573415	-0.410324	0.3	0.394	1
Tex9	0.00574276	-0.877085	0.071	0.134	1
Hcn1	0.00574563	0.663865	0.221	0.152	1
Ttl	0.00577437	-0.589331	0.158	0.238	1
Cd37	0.00581041	0.799987	0.142	0.086	1
Rcn1	0.00581989	-0.628846	0.162	0.24	1
Icam5	0.00583403	0.303516	0.494	0.395	1
Arc	0.00585046	-0.386963	0.577	0.649	1
Dpysl2	0.0058733	0.166718	0.929	0.921	1
Axl	0.00587449	-0.592692	0.182	0.262	1
H2-T23	0.0058818	-0.72934	0.123	0.196	1
Wnt5b	0.0058819	-1.72291	0.012	0.051	1
Kcnq3	0.00594674	-0.464556	0.316	0.402	1
Slc6a17	0.00595002	-0.665581	0.506	0.539	1
Cadm4	0.00595536	-0.184989	0.921	0.952	1
Zhx2	0.00598922	-0.475647	0.273	0.358	1
Srgap3	0.00600393	0.292178	0.51	0.417	1
Gars	0.0060065	0.300169	0.589	0.506	1
Enox1	0.00601878	-0.59459	0.182	0.262	1
Hes6	0.00602137	-0.77354	0.103	0.172	1
Prkcb	0.00602788	-0.485856	0.668	0.678	1
Apbb2	0.00603811	0.334207	0.549	0.469	1
Lsm14b	0.0060559	-0.305126	0.53	0.61	1
Vapa	0.0060611	0.220674	0.83	0.74	1
Acss1	0.0060657	-1.01509	0.051	0.108	1
Meis3	0.00610683	-0.696073	0.119	0.191	1
Cbfa2t3	0.00612707	-0.738101	0.103	0.172	1
Adgrv1	0.00615506	-0.948982	0.059	0.118	1
Csk	0.00615895	-0.382396	0.36	0.445	1
Bambi	0.00616496	-1.20507	0.028	0.075	1
Enpp5	0.0062075	-0.274363	0.763	0.791	1
Srgap2	0.0062457	-0.336186	0.502	0.585	1
Atrn	0.00625366	0.246094	0.696	0.599	1
Pcdhb13	0.00625462	-2.91556	0	0.029	1
Rbp1	0.00625813	-0.759908	0.158	0.232	1
Terf2ip	0.00626619	0.482405	0.308	0.228	1
Cdh9	0.00627393	-1.43912	0.02	0.063	1
Htr4	0.00627511	1.91452	0.028	0.007	1
Ggnbp2	0.00630761	-0.376315	0.348	0.44	1
Dscam	0.00632861	0.452173	0.269	0.189	1
Nfe2l2	0.00633746	-0.416253	0.32	0.408	1
Hnrnpa0	0.00635776	-0.238403	0.723	0.788	1
Stx6	0.00635869	0.238714	0.775	0.699	1
Etfa	0.00636443	-0.397795	0.316	0.404	1
Gnptab	0.00637209	0.306162	0.545	0.446	1
Bdh2	0.00638519	-1.22431	0.04	0.091	1
Pcdhgc3	0.00641013	-0.600786	0.166	0.244	1
Pitpnm3	0.00642768	0.57444	0.269	0.196	1
Sobp	0.00645326	0.359641	0.415	0.324	1
Nap1l3	0.00646714	0.487937	0.3	0.22	1
Nbeal1	0.00649176	-0.463047	0.182	0.266	1
Tle2	0.00649482	0.549231	0.225	0.154	1
Bmpr1a	0.00651715	-0.500522	0.32	0.399	1
Gpat4	0.00652004	0.396385	0.407	0.32	1
Ahdc1	0.00652068	-0.536656	0.17	0.251	1
Ascc1	0.0065362	-0.743378	0.182	0.255	1
Acvrl1	0.00654094	-0.841559	0.071	0.133	1
Chga	0.00655123	-0.783137	0.387	0.434	1
Chgb	0.00664155	0.236444	0.49	0.379	1
Vip	0.00665791	0.476209	0.119	0.067	1
Trim56	0.00669619	-1.69692	0.012	0.05	1
Trak1	0.0067189	-0.401646	0.265	0.354	1
Abca8b	0.00673198	0.625009	0.186	0.121	1
Cox5b	0.00674137	-0.176243	0.917	0.925	1
Atp2b2	0.00674525	-0.519422	0.696	0.69	1
Col15a1	0.0067507	1.08444	0.079	0.039	1
Pdia5	0.00675246	-2.27311	0.004	0.036	1
Enkur	0.00675658	-0.738681	0.111	0.18	1
Stra6	0.00676673	-2.23749	0.004	0.036	1
Car9	0.00677226	-1.03104	0.059	0.117	1
Ocel1	0.0068116	-1.20507	0.032	0.08	1
Acvr1c	0.0068116	-1.20507	0.032	0.08	1
Dnmt3a	0.00681534	0.313428	0.569	0.501	1
Nkx2-2	0.00685081	0.565067	0.292	0.22	1
Slc44a5	0.00685867	0.973409	0.091	0.048	1
B3gnt9	0.00685905	0.692123	0.178	0.116	1
Zhx1	0.0068967	-0.284225	0.49	0.584	1
Arl4a	0.006897	0.603815	0.166	0.104	1
Rcbtb2	0.00691322	-0.608898	0.178	0.255	1
Chst11	0.00691383	-0.889564	0.079	0.142	1
Foxj1	0.00691671	-0.666331	0.15	0.226	1
Vcp	0.00692547	0.174696	0.834	0.78	1
Tigar	0.00693776	-0.915559	0.059	0.117	1
Tgm2	0.00693973	-1.03104	0.055	0.112	1
Gpr176	0.00695342	0.993293	0.087	0.045	1
Fbxl4	0.00697122	-0.795978	0.083	0.147	1
Cfap161	0.00697671	-1.1809	0.043	0.096	1
Rasal1	0.00699971	0.403033	0.431	0.348	1
Hspa12a	0.00706254	0.405108	0.419	0.335	1
Nek9	0.00706573	0.288372	0.545	0.445	1
St8sia3	0.00706958	-0.537048	0.407	0.47	1
Zfhx3	0.00715655	0.721871	0.209	0.144	1
Cacng7	0.00716766	-0.218122	0.802	0.818	1
Rbm47	0.00717	-3.00302	0	0.028	1
Dek	0.00721447	-0.371292	0.451	0.526	1
Ehbp1	0.0072167	-0.5094	0.198	0.28	1
Adnp2	0.00723716	-0.491589	0.194	0.277	1
Kcnk10	0.00725201	-0.57309	0.154	0.231	1
Gstm5	0.00726116	-0.169897	0.85	0.913	1
Pex2	0.00728148	0.356967	0.419	0.329	1
Pgap1	0.0072821	0.576646	0.233	0.162	1
Arhgef4	0.00729404	-0.379701	0.435	0.518	1
BC034090	0.0073063	0.519378	0.265	0.19	1
Adcy5	0.00731462	-0.850464	0.241	0.309	1
Pcdh11x	0.00731763	-0.905506	0.067	0.127	1
Cthrc1	0.00733257	0.821406	0.115	0.065	1
Tgfbr2	0.00734545	-0.690346	0.119	0.189	1
Nlgn2	0.00735237	0.311087	0.534	0.454	1
Glis3	0.00737251	-1.02707	0.051	0.106	1
Apbb1	0.0074086	-0.315682	0.664	0.703	1
Smco3	0.00742161	0.324071	0.577	0.495	1
Dyrk2	0.00743775	-0.575289	0.174	0.252	1
Lgals3	0.00744214	-1.13398	0.047	0.101	1
Zfp948	0.00746805	-1.52437	0.016	0.056	1
Lrfn4	0.00748412	-0.57309	0.158	0.235	1
Psmb4	0.00751811	-0.197875	0.818	0.865	1
Wdr47	0.00755037	-0.4485	0.285	0.367	1
Slc41a1	0.00757844	-0.420983	0.32	0.403	1
1700016K19Rik	0.00760469	-0.731135	0.075	0.137	1
Dner	0.00761535	0.321265	0.506	0.416	1
Lcp2	0.00762164	-1.67045	0.012	0.049	1
Mon2	0.00767331	0.266714	0.601	0.504	1
Cd302	0.00771751	-0.857456	0.071	0.131	1
Otulinl	0.00771751	-0.857456	0.071	0.131	1
Pxmp2	0.0077228	-1.11719	0.036	0.085	1
Nacad	0.00774678	0.37151	0.407	0.321	1
Smurf2	0.00778102	0.343077	0.443	0.351	1
Vangl1	0.00779313	0.599014	0.174	0.112	1
Zcrb1	0.00785244	0.435784	0.344	0.262	1
Sox8	0.00788674	0.273077	0.692	0.633	1
Sh2d5	0.00791174	-0.600924	0.126	0.199	1
Nup155	0.00794567	-0.695169	0.115	0.184	1
Cmya5	0.00797098	-1.41806	0.02	0.062	1
Pomgnt2	0.00798497	0.673808	0.158	0.1	1
Pde9a	0.00798869	0.600762	0.217	0.15	1
Rgs7	0.008006	-0.53309	0.257	0.334	1
Sigmar1	0.00802312	0.573957	0.206	0.139	1
Flnb	0.00803915	0.428094	0.328	0.247	1
Efcab14	0.00804992	0.205784	0.771	0.692	1
Pura	0.00806994	-0.185257	0.83	0.854	1
Clvs1	0.0080713	-0.649385	0.075	0.138	1
Grik5	0.00808826	-0.378733	0.447	0.518	1
2900026A02Rik	0.0081517	-0.610439	0.146	0.22	1
Prickle2	0.00815213	0.265825	0.652	0.576	1
Rell1	0.00817305	-0.525613	0.209	0.289	1
Cadps2	0.00819113	-0.495168	0.146	0.22	1
Eef1akmt2	0.00819618	-0.808644	0.079	0.141	1
Ckap5	0.00820781	-0.337599	0.49	0.575	1
Use1	0.00820838	-0.395131	0.34	0.424	1
Setd7	0.00822285	-0.240144	0.605	0.696	1
Pdzph1	0.00823145	-2.82245	0	0.027	1
Pus7	0.00824673	0.625009	0.178	0.116	1
Kazn	0.00827598	0.339852	0.47	0.385	1
Ube2g1	0.00833761	0.298945	0.573	0.493	1
Ttll9	0.00836901	-0.996479	0.043	0.095	1
Cdkl2	0.00840575	-0.889564	0.047	0.101	1
Kcnv1	0.00841895	-0.915559	0.059	0.116	1
Gfra1	0.00842472	0.409403	0.399	0.319	1
Lrp1b	0.00842605	-0.370214	0.368	0.451	1
Gbp3	0.00845483	-1.27311	0.028	0.073	1
Hspbp1	0.00845812	0.290892	0.53	0.442	1
Ccar1	0.00846937	-0.431574	0.253	0.339	1
Cfap61	0.00847245	-1.01509	0.043	0.095	1
Snrpf	0.00848756	-0.638025	0.134	0.206	1
C1qtnf1	0.00849422	-1.85416	0.008	0.042	1
Vwa5a	0.00852775	-0.559415	0.17	0.246	1
Csgalnact1	0.00855807	-0.631766	0.099	0.166	1
Ninj1	0.00855868	0.473294	0.308	0.231	1
Plin2	0.0085878	-1.1719	0.032	0.078	1
Actr3	0.00862368	0.372422	0.372	0.286	1
Kifc1	0.00863416	-1.67045	0.012	0.048	1
Grid2ip	0.00863678	1.59901	0.036	0.012	1
Itgb5	0.00865317	-0.437328	0.455	0.513	1
Pde7b	0.00867318	-1.64348	0.012	0.048	1
Gng13	0.00867425	-0.364149	0.289	0.377	1
Rgs11	0.00867438	-0.715535	0.107	0.173	1
Araf	0.00869468	0.272187	0.676	0.581	1
2300009A05Rik	0.00870262	-0.595941	0.15	0.224	1
Shisa9	0.00871624	-0.77354	0.107	0.172	1
Kl	0.00878129	-1.51646	0.047	0.099	1
Cox6a1	0.00879767	-0.120625	1	0.996	1
Rnasek	0.00882133	0.23083	0.735	0.637	1
Tcf19	0.00888151	-2.16349	0.004	0.034	1
Prepl	0.0088823	0.342581	0.538	0.453	1
Sh3gl1	0.00891573	0.382964	0.383	0.301	1
Sae1	0.00891979	-0.354844	0.375	0.466	1
Cnksr3	0.0089487	0.744748	0.273	0.211	1
Rdx	0.00896688	0.299964	0.625	0.555	1
Gmpr	0.00898985	-0.656641	0.13	0.2	1
Slc35d1	0.00900668	-0.688149	0.111	0.178	1
Calm3	0.00900885	0.182424	0.897	0.828	1
Lratd2	0.00901437	-1.39669	0.02	0.061	1
Atp11c	0.00902242	-0.593631	0.15	0.224	1
Camta2	0.00906365	0.25693	0.644	0.567	1
Egr4	0.00906604	0.574766	0.206	0.14	1
Timp4	0.00907763	0.520773	0.308	0.235	1
Mfsd10	0.00907791	-1.37499	0.02	0.061	1
Capsl	0.00907998	-0.941094	0.103	0.166	1
Gas1	0.00909622	-0.805376	0.059	0.116	1
Clstn3	0.00920578	0.202447	0.589	0.473	1
Ube4b	0.00920711	-0.298888	0.51	0.588	1
Etf1	0.00924138	0.29755	0.486	0.393	1
Per2	0.0092636	-0.668919	0.126	0.196	1
Cxxc4	0.00926768	0.515332	0.229	0.16	1
Selenoh	0.0093037	-0.523605	0.221	0.3	1
Serhl	0.00930387	-0.966185	0.051	0.104	1
Frrs1l	0.00932205	0.247474	0.601	0.495	1
Uap1	0.0093588	-0.428629	0.257	0.341	1
Ap3m1	0.00938354	0.391225	0.458	0.391	1
E130114P18Rik	0.00938489	-1.05604	0.04	0.089	1
Amacr	0.00941995	-0.75206	0.075	0.135	1
Oxt	0.0094428	-2.95995	0	0.026	1
Tmie	0.0094462	-2.77354	0	0.026	1
Gramd4	0.0095286	-0.345325	0.221	0.308	1
Ebag9	0.00954789	0.454913	0.308	0.232	1
Lrrn3	0.00955724	0.435551	0.352	0.274	1
Mcm3	0.00955875	-1.10143	0.036	0.083	1
Camk1g	0.00958037	0.894616	0.115	0.067	1
Cldn10	0.00958496	-0.324423	0.482	0.551	1
Gem	0.00958954	-1.21934	0.028	0.072	1
Ddt	0.00961272	-0.540879	0.174	0.25	1
Dync1li2	0.00964423	0.159258	0.87	0.812	1
Arl4c	0.00966508	-0.461528	0.166	0.245	1
Zfp940	0.00966877	-1.85416	0.008	0.041	1
Cenpk	0.00969908	-1.82245	0.008	0.041	1
Yap1	0.00969969	-0.597819	0.162	0.235	1
Snx15	0.0097126	0.366504	0.466	0.384	1
Aldh6a1	0.00972487	-0.233075	0.644	0.726	1
Galt	0.00972558	-0.65485	0.119	0.186	1
Enoph1	0.00972972	0.334848	0.526	0.452	1
Ccdc43	0.00974068	-0.66688	0.115	0.182	1
Hras	0.00983865	-0.303365	0.609	0.67	1
Kcnj3	0.00984183	0.363963	0.403	0.315	1
Wnt4	0.00984553	-0.927532	0.055	0.109	1
Kcnn1	0.00993321	-0.854159	0.051	0.104	1
Nod1	0.00996379	0.616662	0.178	0.117	1
Mapk3	0.0100002	0.190007	0.846	0.76	1
Ahsa2	0.0100584	0.444273	0.332	0.255	1
Arrdc2	0.0100673	0.269744	0.577	0.505	1
Wwtr1	0.0100756	-0.618173	0.19	0.263	1
Dnajc7	0.010102	0.223926	0.7	0.625	1
Col9a3	0.0101691	0.292549	0.411	0.324	1
Ttll4	0.0101758	-0.650269	0.119	0.186	1
Frem2	0.0101903	-1.37499	0.02	0.06	1
Anxa7	0.0102173	-0.31086	0.296	0.391	1
Ccdc149	0.0102204	-0.765225	0.091	0.153	1
Frmd4a	0.0102219	0.385407	0.435	0.351	1
Chrne	0.0102287	2.40637	0.016	0.003	1
Cox10	0.0102315	-0.743378	0.071	0.13	1
Pttg1	0.010251	-0.298192	0.372	0.471	1
Nob1	0.0102739	-0.623904	0.099	0.163	1
Atp8a2	0.0103382	-0.5517	0.225	0.3	1
Cd52	0.0103492	-0.730527	0.099	0.162	1
Sema4f	0.0103568	0.574766	0.217	0.152	1
Itpripl2	0.0103689	-1.07084	0.04	0.088	1
Tshz3	0.0104186	-0.756861	0.091	0.153	1
Tob2	0.0104921	-0.385701	0.411	0.48	1
Hspa4l	0.0104987	0.214141	0.597	0.489	1
Ulk3	0.0105081	-0.574522	0.142	0.213	1
Kdm4c	0.0105304	0.411683	0.316	0.238	1
Skil	0.010536	-0.402547	0.332	0.414	1
Tra2a	0.0105441	-0.309278	0.565	0.634	1
Ccn3	0.0105841	-0.538657	0.17	0.245	1
Mamdc4	0.0105867	-1.27813	0.024	0.065	1
Parp6	0.010589	-0.399945	0.336	0.417	1
Fbxo10	0.0107045	0.762513	0.134	0.083	1
Klf10	0.010706	-0.692053	0.103	0.167	1
Osbpl8	0.0107098	-0.473854	0.312	0.384	1
Pigyl	0.0107305	0.46151	0.281	0.207	1
Arhgef10	0.0107373	0.302361	0.628	0.551	1
H2afx	0.0108022	-0.586754	0.178	0.25	1
Prkch	0.0108296	-1.47627	0.016	0.053	1
Nuf2	0.0108386	-2.82245	0	0.025	1
Hif3a	0.0108468	-0.927532	0.055	0.108	1
Galnt10	0.0109305	-0.676372	0.103	0.167	1
Rimbp2	0.010935	-0.650158	0.229	0.297	1
Commd8	0.0109487	0.290189	0.514	0.43	1
Phka1	0.0109835	-0.618995	0.142	0.212	1
Intu	0.0109957	-0.903486	0.055	0.108	1
Col1a1	0.0110106	0.974816	0.067	0.033	1
Prrx2	0.0110233	-1.85416	0.008	0.04	1
Pdxdc1	0.0110252	0.238714	0.601	0.522	1
Iars	0.0110664	0.253096	0.632	0.55	1
Itsn1	0.0110872	-0.436796	0.304	0.38	1
Lamp1	0.0111041	0.113026	0.984	0.943	1
Pbk	0.0111282	-1.67045	0.012	0.047	1
Sos1	0.0111353	0.309654	0.447	0.356	1
B3galt4	0.0111527	-1.64348	0.012	0.047	1
Banp	0.0112988	-0.672582	0.091	0.153	1
Adamts17	0.0112993	0.980104	0.075	0.038	1
Sema3b	0.0114028	-1.43912	0.02	0.059	1
Aspdh	0.0114107	0.705929	0.134	0.083	1
Nr1h2	0.0115071	-0.285397	0.482	0.567	1
Slc22a4	0.0115127	-1.07084	0.04	0.087	1
Rhou	0.0115809	0.197957	0.767	0.673	1
Atp2b3	0.0115823	-0.631766	0.182	0.253	1
Ccdc8	0.011591	-1.3306	0.02	0.059	1
Trib1	0.011591	-1.3306	0.02	0.059	1
Ggt1	0.0116618	-2.08548	0.004	0.033	1
Col5a2	0.0116618	-2.08548	0.004	0.033	1
Cflar	0.0116724	-0.537755	0.198	0.271	1
Ext1	0.0116941	-0.537048	0.198	0.271	1
Ndufab1	0.011754	-0.47214	0.281	0.356	1
Cap1	0.0118585	0.197582	0.87	0.852	1
Tmem158	0.0118601	0.509462	0.379	0.308	1
Ccdc32	0.0118831	0.432364	0.324	0.249	1
Rhoa	0.0118951	0.160676	0.881	0.837	1
Dpp7	0.0119331	-0.755095	0.067	0.123	1
Sntn	0.0119396	-0.68729	0.095	0.158	1
Chst10	0.0119544	0.499478	0.316	0.245	1
Naaa	0.0119915	-0.459565	0.387	0.458	1
Zfp653	0.0120704	-0.771169	0.079	0.137	1
Scnm1	0.0120943	0.401923	0.3	0.224	1
Ankrd13b	0.0121015	0.388179	0.435	0.36	1
Sco1	0.0121028	-1.05306	0.036	0.081	1
Pianp	0.0121028	0.33637	0.542	0.452	1
Glt8d1	0.0121724	0.411735	0.356	0.28	1
Pcdhgb7	0.012213	-0.461841	0.229	0.306	1
Pecr	0.0122199	-1.16349	0.028	0.07	1
Sv2a	0.0123076	0.115363	0.85	0.766	1
Crtap	0.0123393	-1.42652	0.016	0.052	1
Strip2	0.0123927	-0.612167	0.099	0.161	1
Otud6b	0.0124498	-2.67045	0	0.024	1
Ndfip1	0.0124543	0.103117	0.901	0.831	1
Osbpl3	0.0125001	-0.827023	0.079	0.136	1
Exosc8	0.0125171	-0.54359	0.17	0.241	1
Zfp157	0.0125256	-0.612632	0.126	0.193	1
Ckap2l	0.0125467	-1.88519	0.008	0.039	1
Inca1	0.0125503	2.08444	0.02	0.005	1
Tgif2	0.0125666	-1.85416	0.008	0.039	1
Mfsd14a	0.0125797	0.25506	0.593	0.502	1
Cpne6	0.0125848	0.543872	0.225	0.16	1
Lipo3	0.0125935	1.8918	0.024	0.007	1
Abcc8	0.0126062	-1.79003	0.008	0.039	1
Usp29	0.0126252	0.558717	0.209	0.146	1
Rasl11b	0.0126489	-0.533153	0.194	0.267	1
Nusap1	0.0126573	-1.69692	0.012	0.046	1
Vstm2b	0.0126681	-0.8128	0.075	0.131	1
Gpc2	0.0126851	-1.616	0.012	0.046	1
Tm7sf3	0.0126868	0.296386	0.526	0.443	1
Tmem70	0.0127196	-0.455752	0.225	0.302	1
Smim13	0.012723	0.164679	0.727	0.627	1
Nup210	0.0127428	-0.82245	0.055	0.107	1
Myb	0.0127475	-0.854159	0.083	0.141	1
Vrk1	0.0127483	-0.582623	0.142	0.211	1
Sept3	0.0127598	-0.308134	0.601	0.655	1
Fcgr1	0.0127646	-1.55942	0.012	0.046	1
Tmx1	0.0127844	0.544566	0.237	0.171	1
Gfm1	0.0127977	-0.54999	0.166	0.237	1
Plxna2	0.0127978	-0.534469	0.206	0.279	1
Plekho2	0.0128174	-0.626699	0.119	0.184	1
Mark2	0.01284	-0.374991	0.344	0.421	1
Uchl1	0.0128883	0.133636	0.87	0.772	1
Vps26b	0.0129039	0.346089	0.379	0.296	1
Azin1	0.0129792	-0.353757	0.379	0.46	1
Akap5	0.0129938	0.479014	0.233	0.166	1
Ddhd1	0.0129939	-0.375883	0.482	0.54	1
Otub1	0.0130104	0.20696	0.7	0.592	1
Tekt1	0.013015	-0.923733	0.075	0.13	1
[truncated: 7,485 more rows]

## Sheet: TableS9C Healthy WM Lateral
gene	p_val	avg_log2FC	pct.1	pct.2	p_val_adj
Rapgef4	8.8705e-58	0.731538	1	0.994	1.39968e-53
Kif5a	4.69868e-39	0.559985	1	0.994	7.41404e-35
Calm1	1.77966e-37	-0.837964	0.988	1	2.80813e-33
Igfbp5	7.99447e-34	0.790205	1	0.763	1.26145e-29
Camk2a	4.97182e-33	-1.51107	0.577	0.827	7.84504e-29
Fa2h	5.58438e-33	0.68983	0.996	0.877	8.81159e-29
Gatm	1.78505e-32	0.45621	1	0.993	2.81663e-28
Ly6h	3.33439e-32	-1.77033	0.419	0.746	5.26133e-28
Ncdn	1.50803e-31	-1.68822	0.569	0.795	2.37951e-27
Hapln2	7.55678e-30	0.884778	0.931	0.635	1.19238e-25
Trf	1.97195e-29	0.464398	1	0.986	3.11154e-25
Syngap1	9.01152e-29	-1.5439	0.383	0.716	1.42193e-24
Plekhb1	1.68735e-28	0.426621	1	0.997	2.66248e-24
Atp2a2	1.79993e-27	-0.863595	0.863	0.949	2.84011e-23
Gria1	2.22657e-27	-2.06768	0.331	0.654	3.5133e-23
Scd2	4.3826e-27	0.351666	1	1	6.91531e-23
Kif5b	5.81317e-27	0.549803	0.996	0.955	9.17261e-23
Fnbp1	7.30963e-27	0.647057	0.98	0.872	1.15339e-22
Atp1b1	2.11615e-26	-0.985421	0.875	0.939	3.33907e-22
Plp1	2.48823e-26	0.376688	1	1	3.92618e-22
Selenop	2.64496e-26	0.435643	0.996	0.984	4.17348e-22
Mobp	4.41168e-25	0.400479	1	0.999	6.9612e-21
Mog	5.67377e-25	0.500526	1	0.951	8.95265e-21
Cnp	2.17262e-24	0.416157	1	0.998	3.42818e-20
Sept4	2.49975e-24	0.434878	1	0.992	3.94436e-20
Fth1	3.25109e-24	0.289136	1	1	5.12989e-20
Eno2	4.57601e-24	-1.25435	0.613	0.818	7.22048e-20
Bcas1	4.60422e-24	0.836522	0.927	0.75	7.26501e-20
Opalin	7.23371e-24	0.61251	0.988	0.831	1.14141e-19
Kalrn	1.4814e-23	-1.40115	0.492	0.738	2.33751e-19
Ptprn2	2.29618e-23	-1.57776	0.359	0.655	3.62314e-19
Kctd13	2.34064e-23	0.541469	0.988	0.937	3.69329e-19
Grin2b	3.64966e-23	-1.42772	0.427	0.696	5.7588e-19
Itm2c	4.59731e-23	-0.703323	0.911	0.965	7.2541e-19
Csrp1	4.76235e-23	0.420923	1	0.981	7.51452e-19
Dnm1	4.82656e-23	-1.3461	0.617	0.807	7.61582e-19
Dlg4	6.01033e-23	-1.23889	0.601	0.796	9.4837e-19
Uchl1	7.05718e-23	-1.14946	0.637	0.826	1.11355e-18
Snhg11	1.08164e-22	-1.35499	0.552	0.763	1.70673e-18
Rtn1	1.81685e-22	-0.928894	0.871	0.937	2.8668e-18
Atp2b2	2.01177e-22	-1.46988	0.48	0.739	3.17437e-18
Ptprn	2.28924e-22	-1.50074	0.343	0.644	3.6122e-18
Fgfr2	2.59001e-22	0.628092	0.956	0.801	4.08677e-18
Mag	2.60523e-22	0.463336	1	0.971	4.1108e-18
Mbp	3.04163e-22	0.327844	1	1	4.79939e-18
Syp	4.90063e-22	-1.31349	0.641	0.805	7.73271e-18
Anln	6.70414e-22	0.78136	0.871	0.622	1.05785e-17
Ugt8a	1.18299e-21	0.638264	0.98	0.799	1.86664e-17
Mal	1.74969e-21	0.424683	1	0.994	2.76084e-17
Chn1	2.08591e-21	-1.19958	0.69	0.818	3.29135e-17
2010300C02Rik	2.206e-21	-2.08235	0.214	0.534	3.48085e-17
Padi2	8.81294e-21	0.766787	0.871	0.596	1.39059e-16
Bex2	1.3757e-20	-1.17764	0.589	0.768	2.17072e-16
Id3	1.55981e-20	0.867882	0.762	0.452	2.46122e-16
Arf3	1.90742e-20	-1.12772	0.597	0.784	3.00971e-16
Fbxo2	2.11634e-20	0.742511	0.887	0.694	3.33938e-16
Ywhag	2.59252e-20	-0.926129	0.77	0.899	4.09074e-16
Sptbn2	4.0192e-20	-1.31429	0.456	0.689	6.34189e-16
Tspan2	4.58537e-20	0.447588	1	0.959	7.23525e-16
Qk	7.12725e-20	0.465057	0.996	0.956	1.12461e-15
Camk2b	8.67799e-20	-1.27817	0.524	0.729	1.3693e-15
Thbs4	9.36227e-20	0.654668	0.883	0.559	1.47727e-15
Ptk2b	1.10955e-19	-1.992	0.202	0.494	1.75076e-15
C1qtnf4	1.78685e-19	-1.24976	0.468	0.703	2.81947e-15
Cyfip2	2.44112e-19	-1.28882	0.52	0.72	3.85184e-15
Plin3	2.68368e-19	1.10493	0.653	0.382	4.23458e-15
Gpr37	2.90358e-19	0.519156	0.996	0.861	4.58155e-15
Ppp3r1	7.42847e-19	-1.34416	0.403	0.653	1.17214e-14
Mdh1	7.58231e-19	-0.778332	0.879	0.94	1.19641e-14
Ermn	1.08937e-18	0.552464	0.98	0.837	1.71892e-14
Nsf	1.1933e-18	-1.26425	0.464	0.701	1.88291e-14
Ptp4a1	1.69131e-18	0.44902	1	0.939	2.66871e-14
Grin1	2.02764e-18	-1.31072	0.444	0.661	3.19941e-14
Rnf13	2.15328e-18	0.562679	0.964	0.844	3.39766e-14
Apod	2.21045e-18	0.432552	0.996	0.944	3.48787e-14
Calm2	2.49814e-18	-0.779699	0.887	0.956	3.94181e-14
Thy1	2.59499e-18	-1.24565	0.484	0.696	4.09463e-14
Litaf	2.7363e-18	0.64467	0.94	0.758	4.31761e-14
Evi2a	2.90301e-18	0.697536	0.891	0.647	4.58065e-14
Slc4a10	2.99738e-18	-1.78052	0.153	0.448	4.72957e-14
Hist1h3b	3.08694e-18	1.18012	0.484	0.212	4.87088e-14
Tusc3	3.19751e-18	-1.13076	0.496	0.719	5.04536e-14
Eef1a2	4.45127e-18	-1.06519	0.677	0.806	7.02366e-14
Hist1h3c	4.62144e-18	1.14691	0.504	0.226	7.29217e-14
Psat1	4.67224e-18	0.535524	0.984	0.883	7.37233e-14
Ttc3	5.9732e-18	-0.84427	0.81	0.885	9.42511e-14
Prkce	7.69465e-18	-1.26789	0.488	0.691	1.21414e-13
Cbarp	1.0038e-17	-1.10271	0.508	0.729	1.5839e-13
Tppp3	1.00801e-17	0.565356	0.96	0.807	1.59054e-13
Cryab	1.14938e-17	0.378217	1	0.973	1.8136e-13
Enc1	1.24815e-17	-1.41864	0.327	0.6	1.96945e-13
Cldn11	1.45803e-17	0.450932	1	0.929	2.30063e-13
Gria2	1.59609e-17	-1.41649	0.387	0.619	2.51847e-13
Dbndd2	1.75743e-17	0.483452	1	0.98	2.77305e-13
Zwint	1.92476e-17	-1.12838	0.488	0.716	3.03707e-13
Camkv	2.28613e-17	-1.46182	0.294	0.569	3.60728e-13
Prkcb	2.93105e-17	-1.22262	0.512	0.713	4.6249e-13
Erbin	2.9699e-17	0.456591	1	0.917	4.6862e-13
Cacng8	3.18215e-17	-1.72425	0.21	0.487	5.02112e-13
Kif13b	3.83604e-17	0.577882	0.956	0.76	6.05289e-13
Syt5	5.29876e-17	-1.67554	0.218	0.489	8.36091e-13
Ddn	5.46933e-17	-1.16684	0.464	0.683	8.63006e-13
Tmem88b	5.61138e-17	0.500966	0.972	0.863	8.8542e-13
Ppm1e	5.90077e-17	-1.5724	0.359	0.596	9.31083e-13
Pex5l	6.39835e-17	0.53835	0.956	0.84	1.0096e-12
Pld3	6.63054e-17	-1.10622	0.56	0.743	1.04623e-12
Gnas	6.8957e-17	-0.442149	0.988	0.994	1.08807e-12
Stmn3	7.16984e-17	-0.976256	0.673	0.806	1.13133e-12
Pacs2	7.41825e-17	0.407355	0.992	0.939	1.17053e-12
Ywhaz	8.71315e-17	-0.483313	0.996	0.996	1.37485e-12
Slc6a9	8.75252e-17	0.662782	0.843	0.635	1.38106e-12
Gjc3	1.02812e-16	0.605828	0.952	0.746	1.62227e-12
Nsg2	1.13549e-16	-1.01872	0.54	0.751	1.79169e-12
Ndrg4	1.19689e-16	-1.34277	0.573	0.73	1.88857e-12
Atp6v0c	1.28276e-16	-0.664645	0.923	0.965	2.02406e-12
Cadm3	1.46517e-16	-1.1903	0.351	0.614	2.31189e-12
Ccp110	1.58839e-16	0.630345	0.915	0.732	2.50632e-12
Lmtk3	1.59166e-16	-1.38921	0.258	0.526	2.51149e-12
Frrs1l	1.74329e-16	-1.36465	0.298	0.565	2.75074e-12
Fam131a	2.06201e-16	-1.49757	0.286	0.54	3.25364e-12
Add2	2.06355e-16	-1.35	0.262	0.536	3.25607e-12
Pja2	2.11726e-16	-0.8098	0.706	0.849	3.34082e-12
Ppp1r9b	2.75514e-16	-0.769089	0.77	0.865	4.34733e-12
Bin1	2.94566e-16	0.40633	1	0.958	4.64796e-12
Cntn2	3.22121e-16	0.652526	0.907	0.708	5.08275e-12
Hmgcs1	3.46004e-16	0.507796	0.96	0.879	5.4596e-12
Hist1h2bb	3.68206e-16	0.982442	0.581	0.312	5.80992e-12
Fam81a	4.15464e-16	-1.49476	0.206	0.486	6.55561e-12
Bsn	4.20161e-16	-1.22946	0.375	0.626	6.62972e-12
Enpp2	4.33439e-16	0.25062	1	0.944	6.83924e-12
Tspan7	4.63991e-16	-0.47515	0.976	0.986	7.32132e-12
Gprasp1	4.82692e-16	-1.04708	0.492	0.698	7.61639e-12
Mef2c	4.95149e-16	-1.4263	0.351	0.583	7.81296e-12
Fgf12	5.20183e-16	-1.2102	0.411	0.645	8.20796e-12
Scn2a	5.55137e-16	-1.39302	0.343	0.577	8.75951e-12
Car2	6.73721e-16	0.316728	1	0.983	1.06306e-11
Aspa	6.98364e-16	0.614534	0.911	0.666	1.10195e-11
Wnk1	7.03094e-16	0.483674	0.98	0.864	1.10941e-11
Map2	7.48927e-16	-0.761127	0.794	0.872	1.18173e-11
Myo6	8.32861e-16	0.528129	0.923	0.818	1.31417e-11
Rbfox3	9.63691e-16	-1.24691	0.286	0.558	1.52061e-11
Nptn	1.00407e-15	-0.995979	0.556	0.749	1.58433e-11
Kcnq2	1.04919e-15	-1.22583	0.298	0.568	1.65552e-11
2310022B05Rik	1.08599e-15	0.695844	0.794	0.578	1.71358e-11
Daam2	1.22558e-15	0.598971	0.903	0.686	1.93384e-11
Sgk1	1.29075e-15	0.675126	0.935	0.794	2.03667e-11
Kcnab2	1.29452e-15	-1.09095	0.468	0.676	2.04263e-11
Mapk10	2.12541e-15	-1.22232	0.427	0.652	3.35368e-11
Cdk5r1	2.29593e-15	-1.41191	0.278	0.53	3.62275e-11
Pcbp4	2.42773e-15	0.504007	0.94	0.798	3.83071e-11
Atp2b4	2.5169e-15	-1.84621	0.218	0.465	3.97142e-11
Gabrb3	2.51855e-15	-1.06267	0.476	0.685	3.97403e-11
Ralyl	2.53104e-15	-1.5503	0.19	0.452	3.99372e-11
Snca	2.83463e-15	-1.29265	0.403	0.621	4.47276e-11
Rcbtb1	2.8393e-15	0.679373	0.819	0.615	4.48013e-11
Lonrf2	3.2041e-15	-1.65966	0.165	0.426	5.05574e-11
Slc25a22	3.54194e-15	-1.50546	0.282	0.53	5.58882e-11
Calm3	3.96098e-15	-0.662518	0.694	0.875	6.25003e-11
Snap25	4.33902e-15	-1.00847	0.81	0.887	6.84654e-11
Gap43	4.47641e-15	-1.07764	0.633	0.759	7.06332e-11
Cmtm5	4.49545e-15	0.67497	0.843	0.628	7.09337e-11
Phldb1	4.51063e-15	0.484178	0.976	0.85	7.11732e-11
Aldoa	4.53064e-15	-0.64312	0.96	0.97	7.1489e-11
S100a16	4.68258e-15	0.543419	0.927	0.808	7.38864e-11
Arrdc3	4.96736e-15	0.537033	0.935	0.79	7.83799e-11
Rasgrf1	5.19213e-15	-1.74085	0.19	0.442	8.19266e-11
Nrcam	6.09508e-15	-1.11562	0.452	0.657	9.61742e-11
Aatk	7.13286e-15	0.432435	1	0.936	1.12549e-10
Rnf157	7.81015e-15	-1.04879	0.407	0.642	1.23236e-10
Scn2b	8.44127e-15	-1.29562	0.278	0.53	1.33195e-10
Zic1	1.00613e-14	-3.03245	0.073	0.308	1.58758e-10
Mapk1	1.2518e-14	-0.832075	0.552	0.76	1.97522e-10
Wipf3	1.33903e-14	-2.59626	0.093	0.334	2.11285e-10
Stx1b	1.46577e-14	-1.10692	0.516	0.693	2.31284e-10
Elmod1	1.53905e-14	-1.18416	0.331	0.575	2.42846e-10
Id4	1.69778e-14	0.488768	0.935	0.769	2.67893e-10
Dtna	1.7832e-14	0.502884	0.923	0.796	2.8137e-10
Tubb2a	1.96454e-14	-0.863642	0.754	0.864	3.09984e-10
Ntrk3	2.16268e-14	-1.23625	0.343	0.574	3.41249e-10
Adgrb1	2.24342e-14	-0.771247	0.702	0.825	3.53989e-10
Nefl	2.24843e-14	-1.30109	0.266	0.523	3.5478e-10
Pianp	2.52319e-14	-1.31828	0.266	0.516	3.98134e-10
Dbn1	2.61688e-14	-1.08169	0.339	0.598	4.12917e-10
Agpat4	2.76002e-14	0.645882	0.847	0.687	4.35504e-10
Ndrg1	2.77317e-14	0.538708	0.923	0.715	4.37578e-10
Slc22a17	2.82686e-14	-0.465332	0.956	0.974	4.4605e-10
Zcchc24	3.43248e-14	0.558218	0.895	0.701	5.41612e-10
Fam155a	3.49737e-14	-1.26746	0.278	0.523	5.5185e-10
Clstn1	4.1505e-14	-0.959555	0.653	0.81	6.54907e-10
Stum	4.48649e-14	-2.46788	0.081	0.311	7.07924e-10
Pdxp	4.75381e-14	-1.22412	0.323	0.559	7.50104e-10
Pigz	5.50893e-14	0.707063	0.798	0.571	8.69254e-10
Wasf1	6.62726e-14	-1.1647	0.327	0.561	1.04571e-09
Phgdh	6.74132e-14	0.66532	0.802	0.564	1.06371e-09
Syt4	6.76583e-14	-1.44243	0.202	0.448	1.06758e-09
Gabarapl1	8.35316e-14	-0.685682	0.766	0.854	1.31804e-09
Sptan1	8.93955e-14	-0.633257	0.75	0.86	1.41057e-09
Snap91	9.35074e-14	-0.999211	0.577	0.73	1.47545e-09
Tspan13	9.53986e-14	-1.40362	0.23	0.471	1.5053e-09
Slc44a1	9.62179e-14	0.479179	0.944	0.755	1.51822e-09
Ppp3ca	1.07328e-13	-0.905457	0.625	0.794	1.69353e-09
5031439G07Rik	1.14103e-13	0.488197	0.935	0.78	1.80042e-09
Plaat3	1.25358e-13	0.565292	0.879	0.692	1.97802e-09
Necab2	1.27421e-13	-1.9878	0.177	0.412	2.01058e-09
Basp1	1.31164e-13	-1.28315	0.524	0.687	2.06963e-09
Caly	1.3962e-13	-1.22224	0.315	0.542	2.20306e-09
Sult4a1	1.60214e-13	-1.08639	0.544	0.69	2.52801e-09
Tsc22d1	1.80365e-13	-0.819537	0.573	0.756	2.84598e-09
Carhsp1	1.90378e-13	0.520345	0.944	0.734	3.00398e-09
Ptpn5	1.9694e-13	-1.3039	0.254	0.509	3.10752e-09
Slain1	2.004e-13	0.486902	0.935	0.781	3.16211e-09
Arhgef9	2.05583e-13	-1.09922	0.46	0.641	3.2439e-09
Rbfox2	2.1055e-13	-1.16989	0.319	0.556	3.32226e-09
Stxbp1	2.15548e-13	-0.953139	0.673	0.808	3.40114e-09
Cap2	2.22305e-13	-1.53657	0.214	0.45	3.50775e-09
Lzts1	2.44856e-13	-1.87423	0.121	0.353	3.86358e-09
Camkk2	2.80542e-13	-1.02301	0.347	0.583	4.42668e-09
Spock2	2.86054e-13	-0.933599	0.613	0.746	4.51365e-09
Rab3c	2.86557e-13	-1.45384	0.202	0.438	4.52159e-09
Slc6a17	2.92703e-13	-1.32107	0.359	0.572	4.61856e-09
Gria3	3.29037e-13	-1.34136	0.238	0.479	5.19188e-09
Ppp3cb	3.74722e-13	-1.12798	0.367	0.58	5.91273e-09
Hist1h1c	3.86656e-13	0.690261	0.819	0.65	6.10104e-09
Atp6v0a1	3.95674e-13	-0.82396	0.637	0.776	6.24334e-09
Hist1h2bk	3.98934e-13	1.0239	0.379	0.168	6.29477e-09
Dapk1	4.11327e-13	-1.21919	0.246	0.495	6.49033e-09
Pcdh1	4.14546e-13	-1.73377	0.125	0.357	6.54113e-09
Napb	4.56519e-13	-1.22946	0.367	0.581	7.20342e-09
Gpm6b	4.81202e-13	0.259063	1	0.998	7.59288e-09
Hpcal4	5.24273e-13	-1.15694	0.52	0.686	8.27251e-09
Myrf	5.28998e-13	0.543298	0.887	0.654	8.34707e-09
Cdc37l1	5.30663e-13	0.514152	0.907	0.793	8.37333e-09
Ccnd2	5.76879e-13	1.01508	0.508	0.289	9.10258e-09
Gabrg2	6.36346e-13	-1.45479	0.206	0.439	1.00409e-08
Prdx6	6.98895e-13	0.346057	0.988	0.904	1.10279e-08
Npc1	7.04289e-13	0.569929	0.855	0.647	1.1113e-08
Plppr4	7.47433e-13	-1.37679	0.206	0.441	1.17938e-08
Ndfip1	7.77035e-13	-0.703547	0.778	0.86	1.22608e-08
Nell2	7.90609e-13	-1.47491	0.323	0.535	1.2475e-08
Myoc	7.9071e-13	1.0707	0.379	0.172	1.24766e-08
Dlg2	7.9745e-13	-1.03676	0.399	0.605	1.2583e-08
Sgip1	8.50164e-13	-1.10778	0.347	0.566	1.34147e-08
Psd	8.5864e-13	-0.747327	0.762	0.844	1.35485e-08
Hivep2	8.7166e-13	-1.28194	0.306	0.525	1.37539e-08
Icam5	9.29889e-13	-1.38516	0.226	0.457	1.46727e-08
Stmn2	9.36487e-13	-1.06434	0.516	0.682	1.47768e-08
Gltp	9.51327e-13	0.541096	0.879	0.686	1.5011e-08
Nsg1	1.05006e-12	-0.89723	0.456	0.655	1.65689e-08
Tuba4a	1.06089e-12	-1.31456	0.23	0.464	1.67397e-08
Atp6ap2	1.06972e-12	-0.76758	0.698	0.82	1.68791e-08
Mapk8ip2	1.10701e-12	-1.25712	0.27	0.497	1.74675e-08
B4galnt1	1.11585e-12	-1.36373	0.226	0.455	1.76069e-08
Rab3a	1.1259e-12	-1.04788	0.435	0.632	1.77655e-08
Stmn4	1.12752e-12	0.351374	1	0.969	1.77912e-08
Arsg	1.12846e-12	0.678858	0.73	0.527	1.78059e-08
Ywhah	1.13305e-12	-0.963571	0.653	0.788	1.78783e-08
Tmem63a	1.14156e-12	0.575802	0.851	0.67	1.80126e-08
Dlgap3	1.22079e-12	-1.21036	0.286	0.523	1.92628e-08
Fam49a	1.25922e-12	-1.29988	0.343	0.541	1.98692e-08
Sh3gl2	1.30211e-12	-1.08169	0.496	0.678	2.05459e-08
Slit1	1.39315e-12	-1.68397	0.105	0.331	2.19826e-08
Vamp2	1.43162e-12	-0.664618	0.879	0.912	2.25895e-08
Got1	1.52417e-12	-1.16673	0.407	0.607	2.40499e-08
Atp6v1d	1.59772e-12	-0.698217	0.694	0.812	2.52104e-08
Kcnj3	1.67783e-12	-1.67925	0.149	0.374	2.64744e-08
Map1b	1.69844e-12	-1.10203	0.367	0.592	2.67997e-08
Arhgap23	1.72727e-12	0.568335	0.871	0.66	2.72546e-08
Zeb2	1.86321e-12	0.434547	0.964	0.833	2.93996e-08
Nrxn3	1.88654e-12	-1.25273	0.298	0.511	2.97677e-08
Npc2	1.97375e-12	0.436781	0.935	0.793	3.11439e-08
Ascl1	2.12729e-12	1.48959	0.262	0.097	3.35665e-08
Aplp1	2.18192e-12	0.217192	1	1	3.44286e-08
Sept3	2.19041e-12	-0.937336	0.504	0.677	3.45624e-08
Pip5k1c	2.30135e-12	-0.969553	0.367	0.593	3.6313e-08
Tkt	2.37075e-12	0.442578	0.923	0.853	3.7408e-08
Clstn3	2.43085e-12	-1.11	0.306	0.538	3.83563e-08
Gpm6a	2.64861e-12	-0.554626	0.976	0.99	4.17924e-08
Grb14	2.68364e-12	0.448912	0.927	0.786	4.23451e-08
Edil3	2.72676e-12	0.473775	0.927	0.799	4.30256e-08
Kif1b	2.75015e-12	0.304205	1	0.985	4.33946e-08
S100a6	3.2203e-12	0.596383	0.742	0.494	5.08132e-08
Gng3	3.48922e-12	-1.08858	0.468	0.641	5.50564e-08
Gnal	3.53995e-12	-1.08951	0.302	0.545	5.58569e-08
Celsr2	3.83819e-12	-1.09761	0.319	0.542	6.05629e-08
Arhgef25	3.93509e-12	-1.43716	0.234	0.452	6.20918e-08
Nrip3	4.10394e-12	-1.67707	0.141	0.362	6.47561e-08
Cplx2	4.2051e-12	-1.20853	0.286	0.511	6.63523e-08
Ppp1r14a	4.21894e-12	0.52232	0.923	0.749	6.65706e-08
Gls	4.27351e-12	-0.936991	0.488	0.684	6.74316e-08
Hprt	4.29527e-12	-1.08795	0.351	0.551	6.7775e-08
Hsph1	4.62735e-12	-0.627037	0.637	0.801	7.30149e-08
Lrrn1	4.82362e-12	0.579377	0.859	0.638	7.61119e-08
Sec14l5	4.95451e-12	0.610606	0.798	0.593	7.81771e-08
Lypd1	4.99028e-12	-1.79959	0.19	0.405	7.87416e-08
Nrbp2	5.61823e-12	0.442342	0.964	0.834	8.86501e-08
Cnih2	6.23498e-12	-1.26508	0.278	0.496	9.83818e-08
Gucy1b1	6.30186e-12	-1.49037	0.177	0.397	9.9437e-08
E330009J07Rik	6.52704e-12	0.558634	0.863	0.673	1.0299e-07
Matk	6.68157e-12	-1.33949	0.226	0.443	1.05429e-07
Atp5a1	6.79422e-12	-0.363663	0.968	0.981	1.07206e-07
Efnb3	6.86177e-12	0.431128	0.968	0.823	1.08272e-07
Pip4k2a	7.07941e-12	0.502389	0.891	0.734	1.11706e-07
Epha7	8.40503e-12	-1.56656	0.141	0.361	1.32623e-07
Rasgef1a	8.48032e-12	-1.08641	0.363	0.565	1.33811e-07
Hist1h1e	8.97235e-12	0.60975	0.831	0.668	1.41575e-07
Dpp6	9.21412e-12	-1.40578	0.206	0.427	1.4539e-07
Rab31	9.98969e-12	0.503134	0.871	0.693	1.57627e-07
Olig1	1.0765e-11	0.425169	0.94	0.832	1.69861e-07
Chgb	1.17472e-11	-1.32092	0.218	0.442	1.85358e-07
Hspa12a	1.18635e-11	-1.47284	0.173	0.391	1.87194e-07
Atp6v1e1	1.20886e-11	-0.641676	0.758	0.875	1.90747e-07
Lynx1	1.26585e-11	-1.10354	0.306	0.524	1.99738e-07
Sept5	1.31543e-11	-0.795536	0.69	0.808	2.07562e-07
Kcna1	1.57466e-11	0.490181	0.887	0.75	2.48466e-07
Chst1	1.68605e-11	-1.07175	0.339	0.543	2.66042e-07
Gna12	1.70364e-11	0.38646	0.992	0.872	2.68818e-07
Hpca	1.71495e-11	-1.05367	0.319	0.549	2.70601e-07
Synj1	1.87798e-11	-0.916553	0.496	0.661	2.96327e-07
Scd1	1.89855e-11	0.508107	0.895	0.765	2.99573e-07
AI593442	2.0015e-11	-1.38153	0.246	0.462	3.15817e-07
Ncs1	2.00542e-11	-0.905265	0.431	0.635	3.16435e-07
Dock1	2.0501e-11	0.59298	0.778	0.552	3.23485e-07
Diras2	2.13314e-11	-1.12277	0.391	0.585	3.36588e-07
Sec11c	2.40327e-11	0.383819	0.972	0.845	3.79212e-07
Reps2	2.48212e-11	-0.965302	0.355	0.573	3.91654e-07
Cck	2.495e-11	-1.33573	0.448	0.612	3.93687e-07
Dmtn	2.54523e-11	-1.07473	0.367	0.564	4.01612e-07
Gaa	2.57509e-11	-0.889515	0.472	0.673	4.06323e-07
Desi1	2.8418e-11	0.456363	0.96	0.821	4.48407e-07
Zbtb18	2.97478e-11	-1.05295	0.367	0.567	4.69391e-07
Cacna1a	3.13064e-11	-1.29934	0.194	0.411	4.93984e-07
Rasgrp1	3.22706e-11	-1.30504	0.363	0.545	5.09198e-07
Gfap	3.29122e-11	0.245001	1	0.9	5.19321e-07
Elmo1	3.33301e-11	0.673519	0.677	0.456	5.25915e-07
Hist1h2bj	3.38371e-11	1.16434	0.343	0.16	5.33916e-07
Ephb1	3.58674e-11	0.552107	0.794	0.613	5.65952e-07
Svop	3.61929e-11	-1.3511	0.153	0.373	5.71087e-07
Dynll1	3.65494e-11	-0.533787	0.839	0.917	5.76713e-07
Celf5	3.73058e-11	-1.40809	0.21	0.417	5.88648e-07
Mtpn	3.82306e-11	-0.626156	0.629	0.78	6.03241e-07
Slc2a13	3.84721e-11	-1.41057	0.153	0.37	6.07052e-07
Nmral1	3.86457e-11	0.779087	0.601	0.409	6.0979e-07
Ednrb	3.98227e-11	0.688539	0.665	0.445	6.28362e-07
Ttyh2	4.46634e-11	0.495948	0.871	0.678	7.04744e-07
Ddit4	4.47752e-11	0.651796	0.722	0.504	7.06508e-07
Lrrc7	4.48827e-11	-1.22386	0.242	0.455	7.08204e-07
Atp6v1b2	4.49076e-11	-0.877205	0.512	0.675	7.08597e-07
Hipk2	4.50876e-11	0.440778	0.944	0.831	7.11437e-07
Phyhip	4.54851e-11	-1.10354	0.27	0.49	7.17709e-07
Epb41l1	4.56168e-11	-0.645463	0.742	0.821	7.19788e-07
Qdpr	4.67501e-11	0.287143	1	0.981	7.37671e-07
Shtn1	4.86365e-11	0.550534	0.802	0.611	7.67435e-07
Sipa1l1	5.2436e-11	-1.00232	0.339	0.55	8.27387e-07
Pkm	5.26115e-11	-0.422677	0.931	0.968	8.30157e-07
Atp6v1g2	5.43462e-11	-1.03597	0.48	0.655	8.57528e-07
Tmbim1	5.53691e-11	0.480535	0.907	0.713	8.73669e-07
Tmcc3	5.6312e-11	0.482753	0.871	0.672	8.88547e-07
Cnksr2	5.68113e-11	-1.03848	0.363	0.559	8.96426e-07
Nme1	6.22775e-11	-0.819884	0.452	0.645	9.82677e-07
Nrxn1	6.73718e-11	-0.786525	0.601	0.732	1.06306e-06
Vopp1	7.3768e-11	-1.44531	0.157	0.365	1.16398e-06
Cacna1e	7.6078e-11	-1.85458	0.089	0.285	1.20043e-06
Ncald	7.64824e-11	-0.966585	0.601	0.726	1.20682e-06
Efcab14	7.72753e-11	0.548104	0.839	0.676	1.21933e-06
Mid1ip1	8.59193e-11	0.509269	0.871	0.753	1.35572e-06
Lgi1	9.09275e-11	-1.33031	0.153	0.365	1.43475e-06
Chdh	9.63776e-11	0.940776	0.435	0.236	1.52074e-06
Ctxn1	1.004e-10	-0.510851	0.823	0.916	1.58421e-06
Fbxl16	1.01591e-10	-0.963713	0.435	0.627	1.603e-06
Celf2	1.0181e-10	-0.964519	0.504	0.644	1.60645e-06
Gprc5b	1.07075e-10	0.506349	0.891	0.767	1.68953e-06
Pacsin1	1.11287e-10	-1.04321	0.298	0.509	1.756e-06
Kctd3	1.13987e-10	0.563199	0.774	0.609	1.7986e-06
Aldh6a1	1.20007e-10	0.505388	0.859	0.676	1.89359e-06
Sccpdh	1.21671e-10	0.511402	0.871	0.724	1.91984e-06
Gda	1.25369e-10	-1.36816	0.25	0.448	1.9782e-06
Mt2	1.26334e-10	0.281094	1	0.946	1.99343e-06
Tmx4	1.27751e-10	-0.900125	0.395	0.588	2.01578e-06
Baalc	1.31582e-10	-0.818206	0.444	0.642	2.07623e-06
Llgl1	1.32026e-10	0.503788	0.875	0.686	2.08324e-06
Adar	1.32262e-10	-0.977311	0.331	0.532	2.08695e-06
Ppfia2	1.33444e-10	-1.73587	0.089	0.282	2.10561e-06
Tmeff1	1.37728e-10	0.400124	0.968	0.87	2.17321e-06
Atp6v1c1	1.43329e-10	-0.640579	0.633	0.762	2.2616e-06
Pllp	1.4396e-10	0.480277	0.903	0.729	2.27155e-06
Pnmal2	1.46172e-10	-1.02078	0.407	0.584	2.30644e-06
Cnr1	1.4952e-10	-1.29466	0.246	0.45	2.35928e-06
Mdh2	1.50519e-10	-0.692553	0.585	0.726	2.37503e-06
Bmerb1	1.51002e-10	-0.933528	0.496	0.657	2.38266e-06
Baiap2	1.60609e-10	-1.02677	0.504	0.638	2.53426e-06
Stxbp5l	1.67398e-10	-1.21339	0.234	0.438	2.64138e-06
Pim3	1.69211e-10	0.470709	0.863	0.71	2.66999e-06
Gabbr2	1.73091e-10	-1.42952	0.177	0.379	2.7312e-06
Clasp2	1.75615e-10	0.332558	0.992	0.954	2.77103e-06
Acsl3	1.7579e-10	0.386864	0.952	0.815	2.77379e-06
Prox1	1.78935e-10	0.587071	0.746	0.542	2.82341e-06
Tmem158	1.79975e-10	-1.37531	0.153	0.361	2.83983e-06
Itpka	1.90797e-10	-1.3111	0.202	0.407	3.01058e-06
Ttll5	2.13812e-10	0.51679	0.823	0.682	3.37374e-06
Impact	2.33811e-10	-0.874162	0.544	0.681	3.6893e-06
Pcdhgc5	2.34344e-10	-1.0845	0.27	0.473	3.69771e-06
Ptprd	2.35859e-10	0.49695	0.883	0.766	3.72163e-06
Mrtfb	2.39757e-10	-1.0219	0.347	0.532	3.78312e-06
Sept2	2.43907e-10	0.454709	0.907	0.741	3.84861e-06
Syngr1	2.47781e-10	-0.868264	0.552	0.697	3.90973e-06
Enpp6	2.4793e-10	0.725086	0.637	0.423	3.91209e-06
Pitpna	2.55194e-10	-0.72014	0.585	0.723	4.0267e-06
Dock3	2.58285e-10	-0.93713	0.395	0.578	4.07547e-06
Celf3	2.6058e-10	-1.1565	0.29	0.486	4.11169e-06
Syt7	2.67939e-10	-1.0273	0.351	0.538	4.22781e-06
Sv2b	2.84551e-10	-1.27454	0.294	0.485	4.48993e-06
Hist1h1a	2.92788e-10	0.978217	0.391	0.21	4.61991e-06
Cntnap1	2.98071e-10	-1.1037	0.266	0.47	4.70326e-06
Gfra2	2.98704e-10	-1.45549	0.137	0.337	4.71325e-06
B4galt6	3.0283e-10	-1.18705	0.25	0.449	4.77835e-06
Abr	3.0865e-10	-0.867116	0.488	0.651	4.87018e-06
Shank2	3.15166e-10	-1.09807	0.206	0.42	4.973e-06
Gpr158	3.161e-10	-1.22209	0.198	0.405	4.98774e-06
Kcnma1	3.16871e-10	-1.19046	0.298	0.489	4.9999e-06
Adcy1	3.17468e-10	-1.20878	0.387	0.558	5.00933e-06
Sez6	3.2475e-10	-1.16094	0.262	0.468	5.12424e-06
Sncb	3.27728e-10	-1.23554	0.464	0.599	5.17123e-06
Cyth1	3.44294e-10	0.458361	0.907	0.737	5.43262e-06
Ckmt1	3.68299e-10	-1.14705	0.31	0.502	5.81139e-06
Msmo1	3.74957e-10	0.500447	0.843	0.663	5.91645e-06
Tspyl4	3.7537e-10	-0.767913	0.601	0.736	5.92296e-06
Ywhaq	3.7877e-10	0.286273	1	0.983	5.97661e-06
Maged1	3.80584e-10	-0.865234	0.476	0.637	6.00523e-06
Cdk5r2	3.90499e-10	-1.03971	0.282	0.49	6.16168e-06
Serinc1	4.05711e-10	-0.471008	0.911	0.96	6.40171e-06
Rgs2	4.06767e-10	-1.19628	0.238	0.445	6.41837e-06
Prkar1b	4.27578e-10	-1.19877	0.323	0.501	6.74676e-06
Slc12a2	4.31955e-10	0.433083	0.927	0.738	6.81581e-06
Trio	4.38472e-10	-1.2292	0.234	0.433	6.91864e-06
Dgkz	4.44355e-10	-0.768634	0.415	0.614	7.01147e-06
Agap2	4.52318e-10	-1.15027	0.23	0.44	7.13713e-06
Rffl	4.61998e-10	0.626555	0.702	0.506	7.28987e-06
Tpt1	4.68109e-10	0.234001	1	1	7.3863e-06
Anp32b	4.77348e-10	0.469888	0.843	0.739	7.53207e-06
Ap2b1	4.82998e-10	-0.77314	0.476	0.657	7.62122e-06
Wfs1	4.99433e-10	-2.18622	0.089	0.269	7.88055e-06
Vgf	5.12655e-10	-1.15784	0.23	0.435	8.08918e-06
Nckap1	5.69432e-10	-0.533941	0.758	0.853	8.98507e-06
Pls1	5.70789e-10	0.653504	0.649	0.449	9.00648e-06
Rgl1	5.84684e-10	-1.11367	0.222	0.428	9.22573e-06
Negr1	5.8808e-10	-0.949217	0.347	0.546	9.27932e-06
Pde8a	5.96671e-10	0.555104	0.798	0.608	9.41488e-06
Rhou	6.18211e-10	0.521585	0.81	0.663	9.75476e-06
Dbi	6.22349e-10	0.166922	1	0.955	9.82004e-06
Igfbp4	6.42099e-10	-1.97558	0.165	0.351	1.01317e-05
Rell2	6.54079e-10	-1.08721	0.242	0.447	1.03207e-05
Zcchc12	6.66807e-10	-1.73511	0.133	0.321	1.05215e-05
Syngr3	6.93796e-10	-1.11101	0.254	0.453	1.09474e-05
Slc48a1	7.27522e-10	0.363576	0.988	0.917	1.14796e-05
Gstm5	7.66553e-10	0.392338	0.972	0.885	1.20954e-05
L1cam	7.7488e-10	-1.27999	0.161	0.361	1.22268e-05
Slitrk1	8.07976e-10	-1.43832	0.181	0.373	1.2749e-05
Dnajb2	8.11956e-10	0.424876	0.911	0.776	1.28118e-05
Otud7b	8.86943e-10	0.605866	0.73	0.541	1.39951e-05
Ak5	9.01085e-10	-1.60354	0.153	0.341	1.42182e-05
Shank1	9.05828e-10	-1.21013	0.185	0.387	1.42931e-05
Secisbp2l	9.16808e-10	0.416317	0.915	0.789	1.44663e-05
Khdrbs3	9.40461e-10	-0.96625	0.411	0.581	1.48395e-05
Ppp1r14b	9.427e-10	0.825762	0.512	0.317	1.48749e-05
Sprn	1.09575e-09	-1.25905	0.198	0.394	1.72898e-05
Sst	1.12547e-09	-0.427317	0.331	0.552	1.77587e-05
Glp1r	1.17842e-09	-5.92445	0	0.134	1.85943e-05
Pfkm	1.18341e-09	-0.723262	0.512	0.673	1.8673e-05
Tmem229a	1.19599e-09	0.545189	0.762	0.595	1.88715e-05
Rab6b	1.31462e-09	-0.697365	0.726	0.816	2.07435e-05
Cd82	1.39604e-09	0.50718	0.802	0.63	2.20281e-05
Fgd3	1.42326e-09	0.699518	0.565	0.356	2.24576e-05
Atp5b	1.44788e-09	-0.369348	0.972	0.976	2.2846e-05
Dnm2	1.45635e-09	0.48756	0.839	0.674	2.29797e-05
Sox10	1.466e-09	0.690481	0.597	0.409	2.31321e-05
Fxyd1	1.5014e-09	0.320819	0.855	0.594	2.36906e-05
Lgi3	1.53253e-09	0.441701	0.879	0.712	2.41819e-05
Kifap3	1.6529e-09	-0.737748	0.5	0.671	2.60811e-05
Cpox	1.7732e-09	0.613632	0.718	0.54	2.79794e-05
Celf4	1.8195e-09	-0.842888	0.536	0.673	2.87098e-05
Ndn	1.84655e-09	-0.966739	0.331	0.519	2.91367e-05
Shank3	1.85793e-09	-1.02069	0.306	0.497	2.93162e-05
Fez1	1.88928e-09	0.385481	0.935	0.862	2.98109e-05
Ubqln2	1.8899e-09	-0.619464	0.657	0.759	2.98208e-05
Gabra5	2.02076e-09	-1.26992	0.181	0.377	3.18857e-05
Gjc2	2.04864e-09	0.55749	0.738	0.551	3.23254e-05
Tmem179	2.12823e-09	-1.197	0.21	0.403	3.35813e-05
Rasl10b	2.1347e-09	-0.840088	0.419	0.61	3.36835e-05
Insig1	2.20093e-09	0.551874	0.754	0.593	3.47285e-05
Grina	2.28305e-09	-0.487707	0.81	0.858	3.60243e-05
Nrn1	2.3097e-09	-1.21963	0.242	0.429	3.64447e-05
Gnai2	2.43063e-09	0.350079	0.972	0.869	3.8353e-05
Pnma2	2.50579e-09	-1.78187	0.069	0.238	3.95388e-05
Copg1	2.5079e-09	-0.741535	0.435	0.61	3.95721e-05
Gng11	2.52478e-09	0.553533	0.718	0.544	3.98386e-05
Snap47	2.69237e-09	-0.804504	0.456	0.627	4.24829e-05
Iqsec2	2.8041e-09	-0.93623	0.306	0.501	4.42458e-05
Cers2	2.89578e-09	0.443255	0.871	0.705	4.56926e-05
Selenow	3.07925e-09	0.18749	1	0.997	4.85875e-05
Daam1	3.08638e-09	0.436168	0.903	0.722	4.87e-05
Kcnj10	3.11367e-09	0.425077	0.895	0.731	4.91305e-05
Itgb4	3.35052e-09	0.654722	0.637	0.452	5.28679e-05
Tcaf1	3.44741e-09	-0.632859	0.625	0.754	5.43966e-05
Myo5a	3.51361e-09	-0.819254	0.532	0.67	5.54413e-05
Sox8	3.54222e-09	0.539134	0.778	0.613	5.58927e-05
Gabra1	3.54623e-09	-0.949775	0.395	0.573	5.59559e-05
Neurod6	3.58146e-09	-1.61262	0.153	0.328	5.65119e-05
Rap1gap	3.58152e-09	-0.679208	0.577	0.733	5.65129e-05
Cnnm1	3.60626e-09	-1.4881	0.121	0.301	5.69032e-05
Adi1	3.61608e-09	0.525067	0.754	0.556	5.70582e-05
Cacnb4	3.75431e-09	-0.881894	0.306	0.512	5.92393e-05
Peg3	3.79819e-09	-0.900836	0.347	0.538	5.99317e-05
Gpr62	4.02354e-09	0.736761	0.532	0.335	6.34874e-05
Fbxo7	4.07751e-09	0.501035	0.75	0.563	6.43391e-05
Rogdi	4.09989e-09	-0.801021	0.435	0.609	6.46921e-05
Ankib1	4.15521e-09	0.430257	0.903	0.808	6.55651e-05
Oprl1	4.23036e-09	-1.96144	0.048	0.207	6.67509e-05
Dkk3	4.31212e-09	-0.709286	0.54	0.686	6.80409e-05
Shisa7	4.31539e-09	-1.31488	0.165	0.35	6.80926e-05
Rnf187	4.42466e-09	-0.461113	0.754	0.878	6.98167e-05
Map7	4.47389e-09	0.320944	0.984	0.906	7.05936e-05
Sstr4	4.5395e-09	-1.64635	0.105	0.278	7.16288e-05
Il18	5.30453e-09	0.574579	0.633	0.422	8.37002e-05
St6galnac5	5.32233e-09	-2.11272	0.056	0.214	8.3981e-05
Erc2	5.61534e-09	-1.15263	0.319	0.499	8.86044e-05
B3galt2	5.64519e-09	-1.51597	0.185	0.361	8.90754e-05
Slc2a3	5.64562e-09	-0.922941	0.274	0.468	8.90823e-05
Nat8l	5.71738e-09	-1.00373	0.282	0.468	9.02145e-05
Fam49b	5.77635e-09	-0.628323	0.548	0.692	9.1145e-05
Rbfox1	6.06722e-09	-1.10443	0.254	0.436	9.57347e-05
Ghitm	6.29838e-09	-0.506926	0.754	0.837	9.93822e-05
Arhgef10	6.4777e-09	0.514519	0.734	0.527	0.000102212
Habp4	6.61089e-09	-0.780922	0.488	0.635	0.000104313
Cltc	6.64112e-09	-0.395968	0.907	0.943	0.00010479
Cdh8	6.66863e-09	-1.6539	0.105	0.276	0.000105224
Notch1	6.78655e-09	0.796029	0.476	0.289	0.000107085
Nkain2	6.90191e-09	0.430598	0.863	0.742	0.000108905
Rhobtb3	7.23799e-09	0.62889	0.609	0.417	0.000114208
Ptms	7.42064e-09	-0.413758	0.923	0.937	0.00011709
S1pr5	7.62035e-09	0.498074	0.746	0.549	0.000120242
Trim9	7.70186e-09	-0.909802	0.298	0.488	0.000121528
Gna13	7.757e-09	0.496321	0.75	0.56	0.000122398
Mllt11	8.02383e-09	-0.782607	0.528	0.673	0.000126608
Kcnf1	8.12846e-09	-1.52205	0.117	0.29	0.000128259
Ptpn3	8.20192e-09	-2.04424	0.052	0.207	0.000129418
Phlpp1	8.36425e-09	0.408021	0.903	0.811	0.00013198
Atl1	8.6859e-09	-0.916478	0.323	0.501	0.000137055
Nap1l5	8.98522e-09	-0.583296	0.633	0.784	0.000141778
Galnt9	9.26835e-09	-1.27523	0.169	0.352	0.000146245
Ensa	9.30148e-09	-0.982315	0.327	0.503	0.000146768
Prr5l	9.49096e-09	0.678948	0.565	0.377	0.000149758
Epb41l2	9.53603e-09	0.57326	0.75	0.572	0.000150469
Arpc3	9.82773e-09	-0.661178	0.629	0.735	0.000155072
Zfp740	9.88961e-09	0.536597	0.738	0.588	0.000156048
Trim37	1.01359e-08	-1.00107	0.351	0.51	0.000159934
Egr1	1.06232e-08	-0.81385	0.601	0.712	0.000167624
Cend1	1.06292e-08	-1.01603	0.31	0.484	0.000167718
Gpi1	1.11226e-08	-0.358756	0.919	0.958	0.000175503
Slc25a4	1.15092e-08	-0.30282	0.972	0.981	0.000181604
Ctsb	1.20146e-08	-0.281555	0.996	0.992	0.000189579
Prepl	1.26178e-08	-0.920387	0.323	0.503	0.000199097
St18	1.26708e-08	0.691361	0.532	0.347	0.000199933
Marcksl1	1.27705e-08	0.455649	0.851	0.671	0.000201505
Pgm2l1	1.29275e-08	-1.2398	0.218	0.396	0.000203984
Pde2a	1.33131e-08	-0.865214	0.46	0.612	0.000210068
Lrp4	1.42703e-08	0.830439	0.399	0.224	0.00022517
Ankrd13a	1.45268e-08	0.420231	0.883	0.739	0.000229219
Got2	1.57388e-08	-0.664461	0.5	0.658	0.000248343
Prmt8	1.58997e-08	-1.31863	0.133	0.31	0.000250881
Lamp1	1.60175e-08	0.290525	0.992	0.942	0.000252739
Golga7	1.62846e-08	0.432282	0.867	0.714	0.000256955
Gjb1	1.63958e-08	0.620956	0.653	0.457	0.00025871
Ildr2	1.69292e-08	-1.29509	0.129	0.305	0.000267126
Aldoc	1.80298e-08	0.26543	0.992	0.982	0.000284492
Sez6l	1.84066e-08	-1.8205	0.06	0.214	0.000290438
Dgkh	1.8595e-08	-1.0968	0.23	0.409	0.00029341
Atp2b1	1.88611e-08	-0.835633	0.444	0.614	0.00029761
Gab1	1.95863e-08	0.503956	0.73	0.542	0.000309052
St8sia3	2.06192e-08	-0.833057	0.302	0.494	0.000325351
Disp2	2.07828e-08	-1.2531	0.214	0.387	0.000327932
Plcb1	2.19367e-08	-1.06049	0.266	0.44	0.00034614
Coro1a	2.22461e-08	-1.2691	0.157	0.332	0.000351022
Map4k4	2.30414e-08	0.478925	0.798	0.643	0.00036357
Gnl3l	2.3083e-08	-0.848346	0.31	0.501	0.000364227
Olfml1	2.37602e-08	0.599626	0.633	0.444	0.000374912
Cpne4	2.37876e-08	-2.60798	0.036	0.175	0.000375344
Rtkn	2.44664e-08	0.467532	0.815	0.647	0.000386055
Epha5	2.55334e-08	-1.24524	0.169	0.345	0.000402892
Homer1	2.62789e-08	-0.790045	0.464	0.604	0.000414654
Capzb	2.63701e-08	-0.484532	0.669	0.814	0.000416094
Map2k1	2.7026e-08	-0.784598	0.411	0.57	0.000426443
Dgkg	2.7462e-08	-2.34452	0.048	0.192	0.000433323
Tro	2.76698e-08	-1.20198	0.177	0.352	0.000436602
Pgrmc1	2.88938e-08	-0.714782	0.556	0.668	0.000455916
Synpo	2.95873e-08	-0.903082	0.347	0.519	0.000466857
Mt1	2.97267e-08	0.197883	1	0.993	0.000469057
Unc13a	3.00428e-08	-1.08707	0.23	0.406	0.000474045
Atp1a1	3.07575e-08	-0.393002	0.976	0.968	0.000485323
Cds2	3.0975e-08	-0.59911	0.649	0.747	0.000488755
4930402H24Rik	3.11762e-08	0.510735	0.782	0.638	0.00049193
S100b	3.15587e-08	0.461454	0.871	0.768	0.000497965
Arhgap20	3.27292e-08	-1.8516	0.06	0.21	0.000516433
Nkain1	3.44274e-08	0.362825	0.907	0.763	0.00054323
Slc12a5	3.53854e-08	-1.18938	0.165	0.34	0.000558347
Ssbp3	3.6014e-08	-0.677221	0.528	0.68	0.000568265
Ppme1	3.61237e-08	-0.786011	0.355	0.522	0.000569997
Myt1l	3.74841e-08	-1.05986	0.351	0.489	0.000591462
Rasd1	3.86777e-08	-3.3119	0.02	0.147	0.000610296
Lrp11	3.87258e-08	-1.13282	0.181	0.356	0.000611054
Cdh13	3.99919e-08	-1.2789	0.153	0.322	0.000631033
Susd4	4.09205e-08	-1.13327	0.153	0.329	0.000645684
Pcnx2	4.12e-08	-1.51909	0.093	0.251	0.000650095
Scamp1	4.30856e-08	-0.697615	0.52	0.642	0.000679848
Gpr162	4.31091e-08	-0.892879	0.29	0.468	0.000680218
Hk1	4.45185e-08	-0.875789	0.407	0.561	0.000702458
Efhd1	4.53768e-08	0.562501	0.665	0.488	0.000716001
Glg1	4.55064e-08	-0.635695	0.456	0.618	0.000718045
Unc5b	4.58506e-08	0.505029	0.734	0.545	0.000723477
Dtymk	4.60955e-08	0.62157	0.613	0.452	0.000727341
Crmp1	4.62259e-08	-0.893475	0.339	0.51	0.000729398
Rtn4r	4.66855e-08	-2.4423	0.028	0.16	0.00073665
Rock2	4.68712e-08	-0.822974	0.395	0.553	0.00073958
Atxn1	4.72835e-08	-0.83369	0.282	0.462	0.000746086
Uhrf1bp1l	4.7289e-08	-1.28945	0.121	0.288	0.000746173
Bcl2l1	4.74792e-08	0.435367	0.819	0.706	0.000749175
Timp2	4.77344e-08	-0.622961	0.585	0.727	0.000753201
Sass6	4.77412e-08	1.01914	0.286	0.142	0.000753309
Chga	4.77589e-08	-1.19429	0.294	0.455	0.000753588
Cplx1	4.80643e-08	-0.747677	0.593	0.704	0.000758407
Zcchc18	4.85002e-08	-0.861598	0.391	0.544	0.000765285
Lmo4	5.04842e-08	-0.569925	0.661	0.788	0.000796591
Hist2h2bb	5.21067e-08	0.700276	0.56	0.412	0.000822192
Dst	5.28153e-08	0.274901	0.972	0.931	0.000833373
Pcsk2	5.31605e-08	-1.0488	0.375	0.528	0.000838819
Trank1	5.35565e-08	-1.32063	0.137	0.302	0.000845067
Plekhg1	5.54196e-08	0.676644	0.48	0.298	0.000874466
Lgi4	5.58623e-08	0.718374	0.492	0.312	0.00088145
Syn2	5.69268e-08	-1.12106	0.161	0.334	0.000898247
Cep19	5.85006e-08	-1.04342	0.177	0.354	0.00092308
Atxn7l3	5.86846e-08	-0.708471	0.419	0.586	0.000925985
Pitpnm3	6.32059e-08	-1.56017	0.085	0.238	0.000997326
Dagla	6.42294e-08	-1.01756	0.21	0.386	0.00101348
Pgk1	6.55275e-08	-0.62095	0.528	0.66	0.00103396
Ube2ql1	6.78361e-08	-1.16546	0.238	0.401	0.00107039
Dnajc5	6.79212e-08	-0.715392	0.399	0.572	0.00107173
G3bp2	6.90907e-08	-0.728962	0.411	0.584	0.00109018
Shisa4	6.93734e-08	0.43892	0.774	0.595	0.00109464
Mmp17	7.00169e-08	-0.995532	0.319	0.48	0.0011048
Slc52a3	7.12228e-08	3.85691	0.036	0.002	0.00112383
Atcay	7.30947e-08	-0.949939	0.25	0.422	0.00115336
Itpk1	7.42356e-08	0.523915	0.734	0.588	0.00117136
Rgs7	7.464e-08	-1.08415	0.177	0.352	0.00117774
Chd3	7.5218e-08	-0.701851	0.516	0.667	0.00118687
Ripor2	7.58142e-08	-1.46502	0.109	0.267	0.00119627
Bend6	8.05869e-08	-0.97586	0.25	0.422	0.00127158
Ssbp4	8.26075e-08	-0.83369	0.27	0.453	0.00130346
Tafa5	8.60055e-08	-0.744107	0.46	0.607	0.00135708
Jam3	8.79714e-08	0.449873	0.81	0.643	0.0013881
Hist1h3d	8.8154e-08	0.961993	0.435	0.282	0.00139098
Mlf2	9.06645e-08	-0.574156	0.569	0.695	0.0014306
Napg	9.34738e-08	-0.837219	0.335	0.502	0.00147492
Slc8a2	9.39046e-08	-1.48968	0.109	0.264	0.00148172
Rrp1	9.41354e-08	-0.535915	0.637	0.744	0.00148536
Elovl7	9.44226e-08	0.628223	0.625	0.475	0.00148989
Lingo1	9.6738e-08	-1.03144	0.298	0.452	0.00152643
Plekhh1	9.97641e-08	0.517572	0.738	0.571	0.00157418
Nap1l2	1.00049e-07	-1.11952	0.153	0.317	0.00157868
Strbp	1.01784e-07	-0.812818	0.444	0.583	0.00160605
Wscd1	1.03441e-07	0.44356	0.782	0.607	0.00163219
Appl2	1.0876e-07	0.441297	0.782	0.591	0.00171613
March6	1.10338e-07	-0.670601	0.468	0.623	0.00174103
Dpp10	1.10598e-07	-1.11151	0.185	0.354	0.00174513
Tpm1	1.10606e-07	-0.888516	0.298	0.47	0.00174525
Lrrn2	1.10652e-07	-1.03511	0.234	0.404	0.00174598
Gars	1.12578e-07	-0.68741	0.375	0.556	0.00177636
Epha6	1.1263e-07	-2.11035	0.048	0.184	0.00177719
Klc2	1.12883e-07	-0.910157	0.286	0.456	0.00178118
Ap2a2	1.15058e-07	-0.795166	0.363	0.527	0.00181549
Camk2d	1.15186e-07	-0.99636	0.242	0.414	0.00181752
Ywhab	1.18995e-07	-0.820816	0.302	0.479	0.00187762
Pfkp	1.19256e-07	-0.964654	0.302	0.464	0.00188175
Syt13	1.20436e-07	-0.978087	0.327	0.483	0.00190035
Tppp	1.26714e-07	0.263043	0.996	0.977	0.00199942
Purb	1.2672e-07	-0.592541	0.548	0.703	0.00199952
Epb41l3	1.30475e-07	0.318708	0.956	0.879	0.00205876
Micall1	1.31735e-07	0.462258	0.69	0.512	0.00207865
Ttll7	1.37462e-07	0.32992	0.915	0.863	0.00216902
Asns	1.39486e-07	-1.42295	0.113	0.267	0.00220095
Pnck	1.42082e-07	-1.37648	0.105	0.26	0.00224192
Spock1	1.43026e-07	-1.04616	0.274	0.439	0.00225681
Kcnk10	1.44852e-07	0.827494	0.343	0.187	0.00228562
Trp53inp2	1.50812e-07	0.379078	0.883	0.773	0.00237967
Gnb1	1.53829e-07	-0.342793	0.931	0.937	0.00242726
Dip2a	1.55368e-07	0.392025	0.883	0.752	0.00245156
Galnt17	1.64148e-07	-1.14058	0.177	0.342	0.00259008
Arrdc2	1.67517e-07	0.488996	0.677	0.482	0.00264326
Atrnl1	1.68566e-07	-1.09275	0.177	0.343	0.00265981
Phactr1	1.68951e-07	-0.868319	0.339	0.505	0.00266588
Prkcd	1.70566e-07	-2.03993	0.093	0.236	0.00269136
March8	1.71493e-07	0.384468	0.823	0.655	0.00270599
Psph	1.79799e-07	0.590836	0.524	0.341	0.00283706
Clip1	1.84272e-07	-0.794663	0.302	0.477	0.00290762
Sorbs2	1.9185e-07	-1.21333	0.145	0.304	0.00302721
Necap1	1.93377e-07	-0.822087	0.226	0.405	0.0030513
Asic2	1.94951e-07	-1.34346	0.117	0.272	0.00307612
Ldlr	2.01341e-07	0.925129	0.315	0.17	0.00317696
Kcnj9	2.06341e-07	-1.20198	0.145	0.305	0.00325586
Tmeff2	2.07135e-07	0.317517	0.976	0.855	0.00326838
Camk1d	2.07529e-07	-1.15591	0.121	0.281	0.00327461
Arfgef3	2.11053e-07	-1.01391	0.198	0.365	0.0033302
Scg2	2.1223e-07	-1.16956	0.198	0.358	0.00334878
Fam171a2	2.1419e-07	-0.982293	0.29	0.448	0.0033797
Cntfr	2.15299e-07	0.428567	0.81	0.671	0.00339721
Pde4b	2.19393e-07	0.269375	0.944	0.884	0.0034618
Nr3c2	2.26229e-07	-1.66343	0.101	0.248	0.00356968
Dock9	2.27169e-07	0.373808	0.859	0.705	0.0035845
Shisa6	2.28163e-07	-1.95152	0.06	0.196	0.00360019
Pnmal1	2.28967e-07	-1.03609	0.222	0.383	0.00361286
Nptx1	2.32771e-07	-1.22628	0.298	0.445	0.00367289
Rragd	2.34925e-07	-0.899478	0.286	0.454	0.00370688
Npas2	2.36736e-07	-1.15176	0.137	0.297	0.00373546
Ddr1	2.36947e-07	0.376285	0.895	0.741	0.00373878
Doc2a	2.38344e-07	-1.84749	0.052	0.186	0.00376083
Scn1b	2.42286e-07	-0.723034	0.613	0.688	0.00382303
Cacng3	2.45053e-07	-1.11895	0.226	0.381	0.00386669
Gdap1	2.47425e-07	-1.80897	0.048	0.18	0.00390412
Slco3a1	2.4802e-07	0.579606	0.597	0.431	0.00391351
Abi2	2.48364e-07	-0.504361	0.585	0.722	0.00391894
Cit	2.50482e-07	-1.24779	0.113	0.267	0.00395235
Eef1b2	2.65874e-07	0.264625	0.992	0.941	0.00419523
Map7d2	2.69061e-07	-0.741078	0.347	0.511	0.00424551
Matn2	2.77404e-07	-1.81496	0.06	0.196	0.00437716
Pim2	2.82279e-07	-1.74186	0.04	0.169	0.00445408
Tmem98	2.95269e-07	0.477074	0.722	0.561	0.00465905
Ppp1r16b	2.95381e-07	0.468893	0.702	0.53	0.00466081
Sdr39u1	2.98136e-07	-1.22368	0.129	0.284	0.0047043
Adgrb2	3.00517e-07	-0.734124	0.54	0.636	0.00474185
Plcl2	3.08273e-07	-1.13457	0.173	0.332	0.00486424
Stag2	3.13633e-07	0.479999	0.722	0.567	0.00494882
Frmpd4	3.13912e-07	-1.22878	0.113	0.266	0.00495322
Dlg3	3.15653e-07	-1.07074	0.165	0.328	0.00498069
Aif1l	3.20135e-07	0.713128	0.452	0.286	0.00505141
Nptxr	3.21254e-07	-1.12136	0.319	0.472	0.00506907
Tjp2	3.23479e-07	0.529821	0.597	0.409	0.00510417
Bcl11a	3.24363e-07	-1.03206	0.278	0.433	0.00511812
Mapre3	3.24494e-07	-0.430508	0.702	0.801	0.00512019
Slc8a1	3.26436e-07	-0.635219	0.528	0.66	0.00515083
Adgrg1	3.28569e-07	0.534983	0.609	0.439	0.00518449
1110008P14Rik	3.30521e-07	-0.755964	0.504	0.627	0.0052153
Slc7a2	3.39192e-07	0.74555	0.383	0.225	0.00535212
Syt1	3.45486e-07	-1.25712	0.274	0.417	0.00545142
Hectd4	3.46588e-07	-0.682081	0.476	0.614	0.00546882
Jph3	3.49289e-07	-0.838235	0.347	0.498	0.00551144
Dmxl2	3.51423e-07	-0.815066	0.359	0.506	0.00554511
Arhgap26	3.5496e-07	-0.99475	0.262	0.417	0.00560091
Nmnat2	3.56478e-07	-0.833716	0.298	0.464	0.00562487
Lpar1	3.60443e-07	0.527603	0.677	0.514	0.00568743
Cdc42ep1	4.02804e-07	0.481473	0.673	0.501	0.00635584
Sphkap	4.03461e-07	-1.41057	0.097	0.242	0.00636621
Cbs	4.10568e-07	0.647877	0.5	0.338	0.00647835
Ccdc85b	4.16517e-07	-0.671738	0.403	0.559	0.00657222
Pip5k1b	4.20398e-07	-2.74795	0.016	0.125	0.00663347
Foxn3	4.25616e-07	0.416573	0.81	0.667	0.0067158
Sema6b	4.26415e-07	-0.949939	0.246	0.404	0.0067284
Magi1	4.27405e-07	0.510426	0.669	0.509	0.00674402
Mctp1	4.27668e-07	-1.17045	0.133	0.288	0.00674817
Tubb2b	4.4255e-07	0.48749	0.621	0.467	0.006983
Gpam	4.51312e-07	0.544881	0.589	0.418	0.00712125
Slc6a7	4.5144e-07	-1.3485	0.105	0.251	0.00712328
Cnih3	4.55101e-07	-1.50115	0.085	0.225	0.00718103
Atp6v1h	4.60353e-07	-0.697191	0.419	0.568	0.0072639
Hras	4.75829e-07	-0.546317	0.536	0.686	0.00750811
Soga1	4.79133e-07	0.464593	0.722	0.54	0.00756025
Fnta	4.94181e-07	0.425271	0.815	0.686	0.00779768
Pld1	4.98375e-07	0.71186	0.399	0.24	0.00786385
Gabra2	4.99211e-07	-1.30039	0.129	0.278	0.00787705
Cenph	5.11044e-07	2.5674	0.056	0.009	0.00806377
Cdk1	5.11216e-07	1.22464	0.173	0.071	0.00806648
Actr3b	5.2612e-07	-0.893064	0.246	0.409	0.00830165
Brinp2	5.31769e-07	-1.51697	0.097	0.237	0.00839079
Dennd5a	5.47953e-07	0.408071	0.815	0.686	0.00864615
Ndrg3	5.55367e-07	-0.830493	0.609	0.685	0.00876314
Asrgl1	5.55712e-07	0.333459	0.931	0.827	0.00876857
Usp14	5.62361e-07	-0.730331	0.419	0.559	0.00887349
Cox6a1	5.63854e-07	0.210512	1	0.996	0.00889705
Kif1c	5.67105e-07	0.352002	0.867	0.762	0.00894835
Gstm7	5.74165e-07	0.505752	0.653	0.485	0.00905974
Arhgef4	6.04863e-07	-0.73532	0.375	0.532	0.00954413
Sox11	6.20736e-07	0.598829	0.399	0.244	0.0097946
Nbea	6.26109e-07	-0.756437	0.452	0.583	0.00987938
Pou3f3	6.28702e-07	0.367456	0.827	0.663	0.00992029
Lin7a	6.31172e-07	-1.20198	0.145	0.296	0.00995927
Neurod2	6.34307e-07	-1.20798	0.169	0.32	0.0100087
Hist1h1d	6.39748e-07	0.922587	0.383	0.238	0.0100946
Cers6	6.55824e-07	-1.21225	0.101	0.247	0.0103483
Magee1	6.58924e-07	-0.805682	0.371	0.511	0.0103972
Smco3	6.72806e-07	0.479129	0.645	0.48	0.0106162
Adssl1	6.76653e-07	0.490836	0.669	0.499	0.0106769
Map6	7.04598e-07	-0.70054	0.415	0.561	0.0111178
Lrrfip1	7.0466e-07	-1.23227	0.125	0.273	0.0111188
Fndc5	7.05663e-07	-2.20198	0.028	0.142	0.0111347
Klhl2	7.198e-07	0.243868	0.996	0.949	0.0113577
Eif4a2	7.3309e-07	-0.443387	0.835	0.865	0.0115674
Lsamp	7.36495e-07	-0.536351	0.54	0.672	0.0116211
Sept8	7.4194e-07	0.255766	0.984	0.938	0.0117071
Fkbp3	7.42374e-07	-0.679699	0.452	0.589	0.0117139
Flywch1	7.43561e-07	-0.637854	0.339	0.515	0.0117327
Mmd	7.67844e-07	-0.775946	0.476	0.592	0.0121158
Sirt2	7.91008e-07	0.251414	0.964	0.878	0.0124813
Lin7b	8.00761e-07	-1.48132	0.085	0.221	0.0126352
6430548M08Rik	8.14863e-07	-0.980249	0.254	0.409	0.0128577
Ankrd13d	8.15651e-07	-1.25261	0.105	0.249	0.0128702
Fgf14	8.16294e-07	-1.38595	0.097	0.237	0.0128803
Scn3b	8.17491e-07	-1.22175	0.105	0.25	0.0128992
Cfl2	8.23118e-07	0.333944	0.883	0.774	0.012988
Tsc22d4	8.2383e-07	0.254655	0.992	0.883	0.0129992
Unc80	8.48396e-07	-1.19164	0.214	0.359	0.0133868
Ndufb9	8.56166e-07	0.291087	0.956	0.899	0.0135094
Adgrl3	8.71711e-07	-0.707511	0.375	0.522	0.0137547
Nbeal1	8.76878e-07	0.763801	0.371	0.222	0.0138363
Galnt6	8.79566e-07	0.580171	0.613	0.462	0.0138787
Caln1	8.85798e-07	-0.97801	0.339	0.477	0.013977
Sbf1	8.92302e-07	0.316933	0.923	0.85	0.0140796
Wipf1	9.18288e-07	0.662665	0.44	0.277	0.0144897
Pygb	9.61491e-07	0.389305	0.758	0.594	0.0151714
Neurl1a	9.9175e-07	-0.91505	0.198	0.356	0.0156488
Dnaja1	1.00159e-06	-0.40717	0.742	0.839	0.0158041
Klf7	1.012e-06	0.529793	0.601	0.43	0.0159684
Car10	1.02174e-06	-1.35879	0.105	0.244	0.016122
Hmgb1	1.04052e-06	0.611218	0.48	0.317	0.0164183
Otub1	1.06633e-06	-0.53664	0.496	0.639	0.0168256
Adipor2	1.07235e-06	0.528908	0.641	0.495	0.0169206
Fzd2	1.0786e-06	0.863605	0.315	0.176	0.0170193
Bcl2l12	1.08768e-06	1.62037	0.113	0.037	0.0171625
Hist2h2ac	1.08972e-06	0.936233	0.274	0.145	0.0171947
Ppp2r1a	1.09331e-06	-0.445879	0.823	0.865	0.0172514
Cfl1	1.09938e-06	-0.196086	0.992	0.997	0.0173471
Il1rap	1.10794e-06	0.394322	0.782	0.629	0.0174821
H3f3b	1.10828e-06	0.391728	0.952	0.884	0.0174875
Tmx2	1.11045e-06	-0.685482	0.367	0.526	0.0175218
Map2k4	1.11591e-06	-0.770481	0.319	0.472	0.017608
Tmem59l	1.14658e-06	-1.04088	0.194	0.344	0.0180918
B3galt5	1.16573e-06	0.500494	0.665	0.519	0.0183941
Itprid2	1.19628e-06	0.532106	0.565	0.395	0.0188762
Elfn2	1.20035e-06	-0.932907	0.242	0.396	0.0189403
Phactr4	1.20113e-06	0.753163	0.359	0.212	0.0189526
Cntn1	1.22179e-06	-0.465017	0.657	0.781	0.0192786
Rad21	1.22992e-06	0.48335	0.665	0.52	0.0194069
Smim13	1.23185e-06	-0.602293	0.548	0.669	0.0194373
Magt1	1.23694e-06	0.778254	0.395	0.251	0.0195177
Apc	1.24544e-06	0.369821	0.839	0.703	0.0196518
Ankrd28	1.25465e-06	0.4408	0.702	0.529	0.0197971
Rgs4	1.33541e-06	-1.03344	0.391	0.532	0.0210714
Tuba1a	1.36528e-06	0.178569	1	0.999	0.0215428
Ndnf	1.36738e-06	-3.51426	0.008	0.103	0.021576
Etv5	1.36996e-06	-0.878611	0.375	0.509	0.0216167
Gstm1	1.39754e-06	0.306691	0.887	0.776	0.0220519
Tprn	1.42195e-06	0.463103	0.698	0.533	0.022437
Cpe	1.42871e-06	-0.324217	0.948	0.967	0.0225435
Cxcl14	1.43406e-06	-0.890749	0.298	0.449	0.0226281
Agap3	1.45576e-06	-0.495991	0.532	0.671	0.0229704
Trak2	1.47554e-06	0.29008	0.931	0.865	0.0232825
Pkp4	1.52152e-06	0.269643	0.984	0.906	0.024008
Tsc22d3	1.53687e-06	0.500473	0.746	0.637	0.0242502
Dgke	1.54559e-06	-1.25261	0.109	0.248	0.0243878
Cadm2	1.55274e-06	-0.593965	0.589	0.688	0.0245007
Mical2	1.55529e-06	-1.03896	0.258	0.402	0.0245409
Gal3st1	1.5949e-06	0.587071	0.56	0.405	0.0251659
Baz2b	1.62154e-06	0.537543	0.581	0.429	0.0255863
Eid2	1.62389e-06	-0.961585	0.161	0.314	0.0256233
Prrc2b	1.62565e-06	-0.512591	0.516	0.659	0.0256512
Ahi1	1.62764e-06	-0.801581	0.306	0.46	0.0256826
Serpina3n	1.6279e-06	-2.15152	0.06	0.181	0.0256866
Slc4a2	1.64399e-06	0.38298	0.734	0.567	0.0259406
Tnfaip6	1.65359e-06	0.407689	0.778	0.606	0.0260919
Slc35f3	1.68589e-06	-1.48388	0.073	0.2	0.0266017
Crym	1.74302e-06	-1.97457	0.044	0.16	0.027503
D16Ertd472e	1.77476e-06	0.60337	0.496	0.34	0.0280039
Hapln4	1.80851e-06	-1.2408	0.125	0.264	0.0285364
Plk2	1.80893e-06	-0.913357	0.306	0.447	0.0285432
Dok6	1.81175e-06	-0.992949	0.149	0.3	0.0285876
Tubg2	1.86127e-06	-1.32427	0.101	0.236	0.029369
Usp31	1.87823e-06	0.471657	0.637	0.465	0.0296366
Sorbs3	1.87845e-06	0.435447	0.722	0.551	0.02964
Hap1	1.88532e-06	-1.12235	0.198	0.341	0.0297484
Fbxl2	1.90569e-06	-1.25959	0.105	0.241	0.0300699
Ttc7b	1.90917e-06	-0.704343	0.411	0.546	0.0301249
Kif13a	1.9213e-06	0.472519	0.665	0.499	0.0303162
Selenoh	1.92526e-06	0.65492	0.411	0.256	0.0303787
Plxnb1	1.92803e-06	0.577543	0.54	0.387	0.0304224
Plekhg3	1.9312e-06	0.496616	0.665	0.494	0.0304724
Dennd1b	1.99149e-06	0.478557	0.665	0.505	0.0314238
H2afv	1.99214e-06	0.565679	0.556	0.406	0.0314339
Rnf14	2.00404e-06	-0.494976	0.677	0.77	0.0316217
Ptgds	2.07482e-06	0.206519	1	0.957	0.0327386
Ncoa7	2.08334e-06	-0.87719	0.226	0.379	0.032873
Arhgef17	2.09529e-06	-0.808162	0.258	0.414	0.0330615
Nyap2	2.12838e-06	-1.0376	0.137	0.282	0.0335836
Trim32	2.16239e-06	-0.778349	0.335	0.482	0.0341203
Cd81	2.18651e-06	0.187876	1	0.993	0.034501
Arf1	2.2198e-06	-0.595078	0.52	0.632	0.0350263
Camta2	2.23092e-06	-0.65609	0.472	0.607	0.0352017
Golga7b	2.23673e-06	-0.877711	0.27	0.419	0.0352934
Tceal5	2.25634e-06	-1.81294	0.036	0.147	0.0356028
Nipal4	2.29109e-06	0.52351	0.536	0.375	0.0361511
Itpr1	2.32918e-06	-0.781371	0.319	0.484	0.0367521
Ddx17	2.36757e-06	0.29728	0.907	0.852	0.0373579
Ndufc2	2.36875e-06	-0.428849	0.702	0.801	0.0373765
Gpr22	2.40062e-06	-1.45899	0.077	0.203	0.0378794
Acaca	2.4344e-06	0.432597	0.738	0.597	0.0384124
Nos1ap	2.48475e-06	-1.06575	0.302	0.432	0.0392068
Inpp4a	2.56803e-06	-0.850987	0.347	0.474	0.040521
Mapt	2.57719e-06	0.207167	0.996	0.974	0.0406654
Tspan15	2.58162e-06	0.482952	0.653	0.497	0.0407353
Kcnip2	2.61089e-06	-0.964717	0.242	0.394	0.0411972
Skil	2.61834e-06	-0.785696	0.274	0.427	0.0413147
Begain	2.62224e-06	-0.874031	0.218	0.369	0.0413764
Eif4g2	2.62519e-06	0.174508	0.996	0.994	0.0414229
Nexmif	2.62665e-06	-2.52391	0.016	0.113	0.0414459
Tmem132a	2.64365e-06	-0.962923	0.435	0.533	0.0417142
Rgs3	2.66412e-06	0.618547	0.492	0.346	0.0420372
Ccn3	2.69423e-06	-1.26647	0.121	0.256	0.0425122
Hist1h2ab	2.6952e-06	3.11995	0.036	0.004	0.0425276
Gprin1	2.71508e-06	-1.24763	0.109	0.243	0.0428412
Jph4	2.74183e-06	-0.429861	0.621	0.75	0.0432633
Pogk	2.78611e-06	0.483251	0.629	0.466	0.0439621
Hsd11b1	2.78736e-06	-3.15307	0.008	0.098	0.0439817
Ktn1	2.80899e-06	0.442562	0.722	0.573	0.0443231
Gja1	2.90949e-06	0.325414	0.859	0.77	0.0459089
Bex3	2.94006e-06	-0.537586	0.609	0.694	0.0463913
Gng2	2.95906e-06	-1.23861	0.133	0.27	0.046691
Gabrb2	2.99071e-06	-1.08393	0.157	0.299	0.0471904
Prkar1a	3.03073e-06	-0.263941	0.944	0.973	0.0478219
Chl1	3.0328e-06	-1.28702	0.101	0.233	0.0478546
Prkcg	3.06112e-06	-1.16328	0.129	0.266	0.0483014
Chrm3	3.06854e-06	-1.60367	0.073	0.195	0.0484185
Glra2	3.18133e-06	-1.73804	0.04	0.151	0.0501982
Ankrd63	3.20769e-06	-2.22245	0.024	0.125	0.0506142
Sec14l1	3.22135e-06	-0.648882	0.339	0.5	0.0508296
Pdzd4	3.25197e-06	-0.927808	0.19	0.338	0.0513128
Top2a	3.28862e-06	0.985296	0.173	0.076	0.0518911
Tor1aip1	3.29031e-06	0.509157	0.601	0.451	0.0519178
Tshz2	3.32208e-06	-2.02054	0.04	0.149	0.0524192
Rrbp1	3.33472e-06	0.551778	0.5	0.34	0.0526186
Cyb561	3.35646e-06	-0.849681	0.185	0.34	0.0529617
Car14	3.4677e-06	0.5014	0.573	0.401	0.0547169
Arhgef2	3.47163e-06	0.296886	0.899	0.818	0.0547788
Tmem117	3.57752e-06	0.82396	0.355	0.221	0.0564497
Pgam1	3.58314e-06	-0.717194	0.504	0.616	0.0565383
Uqcrc1	3.58894e-06	-0.395291	0.673	0.784	0.0566299
Mrtfa	3.59056e-06	-1.10832	0.137	0.276	0.0566554
Dync1li2	3.64033e-06	0.339472	0.879	0.81	0.0574408
Prr18	3.66148e-06	0.365502	0.786	0.648	0.0577745
Ap3m2	3.66533e-06	-0.844135	0.226	0.374	0.0578352
Ppa1	3.67247e-06	-0.7512	0.266	0.421	0.057948
Pknox2	3.7327e-06	-1.17379	0.121	0.256	0.0588982
Myo5b	3.7333e-06	-1.81417	0.052	0.166	0.0589077
Bmpr1b	3.77054e-06	0.626131	0.48	0.329	0.0594953
Bcan	3.80372e-06	0.34986	0.931	0.834	0.0600189
Atp2b3	3.82425e-06	-1.1892	0.129	0.265	0.0603428
Kcnt1	3.83667e-06	-1.20678	0.113	0.246	0.0605388
Prrt2	3.85407e-06	-0.763779	0.327	0.48	0.0608133
Sorl1	4.00136e-06	-0.50589	0.504	0.659	0.0631375
Numbl	4.0669e-06	-0.842132	0.194	0.344	0.0641717
Ly6e	4.20461e-06	-0.797337	0.29	0.438	0.0663446
Dcaf12l1	4.28411e-06	-1.05443	0.137	0.276	0.067599
Rgs8	4.28732e-06	-1.12106	0.153	0.29	0.0676497
Rprml	4.43244e-06	-1.192	0.113	0.245	0.0699394
Snx10	4.50503e-06	-0.955719	0.258	0.392	0.0710848
Tnk2	4.62712e-06	-0.517805	0.496	0.632	0.0730114
Snx33	4.69454e-06	0.608784	0.444	0.291	0.0740751
Mpped1	4.74911e-06	-0.907397	0.286	0.427	0.0749362
Mtmr7	4.75841e-06	-0.873102	0.19	0.337	0.0750829
Hs3st2	4.88647e-06	-1.22846	0.097	0.225	0.0771037
Cnn3	4.94208e-06	0.233714	0.815	0.64	0.0779811
Fbxo32	4.98038e-06	0.538576	0.488	0.329	0.0785855
Scn8a	5.00919e-06	-0.824345	0.222	0.372	0.07904
Pou2f1	5.17823e-06	0.728833	0.387	0.246	0.0817072
Reep2	5.22145e-06	-0.801667	0.278	0.424	0.0823892
Gfod1	5.31546e-06	-1.02573	0.153	0.291	0.0838726
Vkorc1	5.4359e-06	0.598779	0.464	0.314	0.085773
Rab3b	5.48294e-06	-0.816168	0.294	0.441	0.0865154
Sash1	5.49872e-06	0.390953	0.714	0.549	0.0867643
Ksr2	5.55532e-06	-1.66141	0.04	0.147	0.0876574
Ppp2r3a	5.59663e-06	0.47583	0.637	0.49	0.0883092
Ttc19	5.62165e-06	-1.10093	0.121	0.255	0.088704
Tmcc2	5.63269e-06	0.297075	0.931	0.856	0.0888783
Fabp3	5.68005e-06	-1.17284	0.133	0.265	0.0896255
Tiam1	5.77738e-06	-1.22798	0.125	0.256	0.0911614
Wls	5.88442e-06	0.529876	0.573	0.423	0.0928503
Kifc2	5.89783e-06	-1.13807	0.113	0.244	0.0930619
Dek	5.98568e-06	0.499255	0.609	0.489	0.0944481
Decr1	5.98812e-06	0.572457	0.435	0.281	0.0944866
Gamt	6.13215e-06	0.493446	0.601	0.429	0.0967592
Tcf4	6.20773e-06	0.318242	0.875	0.75	0.0979517
Tacc2	6.23551e-06	-0.916397	0.181	0.324	0.0983901
Nlgn2	6.28405e-06	-0.681335	0.351	0.496	0.0991559
Pcdh8	6.29332e-06	-1.67261	0.077	0.194	0.0993023
Sox9	6.31027e-06	0.299196	0.702	0.506	0.0995698
Rnf112	6.31679e-06	-0.739011	0.464	0.564	0.0996726
Mchr1	6.35707e-06	-2.16016	0.024	0.121	0.100308
Rab26	6.36932e-06	-1.33949	0.105	0.23	0.100501
Gm38393	6.4139e-06	-0.796959	0.23	0.377	0.101205
Frmd4b	6.41832e-06	0.547447	0.516	0.365	0.101275
Slc25a5	6.52242e-06	-0.46604	0.665	0.745	0.102917
Vstm2a	6.76752e-06	-0.959174	0.177	0.317	0.106785
Dock10	6.79564e-06	0.389725	0.754	0.642	0.107228
Gadd45g	6.82609e-06	0.640916	0.395	0.251	0.107709
Lamp5	6.90552e-06	-1.03255	0.129	0.264	0.108962
Psap	6.97062e-06	-0.196772	1	1	0.109989
Trpc4	7.0747e-06	-2.86874	0.012	0.099	0.111632
Acss2	7.08595e-06	0.589796	0.5	0.356	0.111809
Pcp4l1	7.22346e-06	-0.794559	0.339	0.479	0.113979
Nhsl2	7.25612e-06	-1.2349	0.101	0.226	0.114494
Mtfp1	7.49927e-06	-1.45793	0.065	0.179	0.118331
Insyn1	7.5083e-06	-1.01436	0.157	0.293	0.118474
Cxcl5	7.62352e-06	-2.12798	0.044	0.148	0.120292
Reep3	7.63932e-06	0.494855	0.661	0.531	0.120541
Bex1	7.97069e-06	-0.951846	0.185	0.324	0.125769
Wnk2	8.06895e-06	-0.689449	0.335	0.477	0.12732
Psmc5	8.22525e-06	-0.554515	0.415	0.566	0.129786
Prrt3	8.23927e-06	-1.38256	0.085	0.204	0.130008
Slc7a8	8.29113e-06	-1.31069	0.089	0.21	0.130826
Nrgn	8.30198e-06	-0.730666	0.609	0.664	0.130997
Fry	8.48225e-06	-0.833462	0.222	0.364	0.133841
Kcnb1	8.4866e-06	-0.928964	0.31	0.43	0.13391
Tpbg	8.56137e-06	-1.33663	0.169	0.294	0.13509
Hbp1	8.57027e-06	0.492584	0.589	0.434	0.13523
Cyp20a1	8.70087e-06	0.598641	0.468	0.326	0.137291
Tanc2	8.71776e-06	-0.619762	0.52	0.614	0.137558
Stk32c	8.73083e-06	-0.814602	0.298	0.433	0.137764
Fbxl5	8.88008e-06	0.298915	0.863	0.773	0.140119
Scn3a	9.01969e-06	-1.12798	0.097	0.223	0.142322
Rapgefl1	9.03627e-06	-1.35903	0.077	0.194	0.142583
Ryr3	9.05016e-06	-1.52775	0.052	0.161	0.142802
Adarb1	9.1555e-06	-0.865197	0.226	0.365	0.144465
Kbtbd11	9.15622e-06	-0.818654	0.234	0.378	0.144476
Rimbp2	9.27924e-06	-1.07417	0.177	0.309	0.146417
Ripor1	9.41255e-06	-1.02815	0.137	0.27	0.148521
Sall1	9.73808e-06	0.635423	0.403	0.263	0.153657
Bmpr1a	9.74099e-06	0.645306	0.492	0.359	0.153703
Tnc	9.82959e-06	1.0467	0.19	0.092	0.155101
Ipo13	9.85388e-06	0.459956	0.681	0.576	0.155484
Dip2b	9.86045e-06	0.407227	0.742	0.594	0.155588
Adcy3	9.94226e-06	-1.03438	0.113	0.242	0.156879
Rgs14	1.0101e-05	-2.52391	0.016	0.104	0.159383
Cdh19	1.01525e-05	0.639401	0.472	0.334	0.160197
Kazn	1.02535e-05	0.520306	0.524	0.373	0.16179
Frmd5	1.02801e-05	0.454872	0.629	0.481	0.16221
Ntsr2	1.03173e-05	0.428929	0.738	0.603	0.162797
Tmem130	1.04391e-05	-0.938002	0.218	0.352	0.164718
Bpgm	1.04419e-05	0.333409	0.782	0.663	0.164763
Yjefn3	1.0477e-05	-2.20198	0.028	0.123	0.165316
Slitrk4	1.06134e-05	-1.58049	0.052	0.16	0.167469
Podxl2	1.08821e-05	-0.754524	0.242	0.388	0.171709
Enpp4	1.09755e-05	0.424137	0.694	0.594	0.173183
Snapin	1.10579e-05	0.464061	0.681	0.554	0.174482
Entpd5	1.11536e-05	0.560823	0.528	0.386	0.175993
Tspyl5	1.11612e-05	-1.38256	0.069	0.182	0.176113
Ets2	1.12396e-05	-1.20752	0.097	0.219	0.17735
Tpst1	1.14468e-05	0.552085	0.569	0.434	0.180619
Ankrd33b	1.16777e-05	-1.36425	0.081	0.197	0.184263
Atpif1	1.16791e-05	-0.485113	0.548	0.677	0.184285
Dcps	1.17285e-05	0.76913	0.331	0.204	0.185064
Nr4a2	1.18608e-05	-1.41802	0.121	0.243	0.187152
Grcc10	1.20645e-05	-0.456315	0.577	0.691	0.190366
Cabp7	1.22037e-05	-1.69137	0.097	0.214	0.192562
Pcsk1n	1.22208e-05	0.124122	1	0.999	0.192832
Herc3	1.22454e-05	-0.769458	0.294	0.431	0.19322
Insc	1.23006e-05	0.519844	0.528	0.379	0.194091
Rlbp1	1.2343e-05	0.774986	0.31	0.186	0.19476
Prodh	1.24581e-05	0.499359	0.532	0.379	0.196576
Unc79	1.25345e-05	-1.29284	0.077	0.192	0.197782
Csrnp3	1.25456e-05	-0.963977	0.181	0.315	0.197958
Echs1	1.25747e-05	0.48523	0.577	0.431	0.198416
Prxl2b	1.26298e-05	0.496163	0.621	0.494	0.199286
Kcnd3	1.27355e-05	-0.967518	0.198	0.329	0.200953
Prnp	1.27537e-05	-0.200957	1	0.994	0.201241
Klhl4	1.29186e-05	0.522215	0.504	0.355	0.203843
Homer2	1.31681e-05	-1.16163	0.113	0.237	0.20778
Ap2m1	1.32647e-05	-0.650341	0.383	0.508	0.209303
Ube2b	1.34498e-05	-0.373162	0.726	0.796	0.212225
Pten	1.36279e-05	-0.414364	0.73	0.798	0.215035
Tmcc1	1.36583e-05	0.359065	0.79	0.705	0.215514
Cacna1g	1.37414e-05	-2.05996	0.028	0.122	0.216825
Utp14b	1.39207e-05	0.587932	0.472	0.33	0.219655
Fam219a	1.45663e-05	-0.51767	0.431	0.571	0.229842
Tmod2	1.46038e-05	0.205872	0.988	0.962	0.230434
Fmnl1	1.465e-05	-1.29509	0.081	0.196	0.231162
Atp1a2	1.47648e-05	0.185024	0.996	0.985	0.232974
Sobp	1.48582e-05	-0.897402	0.234	0.366	0.234448
Sowaha	1.48944e-05	-1.22507	0.117	0.239	0.235019
Nfe2l2	1.51583e-05	0.453946	0.52	0.362	0.239182
Usp29	1.53412e-05	-1.40362	0.069	0.179	0.242069
Trps1	1.53846e-05	0.524714	0.48	0.33	0.242754
Fam217b	1.54584e-05	-1.2786	0.085	0.2	0.243918
Grik5	1.55009e-05	-0.602521	0.395	0.53	0.244589
Grin2a	1.56115e-05	-0.824616	0.23	0.365	0.246334
Kcnab1	1.5669e-05	-0.977615	0.319	0.436	0.247241
Ccdc74a	1.57704e-05	0.435447	0.452	0.293	0.248842
Rgs7bp	1.65017e-05	-0.822791	0.335	0.452	0.260381
Idh3a	1.67549e-05	-0.487569	0.609	0.689	0.264375
Dnajc6	1.67843e-05	-0.512832	0.496	0.63	0.264839
Ephx4	1.69462e-05	-0.744804	0.306	0.439	0.267395
Sgtb	1.70049e-05	-1.78695	0.036	0.133	0.268321
Grm5	1.70975e-05	-1.38032	0.073	0.184	0.269781
Cxxc4	1.71478e-05	-1.27564	0.081	0.195	0.270576
Usp54	1.74058e-05	0.399405	0.734	0.602	0.274646
Camk2n1	1.75254e-05	0.236919	1	0.988	0.276533
Sfrp1	1.78186e-05	0.669284	0.282	0.16	0.28116
Dclk1	1.83038e-05	-0.748508	0.435	0.544	0.288815
Nde1	1.83289e-05	0.513165	0.544	0.406	0.289212
Fam234a	1.84234e-05	0.638539	0.476	0.342	0.290702
4931406P16Rik	1.86036e-05	0.46677	0.585	0.434	0.293546
Sept7	1.86223e-05	0.196107	0.968	0.957	0.293841
Srsf6	1.90417e-05	0.312103	0.847	0.763	0.300458
Nkx6-2	1.93192e-05	0.50782	0.601	0.483	0.304838
Ntm	1.93761e-05	-0.718304	0.435	0.535	0.305736
Aak1	1.94462e-05	-0.662617	0.375	0.501	0.306841
Wipi1	1.94563e-05	0.513004	0.516	0.365	0.307
Akr7a5	1.96127e-05	0.420212	0.556	0.393	0.309469
Lrrtm2	1.96149e-05	-0.768122	0.27	0.404	0.309503
Slc25a18	1.97969e-05	-1.16016	0.097	0.215	0.312375
Syn1	1.98771e-05	-0.831511	0.323	0.447	0.313641
Ncam1	2.00877e-05	0.242296	0.923	0.903	0.316963
Ar	2.01438e-05	-2.37831	0.016	0.099	0.317849
Ypel4	2.01499e-05	-0.869408	0.194	0.327	0.317945
Kif5c	2.03557e-05	0.237782	0.988	0.954	0.321192
Snph	2.05759e-05	-0.813237	0.214	0.35	0.324668
Ccna2	2.05845e-05	0.972192	0.173	0.083	0.324802
Snx1	2.08202e-05	0.344604	0.806	0.69	0.328522
Cacna1b	2.09293e-05	-2.31301	0.016	0.099	0.330243
Eef1d	2.10171e-05	0.409298	0.69	0.546	0.331629
Entpd6	2.11959e-05	-1.18384	0.089	0.204	0.33445
Fmnl2	2.12064e-05	0.529929	0.565	0.437	0.334615
Bok	2.12175e-05	-1.41611	0.077	0.186	0.334791
Gdi1	2.1473e-05	-0.39615	0.79	0.851	0.338822
Slc35f1	2.18475e-05	-1.04463	0.113	0.235	0.344731
Car11	2.19885e-05	-0.622704	0.556	0.647	0.346957
Cd200	2.20555e-05	-1.09354	0.109	0.229	0.348014
Ankrd42	2.21282e-05	-1.48209	0.048	0.149	0.34916
Cdipt	2.21636e-05	-0.572609	0.419	0.543	0.349719
Folh1	2.28616e-05	0.643131	0.411	0.281	0.360733
Adgra1	2.31982e-05	-1.26664	0.093	0.207	0.366045
Flrt2	2.3216e-05	-1.0298	0.117	0.239	0.366325
Trim46	2.32626e-05	-1.03154	0.133	0.257	0.36706
Ccdc184	2.34106e-05	-1.82907	0.032	0.124	0.369396
Nedd4l	2.36239e-05	-0.69161	0.335	0.465	0.372761
Ppp1r3c	2.38861e-05	0.525645	0.496	0.356	0.376899
Ica1l	2.44975e-05	-1.20198	0.085	0.198	0.386546
Sema6a	2.45161e-05	0.388578	0.681	0.54	0.38684
Oxsr1	2.4885e-05	0.347079	0.806	0.688	0.39266
Ndrg2	2.51449e-05	0.208703	1	0.986	0.396761
Prkaca	2.54904e-05	-0.495483	0.484	0.611	0.402213
Hlf	2.56256e-05	-0.851015	0.258	0.386	0.404347
Gas7	2.56594e-05	-0.332914	0.903	0.893	0.40488
Pcolce2	2.61972e-05	0.485655	0.431	0.282	0.413366
Nxph4	2.65384e-05	-1.69426	0.052	0.152	0.41875
Tob2	2.66147e-05	0.530158	0.565	0.444	0.419954
Pde1a	2.67269e-05	-0.979044	0.282	0.4	0.421724
Plxnb3	2.67618e-05	0.384807	0.661	0.495	0.422274
Akap5	2.68543e-05	-1.37886	0.089	0.199	0.423733
Dlgap1	2.71871e-05	-0.509594	0.653	0.709	0.428986
R3hdm2	2.73574e-05	-0.483876	0.532	0.648	0.431673
Ankfn1	2.74365e-05	-1.41498	0.077	0.185	0.432921
Chst10	2.77193e-05	-0.984392	0.157	0.282	0.437383
Rusc1	2.78137e-05	-0.861598	0.218	0.345	0.438872
Arap1	2.78225e-05	0.681061	0.335	0.21	0.439011
Rab14	2.82874e-05	-0.311589	0.819	0.868	0.446346
Elovl5	2.85427e-05	0.45698	0.573	0.429	0.450375
Pfn2	2.8592e-05	-0.373594	0.843	0.86	0.451154
Rasal1	2.88069e-05	-0.734426	0.254	0.389	0.454543
Map7d1	2.89293e-05	0.213055	0.968	0.941	0.456475
Eps15	2.90307e-05	0.207309	0.931	0.933	0.458075
Chtop	2.91579e-05	0.397009	0.633	0.466	0.460083
Ndufb5	2.94686e-05	-0.340784	0.762	0.813	0.464986
Rbbp7	2.95137e-05	-0.613514	0.359	0.49	0.465697
Unc5a	2.96377e-05	-0.903902	0.226	0.352	0.467653
Birc5	3.00007e-05	1.83044	0.069	0.019	0.473381
Syt16	3.01894e-05	-1.04233	0.145	0.268	0.476359
Arhgap33	3.07888e-05	-0.550053	0.431	0.558	0.485816
Gprasp2	3.08161e-05	-0.860319	0.161	0.291	0.486246
Vcan	3.08525e-05	0.65492	0.395	0.265	0.486821
Galnt14	3.12835e-05	-1.30937	0.081	0.189	0.493623
Ugcg	3.14124e-05	-0.672434	0.302	0.434	0.495656
Lrrtm3	3.14996e-05	-1.02054	0.125	0.246	0.497032
Ube2d1	3.15697e-05	0.390211	0.69	0.544	0.498138
Actn2	3.19194e-05	-1.24608	0.097	0.211	0.503657
Sptbn4	3.20621e-05	-0.86874	0.238	0.362	0.505908
Emc4	3.2185e-05	-0.587874	0.363	0.498	0.507848
Rims4	3.22435e-05	-1.07799	0.133	0.252	0.508771
Noct	3.22517e-05	-0.916713	0.121	0.244	0.5089
Kctd16	3.22884e-05	-0.888897	0.218	0.346	0.509479
Amy1	3.25575e-05	0.704908	0.359	0.237	0.513725
Cacnb2	3.28708e-05	-1.2344	0.085	0.195	0.518668
Adra2a	3.36161e-05	-1.04284	0.169	0.291	0.530429
Adgrb3	3.36633e-05	-0.496537	0.496	0.61	0.531173
Resp18	3.38364e-05	-0.761999	0.226	0.36	0.533904
Scn1a	3.38399e-05	-0.887708	0.181	0.308	0.53396
Col25a1	3.38693e-05	-1.61186	0.044	0.14	0.534424
Abhd8	3.42145e-05	-0.703177	0.323	0.448	0.53987
Mapk3	3.47217e-05	0.291459	0.871	0.755	0.547873
Klf10	3.52517e-05	-1.22458	0.069	0.174	0.556237
Spryd3	3.54065e-05	-0.761909	0.238	0.368	0.558679
Hepacam	3.60944e-05	0.35441	0.706	0.572	0.569534
Abhd17b	3.61329e-05	0.398902	0.685	0.567	0.57014
Pou3f2	3.62486e-05	0.775991	0.278	0.165	0.571966
1700025G04Rik	3.64967e-05	-0.770826	0.214	0.348	0.575881
Fam57b	3.6522e-05	-1.12798	0.125	0.241	0.57628
Prdx5	3.66423e-05	-0.523502	0.464	0.581	0.57818
Cers1	3.69785e-05	-0.560086	0.355	0.503	0.583484
Clu	3.69975e-05	0.125875	1	0.985	0.583783
Plekhm2	3.72252e-05	0.494197	0.565	0.442	0.587377
Avpi1	3.72906e-05	-2.08951	0.02	0.102	0.588409
Ryr2	3.74136e-05	-0.551861	0.427	0.553	0.590349
Gm42517	3.81813e-05	-1.16101	0.097	0.209	0.602464
Stk25	3.81878e-05	-0.327173	0.786	0.857	0.602565
Plpp1	3.90604e-05	-1.4326	0.056	0.156	0.616334
Elovl1	3.93896e-05	0.42469	0.577	0.429	0.621529
Tcf25	3.94249e-05	-0.401469	0.702	0.76	0.622086
Cdh20	3.96575e-05	0.594222	0.415	0.281	0.625756
Itgb1	3.97139e-05	0.41898	0.625	0.487	0.626646
Gsn	3.97484e-05	0.42915	0.661	0.52	0.62719
Snx30	3.98827e-05	0.575247	0.403	0.27	0.629308
Rit2	3.99557e-05	-1.0925	0.101	0.214	0.63046
Ctnna3	4.02323e-05	0.534983	0.427	0.291	0.634825
Mfge8	4.03437e-05	0.461734	0.669	0.542	0.636584
Shfl	4.12606e-05	-1.00507	0.105	0.221	0.651051
Zdhhc22	4.14986e-05	-1.17962	0.101	0.212	0.654807
Gpt	4.18201e-05	0.649154	0.339	0.214	0.659879
Sdc1	4.2457e-05	3.34234	0.024	0.002	0.669929
Gad2	4.27248e-05	-0.686502	0.46	0.575	0.674155
Lingo3	4.27569e-05	-1.2344	0.073	0.178	0.674661
Tmem150c	4.30034e-05	-0.967518	0.149	0.27	0.678551
Dlat	4.36692e-05	-0.597912	0.331	0.467	0.689056
Cdk5rap2	4.37761e-05	0.545954	0.44	0.304	0.690744
Atp1b3	4.42749e-05	0.25917	0.919	0.817	0.698614
Scube1	4.44632e-05	-1.65264	0.044	0.137	0.701584
Fkbp1a	4.50259e-05	-0.308674	0.992	0.984	0.710464
Prkacb	4.50414e-05	-0.285255	0.899	0.919	0.710708
Cuedc1	4.52454e-05	0.494011	0.532	0.395	0.713927
Cacnb3	4.52768e-05	-0.677747	0.343	0.468	0.714422
Sec23a	4.56352e-05	-0.534966	0.367	0.504	0.720078
Cpne7	4.56987e-05	-1.77083	0.044	0.136	0.72108
Dusp6	4.5765e-05	-0.809846	0.185	0.314	0.722126
Kpna1	4.58553e-05	-0.549387	0.399	0.527	0.723551
Zc2hc1a	4.60774e-05	-0.858425	0.157	0.282	0.727056
Rtkn2	4.61453e-05	0.761152	0.306	0.191	0.728127
Nceh1	4.62417e-05	-0.622857	0.395	0.506	0.729647
Sulf1	4.65367e-05	-1.10245	0.125	0.24	0.734303
Vmp1	4.67811e-05	0.328131	0.806	0.737	0.738159
Ptprz1	4.73503e-05	0.305368	0.839	0.72	0.747141
Fermt2	4.73797e-05	0.34901	0.734	0.635	0.747604
Metrn	4.76052e-05	0.319909	0.827	0.682	0.751163
Rassf7	4.76565e-05	3.70491	0.02	0.001	0.751972
Pcdh20	4.76934e-05	-1.72136	0.044	0.136	0.752555
Camkk1	4.77183e-05	-0.900403	0.165	0.288	0.752948
Mcmbp	4.92748e-05	0.480414	0.508	0.368	0.777508
Spata2l	4.94561e-05	-1.29509	0.069	0.171	0.780368
Hnrnph3	5.07591e-05	0.494011	0.524	0.388	0.800928
Lmtk2	5.08692e-05	-0.987349	0.125	0.242	0.802665
Sema3e	5.20334e-05	-1.28481	0.085	0.19	0.821034
Igsf11	5.25764e-05	0.448856	0.617	0.495	0.829604
Kcnc4	5.25987e-05	-1.02573	0.149	0.267	0.829955
Tk1	5.27135e-05	1.76631	0.069	0.02	0.831766
Mcu	5.3132e-05	-0.912898	0.149	0.27	0.838369
Cdyl	5.34459e-05	0.364182	0.73	0.631	0.843324
Pmp22	5.39556e-05	0.49086	0.508	0.363	0.851365
Ermp1	5.40321e-05	0.523712	0.532	0.407	0.852573
Emp2	5.41604e-05	0.632395	0.359	0.235	0.854596
Lpcat4	5.43624e-05	-0.787958	0.335	0.443	0.857784
Nrsn2	5.44321e-05	-0.827587	0.169	0.295	0.858885
Dnajc24	5.64986e-05	0.563552	0.423	0.293	0.891492
Nat14	5.67135e-05	-0.773684	0.181	0.31	0.894882
Cdk19	5.72024e-05	0.403959	0.714	0.583	0.902597
Nkd1	5.73953e-05	0.539099	0.415	0.282	0.905641
Endod1	5.80484e-05	0.388358	0.621	0.478	0.915946
Slitrk3	5.98582e-05	-1.02471	0.125	0.239	0.944502
Mvb12b	6.05969e-05	0.34857	0.754	0.634	0.956158
Tafa2	6.09702e-05	-2.02301	0.032	0.117	0.962049
Pfdn2	6.13238e-05	0.295954	0.891	0.833	0.967628
Hs6st3	6.24942e-05	-1.45698	0.056	0.152	0.986096
Gal3st3	6.29529e-05	-1.1957	0.085	0.19	0.993334
Map1lc3a	6.44881e-05	-0.413771	0.714	0.766	1
Dpy19l1	6.4874e-05	0.293428	0.831	0.742	1
Morf4l2	6.49447e-05	-0.434306	0.536	0.655	1
Ngef	6.53362e-05	-0.798627	0.605	0.652	1
Actl6b	6.55466e-05	-1.01113	0.173	0.289	1
Epha4	6.57972e-05	-0.702458	0.371	0.481	1
Map9	6.5989e-05	-0.788907	0.181	0.307	1
Mcam	6.65132e-05	0.567095	0.387	0.259	1
E130308A19Rik	6.69377e-05	0.48179	0.492	0.352	1
Pitpnm1	6.7355e-05	-0.578131	0.319	0.452	1
Acsl4	6.75455e-05	-0.708574	0.214	0.343	1
Hpcal1	6.78253e-05	-0.762698	0.169	0.296	1
Ss18	6.79977e-05	0.482515	0.508	0.374	1
Pik3c2b	6.85701e-05	0.380632	0.73	0.614	1
Neo1	6.86136e-05	0.311936	0.794	0.66	1
Nxph3	6.86273e-05	-1.10002	0.242	0.351	1
Cenpb	6.89147e-05	0.262723	0.895	0.766	1
Mad2l2	6.94624e-05	0.634518	0.339	0.218	1
Gstk1	7.00503e-05	0.688229	0.323	0.207	1
Prdm8	7.05316e-05	-3.7627	0.004	0.069	1
Chrm1	7.07291e-05	-1.66665	0.036	0.122	1
Abhd4	7.15632e-05	0.306142	0.75	0.601	1
Cds1	7.16662e-05	-0.859415	0.165	0.286	1
Slc17a7	7.17253e-05	-0.945446	0.758	0.768	1
Gng8	7.222e-05	1.03422	0.181	0.095	1
Iars	7.267e-05	0.390695	0.657	0.545	1
Asap1	7.26781e-05	-0.692685	0.383	0.494	1
Ldlrad3	7.29794e-05	0.82943	0.246	0.144	1
Syt11	7.36452e-05	0.145324	0.988	0.987	1
Slc1a2	7.41249e-05	-0.154889	1	1	1
Frmd8	7.5097e-05	0.367467	0.653	0.503	1
Dync1i1	7.51013e-05	-0.691406	0.331	0.444	1
Psme3	7.64354e-05	-0.628993	0.319	0.442	1
Cacng5	7.65928e-05	-1.38032	0.069	0.167	1
Ddx24	7.66789e-05	-0.416901	0.577	0.671	1
P3h4	7.68327e-05	0.615903	0.391	0.27	1
Ppfibp2	7.69824e-05	0.633546	0.375	0.253	1
Ick	7.76553e-05	0.496899	0.504	0.378	1
Lsm8	7.79996e-05	0.413142	0.589	0.449	1
Mcm6	7.83597e-05	0.919647	0.181	0.094	1
Pde4a	7.9206e-05	-0.840625	0.19	0.31	1
Cotl1	7.99184e-05	-0.705578	0.419	0.516	1
Myh10	8.03426e-05	-0.57691	0.383	0.5	1
Nisch	8.07346e-05	-0.25619	0.891	0.9	1
Lrfn5	8.09261e-05	-1.25702	0.069	0.167	1
Prpsap1	8.09524e-05	0.415401	0.597	0.457	1
Neto1	8.09569e-05	-0.900714	0.274	0.383	1
Cldn12	8.17903e-05	-1.12798	0.085	0.188	1
Smap2	8.21554e-05	-0.415164	0.593	0.704	1
Kcnmb4	8.21796e-05	-0.835855	0.222	0.34	1
Ptprj	8.23193e-05	-0.609158	0.315	0.444	1
Rtn3	8.32464e-05	-0.349814	0.927	0.918	1
Cyp27a1	8.37455e-05	0.670142	0.31	0.196	1
Arhgap6	8.41826e-05	-2.77083	0.008	0.075	1
Btrc	8.44869e-05	-0.553611	0.339	0.472	1
Nfia	8.55497e-05	0.342338	0.677	0.558	1
Ctnnd1	8.63076e-05	0.570001	0.456	0.339	1
Tob1	8.6521e-05	0.328645	0.718	0.616	1
Olfm3	8.65498e-05	-1.44077	0.056	0.149	1
Sms	8.71247e-05	-0.957499	0.129	0.242	1
Ube2w	8.72411e-05	-0.524471	0.351	0.484	1
Hecw1	8.79111e-05	-1.15533	0.085	0.187	1
Gpr26	8.81652e-05	-0.998996	0.121	0.232	1
Map3k12	8.9358e-05	-0.585418	0.315	0.444	1
Ctnnd2	9.02906e-05	-0.491837	0.46	0.587	1
Cep170b	9.16011e-05	-0.8094	0.266	0.38	1
Ogfrl1	9.21702e-05	-0.642191	0.407	0.517	1
Ankrd45	9.42669e-05	-0.876042	0.173	0.29	1
Gnb5	9.45918e-05	-0.631886	0.423	0.533	1
Map3k9	9.51846e-05	-1.31004	0.069	0.165	1
Tomm6	9.5524e-05	-0.307532	0.758	0.845	1
Chst15	9.55504e-05	-1.08795	0.093	0.198	1
Cdk14	9.62975e-05	-0.718959	0.315	0.428	1
Ifngr2	9.80071e-05	-0.76758	0.19	0.312	1
Dusp8	9.91825e-05	-0.59035	0.359	0.481	1
Zfp280c	0.000100518	0.48074	0.544	0.417	1
Tbc1d14	0.000100971	0.359724	0.677	0.551	1
Arhgap1	0.000101608	-0.681151	0.258	0.381	1
Czib	0.000101695	0.454983	0.524	0.389	1
Mex3d	0.000102326	0.62425	0.363	0.245	1
Ube2o	0.00010248	-0.717998	0.226	0.35	1
Mast1	0.000102857	-1.03577	0.133	0.243	1
Klhl3	0.000102893	-0.953765	0.117	0.227	1
Efna3	0.000103057	-1.09095	0.105	0.211	1
Grip1	0.000104201	-1.19395	0.065	0.16	1
Snn	0.000105141	-0.485139	0.536	0.621	1
Atg4c	0.00010527	0.479165	0.54	0.416	1
Ppp1r15b	0.000105463	0.487677	0.456	0.323	1
Hs3st4	0.000105716	-1.12213	0.145	0.253	1
Nol6	0.000107709	-1.36732	0.052	0.143	1
Rftn2	0.000108241	0.605372	0.464	0.349	1
Brd3os	0.000109139	-0.99775	0.093	0.198	1
Rnft2	0.000109299	-0.824098	0.177	0.295	1
Rc3h1	0.000109342	0.416476	0.589	0.457	1
Rundc3a	0.000109451	-0.317741	0.798	0.843	1
Kcnc1	0.000110141	-0.784807	0.165	0.285	1
Med22	0.000110282	0.567719	0.383	0.261	1
Muc3a	0.000110587	-1.27237	0.04	0.127	1
Trem2	0.000113456	-1.05531	0.113	0.22	1
Nrg3	0.000114954	-1.21634	0.077	0.174	1
Gadd45a	0.000115711	-0.953765	0.21	0.324	1
Zhx2	0.000115975	0.527823	0.444	0.318	1
Epha10	0.000116076	-1.67801	0.04	0.124	1
Pnpo	0.000116543	-1.27641	0.065	0.159	1
Tmem121b	0.000116912	-1.36548	0.056	0.147	1
Sez6l2	0.000118822	0.251049	0.935	0.9	1
Hs6st2	0.000118842	-1.3482	0.056	0.147	1
Sema5a	0.000120136	-0.660274	0.371	0.484	1
Srpk3	0.000120213	0.602097	0.335	0.217	1
Htr2c	0.000120829	-1.34637	0.069	0.163	1
Rhog	0.000122209	0.334031	0.766	0.668	1
Atl3	0.000122364	0.404513	0.544	0.407	1
Kcnj4	0.000122737	-1.14952	0.109	0.212	1
Spred2	0.00012373	-0.794619	0.19	0.308	1
Mrgprf	0.000125189	2.79802	0.028	0.004	1
Hs3st1	0.000125288	0.499676	0.48	0.353	1
Adamts4	0.000125356	0.371484	0.609	0.471	1
Clmn	0.000126183	0.280467	0.79	0.665	1
Fgf13	0.00012627	-0.636629	0.327	0.437	1
Dlgap2	0.00012644	-0.591709	0.238	0.37	1
Dazap2	0.000128141	0.246413	0.855	0.771	1
Jtb	0.000130907	0.415851	0.585	0.451	1
Bahd1	0.000132028	-1.25509	0.06	0.153	1
Tceal6	0.000133238	-0.838124	0.177	0.293	1
Nek7	0.000133353	0.422455	0.629	0.504	1
Far2	0.000134568	-1.59155	0.036	0.118	1
Cacna1h	0.000134637	-1.85406	0.024	0.099	1
Cat	0.000135332	0.500549	0.472	0.344	1
Lrrn3	0.000136273	-0.790788	0.194	0.311	1
Cdh24	0.000136559	-1.29509	0.125	0.227	1
Fah	0.000137362	0.438767	0.54	0.422	1
Zdhhc21	0.000137368	0.628697	0.375	0.26	1
Doc2b	0.000138904	-1.18217	0.081	0.178	1
Tomm5	0.000139193	-0.663563	0.234	0.357	1
Rab40b	0.000139817	-0.890039	0.133	0.244	1
Sv2a	0.000141062	-0.378961	0.722	0.796	1
Ergic1	0.0001415	-0.759465	0.202	0.32	1
Gm1043	0.000141816	-1.51866	0.04	0.123	1
Hhip	0.000141998	0.67851	0.315	0.204	1
Kctd12	0.000142388	-1.03418	0.198	0.309	1
Srrm3	0.000143462	-1.16882	0.085	0.183	1
Pigq	0.000144267	0.348956	0.702	0.603	1
Drap1	0.000144971	0.260419	0.895	0.851	1
Cntn4	0.000146261	-1.02183	0.081	0.179	1
S100a1	0.000146538	0.256217	0.879	0.795	1
Syde2	0.000147698	1.00705	0.165	0.085	1
Fam129b	0.000148606	0.625956	0.403	0.289	1
Atp6ap1	0.000148989	-0.318195	0.863	0.884	1
Cln8	0.000149361	0.448395	0.577	0.465	1
Ppp1r9a	0.000149482	-0.575721	0.456	0.563	1
Pla2g7	0.000149757	0.308332	0.714	0.577	1
Zkscan16	0.000150499	-1.14595	0.081	0.178	1
Mypop	0.000151813	-1.05725	0.081	0.179	1
Gnptab	0.000151843	0.473686	0.56	0.443	1
Col11a2	0.00015407	0.591017	0.371	0.254	1
Ak3	0.000154149	0.298915	0.714	0.567	1
Rcan2	0.000154398	0.260401	0.879	0.797	1
Nab2	0.00015459	-1.20956	0.073	0.167	1
Ralgds	0.000154793	0.303956	0.79	0.681	1
Sh3d19	0.000155187	0.543227	0.407	0.282	1
Limd1	0.000157085	0.554155	0.379	0.259	1
Dlgap4	0.000158344	-0.547082	0.504	0.591	1
Pxdn	0.000158568	0.392964	0.488	0.345	1
Lsm14a	0.00015958	0.391926	0.702	0.591	1
Tmem35a	0.00016058	-0.871643	0.165	0.277	1
Nefh	0.000160763	-3.04998	0.004	0.063	1
Sorcs2	0.000162572	-1.09889	0.113	0.215	1
Pcmt1	0.000163071	-0.497286	0.456	0.571	1
Rassf8	0.000163234	0.489007	0.528	0.402	1
Cox8a	0.000163939	0.205062	0.984	0.962	1
Plekhg5	0.000164767	-1.05638	0.093	0.193	1
Wrap53	0.00016665	0.603491	0.399	0.283	1
Brsk1	0.000166789	-0.362053	0.75	0.791	1
Josd2	0.000167309	0.380371	0.633	0.494	1
Arpc2	0.000167447	-0.497852	0.548	0.636	1
Rab15	0.000170026	-0.777463	0.476	0.535	1
Ids	0.000172265	-0.502849	0.464	0.571	1
Mbnl2	0.000172481	0.277454	0.859	0.776	1
Madd	0.000173168	-0.683282	0.343	0.45	1
Ina	0.000173907	-0.845289	0.157	0.269	1
Gm42372	0.000174491	-0.711455	0.258	0.374	1
Grik3	0.00017531	-0.833556	0.234	0.346	1
Hsp90aa1	0.000176109	-0.219668	1	0.995	1
Dnajb5	0.000176361	-0.671711	0.242	0.36	1
Prpf39	0.000176379	0.505235	0.46	0.337	1
Dennd2a	0.000177802	0.624135	0.331	0.219	1
Sh3kbp1	0.000180606	0.4023	0.629	0.52	1
Rerg	0.000181498	-2.40362	0.012	0.077	1
Slc32a1	0.000182049	-1.25418	0.073	0.165	1
Dctn3	0.000182726	-0.323858	0.673	0.777	1
B2m	0.000183344	-0.577093	0.585	0.637	1
Hspb8	0.000183934	0.500425	0.383	0.261	1
Nr1h2	0.000185827	0.346538	0.665	0.524	1
Ociad1	0.000186237	-0.322352	0.742	0.812	1
Msi2	0.000187317	0.609887	0.379	0.267	1
Eci1	0.000187578	0.412538	0.496	0.359	1
Mturn	0.00018832	0.423864	0.597	0.491	1
Nfasc	0.000188489	0.202011	0.964	0.912	1
Lratd1	0.000188837	-0.992264	0.133	0.238	1
Zic3	0.000188857	-2.58049	0.008	0.07	1
Cdkn2c	0.00018898	0.846184	0.238	0.144	1
Cpd	0.000189461	0.352637	0.698	0.608	1
Amigo2	0.000192691	-2.04998	0.024	0.096	1
Hint3	0.000192813	0.417943	0.605	0.504	1
Hrh3	0.000192896	-0.744703	0.242	0.354	1
Slc1a1	0.000194174	-0.733665	0.21	0.327	1
Pja1	0.000194792	-0.43805	0.532	0.619	1
Slc25a12	0.000197465	-0.51046	0.419	0.529	1
Socs7	0.000198933	-0.626824	0.238	0.359	1
Gpr17	0.000199092	0.396046	0.56	0.42	1
Tex52	0.000199299	0.832663	0.222	0.13	1
Ankrd40	0.000199357	0.429728	0.601	0.491	1
Slc23a2	0.000199743	-0.756907	0.206	0.32	1
Vps37d	0.000199985	-1.26779	0.056	0.144	1
Fan1	0.000200118	0.482515	0.431	0.304	1
Nrxn2	0.000201425	-0.327097	0.819	0.864	1
Nlgn3	0.000201467	-0.509251	0.31	0.44	1
Idh1	0.000201737	0.406949	0.544	0.417	1
Aqp4	0.000201753	0.29417	0.565	0.424	1
St3gal4	0.000201778	0.431032	0.556	0.437	1
Mpzl1	0.000203706	0.523157	0.468	0.347	1
Grip2	0.000204232	-1.49744	0.04	0.121	1
Ajap1	0.000204369	-1.04403	0.105	0.205	1
Crebrf	0.000204654	0.476839	0.504	0.387	1
Scara3	0.000206019	0.422872	0.456	0.318	1
Arhgef3	0.000210093	-0.909802	0.185	0.294	1
Gsx1	0.000210401	2.48252	0.032	0.006	1
Panx2	0.00021164	-0.771203	0.157	0.27	1
Rap1gap2	0.000212751	-0.933166	0.149	0.256	1
Zfp423	0.000212953	-1.07645	0.093	0.19	1
Sgo2a	0.000215041	2.9273	0.024	0.003	1
Tnfrsf17	0.000215041	2.9273	0.024	0.003	1
Etl4	0.000215523	-0.844431	0.149	0.259	1
Opcml	0.000216263	-0.621342	0.456	0.548	1
Cnrip1	0.00021868	-1.00438	0.093	0.191	1
Scarb2	0.000218904	0.358867	0.698	0.579	1
Tmtc2	0.000219937	0.614521	0.327	0.216	1
Gng4	0.000219965	-0.723122	0.198	0.314	1
Mat2a	0.000220326	0.337946	0.722	0.61	1
Smox	0.000220881	0.402706	0.641	0.551	1
Vstm2l	0.000225032	-1.197	0.113	0.211	1
Spin1	0.000225215	-0.550265	0.367	0.476	1
Slc7a4	0.000225612	-0.861908	0.157	0.265	1
Kcnc2	0.000225847	-1.00068	0.141	0.248	1
Ttll4	0.000226126	0.680523	0.254	0.155	1
Ccdc92	0.000226547	-0.636665	0.23	0.35	1
Serpini1	0.000227182	-0.800389	0.476	0.551	1
Sh3tc2	0.000230133	0.713953	0.234	0.138	1
Lrrc24	0.000233168	-1.3089	0.044	0.126	1
Fkbp8	0.000233561	-0.279898	0.794	0.835	1
Ano4	0.000233794	0.430427	0.585	0.476	1
Lss	0.00023498	0.530366	0.383	0.266	1
Zmiz2	0.000235485	-0.392761	0.617	0.705	1
Il33	0.000235645	0.249456	0.859	0.746	1
Grb10	0.000237492	-1.21097	0.06	0.148	1
Rasgrf2	0.000237724	-1.37648	0.052	0.136	1
Gmpr	0.000238761	-0.928964	0.105	0.206	1
Scg5	0.000241557	-0.423087	0.641	0.712	1
Prkd3	0.000241817	0.597614	0.363	0.251	1
Lrrtm4	0.000242175	-1.13556	0.077	0.169	1
Wdr54	0.000243548	-0.937086	0.121	0.224	1
Cdh2	0.000245206	-0.566897	0.278	0.402	1
Ier5	0.000245773	-0.704483	0.21	0.326	1
Gnl1	0.000246868	-0.447614	0.431	0.554	1
Papss1	0.000247458	0.35689	0.714	0.587	1
Prps1	0.000248941	-0.999794	0.097	0.195	1
Map4	0.000250076	0.201475	0.956	0.928	1
Ica1	0.000251168	-0.885509	0.125	0.229	1
Kcnd2	0.000253272	-0.797214	0.202	0.314	1
Elfn1	0.00025775	-1.72136	0.032	0.107	1
Dpysl4	0.000258377	-0.930681	0.105	0.205	1
Cdh11	0.000259135	-0.61784	0.306	0.421	1
B3gat1	0.000260587	-0.561591	0.415	0.524	1
Cdkl5	0.000262296	-0.893861	0.149	0.255	1
Cacnb1	0.000262909	-0.959282	0.117	0.218	1
Trhde	0.000263349	-1.35687	0.056	0.141	1
Lamc3	0.000266717	2.40945	0.036	0.007	1
Efhd2	0.00026673	-0.734979	0.633	0.654	1
Numa1	0.00026723	0.383673	0.605	0.488	1
Rack1	0.000268054	0.170341	0.952	0.913	1
Jund	0.000270196	0.217949	0.968	0.944	1
Asph	0.000271161	-0.431028	0.427	0.553	1
Hcn1	0.00027191	-1.11138	0.089	0.183	1
Smad5	0.000272916	0.460558	0.516	0.4	1
Carns1	0.000274317	0.578375	0.339	0.227	1
Akt3	0.00027536	-0.394797	0.613	0.678	1
Ski	0.00027834	-0.306186	0.645	0.75	1
St8sia5	0.000278931	-0.786945	0.218	0.326	1
Scd3	0.000279056	0.697988	0.286	0.186	1
Rgs11	0.000279416	-1.07167	0.085	0.178	1
Tspan33	0.000279544	-1.38256	0.04	0.119	1
Smarcc1	0.000280479	0.426814	0.472	0.343	1
Ddah2	0.000285244	0.657602	0.315	0.21	1
Shisa9	0.000286532	-1.12798	0.085	0.177	1
Arpp21	0.0002866	-0.64247	0.661	0.712	1
Gstp1	0.000287642	0.298756	0.77	0.635	1
Gad1	0.000287938	-0.751068	0.206	0.314	1
Abca2	0.000288591	0.255971	0.851	0.739	1
Rhoa	0.000288761	0.252725	0.903	0.832	1
Nt5dc3	0.000288764	-0.834251	0.149	0.256	1
Tbc1d9	0.00028882	-0.652187	0.27	0.387	1
Trp53i11	0.000290943	-0.942856	0.173	0.281	1
Stx1a	0.000294367	-0.815417	0.319	0.418	1
Gtf3c2	0.000296021	0.50922	0.399	0.281	1
Btg1	0.000296426	0.441027	0.556	0.448	1
Dnaja2	0.00029903	-0.416996	0.5	0.61	1
Psd2	0.000300376	0.46958	0.415	0.293	1
Dysf	0.00030297	4.11995	0.012	0	1
Pced1a	0.00030297	4.11995	0.012	0	1
Spocd1	0.00030297	4.11995	0.012	0	1
Speg	0.000305625	-0.746788	0.185	0.297	1
Ptp4a1.1	0.000305983	0.495127	0.431	0.31	1
Rraga	0.000307169	-0.475906	0.379	0.497	1
Zfp664	0.000310162	0.273726	0.81	0.709	1
Kdm6a	0.000310871	0.534983	0.359	0.245	1
Sod2	0.000312498	-0.340511	0.669	0.744	1
Akap6	0.000312583	-0.408614	0.573	0.661	1
Sh3rf3	0.000313206	-1.30152	0.052	0.135	1
Wsb1	0.000313655	0.396095	0.621	0.508	1
Fis1	0.000315843	0.202865	0.948	0.918	1
Rheb	0.000317517	-0.361734	0.649	0.717	1
Chrna4	0.000318031	-1.05693	0.081	0.173	1
Zfp536	0.000320724	0.386119	0.617	0.515	1
Trpc3	0.00032302	-1.52915	0.04	0.117	1
Grk5	0.00032464	-1.13785	0.089	0.181	1
Usp35	0.000324648	-1.48886	0.036	0.111	1
Ypel2	0.000327626	0.325806	0.758	0.645	1
Bcl6	0.000330295	0.478399	0.379	0.261	1
Pcdhga11	0.000331235	0.516024	0.435	0.319	1
Pik3ip1	0.000334572	0.510735	0.415	0.299	1
C130074G19Rik	0.000338588	-0.99253	0.137	0.239	1
Plcb4	0.000338728	-0.796531	0.153	0.26	1
Tomm70a	0.000341773	-0.508644	0.536	0.611	1
Piga	0.000342778	0.57514	0.319	0.21	1
Inka2	0.000349846	-0.63697	0.27	0.386	1
C2cd2l	0.000354686	-0.669635	0.262	0.37	1
Ppp4r3a	0.000355131	-1.23995	0.056	0.139	1
Foxo4	0.000355472	0.591769	0.339	0.231	1
Arel1	0.000359771	-0.462152	0.52	0.606	1
Mast3	0.000360671	0.280358	0.819	0.75	1
Tmem30a	0.000363579	-0.471545	0.484	0.577	1
Col9a3	0.000364106	0.286089	0.448	0.316	1
Ylpm1	0.000370108	-0.44077	0.431	0.547	1
Zfr	0.00037511	-0.344632	0.657	0.717	1
Chst2	0.000383091	-0.404717	0.637	0.71	1
Rnaseh2b	0.000384558	0.598248	0.359	0.253	1
Epn1	0.000388091	-0.338411	0.645	0.7	1
Tbcd	0.000389961	0.363216	0.573	0.442	1
Klf15	0.000391935	0.415312	0.556	0.435	1
Itpr2	0.000394402	0.655998	0.306	0.206	1
Slc36a1	0.000395007	-1.13197	0.073	0.16	1
Edem1	0.000395058	0.454901	0.496	0.37	1
Nipsnap1	0.00039641	-0.817003	0.145	0.249	1
Spns2	0.000398327	0.54583	0.339	0.229	1
Hrk	0.000400408	-1.08765	0.081	0.17	1
Ahnak	0.00040251	0.420986	0.468	0.346	1
Med24	0.00040658	-0.516918	0.306	0.429	1
Apba2	0.000406688	-0.950444	0.113	0.21	1
Vxn	0.00040691	-0.916626	0.556	0.609	1
Itgb8	0.000407538	0.331801	0.649	0.525	1
Osbpl7	0.000407892	0.58198	0.367	0.259	1
Spdya	0.0004081	2.53498	0.028	0.005	1
B4galt1	0.000408659	-2.16546	0.012	0.071	1
Fbxo41	0.000412551	-1.62152	0.028	0.097	1
Chn2	0.000412701	0.287454	0.714	0.594	1
Etnk1	0.000412725	-0.304081	0.827	0.85	1
Arhgef19	0.000416553	0.510653	0.363	0.25	1
Hspa5	0.0004207	-0.298729	0.859	0.873	1
Plekha1	0.000430868	0.26006	0.875	0.745	1
Stx6	0.000431384	0.320197	0.774	0.699	1
Bard1	0.000432346	3.44187	0.016	0.001	1
Lingo4	0.000432346	3.44187	0.016	0.001	1
Sost	0.000432346	3.44187	0.016	0.001	1
Mtus2	0.000436215	-1.37191	0.044	0.121	1
Aco1	0.000436913	0.657155	0.294	0.195	1
Cpne6	0.000439003	-0.976916	0.097	0.19	1
Vgll4	0.000440034	0.499793	0.391	0.277	1
Akap11	0.00044403	-0.527885	0.395	0.495	1
Araf	0.000445964	-0.398039	0.516	0.618	1
Dyrk2	0.000446104	-0.806054	0.153	0.256	1
Mfhas1	0.000446368	-1.13197	0.073	0.159	1
Galnt16	0.000448968	-1.08334	0.069	0.154	1
Smim1	0.000450334	0.565356	0.387	0.281	1
Cyc1	0.000451302	-0.365164	0.492	0.614	1
Rpa2	0.000455905	0.942407	0.161	0.087	1
Zfhx3	0.000456519	-1.08596	0.085	0.173	1
Whrn	0.000456556	-1.12213	0.101	0.192	1
Ndufa5	0.000456826	-0.37892	0.556	0.645	1
Wac	0.000460807	-0.43049	0.472	0.571	1
Sh2d5	0.00046584	-1.02107	0.109	0.202	1
Ccdc88a	0.000466669	0.459432	0.496	0.391	1
Ythdc1	0.000471319	0.370839	0.629	0.52	1
Fam241b	0.000475862	-1.03463	0.081	0.169	1
Tenm4	0.000476281	-0.791746	0.153	0.256	1
Lamb1	0.000478024	-2.03386	0.016	0.077	1
Pccb	0.00048457	0.46884	0.468	0.354	1
Stx3	0.000485777	-1.20198	0.06	0.142	1
Epop	0.000486132	-0.668551	0.23	0.339	1
Prune2	0.000489966	-0.619594	0.194	0.304	1
Megf10	0.000493173	0.600917	0.347	0.244	1
Ift43	0.000497804	0.460344	0.407	0.29	1
Srpk2	0.000499319	-0.459624	0.444	0.545	1
Smap1	0.000499924	-0.517966	0.367	0.475	1
Egr4	0.000503024	-1.02892	0.081	0.169	1
Picalm	0.000504271	0.337791	0.738	0.665	1
Celsr1	0.000504799	0.660514	0.226	0.135	1
Usp15	0.000507577	-0.45826	0.359	0.48	1
Tns1	0.000508304	0.448047	0.508	0.397	1
Tmtc1	0.000511282	-0.648547	0.149	0.255	1
Sdk2	0.000511801	-0.89543	0.129	0.226	1
Micu3	0.000512899	-0.58407	0.323	0.428	1
Pop7	0.00051861	-1.07507	0.073	0.158	1
Slc38a1	0.000520006	-0.548582	0.335	0.443	1
Ogfod1	0.000521501	-0.631376	0.226	0.336	1
Krt222	0.000523279	-1.46502	0.036	0.108	1
Vps37c	0.000523394	0.551856	0.331	0.224	1
Mycn	0.000524032	0.976354	0.149	0.079	1
Xpo6	0.000524484	0.356013	0.625	0.523	1
Iqsec3	0.000525713	-0.834251	0.113	0.21	1
Tasor	0.0005277	0.458268	0.54	0.443	1
Creg2	0.000531687	-0.954402	0.097	0.188	1
Tcerg1l	0.000534785	-2.88005	0.004	0.055	1
Ptp4a3	0.000535237	-0.792182	0.206	0.308	1
Ptp4a2	0.00053543	0.274971	0.754	0.648	1
Zic4	0.00053597	-2.81079	0.004	0.055	1
Cdk17	0.000536956	-0.397604	0.633	0.696	1
Atp5g3	0.000547143	-0.282461	0.778	0.841	1
N4bp3	0.000550829	-1.28215	0.052	0.13	1
Klhdc3	0.000552004	-0.353986	0.641	0.727	1
Ehd1	0.000552016	0.649315	0.266	0.171	1
Dscam	0.000553281	-0.824345	0.125	0.223	1
Ccnk	0.000556116	0.54483	0.363	0.256	1
Fam189a1	0.000556898	-1.80289	0.02	0.083	1
Kcnv1	0.000557127	-1.33949	0.044	0.119	1
Ptpn11	0.000558002	0.227361	0.899	0.858	1
Snrk	0.000559029	-0.622257	0.198	0.307	1
Tm7sf3	0.000559133	0.406544	0.552	0.437	1
Aff3	0.000560584	-0.857335	0.125	0.222	1
Cmas	0.000560921	-0.758163	0.21	0.313	1
P4hb	0.000561824	0.313929	0.762	0.657	1
Ap3m1	0.000562109	0.475359	0.496	0.383	1
Mapk9	0.00056374	-0.406772	0.456	0.56	1
Itgav	0.000563811	0.363351	0.629	0.518	1
Vps35l	0.000567993	0.497015	0.431	0.32	1
Oaz2	0.000572864	-0.322277	0.629	0.721	1
Insm1	0.000574988	0.687994	0.19	0.109	1
Cadps2	0.000575042	-0.970087	0.129	0.224	1
Fars2	0.000577493	0.619872	0.274	0.177	1
Dner	0.000578865	-0.450177	0.335	0.455	1
Inppl1	0.000579245	0.438121	0.423	0.303	1
Nyap1	0.000579471	-0.671154	0.181	0.289	1
Ubr3	0.000579482	-0.359264	0.577	0.659	1
C1ql3	0.000581097	-0.985589	0.109	0.201	1
Plxna4	0.000582249	-0.842441	0.129	0.226	1
Tjp1	0.000586845	0.276347	0.766	0.648	1
Mat2b	0.000588557	-0.442297	0.431	0.535	1
Cops6	0.000589534	-0.289148	0.605	0.712	1
Sfxn3	0.00059258	-0.714891	0.198	0.303	1
Rnf11	0.000592582	-0.345436	0.734	0.801	1
Sema7a	0.000592923	-0.591774	0.343	0.443	1
Myh14	0.000594629	0.514402	0.395	0.288	1
Clvs1	0.000596401	-1.10547	0.06	0.141	1
Large1	0.000597758	-0.706603	0.242	0.346	1
Rnf208	0.000598238	-0.434386	0.379	0.5	1
Fem1b	0.000603368	-0.496251	0.347	0.459	1
Rtl6	0.000606801	-0.828422	0.121	0.217	1
Fgfr3	0.000608448	0.483381	0.411	0.3	1
Grm2	0.000611892	-2.81079	0.004	0.054	1
Cckbr	0.000618183	-0.880055	0.109	0.202	1
Hnrnpa2b1	0.000618317	0.229526	0.907	0.892	1
Tmem191c	0.000619779	-0.519653	0.319	0.434	1
Fut8	0.00062843	0.373344	0.589	0.48	1
Glrb	0.000629815	-0.338882	0.621	0.7	1
C1qb	0.00063031	-0.69273	0.395	0.481	1
Tbc1d10b	0.000631261	0.311763	0.694	0.584	1
Hspa4l	0.000631317	-0.421497	0.403	0.534	1
Spg20	0.000634245	0.438628	0.585	0.499	1
Ppp6r1	0.000636153	-0.392414	0.48	0.601	1
Rab1a	0.000637919	-0.308699	0.714	0.785	1
Ncl	0.00064165	0.222883	0.927	0.887	1
Faim2	0.000647325	-0.554556	0.504	0.579	1
Fsd1l	0.000650226	0.444167	0.419	0.303	1
Rasgrp3	0.000651039	0.591017	0.363	0.263	1
Cdkal1	0.000664486	0.498177	0.44	0.332	1
Tbc1d5	0.000665418	0.406783	0.528	0.418	1
Dhrs13	0.000665452	1.09528	0.113	0.054	1
Mcm3	0.000666146	1.01142	0.125	0.062	1
Tmem91	0.000670301	-1.42849	0.036	0.106	1
Atp6v0e	0.00067195	0.233198	0.81	0.697	1
Omp	0.000674833	1.41368	0.073	0.028	1
Pfn1	0.000678538	-0.373205	0.786	0.819	1
Amph	0.000681549	-0.488476	0.399	0.502	1
Tomm20	0.000683299	-0.272794	0.726	0.799	1
Degs1	0.000685739	0.33712	0.734	0.656	1
Sh3glb2	0.00068583	-0.360048	0.548	0.653	1
Nop53	0.000686928	0.434205	0.456	0.341	1
Arhgef4.1	0.000690883	-0.607036	0.21	0.319	1
Eri3	0.000695948	-0.418794	0.371	0.49	1
Zfp385b	0.000698847	-1.10502	0.077	0.16	1
Rbm24	0.000703803	-1.07507	0.073	0.155	1
Paqr9	0.000714784	-0.847487	0.101	0.191	1
Rin2	0.000716444	0.401127	0.44	0.318	1
Spon1	0.000716619	-0.702881	0.19	0.294	1
Ankrd34b	0.000720553	-1.23257	0.052	0.128	1
Pdha1	0.000725789	-0.290988	0.734	0.784	1
Vash1	0.000726633	0.364549	0.617	0.504	1
Alg2	0.000731354	-0.532508	0.294	0.403	1
Map3k5	0.000732154	-0.827587	0.137	0.233	1
Limd2	0.000742517	-0.58215	0.242	0.352	1
Eef1akmt1	0.000744869	-0.820676	0.117	0.211	1
Gnaz	0.000748072	-0.914325	0.097	0.186	1
Tesc	0.000749839	-0.898433	0.141	0.237	1
Chsy3	0.00075201	-1.01308	0.085	0.17	1
Lbp	0.000752873	-1.15859	0.077	0.159	1
U2af1	0.000755993	0.353175	0.589	0.485	1
Zfp955b	0.000758788	-0.742064	0.141	0.239	1
Jazf1	0.000760282	-1.40362	0.036	0.105	1
Zfyve21	0.000773461	0.548039	0.383	0.283	1
Fxyd6	0.000777196	0.445635	0.415	0.301	1
Dlx6	0.000777267	-1.59277	0.032	0.098	1
Cdon	0.000778993	0.739123	0.181	0.104	1
Psip1	0.000779209	-0.301519	0.71	0.772	1
Trnp1	0.000783222	-0.68741	0.21	0.311	1
Cacna1i	0.000788447	-0.924449	0.089	0.175	1
Samd12	0.000793647	-0.683018	0.173	0.276	1
Ube2v1	0.000795343	-0.586204	0.331	0.432	1
Abce1	0.000795458	-0.590548	0.206	0.312	1
Tpd52l1	0.000805987	-1.01912	0.081	0.164	1
Map1a	0.000806545	-0.246377	0.863	0.899	1
Cacna1d	0.000815586	-0.850671	0.121	0.213	1
Chchd6	0.000830044	-0.54302	0.274	0.386	1
Spsb1	0.000836528	0.385679	0.593	0.498	1
G2e3	0.00084102	0.585832	0.286	0.19	1
Abhd5	0.00084146	0.394975	0.52	0.412	1
Grk2	0.000845199	-0.404743	0.5	0.587	1
Lysmd2	0.000851049	-0.623019	0.27	0.369	1
Grsf1	0.000853763	-0.491784	0.323	0.432	1
Ostm1	0.000855939	-0.618264	0.222	0.327	1
Urm1	0.000863541	0.359444	0.524	0.406	1
Sesn1	0.000865795	0.344299	0.589	0.465	1
Pclaf	0.000867623	0.977926	0.101	0.046	1
Fam163b	0.000868048	-0.892027	0.161	0.255	1
Zfp219	0.000868321	0.508751	0.379	0.276	1
Skp1a	0.000869229	-0.187295	0.988	0.981	1
Abhd12	0.000871049	-0.377028	0.548	0.643	1
Nmt1	0.000875661	-0.445209	0.379	0.486	1
Gas2l1	0.000875718	-0.46197	0.266	0.386	1
Frmpd3	0.00088042	-1.35136	0.04	0.109	1
Pclo	0.000881544	-0.585485	0.359	0.457	1
Pcsk1	0.000886445	-1.07383	0.077	0.158	1
Plppr5	0.000891969	-0.747951	0.153	0.25	1
Sema3a	0.000894092	-1.67261	0.024	0.085	1
Sdc4	0.000895563	0.29177	0.681	0.584	1
Itih3	0.00090132	-1.64256	0.024	0.085	1
Lrrc73	0.000903202	-0.7444	0.145	0.242	1
Ehmt2	0.000905606	-0.316007	0.597	0.682	1
Serinc5	0.000909451	0.31115	0.653	0.534	1
6330403K07Rik	0.000910802	-0.443276	0.492	0.573	1
Dnajc9	0.00091826	0.573802	0.379	0.283	1
Stub1	0.000919088	-0.326177	0.569	0.668	1
Fat3	0.0009362	-1.17468	0.06	0.136	1
Syf2	0.00093686	0.345287	0.597	0.499	1
P4htm	0.000943273	-0.627289	0.242	0.343	1
Rorc	0.000945398	1.22182	0.085	0.036	1
Chd7	0.000946263	0.580426	0.315	0.218	1
Arxes2	0.000953132	-0.880055	0.105	0.193	1
Tbr1	0.000953512	-0.924449	0.089	0.173	1
A830018L16Rik	0.00095639	-1.14172	0.085	0.166	1
Spag8	0.000956946	-1.32189	0.052	0.125	1
Pde1b	0.000961116	-0.938269	0.246	0.339	1
Arhgap11a	0.000969281	0.853665	0.145	0.078	1
Wdr6	0.000972689	-0.717624	0.202	0.301	1
Psmb5	0.000973236	-0.539885	0.347	0.442	1
Cyld	0.000974997	-0.496268	0.44	0.534	1
Clec2l	0.000976832	-0.655349	0.19	0.291	1
Tmem80	0.000979034	0.476089	0.411	0.306	1
Tdrp	0.000980807	-1.52391	0.028	0.091	1
Klf16	0.000984951	-0.669376	0.173	0.274	1
Pdlim2	0.000986811	0.265306	0.73	0.61	1
Syt14	0.000991803	-1.29959	0.032	0.097	1
Prkar2b	0.000992469	-0.701315	0.222	0.32	1
Dzank1	0.000995065	-0.919583	0.105	0.192	1
Gm11549	0.000997133	-1.08019	0.081	0.161	1
Atp6v0b	0.00100196	-0.25608	0.762	0.812	1
Ptpru	0.00100791	-0.85406	0.105	0.193	1
Flrt1	0.00101024	-0.78022	0.169	0.264	1
Cbx6	0.00101624	-0.461255	0.427	0.528	1
Rims1	0.00102377	0.209792	0.855	0.742	1
Arid5b	0.0010238	0.424279	0.504	0.4	1
Smim10l1	0.00103553	-0.545099	0.266	0.373	1
Prelid1	0.00103712	-0.743002	0.149	0.245	1
Ccdc8	0.00103821	1.18135	0.093	0.042	1
Capza2	0.0010398	-0.234517	0.863	0.908	1
Lrrc3b	0.00104034	-1.59626	0.024	0.084	1
Lrfn1	0.0010419	-1.43805	0.032	0.096	1
Sh3pxd2b	0.00104251	0.708132	0.214	0.132	1
Ube2n	0.00104507	-0.628153	0.27	0.368	1
Ccdc85a	0.00104945	-0.81496	0.129	0.221	1
Dipk1b	0.00104964	-0.836698	0.149	0.241	1
Nfix	0.00105523	0.234644	0.891	0.833	1
Fam110b	0.00105865	-0.786945	0.109	0.199	1
Wdr13	0.00105938	-0.351889	0.544	0.642	1
Msra	0.00107267	-0.649049	0.181	0.282	1
Slc38a3	0.00107384	0.332043	0.532	0.411	1
Grm1	0.00108881	-0.943065	0.101	0.186	1
Rab35	0.00109542	-0.649827	0.181	0.282	1
Gsk3a	0.00109914	-0.3371	0.613	0.699	1
Aplf	0.00109941	2.31259	0.028	0.006	1
Adam32	0.00109941	2.31259	0.028	0.006	1
Creld1	0.00110105	-0.603346	0.185	0.289	1
Uqcr10	0.00111337	-0.219344	0.815	0.869	1
Gcnt2	0.00111534	-0.964119	0.093	0.176	1
Cdk18	0.00112036	0.341024	0.56	0.453	1
Map11	0.00112393	-0.740959	0.129	0.222	1
Brinp1	0.00112689	-0.403617	0.484	0.576	1
Arl4d	0.00113354	0.514402	0.391	0.289	1
Pcbp2	0.00113823	0.137082	0.996	0.987	1
Tnfrsf19	0.00114303	0.471789	0.444	0.343	1
Nras	0.00114725	0.296372	0.722	0.63	1
H3f3a	0.0011476	0.480934	0.742	0.66	1
Mfn1	0.00115257	0.330001	0.669	0.583	1
Shc2	0.00115574	-2.00934	0.012	0.064	1
Ola1	0.00116549	-0.770826	0.141	0.234	1
Cadps	0.00117822	-0.353454	0.665	0.736	1
Atp9b	0.0011864	0.344744	0.56	0.448	1
Pea15a	0.00119057	0.173589	0.976	0.934	1
Gmps	0.00119227	-0.507416	0.351	0.449	1
Micu2	0.00119302	0.397798	0.468	0.359	1
Pink1	0.00119335	0.144463	0.988	0.977	1
Anks1b	0.00119617	-0.181694	0.976	0.952	1
Snx17	0.00119781	0.400053	0.536	0.434	1
Nfkbia	0.00120636	0.364142	0.548	0.431	1
Tmem151b	0.00120701	-0.68741	0.218	0.315	1
Btbd6	0.00120743	-0.745125	0.165	0.26	1
Csf2ra	0.00121907	-1.36548	0.036	0.101	1
Itsn2	0.00122478	0.399361	0.556	0.464	1
Rpusd1	0.00122748	-0.600735	0.173	0.275	1
Coro6	0.00123107	-1.10887	0.052	0.124	1
Dclk2	0.00124371	0.534983	0.355	0.257	1
Sucla2	0.00125162	-0.508574	0.315	0.418	1
Lrrc51	0.00125397	-1.58049	0.032	0.095	1
Pdlim7	0.00125517	-0.756014	0.169	0.263	1
Mex3a	0.00125611	1.98244	0.036	0.009	1
Hjurp	0.00125835	0.520907	0.363	0.265	1
Plcl1	0.00125864	0.482515	0.464	0.363	1
Pstpip2	0.00127683	0.530084	0.327	0.229	1
Ackr1	0.001277	-1.16956	0.069	0.144	1
Flcn	0.00127734	0.509627	0.347	0.247	1
Nap1l3	0.0012817	-0.677562	0.157	0.253	1
Cnpy3	0.00128489	-1.00934	0.077	0.155	1
Col1a2	0.00129679	-1.65766	0.024	0.083	1
Aarsd1	0.00129686	-0.528343	0.29	0.393	1
Ccdc85c	0.00129713	-1.00107	0.077	0.155	1
Serp2	0.00130098	-0.555783	0.286	0.385	1
Cab39	0.00130245	-0.302892	0.573	0.673	1
Lzts2	0.00130572	0.397701	0.569	0.471	1
Mboat7	0.00131104	-0.508872	0.375	0.47	1
Ankrd50	0.00132078	-0.944185	0.085	0.165	1
Amer2	0.00132106	0.369712	0.577	0.466	1
Clstn2	0.00132121	-0.78022	0.161	0.254	1
Depdc7	0.00132567	0.970198	0.125	0.065	1
Cadm1	0.00132713	-0.416108	0.528	0.608	1
Inha	0.00133943	-1.12798	0.06	0.134	1
Zfp367	0.00134704	1.41951	0.06	0.022	1
Plpp3	0.00135732	0.191028	0.927	0.851	1
Klhdc2	0.0013621	-0.322908	0.532	0.635	1
Slc25a25	0.00136415	-0.692685	0.141	0.235	1
Ppp1r7	0.00137068	-0.342431	0.488	0.61	1
Napa	0.00137804	-0.2503	0.649	0.77	1
Bicd2	0.00137975	0.373038	0.565	0.467	1
Tceal3	0.0013855	-0.474236	0.367	0.47	1
Adcy9	0.00139019	-0.81624	0.097	0.181	1
Ctss	0.0013907	-0.589318	0.48	0.549	1
Gpr83	0.0013951	-1.52391	0.028	0.088	1
Ctnna1	0.00140349	0.287628	0.637	0.511	1
Oplah	0.00140402	0.514805	0.278	0.185	1
Cdkn1b	0.00140641	0.435692	0.448	0.346	1
Enoph1	0.00140673	0.360048	0.548	0.447	1
Vps45	0.00140887	-0.812368	0.117	0.204	1
Wdr7	0.0014112	-0.434915	0.387	0.494	1
Zfp91	0.00141295	0.240022	0.806	0.733	1
Plxna2	0.00141452	-0.754524	0.19	0.282	1
Arc	0.00141507	-0.460736	0.589	0.646	1
Sft2d1	0.00141884	0.860559	0.129	0.068	1
Eps8	0.00143181	-0.846888	0.125	0.212	1
Cdc16	0.00143738	0.453846	0.423	0.32	1
Prpf3	0.00143767	-1.22583	0.044	0.111	1
Rsrp1	0.00143845	0.222598	0.964	0.93	1
Smyd5	0.00144412	-1.17962	0.048	0.117	1
Mical1	0.00144684	0.945916	0.145	0.081	1
Flt4	0.00144961	2.70491	0.02	0.003	1
Atad2	0.00145039	1.0655	0.101	0.048	1
Cyp2j12	0.00145086	0.511825	0.363	0.265	1
Zfp365	0.00147303	-0.34024	0.718	0.778	1
Tgfa	0.00147473	0.320372	0.657	0.543	1
Hsbp1	0.00147519	-0.240706	0.806	0.866	1
Gins4	0.00148188	0.461454	0.383	0.28	1
Pcyt2	0.00148369	0.316514	0.677	0.581	1
Szrd1	0.00148494	0.441225	0.468	0.365	1
Dusp16	0.00148669	0.439014	0.435	0.334	1
Ppm1h	0.00149282	-0.623121	0.222	0.319	1
Nkiras1	0.00149658	-0.477251	0.48	0.544	1
Dpysl3	0.00150656	0.575625	0.347	0.251	1
Dock5	0.00151373	0.547864	0.29	0.198	1
Mdm2	0.00151771	0.392964	0.532	0.426	1
Fosl2	0.00152885	-0.935908	0.065	0.139	1
Inafm2	0.00152993	-0.769351	0.161	0.254	1
Sh3glb1	0.00153357	0.225936	0.819	0.723	1
Sipa1l3	0.00154046	-1.13304	0.056	0.127	1
Slmap	0.00155989	-0.449293	0.415	0.508	1
Tmem267	0.00156027	-0.640867	0.206	0.302	1
Slc24a3	0.00156066	-0.760166	0.222	0.313	1
Arhgap21	0.00156114	0.369339	0.577	0.474	1
Ccdc190	0.001589	0.402184	0.399	0.289	1
Camk1g	0.00158916	-1.47997	0.028	0.087	1
Rbm4b	0.00159571	0.605372	0.286	0.197	1
[truncated: 8,192 more rows]

## Sheet: TableS9D Active Neurons
gene	p_val	avg_log2FC	pct.1	pct.2	p_val_adj
Slc17a7	6.76057e-141	2.53862	1	0.698	1.06675e-136
Cplx3	2.19216e-133	3.73254	0.842	0.159	3.45901e-129
Snap25	7.59208e-128	1.88139	1	0.836	1.19795e-123
Nxph3	1.04259e-126	3.21964	0.852	0.179	1.64511e-122
Ccn2	3.46272e-124	3.59926	0.866	0.229	5.46382e-120
Vxn	1.57345e-114	2.62166	0.953	0.496	2.48274e-110
Rasgrp1	5.05271e-113	2.33321	0.98	0.375	7.97267e-109
Stxbp1	1.90868e-112	1.88345	0.993	0.722	3.0117e-108
Syp	4.88618e-110	1.93607	1	0.709	7.7099e-106
Cck	1.30072e-109	2.33945	0.96	0.472	2.0524e-105
Sh3gl2	1.81879e-109	2.04105	0.987	0.545	2.86987e-105
Sncb	6.76004e-109	2.37256	0.956	0.463	1.06667e-104
Syt13	1.19225e-107	2.37366	0.923	0.318	1.88126e-103
Nptx1	1.93321e-107	2.76822	0.866	0.288	3.05041e-103
B3galt2	2.56053e-107	2.87586	0.812	0.188	4.04026e-103
Basp1	7.98566e-107	2.23892	0.973	0.565	1.26006e-102
Dnm1	5.61812e-106	1.83932	0.997	0.706	8.86484e-102
Serpini1	8.89363e-106	2.38217	0.953	0.416	1.40333e-101
Gpm6a	8.19385e-104	1.24435	1	0.983	1.29291e-99
Efhd2	6.94905e-103	2.10781	0.963	0.559	1.09649e-98
Sv2b	1.16431e-102	2.42437	0.893	0.321	1.83716e-98
Slc6a17	9.34899e-102	2.27382	0.936	0.415	1.47518e-97
Diras2	3.10145e-101	2.15478	0.946	0.434	4.89378e-97
Rtn1	3.22861e-101	1.38219	1	0.903	5.09443e-97
Hpcal4	9.49864e-101	2.02185	0.97	0.564	1.49879e-96
Clstn1	3.87822e-100	1.84448	0.983	0.722	6.11944e-96
Scn1b	4.60187e-99	1.77511	0.99	0.583	7.26129e-95
Nr4a2	9.96534e-98	3.54896	0.644	0.097	1.57243e-93
Erc2	5.33099e-96	2.34652	0.896	0.34	8.41177e-92
Syt1	2.11478e-95	2.58606	0.836	0.262	3.33691e-91
Nell2	2.73351e-95	2.1732	0.913	0.375	4.31321e-91
Tmem132a	4.58823e-95	2.23035	0.899	0.404	7.23977e-91
Nos1ap	1.19859e-93	2.4279	0.846	0.281	1.89125e-89
Napb	2.0244e-93	2.10303	0.923	0.43	3.19431e-89
Kalrn	2.97183e-93	1.71845	0.997	0.604	4.68924e-89
Trp53i11	3.71614e-93	2.89367	0.701	0.133	5.8637e-89
Atp2b2	2.73726e-91	1.77302	0.98	0.607	4.31912e-87
Pde1a	3.91341e-91	2.51429	0.812	0.252	6.17496e-87
Stmn3	5.02642e-91	1.54238	0.997	0.719	7.93118e-87
Celf4	6.14994e-91	1.78078	0.973	0.553	9.70398e-87
Eef1a2	8.93493e-91	1.5854	0.99	0.722	1.40984e-86
Atp6v1g2	6.12439e-90	2.02605	0.926	0.534	9.66368e-86
Snca	1.62732e-89	1.89697	0.95	0.473	2.56775e-85
Tpbg	2.35734e-89	3.00013	0.691	0.149	3.71964e-85
Stx1b	5.59867e-89	1.7609	0.97	0.57	8.83414e-85
Bmerb1	1.39386e-88	1.84139	0.953	0.532	2.19936e-84
Syngr1	1.58517e-88	1.76092	0.956	0.587	2.50125e-84
Spock2	1.59475e-88	1.63399	0.973	0.648	2.51636e-84
Ndrg4	1.63598e-88	1.76975	0.99	0.617	2.58141e-84
Atp6v0c	1.85743e-88	1.21723	1	0.945	2.93084e-84
Dbi	2.96234e-88	-1.80234	0.852	0.995	4.67427e-84
Gabra1	6.4491e-88	1.9962	0.93	0.427	1.0176e-83
Snap91	1.41654e-87	1.65662	0.98	0.621	2.23515e-83
Rph3a	3.53711e-87	1.56529	0.98	0.722	5.58121e-83
Uchl1	4.91749e-87	1.47015	0.997	0.731	7.75931e-83
Ncald	3.15027e-86	1.79314	0.973	0.625	4.97081e-82
Chga	4.48289e-86	2.41008	0.832	0.307	7.07355e-82
Snhg11	1.52838e-85	1.61142	0.966	0.653	2.41164e-81
Mpped1	5.61921e-85	2.37008	0.815	0.28	8.86656e-81
Rab15	9.66416e-85	1.98412	0.913	0.411	1.52491e-80
Ywhah	3.48534e-84	1.70443	0.983	0.699	5.49953e-80
Mllt11	1.14654e-83	1.71592	0.95	0.557	1.80912e-79
Cyfip2	1.17261e-83	1.67374	0.956	0.603	1.85026e-79
C1qtnf4	2.31701e-83	1.60702	0.973	0.568	3.65601e-79
Enpp2	2.89754e-83	-1.6954	0.815	0.995	4.57203e-79
Ywhag	4.17572e-83	1.34622	1	0.839	6.58887e-79
Eno2	5.38985e-83	1.4463	0.997	0.717	8.50464e-79
Sptbn2	2.45797e-82	1.6208	0.966	0.553	3.87844e-78
Satb2	2.50697e-82	2.45769	0.748	0.201	3.95575e-78
Grin1	5.67616e-82	1.65483	0.96	0.522	8.95641e-78
Mdh1	5.81204e-82	1.21228	1	0.908	9.17082e-78
Ttc9b	8.05451e-82	2.20231	0.846	0.334	1.27092e-77
Sept5	1.11521e-81	1.50017	0.993	0.726	1.75969e-77
Pgm2l1	2.34144e-81	2.30832	0.789	0.239	3.69455e-77
Neurod6	5.07033e-81	2.47895	0.715	0.174	8.00047e-77
Sult4a1	5.14586e-81	1.72686	0.966	0.575	8.11965e-77
1110008P14Rik	5.48166e-81	1.73323	0.93	0.51	8.64951e-77
Ptprn2	5.50514e-81	1.74076	0.953	0.497	8.68656e-77
Scn2a	7.34287e-81	1.92462	0.899	0.427	1.15863e-76
Rab6b	1.18959e-80	1.41401	0.983	0.746	1.87705e-76
Cplx1	1.82424e-80	1.54687	0.983	0.596	2.87847e-76
Gda	2.16022e-80	2.24721	0.829	0.29	3.40861e-76
Myo5a	2.22622e-80	1.67174	0.946	0.556	3.51275e-76
Gng3	3.54667e-80	1.78813	0.916	0.519	5.59629e-76
Ndrg3	3.98212e-80	1.77979	0.95	0.589	6.28339e-76
Gap43	4.93519e-80	1.58057	0.963	0.669	7.78723e-76
Nsf	1.45445e-79	1.74377	0.953	0.571	2.29497e-75
Car2	2.47132e-79	-1.06229	0.95	0.997	3.8995e-75
Mapk10	2.22748e-78	1.86166	0.916	0.521	3.51475e-74
Nxph4	2.26111e-78	3.83482	0.456	0.04	3.56781e-74
Igsf21	2.64711e-78	2.10838	0.839	0.349	4.17687e-74
Ighm	4.23417e-78	2.93085	0.651	0.151	6.68109e-74
Vamp2	4.72036e-78	1.23295	0.997	0.879	7.44826e-74
Chn1	5.47978e-78	1.36886	0.997	0.735	8.64654e-74
Pcp4	5.52511e-77	1.71038	0.956	0.616	8.71807e-73
Atp1b1	1.30808e-76	1.15539	1	0.906	2.06403e-72
Mef2c	6.23417e-76	1.83962	0.909	0.433	9.83689e-72
Etv5	1.22324e-75	2.01799	0.852	0.377	1.93016e-71
Spock1	1.97954e-75	2.13941	0.805	0.293	3.12352e-71
Dync1i1	3.7082e-75	2.03861	0.809	0.311	5.85117e-71
Lingo1	4.02405e-75	2.00158	0.829	0.305	6.34955e-71
Ak5	4.7863e-75	2.44461	0.705	0.191	7.55231e-71
Tubb2a	5.34386e-75	1.39277	0.983	0.803	8.43208e-71
Sept3	7.1878e-75	1.55604	0.95	0.556	1.13416e-70
Pld3	1.01035e-74	1.49125	0.977	0.631	1.59424e-70
Dclk1	3.43041e-74	1.85744	0.883	0.419	5.41284e-70
Dmtn	5.45773e-74	1.72823	0.913	0.415	8.61175e-70
Plekhb1	5.78086e-74	-0.871808	0.99	1	9.12161e-70
Got1	2.00018e-73	1.80495	0.913	0.47	3.15609e-69
Fam163b	3.44714e-73	2.66093	0.617	0.127	5.43924e-69
Atp6ap2	3.77176e-73	1.37142	0.97	0.747	5.95146e-69
Plp1	4.20299e-73	-0.800108	1	1	6.63189e-69
Cbarp	4.32987e-73	1.45049	0.96	0.609	6.83209e-69
Thy1	5.15634e-73	1.55336	0.956	0.569	8.13619e-69
Serinc1	5.30468e-73	1.00266	0.997	0.938	8.37025e-69
Kcnab1	5.65965e-73	1.93299	0.829	0.294	8.93037e-69
Gls	1.18996e-72	1.60084	0.94	0.562	1.87764e-68
Camk2b	3.71592e-72	1.40218	0.993	0.603	5.86335e-68
Prkcb	1.00623e-71	1.55116	0.95	0.596	1.58774e-67
Sstr4	1.21308e-71	2.57445	0.624	0.136	1.91411e-67
Gabrg2	1.2394e-71	2.0065	0.795	0.279	1.95565e-67
Atp6v1e1	1.40675e-71	1.22828	0.983	0.815	2.21971e-67
Olfm1	1.52605e-71	1.07795	0.99	0.915	2.40795e-67
Calm1	1.8159e-71	0.847885	1	0.997	2.8653e-67
Gabra5	4.871e-71	2.2159	0.738	0.225	7.68595e-67
Erbin	5.27718e-71	-1.30016	0.755	0.984	8.32686e-67
Bsn	5.45423e-71	1.66144	0.916	0.482	8.60622e-67
Kcnma1	5.54681e-71	1.91565	0.839	0.341	8.75231e-67
Fgf12	1.29232e-70	1.67456	0.909	0.512	2.03915e-66
Calm2	1.66431e-70	1.09553	1	0.927	2.62612e-66
Nrgn	1.67717e-70	1.55659	0.943	0.57	2.64641e-66
Unc80	2.75026e-70	2.30103	0.721	0.219	4.33963e-66
Mobp	4.12366e-70	-0.840508	0.997	1	6.50673e-66
Ngef	4.48795e-70	1.562	0.946	0.555	7.08154e-66
Kcnc4	6.26865e-70	2.50393	0.621	0.136	9.89131e-66
Slc25a22	6.66702e-70	1.94947	0.842	0.379	1.05199e-65
Kcnip3	7.81053e-70	1.93142	0.872	0.431	1.23242e-65
Slitrk1	9.31647e-70	2.27421	0.721	0.226	1.47005e-65
Stx1a	1.26466e-69	2.12852	0.789	0.287	1.99551e-65
St3gal5	1.47566e-69	1.82372	0.879	0.401	2.32844e-65
Cnp	1.50264e-69	-0.913897	0.993	1	2.37101e-65
Rnf112	2.59369e-69	1.65615	0.893	0.445	4.09258e-65
Aldoa	3.66855e-69	1.03837	1	0.959	5.7886e-65
Sept4	5.46067e-69	-0.944676	0.97	1	8.61639e-65
Grin2b	6.10661e-69	1.42226	0.963	0.554	9.63562e-65
Pip5k1c	6.7546e-69	1.6383	0.906	0.447	1.06581e-64
Hs3st4	7.15736e-69	2.66093	0.597	0.127	1.12936e-64
Scd2	8.14506e-69	-0.676546	1	1	1.28521e-64
Dlg4	9.30772e-69	1.28335	0.99	0.693	1.46866e-64
Egr1	1.03427e-68	1.48286	0.956	0.614	1.63198e-64
Galnt9	1.19576e-68	2.21215	0.708	0.204	1.88679e-64
Baiap2	2.19134e-68	1.43866	0.95	0.516	3.45771e-64
Tspan2	2.81158e-68	-1.16152	0.862	0.997	4.43639e-64
Apoe	2.87907e-68	-1.14079	0.909	0.993	4.54289e-64
Mbp	4.41427e-68	-0.819186	1	1	6.96528e-64
Syt7	4.96045e-68	1.73511	0.866	0.398	7.8271e-64
Atp2b1	5.75561e-68	1.53956	0.93	0.482	9.08178e-64
Map2	6.78388e-68	1.14823	0.99	0.819	1.07043e-63
Ppp3r1	9.18829e-68	1.57201	0.923	0.515	1.44982e-63
Psd	1.32842e-67	1.14729	0.997	0.78	2.09611e-63
Neurod2	4.29994e-67	2.32619	0.668	0.183	6.78488e-63
Ptprn	5.61349e-67	1.56024	0.919	0.491	8.85753e-63
Kcnb1	9.01497e-67	1.96905	0.782	0.3	1.42247e-62
Gabrb3	1.06882e-66	1.43998	0.936	0.561	1.6865e-62
Bex2	1.10256e-66	1.22665	0.983	0.662	1.73974e-62
Hivep2	1.74703e-66	1.82936	0.839	0.381	2.75664e-62
Caln1	2.0658e-66	1.70273	0.842	0.338	3.25963e-62
Nptn	3.63529e-66	1.32287	0.966	0.639	5.73612e-62
Bcl11a	4.07972e-66	2.04289	0.779	0.296	6.4374e-62
Prkce	5.83163e-66	1.47558	0.943	0.569	9.20173e-62
Cdh24	9.51961e-66	2.92941	0.547	0.11	1.5021e-61
Mog	1.86669e-65	-1.14641	0.839	0.995	2.94545e-61
Ttc3	2.34878e-65	1.11396	0.997	0.835	3.70615e-61
Syt5	2.68683e-65	1.82459	0.815	0.329	4.23955e-61
Adcy1	3.2671e-65	1.63206	0.886	0.422	5.15516e-61
Grik3	3.91559e-65	2.18284	0.701	0.216	6.17842e-61
Mag	5.18658e-65	-1.09805	0.913	0.995	8.18391e-61
Prrt2	1.04344e-64	1.82607	0.836	0.339	1.64645e-60
Adgrb2	1.2039e-64	1.5214	0.899	0.537	1.89964e-60
Trf	1.43682e-64	-0.917618	0.95	1	2.26715e-60
Syt16	1.50585e-64	2.46116	0.604	0.141	2.37608e-60
Syn1	3.03458e-64	1.9713	0.785	0.319	4.78827e-60
Rims1	4.19635e-64	1.24238	0.973	0.702	6.62141e-60
Nrcam	5.15255e-64	1.50866	0.919	0.531	8.13021e-60
Tusc3	6.57408e-64	1.4299	0.943	0.6	1.03732e-59
Rab3a	7.01272e-64	1.58597	0.909	0.504	1.10654e-59
Stmn2	9.63493e-64	1.52417	0.919	0.573	1.5203e-59
Epop	1.5922e-63	2.03025	0.701	0.207	2.51233e-59
Rbfox3	2.25544e-63	1.65367	0.856	0.407	3.55886e-59
Myt1l	2.78157e-63	1.7628	0.822	0.359	4.38903e-59
Kcnq2	3.68036e-63	1.59958	0.886	0.411	5.80724e-59
Atp6v0a1	4.92364e-63	1.3097	0.963	0.688	7.76901e-59
Fth1	9.1028e-63	-0.576294	1	1	1.43633e-58
Pcsk2	1.25914e-62	1.95012	0.849	0.398	1.9868e-58
Cldn11	1.71187e-62	-1.19839	0.799	0.984	2.70116e-58
Neto1	2.23278e-62	2.01827	0.735	0.255	3.5231e-58
Qdpr	2.27926e-62	-0.979455	0.946	0.995	3.59645e-58
Hk1	2.30474e-62	1.6801	0.852	0.44	3.63666e-58
Fut9	3.08418e-62	2.32651	0.621	0.158	4.86653e-58
Pja2	3.30777e-62	1.12254	0.983	0.775	5.21932e-58
Pacsin1	3.40266e-62	1.70713	0.839	0.363	5.36905e-58
Khdrbs3	3.43045e-62	1.70023	0.866	0.457	5.4129e-58
Ssbp3	3.53303e-62	1.43795	0.926	0.572	5.57477e-58
Mmp17	7.48383e-62	1.71804	0.819	0.342	1.18087e-57
Cryab	8.90391e-62	-0.94169	0.933	0.991	1.40495e-57
Gabarapl1	9.28282e-62	1.08622	0.997	0.792	1.46474e-57
Cdk5r2	1.92202e-61	1.75556	0.815	0.345	3.03275e-57
Prkar1b	2.45654e-61	1.80982	0.819	0.366	3.87618e-57
Tmem178	2.50225e-61	2.01594	0.718	0.246	3.9483e-57
Gabbr2	2.85149e-61	2.06164	0.705	0.236	4.49936e-57
Gatm	3.35448e-61	-0.805378	0.973	1	5.29303e-57
Atp6v1b2	3.45026e-61	1.46225	0.923	0.564	5.44417e-57
Zwint	1.40065e-60	1.45043	0.923	0.601	2.21009e-56
Celf5	1.63379e-60	1.90984	0.748	0.271	2.57795e-56
Nrxn1	2.24415e-60	1.30459	0.926	0.644	3.54104e-56
Tspan7	2.34345e-60	0.758479	1	0.98	3.69773e-56
Rnf157	2.9376e-60	1.34456	0.923	0.504	4.63523e-56
Tpt1	3.0988e-60	-0.743918	1	1	4.88959e-56
Kcnf1	3.18068e-60	2.30271	0.607	0.157	5.01879e-56
Prrt3	3.51356e-60	2.75731	0.497	0.09	5.54405e-56
Mical2	3.66035e-60	1.99776	0.738	0.269	5.77566e-56
Cd81	4.25771e-60	-0.834309	0.983	0.997	6.71824e-56
Ptgds	4.33685e-60	-1.19161	0.866	0.994	6.84311e-56
Ccn3	4.7325e-60	2.39244	0.574	0.131	7.46742e-56
Gadd45a	5.62121e-60	2.3673	0.648	0.202	8.8697e-56
Rasgef1a	1.98701e-59	1.46503	0.879	0.425	3.1353e-55
Ckmt1	2.27854e-59	1.74766	0.812	0.366	3.59531e-55
Epb41l1	3.69172e-59	1.0992	0.966	0.76	5.82517e-55
Chrm3	3.75892e-59	2.81057	0.48	0.083	5.93121e-55
Gm11549	3.97107e-59	2.98326	0.436	0.062	6.26596e-55
A830018L16Rik	5.89495e-59	3.0059	0.443	0.066	9.30165e-55
Sprn	8.38072e-59	2.01778	0.711	0.255	1.32239e-54
Disp2	8.57171e-59	2.08311	0.708	0.252	1.35253e-54
Csrp1	9.09559e-59	-0.881723	0.94	0.998	1.43519e-54
St8sia5	1.07698e-58	2.03876	0.664	0.201	1.69936e-54
Strbp	1.70196e-58	1.53523	0.869	0.466	2.68552e-54
Pacs2	2.01166e-58	-1.06022	0.836	0.982	3.17421e-54
Ddr1	2.54339e-58	-1.71066	0.446	0.864	4.01321e-54
Cacnb3	3.24093e-58	1.66772	0.805	0.339	5.11387e-54
Kcnab2	3.71583e-58	1.30281	0.94	0.55	5.86321e-54
Atp6v1d	4.05e-58	1.08525	0.963	0.739	6.3905e-54
Synj1	5.19e-58	1.42636	0.899	0.553	8.1893e-54
Gna12	7.04583e-58	-1.23879	0.678	0.957	1.11176e-53
Pclo	7.16571e-58	1.7277	0.795	0.336	1.13068e-53
Tmem88b	8.0153e-58	-1.28995	0.671	0.945	1.26473e-53
Celf2	9.77602e-58	1.39749	0.909	0.533	1.54256e-53
Elavl2	1.20076e-57	1.99727	0.691	0.235	1.89467e-53
Galnt14	1.2741e-57	2.76978	0.47	0.082	2.01041e-53
Fam131a	1.49468e-57	1.6492	0.819	0.398	2.35846e-53
Slc4a10	2.05783e-57	1.70998	0.775	0.282	3.24704e-53
Fam49a	2.11527e-57	1.60259	0.846	0.405	3.33768e-53
Impact	2.59046e-57	1.42433	0.909	0.582	4.08749e-53
Tsc22d4	3.04551e-57	-1.2062	0.695	0.964	4.80551e-53
Asap1	3.62963e-57	1.75265	0.785	0.382	5.72719e-53
Rap1gap2	4.56916e-57	2.31989	0.57	0.139	7.20968e-53
Ndn	5.20561e-57	1.6721	0.819	0.387	8.21393e-53
Celsr2	9.43422e-57	1.61998	0.826	0.406	1.48862e-52
Sgip1	1.02493e-56	1.46748	0.866	0.426	1.61723e-52
Habp4	1.06569e-56	1.40305	0.886	0.527	1.68154e-52
Dock3	1.26425e-56	1.49301	0.862	0.451	1.99487e-52
6430548M08Rik	1.41249e-56	1.92278	0.728	0.279	2.22876e-52
Tuba4a	2.37281e-56	1.66956	0.792	0.312	3.74406e-52
Mal	3.97729e-56	-0.930871	0.98	0.999	6.27577e-52
Fbxl16	4.86023e-56	1.25181	0.936	0.491	7.66895e-52
Ano3	6.78655e-56	1.67481	0.779	0.304	1.07085e-51
Ensa	7.37366e-56	1.65606	0.815	0.37	1.16349e-51
Dmxl2	1.00301e-55	1.60828	0.805	0.384	1.58265e-51
Slc24a2	1.57797e-55	1.22216	0.95	0.663	2.48987e-51
Cacna1a	1.86723e-55	1.7306	0.735	0.265	2.9463e-51
Ndfip1	2.6215e-55	1.12649	0.96	0.811	4.13647e-51
Clstn3	2.63746e-55	1.58177	0.829	0.398	4.16165e-51
Mt2	2.86144e-55	-1.18428	0.859	0.984	4.51506e-51
Golga7b	5.34158e-55	1.81147	0.738	0.291	8.42849e-51
Camkv	6.63469e-55	1.41438	0.876	0.413	1.04689e-50
Gpr37	9.33958e-55	-1.28352	0.658	0.952	1.47369e-50
Ogfrl1	9.81938e-55	1.57553	0.815	0.404	1.5494e-50
Opalin	1.09731e-54	-1.41754	0.621	0.93	1.73144e-50
Slc6a7	1.11037e-54	2.32007	0.547	0.13	1.75205e-50
Cltc	1.93412e-54	0.82545	0.993	0.92	3.05184e-50
Map1b	1.95292e-54	1.44475	0.876	0.455	3.08152e-50
Chrna4	2.28351e-54	2.75844	0.44	0.073	3.60315e-50
Adgrb1	2.34538e-54	1.07702	0.963	0.755	3.70077e-50
Scg5	5.19405e-54	1.2488	0.94	0.628	8.19569e-50
Rtn3	5.72902e-54	0.989628	0.99	0.9	9.03982e-50
Ntm	9.21243e-54	1.46332	0.849	0.42	1.45363e-49
Atp1a1	9.43141e-54	0.852803	0.993	0.963	1.48818e-49
Atp2a2	1.17258e-53	0.839375	0.993	0.915	1.85021e-49
Crmp1	1.41297e-53	1.53921	0.829	0.376	2.22952e-49
Lynx1	3.21259e-53	1.57233	0.812	0.388	5.06915e-49
Ly6h	3.63676e-53	1.24795	0.946	0.609	5.73844e-49
Kcnk9	3.98478e-53	2.5293	0.47	0.089	6.28759e-49
Fxyd7	5.47455e-53	2.18073	0.577	0.154	8.63829e-49
Camk2g	5.96669e-53	1.53458	0.829	0.456	9.41485e-49
Gria3	7.35659e-53	1.71439	0.768	0.337	1.1608e-48
Grb14	7.37816e-53	-1.50415	0.534	0.893	1.1642e-48
Dlg2	1.14577e-52	1.34225	0.872	0.478	1.80792e-48
Tanc2	1.20486e-52	1.35234	0.893	0.511	1.90115e-48
Atp2b4	1.73958e-52	1.76127	0.755	0.321	2.74488e-48
Rimbp2	1.77023e-52	2.12786	0.611	0.19	2.79324e-48
Ntrk3	2.08748e-52	1.46675	0.859	0.436	3.29383e-48
Ermn	2.12919e-52	-1.27504	0.628	0.932	3.35966e-48
Tppp3	2.2979e-52	-1.41772	0.594	0.906	3.62585e-48
Ppp3cb	5.36503e-52	1.38644	0.869	0.445	8.46548e-48
Tspyl4	5.61684e-52	1.26422	0.933	0.646	8.86281e-48
Arf3	6.31341e-52	1.10439	0.97	0.685	9.96193e-48
Cap2	7.20872e-52	1.74693	0.745	0.307	1.13746e-47
Rab26	7.61025e-52	2.43853	0.51	0.119	1.20082e-47
Pdxp	7.71221e-52	1.44351	0.839	0.421	1.21691e-47
Clic5	1.14249e-51	3.0968	0.369	0.048	1.80273e-47
Ywhaz	2.48677e-51	0.69802	1	0.995	3.92387e-47
Fam171a2	3.61879e-51	1.6547	0.758	0.32	5.71009e-47
Kcnmb4	4.15458e-51	1.85463	0.658	0.22	6.55551e-47
Myl4	5.31036e-51	2.30303	0.523	0.126	8.37922e-47
Homer1	8.63299e-51	1.29203	0.886	0.488	1.3622e-46
Mctp1	9.6517e-51	1.95297	0.591	0.162	1.52294e-46
Cplx2	1.60062e-50	1.42841	0.819	0.368	2.52562e-46
Cckbr	2.10963e-50	2.40598	0.477	0.1	3.32878e-46
Scube1	2.11366e-50	3.07981	0.366	0.049	3.33514e-46
Cadm3	2.22951e-50	1.37018	0.876	0.475	3.51795e-46
Pianp	2.57541e-50	1.45098	0.812	0.37	4.06374e-46
Atp6v1c1	3.17506e-50	1.13138	0.936	0.68	5.00993e-46
Rock2	3.50881e-50	1.48191	0.819	0.438	5.53655e-46
Reps2	4.42062e-50	1.33587	0.869	0.435	6.9753e-46
Ppm1e	4.68109e-50	1.37691	0.862	0.461	7.38629e-46
Nrip3	5.11745e-50	1.85425	0.654	0.224	8.07482e-46
Pfkp	6.77029e-50	1.6907	0.748	0.342	1.06828e-45
Snap47	8.2815e-50	1.36542	0.876	0.514	1.30674e-45
Mapk8ip2	1.19018e-49	1.55897	0.785	0.359	1.87799e-45
Mt1	1.19406e-49	-0.841176	0.98	0.998	1.88411e-45
Arhgap44	1.22319e-49	1.92349	0.664	0.25	1.93007e-45
Arpp21	1.45199e-49	0.853474	0.956	0.629	2.29109e-45
Jph3	2.18732e-49	1.44972	0.799	0.375	3.45136e-45
Gnb1	2.21834e-49	0.81727	0.993	0.919	3.50032e-45
Slc2a3	2.331e-49	1.54906	0.768	0.335	3.67809e-45
Mapk8	3.09624e-49	1.79083	0.698	0.283	4.88556e-45
Sez6	3.65566e-49	1.63203	0.765	0.333	5.76826e-45
Faim2	6.85582e-49	1.46502	0.839	0.485	1.08178e-44
Negr1	7.28875e-49	1.51135	0.815	0.42	1.15009e-44
Crtac1	1.25079e-48	1.65939	0.745	0.343	1.97363e-44
Arhgef9	2.09546e-48	1.2704	0.886	0.526	3.30642e-44
Fa2h	3.59191e-48	-1.10381	0.718	0.951	5.66768e-44
Map7	4.45245e-48	-1.03122	0.802	0.955	7.02552e-44
Cd9	4.84007e-48	-1.80732	0.349	0.773	7.63714e-44
Pea15a	5.30447e-48	-0.951698	0.819	0.978	8.36992e-44
Matk	7.65973e-48	1.55326	0.735	0.306	1.20863e-43
Vopp1	1.02457e-47	1.88058	0.644	0.233	1.61666e-43
Smim13	1.44591e-47	1.23192	0.916	0.568	2.2815e-43
Kifap3	1.70263e-47	1.26107	0.889	0.566	2.68658e-43
Sept11	1.7164e-47	1.33976	0.852	0.483	2.70831e-43
Htr2a	1.77212e-47	2.88882	0.383	0.062	2.79623e-43
Ugt8a	2.73006e-47	-1.34382	0.584	0.905	4.30777e-43
Slc8a2	3.63063e-47	2.15764	0.537	0.148	5.72877e-43
Olfm2	4.38048e-47	2.01083	0.587	0.183	6.91196e-43
Fgf13	4.54713e-47	1.53132	0.745	0.321	7.17491e-43
Cnn3	4.66249e-47	-1.9877	0.352	0.766	7.35695e-43
Cntn1	5.12068e-47	1.0455	0.95	0.702	8.07993e-43
Lpcat4	5.55486e-47	1.58616	0.742	0.331	8.76502e-43
Klc2	5.73588e-47	1.5623	0.755	0.329	9.05064e-43
Mrtfb	6.43431e-47	1.3976	0.805	0.409	1.01527e-42
Fhl2	6.60462e-47	2.37552	0.47	0.108	1.04214e-42
Gria2	8.69402e-47	1.24723	0.883	0.486	1.37183e-42
Nrg3	1.01367e-46	2.53036	0.419	0.08	1.59948e-42
Rgs8	1.41989e-46	1.88686	0.581	0.173	2.24044e-42
Chd3	1.49992e-46	1.23081	0.903	0.562	2.36673e-42
Plcl2	2.53952e-46	1.84001	0.621	0.21	4.00711e-42
Fam81a	2.64642e-46	1.52716	0.762	0.339	4.17579e-42
Inpp4a	2.78615e-46	1.5603	0.762	0.36	4.39627e-42
Phldb1	3.47274e-46	-1.17736	0.658	0.936	5.47963e-42
Hspa12a	3.96961e-46	1.67598	0.678	0.256	6.26365e-42
Nap1l2	4.66998e-46	1.88472	0.601	0.196	7.36876e-42
Cend1	4.70198e-46	1.57361	0.762	0.362	7.41926e-42
Car10	5.55556e-46	2.14009	0.51	0.133	8.76612e-42
Etl4	8.5315e-46	2.01875	0.54	0.151	1.34619e-41
R3hdm2	8.9379e-46	1.15216	0.889	0.551	1.41031e-41
Qk	1.05326e-45	-0.87891	0.876	0.989	1.66195e-41
Car11	1.17458e-45	1.16163	0.909	0.549	1.85337e-41
Syt4	1.38445e-45	1.53391	0.732	0.306	2.18453e-41
Tmem59l	1.42176e-45	1.80288	0.631	0.225	2.2434e-41
Igfbp4	1.67494e-45	1.64968	0.641	0.222	2.64289e-41
Gabrb2	2.27881e-45	1.92781	0.581	0.183	3.59573e-41
Plk2	2.41725e-45	1.37645	0.765	0.321	3.81419e-41
Sdk2	3.63264e-45	2.20679	0.493	0.125	5.73194e-41
Rbfox1	4.27045e-45	1.6469	0.718	0.31	6.73835e-41
Trim32	4.77292e-45	1.50173	0.765	0.365	7.5312e-41
Rgs7bp	5.08559e-45	1.40517	0.762	0.334	8.02455e-41
Marcksl1	6.5698e-45	-1.65759	0.389	0.796	1.03665e-40
Scn2b	1.18147e-44	1.35869	0.795	0.392	1.86424e-40
Ly6e	1.23698e-44	1.58292	0.725	0.319	1.95183e-40
Elmod1	1.2462e-44	1.18208	0.846	0.438	1.96639e-40
Arhgap26	1.25624e-44	1.60958	0.701	0.298	1.98222e-40
Olig1	1.37896e-44	-1.20074	0.641	0.913	2.17586e-40
Caly	1.3958e-44	1.37294	0.809	0.41	2.20243e-40
Sirt2	2.14973e-44	-1.14477	0.711	0.946	3.39205e-40
B4galnt1	2.47513e-44	1.60563	0.711	0.325	3.9055e-40
Fam155a	2.76967e-44	1.36705	0.789	0.387	4.37026e-40
Gas7	3.17993e-44	0.808893	0.993	0.867	5.01762e-40
Madd	5.69072e-44	1.53999	0.738	0.34	8.97938e-40
Usp46	6.33944e-44	1.38223	0.795	0.416	1.0003e-39
Dgkz	6.5866e-44	1.2179	0.866	0.493	1.0393e-39
Slc44a1	8.79116e-44	-1.33431	0.513	0.871	1.38716e-39
Hipk2	1.01743e-43	-1.12201	0.624	0.918	1.6054e-39
Rnf14	1.79609e-43	1.03744	0.936	0.699	2.83405e-39
D430041D05Rik	2.08102e-43	1.61886	0.678	0.263	3.28365e-39
Tmem38a	2.49583e-43	1.47833	0.755	0.37	3.93818e-39
Mmd	3.15615e-43	1.29287	0.852	0.488	4.98008e-39
Grina	3.28795e-43	0.842458	0.973	0.813	5.18805e-39
Unc13a	3.33586e-43	1.63213	0.681	0.284	5.26365e-39
Lamp1	5.3595e-43	-0.864369	0.856	0.979	8.45676e-39
Sox9	6.41519e-43	-2.32786	0.201	0.641	1.01225e-38
Asic2	6.64499e-43	2.05615	0.53	0.16	1.04851e-38
Dlgap3	6.65608e-43	1.24569	0.812	0.382	1.05026e-38
Nnat	7.04955e-43	-3.08836	0.201	0.637	1.11235e-38
Gprasp1	8.89296e-43	1.12562	0.899	0.589	1.40322e-38
Rbfox2	9.52867e-43	1.37142	0.792	0.43	1.50353e-38
Gnas	1.10333e-42	0.528604	1	0.991	1.74095e-38
Ppp1r14a	1.28872e-42	-1.34828	0.53	0.854	2.03346e-38
Tmem179	1.3764e-42	1.64116	0.668	0.279	2.17181e-38
Cadps	1.50556e-42	1.03213	0.936	0.661	2.37563e-38
Chd5	1.55557e-42	1.79318	0.587	0.197	2.45454e-38
Prkacb	1.64499e-42	0.744145	0.98	0.897	2.59563e-38
Ncs1	2.12275e-42	1.19559	0.862	0.52	3.34949e-38
Npc2	2.12782e-42	-1.17483	0.577	0.89	3.35749e-38
Opcml	2.21484e-42	1.42675	0.792	0.455	3.4948e-38
Gnal	2.56159e-42	1.0917	0.839	0.402	4.04193e-38
Ptp4a1	4.3723e-42	-0.829831	0.846	0.981	6.89906e-38
Doc2a	5.01454e-42	2.37658	0.413	0.088	7.91244e-38
Stk32c	5.70805e-42	1.45483	0.725	0.316	9.00674e-38
Map2k4	6.52076e-42	1.46042	0.738	0.358	1.02891e-37
Islr2	6.64496e-42	2.18501	0.466	0.118	1.04851e-37
Desi1	6.74899e-42	-1.17026	0.648	0.905	1.06492e-37
Sema3e	6.80558e-42	2.37142	0.426	0.096	1.07385e-37
Rap1gds1	8.22168e-42	1.12999	0.896	0.655	1.2973e-37
Unc5a	1.15642e-41	1.77593	0.624	0.242	1.82472e-37
Carhsp1	1.17261e-41	-1.26428	0.47	0.861	1.85026e-37
Ephx4	1.24469e-41	1.52052	0.715	0.327	1.964e-37
Syngr3	1.34148e-41	1.49227	0.721	0.327	2.11673e-37
Itpr1	1.5735e-41	1.18975	0.792	0.355	2.48283e-37
Brsk1	2.31075e-41	0.899906	0.963	0.732	3.64613e-37
Tbr1	2.88546e-41	2.339	0.406	0.086	4.55297e-37
Klhdc3	3.43305e-41	1.01398	0.93	0.648	5.41702e-37
Zeb2	3.77136e-41	-1.09823	0.661	0.914	5.95083e-37
Frrs1l	3.8443e-41	1.36622	0.802	0.432	6.06592e-37
Tle4	4.05173e-41	1.4942	0.711	0.335	6.39323e-37
Chl1	8.11799e-41	2.15241	0.477	0.13	1.28094e-36
Vim	9.58773e-41	-2.56227	0.191	0.617	1.51285e-36
Phf24	9.65206e-41	1.94305	0.503	0.142	1.523e-36
Psat1	1.29907e-40	-0.992813	0.725	0.953	2.0498e-36
Kcnj9	1.58385e-40	1.86046	0.564	0.192	2.49916e-36
Fnbp1l	2.66906e-40	1.60713	0.651	0.258	4.21151e-36
Olfm3	2.72161e-40	2.62045	0.359	0.066	4.29443e-36
Nrxn3	2.79988e-40	1.31178	0.779	0.382	4.41793e-36
Arhgef3	3.66118e-40	1.83892	0.564	0.19	5.77698e-36
Ube2ql1	3.80497e-40	1.74451	0.648	0.29	6.00386e-36
Brinp2	4.22743e-40	2.07943	0.48	0.133	6.67046e-36
Rab3b	5.02023e-40	1.58143	0.701	0.33	7.92143e-36
Syngap1	5.07264e-40	1.04775	0.903	0.582	8.00412e-36
Ina	5.12962e-40	1.83325	0.534	0.165	8.09402e-36
Wnk1	5.70784e-40	-0.994527	0.705	0.938	9.0064e-36
Ncoa7	6.22882e-40	1.57195	0.651	0.264	9.82846e-36
Bin1	7.93393e-40	-0.784126	0.906	0.983	1.25189e-35
Rogdi	1.12981e-39	1.20974	0.832	0.502	1.78273e-35
Arrdc3	1.15735e-39	-1.19574	0.584	0.885	1.82618e-35
Aatk	1.46231e-39	-0.857167	0.859	0.974	2.30738e-35
Tmem121b	1.62523e-39	2.51082	0.356	0.065	2.56445e-35
Bmp3	2.26503e-39	2.70532	0.342	0.06	3.574e-35
Hectd4	2.26591e-39	1.18981	0.842	0.515	3.57538e-35
Pnmal1	2.30017e-39	1.53997	0.654	0.266	3.62944e-35
Il33	2.42629e-39	-1.35244	0.527	0.837	3.82844e-35
Ptp4a3	2.81211e-39	1.89109	0.567	0.208	4.43723e-35
Kcnj3	2.91889e-39	1.63875	0.631	0.245	4.60572e-35
Hapln4	3.10865e-39	1.8951	0.517	0.158	4.90514e-35
Btbd8	3.23145e-39	1.26676	0.792	0.458	5.09891e-35
Adgra1	3.23681e-39	2.11311	0.443	0.111	5.10736e-35
Rnf13	3.63018e-39	-1.03017	0.661	0.926	5.72807e-35
Slc25a4	4.50746e-39	0.574603	0.993	0.975	7.11231e-35
Hs3st2	6.25215e-39	2.05475	0.463	0.125	9.86527e-35
Efnb3	7.33921e-39	-1.0543	0.634	0.912	1.15805e-34
Dlgap1	7.97676e-39	1.07006	0.903	0.639	1.25865e-34
Plxna2	8.09366e-39	1.82974	0.547	0.183	1.2771e-34
Pkm	8.73655e-39	0.630646	0.993	0.952	1.37854e-34
Cers2	8.79777e-39	-1.3162	0.456	0.817	1.3882e-34
Id4	1.22128e-38	-1.36674	0.611	0.855	1.92706e-34
Eif4a2	1.22356e-38	0.864844	0.953	0.832	1.93065e-34
Dlgap4	1.26051e-38	1.22579	0.822	0.503	1.98896e-34
Cacnb4	1.54859e-38	1.29487	0.765	0.389	2.44351e-34
Gsg1l	1.55617e-38	2.19492	0.416	0.098	2.45548e-34
Selenop	1.80184e-38	-0.654618	0.95	0.997	2.84312e-34
Map3k9	1.85409e-38	2.39414	0.379	0.08	2.92557e-34
Itm2c	2.02252e-38	0.636508	0.997	0.943	3.19133e-34
Gdi1	2.26776e-38	0.852236	0.953	0.806	3.5783e-34
Celf3	2.86316e-38	1.35512	0.742	0.365	4.51778e-34
Nrn1	2.94812e-38	1.62266	0.681	0.31	4.65183e-34
Scn8a	3.01737e-38	1.57495	0.641	0.258	4.76111e-34
Tmem151b	3.12184e-38	1.69024	0.584	0.214	4.92594e-34
Dbndd2	3.43125e-38	-0.85732	0.94	0.996	5.41417e-34
Actl6b	3.5922e-38	1.89575	0.544	0.188	5.66814e-34
Golga7	4.16356e-38	-1.33607	0.5	0.813	6.56968e-34
L1cam	4.75936e-38	1.5529	0.621	0.237	7.50979e-34
Ccp110	5.56289e-38	-1.28817	0.523	0.837	8.77768e-34
S100a16	5.62798e-38	-1.09724	0.617	0.892	8.88038e-34
Smap1	5.79441e-38	1.34635	0.738	0.373	9.143e-34
Usp14	6.06586e-38	1.29025	0.795	0.457	9.57132e-34
Atp5a1	6.08722e-38	0.571549	1	0.972	9.60503e-34
Fgfr2	7.35085e-38	-1.08676	0.611	0.894	1.15989e-33
Sptan1	7.79615e-38	0.806433	0.966	0.803	1.23015e-33
Nefl	7.8294e-38	1.26623	0.785	0.385	1.2354e-33
Rab31	9.82041e-38	-1.29086	0.436	0.81	1.54956e-33
Nmnat2	1.02152e-37	1.37031	0.728	0.347	1.61185e-33
Fbxw7	1.15594e-37	1.34511	0.765	0.41	1.82396e-33
Ap2a2	1.30141e-37	1.28281	0.768	0.417	2.0535e-33
Svop	1.47053e-37	1.56324	0.628	0.246	2.32036e-33
Slc12a2	1.49655e-37	-1.21425	0.507	0.851	2.3614e-33
Ndrg1	4.29126e-37	-1.20883	0.48	0.834	6.77117e-33
Atcay	4.71701e-37	1.4279	0.678	0.306	7.44297e-33
Robo2	5.00084e-37	1.56233	0.607	0.229	7.89082e-33
Sema7a	5.36506e-37	1.4496	0.701	0.344	8.46553e-33
Synpo	5.81187e-37	1.3385	0.768	0.406	9.17055e-33
Pde4b	5.99035e-37	-0.935141	0.745	0.939	9.45217e-33
Ptms	7.56535e-37	0.679823	0.99	0.918	1.19374e-32
Nkain1	8.34625e-37	-1.17589	0.554	0.858	1.31695e-32
Arpp19	8.7748e-37	0.922777	0.926	0.657	1.38458e-32
Cep170b	8.98258e-37	1.5793	0.641	0.277	1.41736e-32
Fnbp1	9.2716e-37	-0.934234	0.742	0.936	1.46297e-32
B4galt6	1.47797e-36	1.31903	0.705	0.327	2.33209e-32
Icam5	1.52817e-36	1.36303	0.705	0.33	2.4113e-32
Alcam	1.77616e-36	1.40433	0.721	0.381	2.80261e-32
Agap3	2.18378e-36	1.0433	0.886	0.575	3.44579e-32
Slc8a1	2.77686e-36	1.10682	0.876	0.566	4.38161e-32
Pcnx2	2.82347e-36	1.86687	0.483	0.146	4.45515e-32
Stxbp5l	3.10603e-36	1.45429	0.681	0.318	4.90101e-32
Cadps2	3.61117e-36	1.85999	0.463	0.131	5.69807e-32
Sparc	3.81077e-36	-1.45914	0.413	0.76	6.01302e-32
Chgb	3.8428e-36	1.43884	0.691	0.316	6.06355e-32
Kcnh7	4.2353e-36	1.99843	0.453	0.128	6.68289e-32
Ppp3ca	4.38125e-36	0.775229	0.956	0.706	6.91317e-32
Bend6	5.72396e-36	1.46165	0.674	0.307	9.03183e-32
Pllp	5.98552e-36	-1.2775	0.517	0.833	9.44455e-32
Arhgef4	6.26499e-36	1.25834	0.768	0.425	9.88552e-32
Plcb1	7.17069e-36	1.35711	0.701	0.322	1.13146e-31
Add2	7.47366e-36	1.19921	0.775	0.401	1.17927e-31
Ttr	7.81663e-36	-3.31305	0.349	0.732	1.23339e-31
Atp6ap1	1.16961e-35	0.774533	0.963	0.856	1.84552e-31
Nav3	1.23986e-35	1.7207	0.537	0.186	1.95637e-31
Sv2a	1.28422e-35	0.94009	0.933	0.738	2.02637e-31
Pfkm	1.3938e-35	1.06391	0.869	0.578	2.19928e-31
Litaf	1.50916e-35	-1.14069	0.557	0.86	2.3813e-31
Tmx4	1.84174e-35	1.19694	0.799	0.481	2.90609e-31
Dnajb2	2.2146e-35	-1.07812	0.594	0.862	3.49442e-31
Rims4	2.31366e-35	1.8365	0.49	0.155	3.65072e-31
Tmem98	2.54112e-35	-1.62163	0.289	0.679	4.00964e-31
Phyhip	2.75431e-35	1.23974	0.745	0.363	4.34603e-31
Pak1	3.25435e-35	0.641466	0.98	0.953	5.13504e-31
Prepl	3.64257e-35	1.2617	0.755	0.386	5.74761e-31
Hprt	5.22013e-35	1.24481	0.755	0.444	8.23684e-31
Dtnb	5.94851e-35	1.52082	0.638	0.287	9.38615e-31
Sptbn4	5.98491e-35	1.48268	0.621	0.257	9.44359e-31
Atp1b3	6.19985e-35	-1.0349	0.614	0.901	9.78274e-31
Cacna1e	6.59171e-35	1.75884	0.513	0.171	1.04011e-30
Arpc1b	6.8276e-35	-1.74433	0.272	0.661	1.07733e-30
Lrrtm1	7.24389e-35	2.01912	0.419	0.111	1.14301e-30
Tmbim1	7.24428e-35	-1.23951	0.507	0.82	1.14308e-30
Trhde	7.51798e-35	2.46453	0.332	0.065	1.18626e-30
Trim37	8.42187e-35	1.37922	0.728	0.409	1.32889e-30
Gnai2	1.06842e-34	-0.916459	0.745	0.93	1.68586e-30
Aspa	1.07538e-34	-1.29516	0.45	0.788	1.69684e-30
Palm	1.09675e-34	1.08129	0.822	0.491	1.73057e-30
Sparcl1	1.10976e-34	0.508559	1	0.984	1.7511e-30
Dagla	1.13001e-34	1.47115	0.634	0.271	1.78305e-30
Cntnap1	1.14465e-34	1.26362	0.718	0.349	1.80614e-30
Plaat3	1.22953e-34	-1.21697	0.48	0.799	1.94008e-30
Prr18	1.26302e-34	-1.34232	0.389	0.757	1.99292e-30
Apod	1.42389e-34	-0.789976	0.866	0.98	2.24676e-30
Cnksr2	2.02139e-34	1.24569	0.785	0.446	3.18955e-30
Rgs7	2.04575e-34	1.51428	0.601	0.237	3.228e-30
Gpr162	2.12602e-34	1.30492	0.715	0.353	3.35465e-30
Kndc1	2.63457e-34	-1.12131	0.601	0.868	4.15709e-30
Atp6v0d1	2.85513e-34	0.833865	0.95	0.752	4.5051e-30
Atp6v1h	2.94497e-34	1.15629	0.792	0.467	4.64686e-30
Cacng3	3.18796e-34	1.4096	0.634	0.27	5.03029e-30
Cers1	3.22724e-34	1.18171	0.772	0.389	5.09227e-30
Lonrf2	3.55577e-34	1.42333	0.661	0.295	5.61064e-30
Nudt4	3.84419e-34	-1.41705	0.466	0.766	6.06575e-30
Copg1	3.85736e-34	1.02716	0.836	0.503	6.08653e-30
Atxn7l3	3.89588e-34	1.13683	0.815	0.48	6.14732e-30
Sema6d	4.47148e-34	-1.37013	0.409	0.745	7.05555e-30
Scamp1	4.64106e-34	0.997001	0.862	0.549	7.32313e-30
Ppp1r9a	5.41381e-34	1.12912	0.819	0.463	8.54245e-30
Fam57b	6.64277e-34	1.92396	0.466	0.148	1.04816e-29
Gltp	8.53037e-34	-1.22563	0.466	0.796	1.34601e-29
Frmpd4	9.24536e-34	1.72197	0.497	0.162	1.45882e-29
Atxn1	9.59852e-34	1.23124	0.715	0.345	1.51455e-29
Trim9	1.19424e-33	1.25232	0.738	0.37	1.88439e-29
Hivep1	1.23337e-33	1.26604	0.762	0.443	1.94614e-29
Cdk5r1	1.23402e-33	1.17725	0.752	0.405	1.94716e-29
Gprin1	1.37709e-33	1.77735	0.47	0.145	2.17291e-29
Col19a1	1.47388e-33	1.88599	0.443	0.129	2.32563e-29
Ncdn	1.48118e-33	0.653261	0.977	0.688	2.33716e-29
Lrrc7	1.56179e-33	1.16998	0.718	0.328	2.46435e-29
Dlc1	1.68586e-33	1.78646	0.473	0.148	2.66012e-29
Ppme1	2.02507e-33	1.19462	0.748	0.416	3.19536e-29
Sel1l3	2.03047e-33	1.70304	0.497	0.163	3.20389e-29
Ubqln2	2.18174e-33	0.871623	0.936	0.683	3.44257e-29
Lgi3	2.19341e-33	-1.25079	0.507	0.812	3.46098e-29
Ttc7b	2.99109e-33	1.21255	0.762	0.451	4.71964e-29
Lrp11	3.31879e-33	1.4409	0.601	0.243	5.23671e-29
Mt3	3.50907e-33	-0.669271	1	0.999	5.53696e-29
Ppp1r9b	3.66482e-33	0.702369	0.98	0.808	5.78272e-29
Large1	4.03133e-33	1.52955	0.597	0.248	6.36104e-29
Sema6b	5.02231e-33	1.46453	0.641	0.297	7.9247e-29
Mid1ip1	6.72575e-33	-1.10419	0.557	0.839	1.06126e-28
Lin7b	6.91499e-33	1.91634	0.433	0.126	1.09112e-28
Tcf25	7.26941e-33	0.891404	0.916	0.7	1.14704e-28
Daam1	7.35053e-33	-1.13638	0.523	0.823	1.15984e-28
Arc	7.72125e-33	1.03723	0.866	0.568	1.21834e-28
Ier5	7.82339e-33	1.58983	0.567	0.228	1.23445e-28
Tspan13	8.27748e-33	1.26329	0.705	0.345	1.3061e-28
5031439G07Rik	8.63051e-33	-1.05325	0.624	0.863	1.36181e-28
Zdhhc22	9.48067e-33	1.97088	0.426	0.124	1.49595e-28
Gjc3	9.87272e-33	-1.09317	0.557	0.85	1.55782e-28
Akap6	1.0415e-32	0.990487	0.852	0.585	1.64338e-28
Sirpa	1.06638e-32	0.883753	0.913	0.7	1.68264e-28
Scd1	1.15305e-32	-1.08663	0.57	0.853	1.8194e-28
Brinp1	1.16681e-32	1.07522	0.805	0.487	1.84111e-28
Pfn2	1.19564e-32	0.707403	0.966	0.825	1.88659e-28
Sobp	1.19759e-32	1.49902	0.611	0.264	1.88968e-28
Enc1	1.26695e-32	1.08046	0.812	0.473	1.99912e-28
Kif13b	1.34206e-32	-1.03141	0.581	0.859	2.11764e-28
Rhog	1.34297e-32	-1.23048	0.416	0.765	2.11907e-28
Elavl4	1.79232e-32	1.42104	0.648	0.295	2.8281e-28
Gfap	2.2882e-32	-1.15394	0.795	0.954	3.61055e-28
Lypd6b	2.3244e-32	2.94258	0.245	0.033	3.66767e-28
Stac2	2.36625e-32	1.4183	0.611	0.257	3.7337e-28
Adarb1	2.69245e-32	1.44542	0.611	0.261	4.24842e-28
Gpr22	3.30527e-32	1.95375	0.409	0.113	5.21539e-28
Nat8l	3.56967e-32	1.31673	0.695	0.357	5.63259e-28
Tmcc3	3.85412e-32	-1.19094	0.443	0.786	6.08142e-28
Hras	4.45218e-32	0.858429	0.896	0.589	7.0251e-28
March8	4.46563e-32	-1.26348	0.419	0.764	7.04631e-28
Cds2	4.51693e-32	0.892647	0.889	0.682	7.12726e-28
Psd3	4.92599e-32	1.11547	0.799	0.497	7.77272e-28
Pkia	4.98489e-32	1.32079	0.668	0.326	7.86567e-28
Adcy2	5.05073e-32	1.47451	0.617	0.278	7.96955e-28
Grin2a	5.54573e-32	1.42656	0.611	0.262	8.75061e-28
Nsg2	6.04777e-32	0.806391	0.93	0.649	9.54277e-28
Pcdh1	7.56237e-32	1.39473	0.587	0.234	1.19327e-27
Clmn	9.82393e-32	-1.30436	0.443	0.76	1.55012e-27
Tmem132d	1.0183e-31	2.32925	0.339	0.078	1.60677e-27
Bcas1	1.07809e-31	-1.11981	0.554	0.849	1.70112e-27
Cd82	1.14163e-31	-1.34283	0.393	0.74	1.80138e-27
Adra2a	1.1482e-31	1.65756	0.523	0.195	1.81175e-27
Ppp2r1a	1.39111e-31	0.777721	0.953	0.83	2.19504e-27
Dnajc6	1.78045e-31	1.00142	0.856	0.532	2.80937e-27
Slc7a8	1.86801e-31	1.90364	0.416	0.121	2.94753e-27
Sgk1	2.22298e-31	-1.11302	0.624	0.877	3.50763e-27
Tomm70a	2.23538e-31	0.913076	0.842	0.526	3.52721e-27
Epha5	2.325e-31	1.50815	0.574	0.236	3.66862e-27
Pten	2.76138e-31	0.798614	0.956	0.735	4.35718e-27
Cd24a	2.94359e-31	-4.36698	0.034	0.387	4.64469e-27
Ptk2b	3.41155e-31	1.07239	0.738	0.352	5.38309e-27
Llgl1	3.6542e-31	-1.11432	0.463	0.797	5.76596e-27
Coro1a	3.84997e-31	1.51025	0.56	0.224	6.07487e-27
Fry	4.59364e-31	1.40399	0.604	0.26	7.24831e-27
Pcdhgc5	5.14453e-31	1.26309	0.698	0.359	8.11756e-27
Lgi1	5.32343e-31	1.41889	0.591	0.249	8.39983e-27
Zmiz2	5.47014e-31	0.91127	0.909	0.625	8.63133e-27
Camk2a	7.15499e-31	0.747406	0.993	0.719	1.12899e-26
Slc7a4	7.60591e-31	1.68916	0.49	0.174	1.20014e-26
Slain1	7.67993e-31	-1.01354	0.594	0.873	1.21182e-26
Mlc1	8.10798e-31	-1.2561	0.503	0.795	1.27936e-26
Foxn3	8.23179e-31	-1.24816	0.433	0.769	1.29889e-26
Ephb6	8.42468e-31	1.46988	0.57	0.233	1.32933e-26
Daam2	1.01524e-30	-1.07337	0.45	0.806	1.60195e-26
Adgrb3	1.18649e-30	0.949819	0.836	0.518	1.87216e-26
Prkcg	1.22673e-30	1.65197	0.487	0.169	1.93566e-26
Ctxn1	1.24688e-30	0.708454	0.977	0.875	1.96745e-26
Clec2l	1.27586e-30	1.58813	0.523	0.199	2.01318e-26
Tmeff2	1.32273e-30	-0.918858	0.715	0.925	2.08714e-26
Nfe2l1	1.53773e-30	0.920893	0.876	0.635	2.42638e-26
Myrf	1.6303e-30	-1.16928	0.43	0.775	2.57246e-26
Atp5b	1.91715e-30	0.500343	1	0.968	3.02507e-26
Atl1	1.9376e-30	1.17919	0.728	0.392	3.05734e-26
Vgf	1.94803e-30	1.35848	0.658	0.321	3.07379e-26
Cmtm5	1.97582e-30	-1.33865	0.419	0.74	3.11764e-26
Herc3	2.01968e-30	1.29394	0.668	0.33	3.18685e-26
Aak1	2.06812e-30	1.14811	0.735	0.403	3.26329e-26
Ctnnd2	2.17833e-30	1.0222	0.812	0.491	3.43719e-26
Sorcs3	2.21236e-30	2.12749	0.346	0.084	3.49088e-26
Abhd4	2.22526e-30	-1.32985	0.352	0.709	3.51123e-26
Reep1	2.32893e-30	1.37572	0.621	0.284	3.67481e-26
Lrrn1	2.43321e-30	-1.25472	0.416	0.756	3.83936e-26
Pcdh7	2.84211e-30	1.30103	0.688	0.368	4.48456e-26
Gfra2	3.10216e-30	1.43806	0.56	0.224	4.8949e-26
Napg	3.28174e-30	1.1825	0.725	0.397	5.17826e-26
Adra1b	3.3429e-30	2.29492	0.312	0.067	5.27476e-26
Mal2	3.95821e-30	1.78646	0.44	0.141	6.24567e-26
Cnnm1	4.1591e-30	1.55314	0.517	0.195	6.56265e-26
Thbs4	4.50363e-30	-1.64797	0.386	0.688	7.10628e-26
Purb	5.09319e-30	0.95308	0.893	0.611	8.03654e-26
Pja1	5.6679e-30	0.966577	0.836	0.535	8.94338e-26
Chsy3	5.70354e-30	2.01508	0.362	0.093	8.99961e-26
Kcnt1	6.18251e-30	1.65561	0.46	0.152	9.75538e-26
Phlpp1	6.73166e-30	-0.938787	0.617	0.889	1.06219e-25
Mapk1	7.13566e-30	0.861045	0.906	0.667	1.12594e-25
Garnl3	7.64797e-30	1.44638	0.584	0.257	1.20677e-25
Trbc2	8.2655e-30	2.20149	0.322	0.073	1.30421e-25
Atpif1	8.8396e-30	0.91614	0.866	0.591	1.3948e-25
Myo6	1.03005e-29	-0.885557	0.664	0.888	1.62531e-25
Slc4a2	1.0948e-29	-1.46274	0.332	0.675	1.72748e-25
Camk4	1.11632e-29	1.44435	0.52	0.194	1.76145e-25
Ywhaq	1.13264e-29	-0.557016	0.97	0.991	1.7872e-25
Kif1c	1.14802e-29	-1.01181	0.557	0.846	1.81146e-25
Map1lc3a	1.23148e-29	0.865137	0.893	0.717	1.94315e-25
Got2	1.63315e-29	0.940113	0.856	0.562	2.57695e-25
Zcchc18	1.94923e-29	1.20722	0.738	0.45	3.07569e-25
Peg3	2.13511e-29	1.18145	0.735	0.435	3.369e-25
Sept2	2.1534e-29	-1.02248	0.537	0.84	3.39786e-25
Hist1h2bc	2.16774e-29	-1.04014	0.577	0.84	3.42048e-25
Plppr4	2.20846e-29	1.22633	0.661	0.32	3.48472e-25
Ttyh2	2.31102e-29	-1.1179	0.477	0.783	3.64656e-25
Ap2m1	2.9524e-29	1.138	0.728	0.414	4.65859e-25
Hpca	2.96792e-29	0.780482	0.815	0.416	4.68308e-25
Adar	3.13624e-29	1.12695	0.738	0.423	4.94867e-25
Pdlim2	3.81891e-29	-1.32346	0.362	0.711	6.02586e-25
Map2k1	3.84625e-29	1.05833	0.779	0.471	6.069e-25
Wasl	3.84828e-29	1.37295	0.594	0.263	6.07221e-25
Soga1	3.89825e-29	-1.45668	0.295	0.655	6.15104e-25
Mast1	4.87562e-29	1.82927	0.45	0.157	7.69324e-25
Pcbp4	5.12976e-29	-0.922548	0.638	0.878	8.09424e-25
Sipa1l1	5.68408e-29	1.03826	0.775	0.434	8.96891e-25
Astn1	5.75342e-29	1.08993	0.765	0.448	9.07832e-25
Npc1	5.94535e-29	-1.15002	0.44	0.758	9.38116e-25
Pi4ka	6.33083e-29	1.17565	0.721	0.407	9.98941e-25
Brsk2	6.73395e-29	0.967128	0.849	0.565	1.06255e-24
Reep2	7.15043e-29	1.28549	0.651	0.323	1.12827e-24
Rnf11	8.91788e-29	0.732254	0.93	0.747	1.40715e-24
Tmem63a	9.29083e-29	-1.15662	0.477	0.769	1.466e-24
Hecw1	9.78688e-29	1.89701	0.379	0.107	1.54427e-24
Snn	1.10537e-28	0.936679	0.829	0.54	1.74417e-24
Npas2	1.24815e-28	1.52212	0.51	0.196	1.96946e-24
Tango2	1.53299e-28	1.39718	0.587	0.268	2.4189e-24
Secisbp2l	1.59885e-28	-0.992278	0.644	0.862	2.52282e-24
Pcsk1	1.73174e-28	2.05731	0.339	0.086	2.73252e-24
Fgf14	1.85418e-28	1.73976	0.436	0.145	2.92571e-24
Ppfia3	2.08841e-28	1.01158	0.779	0.46	3.29529e-24
Gpi1	2.1154e-28	0.535895	0.987	0.941	3.33789e-24
Nbea	2.14648e-28	1.04612	0.789	0.491	3.38693e-24
Zcchc24	2.53043e-28	-1.03367	0.507	0.804	3.99276e-24
Mapre3	2.56521e-28	0.725203	0.916	0.743	4.04765e-24
Gsn	3.03978e-28	-1.51345	0.272	0.626	4.79647e-24
Nrbp2	3.2209e-28	-0.939409	0.728	0.896	5.08226e-24
Socs5	3.43645e-28	0.961263	0.782	0.463	5.42238e-24
Grik5	3.67231e-28	1.0697	0.748	0.434	5.79454e-24
Rarres2	4.27523e-28	-4.91918	0.023	0.346	6.74589e-24
Slc36a1	4.51738e-28	2.01778	0.339	0.087	7.12797e-24
Gpr158	4.58941e-28	1.19202	0.638	0.288	7.24162e-24
Cyth1	4.80919e-28	-1.0185	0.557	0.83	7.58842e-24
Grk2	5.027e-28	0.989141	0.795	0.506	7.9321e-24
Ccdc153	5.44328e-28	-7.17065	0.003	0.318	8.58894e-24
Jam3	5.71893e-28	-1.17035	0.443	0.741	9.02391e-24
Mark1	6.17283e-28	1.46751	0.523	0.208	9.74011e-24
Nkiras1	6.23527e-28	1.03514	0.762	0.465	9.83863e-24
Pnma2	7.02655e-28	1.71978	0.43	0.142	1.10872e-23
Shank1	8.7481e-28	1.33977	0.597	0.277	1.38036e-23
Unc5b	8.77753e-28	-1.37247	0.326	0.654	1.38501e-23
Pde8a	9.42215e-28	-1.20109	0.379	0.72	1.48672e-23
Tmem130	1.03303e-27	1.36254	0.577	0.254	1.63003e-23
Tmem229a	1.07513e-27	-1.25089	0.372	0.699	1.69645e-23
Dlg3	1.1974e-27	1.41287	0.544	0.227	1.88938e-23
Kctd13	1.25231e-27	-0.704143	0.862	0.971	1.97602e-23
Necap1	1.37536e-27	1.23366	0.628	0.298	2.17017e-23
Arpc3	1.4187e-27	0.868638	0.872	0.669	2.23856e-23
Tprn	1.42528e-27	-1.43446	0.299	0.641	2.24895e-23
Dock10	1.45163e-27	-1.20917	0.423	0.732	2.29052e-23
Chst1	1.58257e-27	0.990859	0.768	0.428	2.49714e-23
Arhgdig	1.74484e-27	1.30444	0.604	0.289	2.75319e-23
Cabp7	1.82856e-27	1.54235	0.413	0.128	2.88529e-23
Chn2	2.06322e-27	-1.34617	0.369	0.688	3.25556e-23
Epn1	2.19335e-27	0.854201	0.869	0.638	3.46089e-23
Gnb5	2.41521e-27	0.939702	0.772	0.438	3.81096e-23
Cdc37l1	3.01322e-27	-0.892192	0.668	0.857	4.75456e-23
Phyhipl	3.04375e-27	0.736652	0.946	0.771	4.80273e-23
Myh10	3.2853e-27	1.0229	0.738	0.403	5.18387e-23
Adora1	3.43554e-27	1.20486	0.664	0.359	5.42094e-23
Tnfaip6	3.5265e-27	-1.21474	0.383	0.712	5.56447e-23
Pitpna	3.64905e-27	0.920473	0.856	0.651	5.75784e-23
Amph	4.08973e-27	1.07962	0.735	0.41	6.45319e-23
Rai14	4.09147e-27	2.12144	0.322	0.082	6.45593e-23
Rusc1	5.50322e-27	1.40503	0.56	0.252	8.68353e-23
Map7d2	5.91671e-27	1.05139	0.725	0.41	9.33597e-23
Mtmr7	6.0058e-27	1.36238	0.554	0.238	9.47656e-23
Nrsn1	6.55025e-27	0.883535	0.839	0.537	1.03356e-22
Vti1b	8.52691e-27	0.705462	0.933	0.779	1.34546e-22
Map6	9.14589e-27	1.08602	0.748	0.472	1.44313e-22
Dnajc5	9.34733e-27	1.0411	0.758	0.477	1.47492e-22
Sulf1	9.63059e-27	1.59154	0.44	0.155	1.51961e-22
Lgi2	1.02252e-26	2.23982	0.282	0.061	1.61344e-22
Ppa1	1.1334e-26	1.20332	0.638	0.321	1.78839e-22
Gprc5b	1.18189e-26	-0.967906	0.597	0.846	1.86491e-22
Herc1	1.18841e-26	1.08958	0.725	0.438	1.8752e-22
Cacnb1	1.20776e-26	1.63861	0.416	0.136	1.90573e-22
Dyrk2	1.51141e-26	1.56796	0.463	0.171	2.38485e-22
Mtpn	1.56398e-26	0.758755	0.903	0.708	2.4678e-22
Abi2	1.65193e-26	0.769247	0.906	0.635	2.60658e-22
Mmp16	1.78327e-26	2.08498	0.322	0.084	2.81383e-22
Hopx	1.91999e-26	-1.41285	0.248	0.609	3.02956e-22
Asns	2.09943e-26	1.5896	0.463	0.173	3.31269e-22
Ecrg4	2.13454e-26	-4.84452	0.027	0.336	3.36809e-22
Elfn2	2.26415e-26	1.17055	0.621	0.294	3.5726e-22
S100a1	2.47442e-26	-0.908884	0.664	0.853	3.90439e-22
Kifc2	3.04077e-26	1.61331	0.44	0.156	4.79802e-22
Lrrtm2	3.45082e-26	1.22134	0.621	0.308	5.44506e-22
Oxr1	3.8644e-26	0.981011	0.785	0.546	6.09763e-22
Lmtk3	4.15401e-26	1.02726	0.728	0.403	6.55461e-22
Trank1	4.7268e-26	1.45827	0.503	0.204	7.45842e-22
Galnt18	4.87715e-26	1.63759	0.423	0.145	7.69566e-22
Sowahb	4.99225e-26	2.68262	0.215	0.033	7.87727e-22
Map4k4	5.22301e-26	-1.16035	0.446	0.737	8.24139e-22
Dock1	6.06286e-26	-1.27466	0.346	0.666	9.56659e-22
Dst	6.96572e-26	-0.626846	0.889	0.953	1.09912e-21
Akt3	6.96756e-26	0.772881	0.876	0.605	1.09941e-21
Scamp5	7.25543e-26	0.669038	0.953	0.809	1.14483e-21
Podxl2	7.25829e-26	1.25358	0.604	0.29	1.14529e-21
Ica1	8.55771e-26	1.59251	0.426	0.147	1.35032e-21
Ptk2	9.21139e-26	0.927083	0.809	0.507	1.45347e-21
Prdx6	9.58796e-26	-0.788398	0.836	0.944	1.51288e-21
Wnk2	9.66942e-26	1.15228	0.685	0.382	1.52574e-21
Ptprz1	9.8757e-26	-1.02861	0.534	0.803	1.55829e-21
Klf9	9.95988e-26	0.892893	0.839	0.56	1.57157e-21
Plekhh1	1.09665e-25	-1.26758	0.346	0.676	1.7304e-21
Usp54	1.10128e-25	-1.22188	0.389	0.696	1.73771e-21
Magee1	1.15368e-25	1.08535	0.705	0.421	1.82039e-21
Cacna2d1	1.39118e-25	1.05314	0.715	0.417	2.19514e-21
Evi2a	1.43271e-25	-1.09197	0.47	0.757	2.26067e-21
Nmt2	1.45379e-25	1.48595	0.51	0.215	2.29394e-21
Slc48a1	1.47181e-25	-0.709601	0.846	0.955	2.32237e-21
Dok6	1.56086e-25	1.43006	0.503	0.204	2.46289e-21
Pbx1	1.56215e-25	1.10008	0.701	0.403	2.46492e-21
Cnih2	1.5974e-25	1.10067	0.698	0.385	2.52053e-21
Rundc3a	1.63689e-25	0.653751	0.95	0.802	2.58285e-21
Rcbtb1	1.66664e-25	-1.12218	0.409	0.724	2.6298e-21
Sorbs3	1.71332e-25	-1.30374	0.329	0.657	2.70345e-21
Adam11	1.8595e-25	1.46985	0.477	0.185	2.9341e-21
Dpp10	2.00792e-25	1.32526	0.56	0.254	3.1683e-21
Eef1a1	2.0669e-25	-0.464182	1	1	3.26136e-21
Rell2	2.08983e-25	1.16339	0.651	0.339	3.29755e-21
Tcaf1	2.18076e-25	0.760964	0.886	0.685	3.44102e-21
Ghitm	2.24378e-25	0.653463	0.923	0.792	3.54046e-21
Rab11fip4	2.24878e-25	0.816513	0.856	0.626	3.54835e-21
Clu	2.32232e-25	-0.612193	0.99	0.987	3.6644e-21
Tenm1	2.36296e-25	2.18073	0.285	0.067	3.72852e-21
Tkt	2.46623e-25	-0.763113	0.742	0.903	3.89147e-21
Maged1	2.74879e-25	0.927686	0.795	0.553	4.33731e-21
Tbc1d24	2.88374e-25	1.33847	0.53	0.226	4.55025e-21
Glra2	2.91627e-25	2.00405	0.309	0.079	4.60158e-21
Sstr2	3.1502e-25	2.91421	0.188	0.024	4.9707e-21
Wscd1	3.65028e-25	-1.15659	0.393	0.711	5.75978e-21
Nceh1	3.78427e-25	1.14069	0.685	0.428	5.9712e-21
Pou3f3	4.53961e-25	-1.10226	0.483	0.755	7.16305e-21
Sox8	4.66722e-25	-1.18571	0.419	0.709	7.3644e-21
Lmtk2	5.81059e-25	1.54767	0.436	0.158	9.16852e-21
Map4	6.09579e-25	-0.656924	0.869	0.951	9.61855e-21
Mat2b	6.54791e-25	0.982947	0.732	0.453	1.03319e-20
Naaa	7.62336e-25	-1.91225	0.198	0.516	1.20289e-20
Dnm2	8.10387e-25	-1.00085	0.48	0.77	1.27871e-20
B3gat1	8.13798e-25	0.975572	0.725	0.44	1.28409e-20
Lamp2	8.5177e-25	-1.06056	0.507	0.759	1.34401e-20
Tmem150c	8.59491e-25	1.48968	0.466	0.184	1.35619e-20
C4b	9.32554e-25	-2.14703	0.225	0.538	1.47148e-20
Aplp1	1.01503e-24	-0.381285	1	1	1.60161e-20
Nsg1	1.0186e-24	0.814856	0.839	0.554	1.60724e-20
Atrnl1	1.18829e-24	1.37995	0.54	0.246	1.875e-20
Arfgef3	1.18892e-24	1.30103	0.564	0.267	1.876e-20
Fabp3	1.19124e-24	1.51082	0.456	0.178	1.87966e-20
Zfp365	1.28215e-24	0.794099	0.919	0.723	2.02311e-20
Edil3	1.3037e-24	-0.852204	0.668	0.868	2.05711e-20
Cabp1	1.427e-24	1.2756	0.574	0.274	2.25166e-20
Gucy1a2	1.58408e-24	1.24139	0.587	0.282	2.49952e-20
Samd12	1.6398e-24	1.37591	0.483	0.191	2.58744e-20
Atp8a2	1.73933e-24	1.44502	0.51	0.221	2.7445e-20
Tmeff1	1.74746e-24	-0.733858	0.785	0.918	2.75732e-20
Ttc19	1.76125e-24	1.49778	0.446	0.167	2.77907e-20
Serinc5	1.77639e-24	-1.39345	0.309	0.628	2.80296e-20
Pde4a	1.879e-24	1.34508	0.517	0.221	2.96487e-20
Ywhab	1.92421e-24	1.05662	0.681	0.377	3.03621e-20
Ankrd13a	2.00224e-24	-0.939762	0.554	0.828	3.15933e-20
Slc1a2	2.05365e-24	0.295604	1	1	3.24046e-20
Flrt1	2.27374e-24	1.51615	0.463	0.184	3.58773e-20
1700094D03Rik	2.44966e-24	-3.37433	0.07	0.373	3.86531e-20
Tulp4	2.69598e-24	-0.818353	0.732	0.885	4.25399e-20
Kif13a	2.78741e-24	-1.39035	0.282	0.602	4.39825e-20
Clip1	3.08391e-24	1.13483	0.664	0.38	4.8661e-20
Gjc2	3.49681e-24	-1.30606	0.359	0.652	5.51761e-20
Gfod1	3.57779e-24	1.37355	0.49	0.2	5.64539e-20
Efcab14	3.71694e-24	-1.01374	0.51	0.764	5.86495e-20
Fxyd1	4.23679e-24	-1.32007	0.433	0.703	6.68523e-20
G3bp2	4.4407e-24	0.928087	0.762	0.491	7.00699e-20
Skil	4.4851e-24	1.05655	0.648	0.326	7.07705e-20
Sec11c	6.04808e-24	-0.801333	0.732	0.909	9.54326e-20
Ldb2	6.27173e-24	1.37574	0.487	0.202	9.89617e-20
Tmem212	6.37568e-24	-5.77769	0.01	0.289	1.00602e-19
Ifitm3	6.58948e-24	-2.22231	0.114	0.428	1.03975e-19
Mdh2	6.70385e-24	0.858673	0.819	0.665	1.0578e-19
Tmsb4x	7.38423e-24	-0.234832	1	1	1.16516e-19
Sbf1	7.56769e-24	-0.818056	0.732	0.902	1.19411e-19
Slc12a5	8.18681e-24	1.32268	0.534	0.241	1.2918e-19
Cpe	8.36519e-24	0.531256	0.99	0.955	1.31994e-19
Acsl4	1.06637e-23	1.27784	0.547	0.253	1.68263e-19
Mapk8ip3	1.13069e-23	0.790545	0.883	0.651	1.78411e-19
Cntn2	1.15617e-23	-0.952753	0.56	0.799	1.82432e-19
Gnl3l	1.16733e-23	1.06085	0.695	0.399	1.84192e-19
Tmem56	1.3833e-23	1.30913	0.54	0.25	2.18271e-19
Micu3	1.40112e-23	1.1445	0.638	0.341	2.21083e-19
Alg2	1.46494e-23	1.21476	0.604	0.318	2.31153e-19
Cmas	1.47806e-23	1.40681	0.513	0.23	2.33223e-19
Rprml	1.62496e-23	1.48499	0.43	0.16	2.56402e-19
Cdipt	1.76652e-23	0.980894	0.728	0.459	2.78739e-19
Pip4k2b	1.88243e-23	1.02488	0.681	0.379	2.97028e-19
Rtkn	1.96145e-23	-1.00464	0.433	0.75	3.09497e-19
Nme1	1.9979e-23	0.94353	0.795	0.554	3.15248e-19
Anxa5	2.13886e-23	-1.94466	0.188	0.501	3.37491e-19
Plekhg3	2.54026e-23	-1.26851	0.272	0.6	4.00828e-19
Sh3glb1	3.08145e-23	-0.88769	0.55	0.796	4.86222e-19
Begain	3.18e-23	1.21043	0.57	0.274	5.01773e-19
Metrn	3.78302e-23	-0.939447	0.487	0.773	5.96922e-19
Klhl2	3.88507e-23	-0.57757	0.896	0.976	6.13025e-19
Trp53inp2	4.42381e-23	-0.871802	0.634	0.839	6.98033e-19
Kif5a	4.61967e-23	-0.496401	0.997	0.995	7.28938e-19
Camkk2	4.7511e-23	0.828722	0.785	0.467	7.49677e-19
Pip4k2a	4.77843e-23	-0.889798	0.587	0.814	7.53989e-19
Dnajb5	4.78255e-23	1.22215	0.564	0.272	7.54639e-19
H3f3b	5.20171e-23	-0.757864	0.795	0.926	8.20779e-19
Tnik	5.22301e-23	1.00965	0.691	0.395	8.24139e-19
Nckap1	5.30422e-23	0.611128	0.946	0.803	8.36953e-19
Srcin1	5.45775e-23	0.707879	0.903	0.76	8.61179e-19
Tsc22d1	5.47239e-23	0.766492	0.883	0.675	8.63488e-19
Plekhg5	5.86811e-23	1.72897	0.362	0.12	9.2593e-19
Kcnv1	6.63278e-23	2.14903	0.258	0.06	1.04659e-18
Mif4gd	6.84792e-23	-1.53937	0.228	0.539	1.08053e-18
Ralgds	6.87617e-23	-0.986475	0.5	0.76	1.08499e-18
Rhou	7.34999e-23	-0.995034	0.466	0.756	1.15976e-18
Stxbp5	7.3873e-23	1.17144	0.547	0.248	1.16564e-18
Micall1	7.39079e-23	-1.30338	0.312	0.613	1.16619e-18
Fez1	7.78274e-23	-0.716868	0.758	0.91	1.22804e-18
Insyn1	8.1457e-23	1.35882	0.483	0.205	1.28531e-18
Gpm6b	8.21758e-23	-0.380978	0.997	0.999	1.29665e-18
Tshz3	8.33034e-23	1.78646	0.315	0.09	1.31444e-18
Lgmn	8.82203e-23	-0.85565	0.604	0.837	1.39203e-18
March6	8.98086e-23	0.908498	0.785	0.539	1.41709e-18
Ankrd28	9.29395e-23	-1.26482	0.326	0.629	1.46649e-18
Acvr2a	9.38419e-23	1.543	0.413	0.154	1.48073e-18
Dgkh	9.43778e-23	1.04832	0.614	0.306	1.48919e-18
Rapgefl1	1.00914e-22	1.70331	0.359	0.118	1.59232e-18
Plekha1	1.08589e-22	-0.903303	0.607	0.816	1.71342e-18
Tns3	1.16533e-22	-1.29411	0.319	0.635	1.83878e-18
S1pr5	1.19453e-22	-1.16633	0.356	0.653	1.88484e-18
Ppp1r1b	1.27839e-22	0.430876	0.832	0.547	2.01717e-18
Plppr2	1.39183e-22	1.58564	0.419	0.162	2.19616e-18
Srrm3	1.4447e-22	1.79863	0.346	0.112	2.27959e-18
Cadm2	1.53636e-22	0.800395	0.846	0.619	2.42422e-18
Rnf208	1.57749e-22	0.975636	0.705	0.411	2.48912e-18
Pcbp2	1.66347e-22	-0.50102	0.97	0.994	2.62479e-18
Ypel2	1.70734e-22	-1.00972	0.446	0.73	2.69401e-18
Pltp	1.81716e-22	-2.59725	0.138	0.429	2.8673e-18
Abhd8	1.85161e-22	1.15225	0.641	0.362	2.92166e-18
Rsph1	2.1172e-22	-4.37845	0.023	0.294	3.34072e-18
Ripor1	2.19038e-22	1.44495	0.453	0.185	3.4562e-18
Lrrn2	2.19451e-22	1.15842	0.597	0.307	3.46272e-18
Ndufa5	2.66185e-22	0.819384	0.809	0.576	4.20014e-18
Rab3c	2.79788e-22	1.09896	0.621	0.328	4.41478e-18
Lrrtm3	2.79907e-22	1.46453	0.426	0.164	4.41666e-18
Fabp5	2.8431e-22	-0.807875	0.628	0.846	4.48613e-18
St8sia3	3.28793e-22	0.830656	0.711	0.384	5.18802e-18
Eef1b2	3.53172e-22	-0.555596	0.909	0.962	5.5727e-18
Mef2a	3.91225e-22	1.14369	0.581	0.29	6.17314e-18
Pde2a	4.00575e-22	0.776511	0.805	0.519	6.32067e-18
Frmd8	4.10063e-22	-1.28693	0.302	0.597	6.47039e-18
Rnd1	4.50328e-22	2.05297	0.265	0.066	7.10572e-18
Gm38393	4.78543e-22	1.24125	0.567	0.286	7.55093e-18
Ralyl	5.04018e-22	1.04302	0.628	0.338	7.9529e-18
1700007K13Rik	5.62313e-22	-5.71073	0.007	0.265	8.87274e-18
Cdh13	6.0223e-22	1.37315	0.5	0.23	9.50259e-18
Agtpbp1	6.56777e-22	0.829849	0.809	0.539	1.03633e-17
Gm19935	7.05091e-22	-3.80082	0.037	0.308	1.11256e-17
Trim46	7.5187e-22	1.40056	0.44	0.174	1.18638e-17
Kcnj10	7.64213e-22	-0.846674	0.564	0.819	1.20585e-17
Pigz	7.66811e-22	-1.09069	0.383	0.68	1.20995e-17
Cep19	9.49297e-22	1.21134	0.54	0.258	1.4979e-17
Ctnna1	9.60599e-22	-1.28746	0.302	0.602	1.51573e-17
Cdkl5	9.85788e-22	1.40939	0.44	0.176	1.55547e-17
Il1rap	1.00372e-21	-0.991152	0.446	0.719	1.58377e-17
Otub1	1.10237e-21	0.814745	0.799	0.558	1.73942e-17
Uhrf1bp1l	1.15344e-21	1.38046	0.463	0.196	1.82001e-17
Tnmd	1.33951e-21	3.18238	0.151	0.018	2.11361e-17
Rap1gap	1.4252e-21	0.656059	0.893	0.649	2.24882e-17
Arhgap23	1.42768e-21	-0.919497	0.477	0.764	2.25274e-17
2310022B05Rik	1.44849e-21	-1.08594	0.399	0.682	2.28557e-17
Clstn2	1.4516e-21	1.41986	0.44	0.178	2.29047e-17
Smco3	1.47429e-21	-1.34797	0.279	0.578	2.32627e-17
Otud7b	1.52505e-21	-1.1892	0.352	0.641	2.40637e-17
Olfml1	1.54905e-21	-1.41091	0.245	0.548	2.44424e-17
Fam216b	1.59485e-21	-6.98503	0	0.249	2.51652e-17
Tm4sf1	1.77724e-21	-4.11825	0.03	0.295	2.80431e-17
Tjp2	1.80527e-21	-1.53122	0.211	0.512	2.84853e-17
1110032F04Rik	1.85584e-21	2.12631	0.252	0.061	2.92833e-17
Fkbp3	2.2215e-21	0.884746	0.762	0.506	3.5053e-17
Pgrmc1	2.43558e-21	0.771567	0.819	0.597	3.84311e-17
Pafah1b1	2.5222e-21	0.467419	0.98	0.945	3.97978e-17
Samd4	2.5701e-21	-1.24358	0.282	0.591	4.05537e-17
Klf10	3.06529e-21	1.67752	0.329	0.104	4.83672e-17
Ccdc85b	3.11871e-21	0.872816	0.752	0.466	4.92102e-17
Dzank1	3.12292e-21	1.70532	0.356	0.124	4.92766e-17
Rrp1	3.44055e-21	0.679739	0.872	0.681	5.42885e-17
Prox1	4.09758e-21	-1.13538	0.356	0.645	6.46557e-17
Kcnk1	4.50659e-21	1.00048	0.678	0.402	7.11095e-17
Erbb3	4.67543e-21	-1.35172	0.279	0.57	7.37736e-17
Sec14l5	4.86755e-21	-1.05584	0.416	0.694	7.68051e-17
Stk25	5.20794e-21	0.562857	0.956	0.811	8.21761e-17
Zfpm2	6.38918e-21	1.77196	0.312	0.096	1.00815e-16
Iqsec2	7.79062e-21	0.939592	0.685	0.401	1.22928e-16
Kcnip4	8.42378e-21	2.24589	0.232	0.054	1.32919e-16
Iqsec3	8.87677e-21	1.58001	0.376	0.138	1.40067e-16
Pde1b	9.64712e-21	0.872936	0.56	0.252	1.52222e-16
Prdx5	9.77062e-21	0.864118	0.748	0.504	1.54171e-16
Ryr2	1.01529e-20	0.839698	0.755	0.464	1.60202e-16
Adgrg6	1.04935e-20	2.61362	0.178	0.029	1.65577e-16
Cfap54	1.05547e-20	-4.36039	0.02	0.272	1.66543e-16
Hist1h1e	1.18655e-20	-1.12084	0.51	0.753	1.87226e-16
Nipsnap1	1.23467e-20	1.40717	0.426	0.172	1.94818e-16
Galnt17	1.29808e-20	1.11576	0.534	0.247	2.04824e-16
Ube2o	1.3436e-20	1.16946	0.54	0.265	2.12007e-16
Trak2	1.34436e-20	-0.69955	0.775	0.907	2.12126e-16
Elovl7	1.41573e-20	-1.30619	0.272	0.57	2.23388e-16
Reep3	1.47629e-20	-1.18624	0.332	0.62	2.32944e-16
Camk1	1.5247e-20	1.34588	0.51	0.255	2.40583e-16
Dennd5a	1.59319e-20	-0.90574	0.527	0.763	2.51389e-16
Prag1	1.66985e-20	-1.66828	0.174	0.466	2.63485e-16
Ube2d1	1.82466e-20	-1.1055	0.346	0.636	2.87913e-16
Actr1b	1.90828e-20	0.96035	0.658	0.381	3.01107e-16
Arhgap32	1.94567e-20	1.11095	0.564	0.283	3.07007e-16
Stmn4	1.96254e-20	-0.509497	0.936	0.986	3.0967e-16
Arhgef10	2.05369e-20	-1.1226	0.332	0.633	3.24051e-16
Cdh11	2.15484e-20	1.08472	0.607	0.339	3.40012e-16
Prkag2	2.38368e-20	1.01991	0.631	0.362	3.7612e-16
Dazap2	2.39092e-20	-0.791645	0.671	0.82	3.77263e-16
Tomm20	2.41825e-20	0.609623	0.94	0.74	3.81575e-16
Extl1	2.46034e-20	1.67865	0.342	0.119	3.88216e-16
Zfp740	2.66906e-20	-1.01952	0.409	0.676	4.21151e-16
Eif4g2	2.67152e-20	-0.366279	0.99	0.995	4.21539e-16
Bcan	2.77985e-20	-0.764456	0.725	0.889	4.38632e-16
Sema5a	2.86724e-20	0.881093	0.691	0.397	4.52422e-16
Shisa7	2.95183e-20	1.16353	0.527	0.254	4.65769e-16
Actb	3.0371e-20	-0.358904	0.997	1	4.79224e-16
Neto2	3.11556e-20	1.15061	0.513	0.235	4.91604e-16
Mapk11	3.143e-20	1.93268	0.262	0.07	4.95934e-16
Nedd4l	3.28257e-20	0.916712	0.671	0.374	5.17957e-16
Bpgm	3.40356e-20	-0.922578	0.493	0.741	5.37048e-16
Foxj1	3.58913e-20	-4.0319	0.02	0.268	5.66329e-16
Klhl22	3.83302e-20	1.28752	0.477	0.217	6.04813e-16
Idh2	3.87539e-20	-1.4075	0.252	0.539	6.11498e-16
B2m	4.13083e-20	-1.09772	0.413	0.69	6.51804e-16
S100a6	4.14715e-20	-1.46147	0.342	0.598	6.54379e-16
Cacng8	4.44466e-20	0.894439	0.668	0.368	7.01324e-16
Tspan15	4.88255e-20	-1.2102	0.295	0.593	7.70418e-16
Neurl1b	5.10948e-20	1.33495	0.466	0.213	8.06225e-16
Txnip	5.16582e-20	-1.97748	0.168	0.444	8.15115e-16
Zfp664	5.2885e-20	-0.870811	0.554	0.778	8.34472e-16
Scai	5.94113e-20	1.22508	0.507	0.241	9.37451e-16
Ezr	6.16103e-20	-1.45283	0.279	0.559	9.7215e-16
Kpna1	6.29046e-20	0.896266	0.708	0.444	9.92572e-16
Lap3	6.55611e-20	-1.02368	0.393	0.662	1.03449e-15
Fam219a	7.07283e-20	0.827219	0.755	0.484	1.11602e-15
Ddn	7.23501e-20	0.636416	0.859	0.579	1.14161e-15
Snx10	7.24368e-20	1.17004	0.567	0.309	1.14298e-15
Pla2g7	7.76405e-20	-1.11918	0.399	0.661	1.22509e-15
Nat14	7.87824e-20	1.21546	0.49	0.227	1.24311e-15
Josd2	7.90388e-20	-1.19167	0.292	0.586	1.24715e-15
Stt3b	8.02224e-20	0.989847	0.674	0.427	1.26583e-15
Bag1	8.20299e-20	0.701329	0.893	0.775	1.29435e-15
Snph	8.37278e-20	1.16058	0.534	0.264	1.32114e-15
2410004P03Rik	8.49635e-20	-3.9751	0.02	0.265	1.34064e-15
Prkar2b	8.66503e-20	1.19644	0.507	0.242	1.36726e-15
Rgs17	9.4144e-20	1.40521	0.44	0.191	1.4855e-15
Sgtb	9.6309e-20	1.93085	0.262	0.072	1.51966e-15
Lancl2	9.63766e-20	1.3132	0.473	0.218	1.52073e-15
Slc6a15	9.92222e-20	1.41031	0.416	0.172	1.56563e-15
2210016L21Rik	1.06155e-19	0.975934	0.654	0.383	1.67503e-15
Sema6a	1.10207e-19	-1.14728	0.352	0.628	1.73896e-15
Clvs2	1.12613e-19	1.62891	0.326	0.109	1.77692e-15
Ctdsp1	1.14032e-19	-1.27118	0.262	0.554	1.79932e-15
Epha7	1.14551e-19	1.1143	0.534	0.258	1.8075e-15
Nap1l5	1.15362e-19	0.756192	0.886	0.718	1.82029e-15
Syn2	1.26525e-19	1.29242	0.5	0.244	1.99644e-15
Osbpl1a	1.2815e-19	0.489868	0.956	0.875	2.02208e-15
Kazn	1.31858e-19	-1.52824	0.178	0.466	2.08058e-15
Slc39a10	1.33751e-19	1.20931	0.507	0.246	2.11045e-15
Ctss	1.35634e-19	-1.38217	0.332	0.595	2.14016e-15
Sema3a	1.37558e-19	2.34833	0.195	0.039	2.17052e-15
Emc4	1.429e-19	0.934486	0.678	0.413	2.25482e-15
Klhl5	1.43606e-19	-1.29653	0.292	0.567	2.26596e-15
Ica1l	1.47228e-19	1.49936	0.352	0.125	2.32312e-15
Fhl1	1.47523e-19	-1.54192	0.205	0.487	2.32776e-15
Gja1	1.59291e-19	-0.858726	0.634	0.831	2.51345e-15
Socs7	1.69114e-19	1.051	0.55	0.274	2.66845e-15
Dnajc27	1.72429e-19	1.13496	0.567	0.308	2.72075e-15
Gab1	1.74882e-19	-1.07152	0.359	0.64	2.75947e-15
Pim3	1.86511e-19	-0.807796	0.554	0.792	2.94296e-15
Tacc1	1.87195e-19	0.757946	0.826	0.632	2.95375e-15
Tubg2	2.16693e-19	1.42033	0.396	0.157	3.4192e-15
Hapln2	2.35925e-19	-0.913018	0.503	0.745	3.72266e-15
Brk1	2.45389e-19	0.732502	0.832	0.606	3.87199e-15
Padi2	2.49679e-19	-0.970804	0.436	0.708	3.93969e-15
Tcf4	2.52724e-19	-0.757072	0.57	0.832	3.98774e-15
Shisa9	2.66131e-19	1.67398	0.326	0.112	4.19928e-15
Gsk3b	3.06939e-19	0.656371	0.879	0.674	4.84319e-15
Adi1	3.15201e-19	-1.01807	0.372	0.657	4.97355e-15
Tceal6	3.19925e-19	1.21006	0.473	0.213	5.0481e-15
Dynll1	3.54712e-19	0.61321	0.96	0.886	5.597e-15
Dipk1b	3.62201e-19	1.39414	0.409	0.17	5.71516e-15
Atp5g3	3.65906e-19	0.613477	0.923	0.803	5.77363e-15
Slc6a9	3.86409e-19	-0.941054	0.487	0.729	6.09714e-15
Mpi	4.11536e-19	1.56039	0.342	0.123	6.49362e-15
Cacna1i	4.1381e-19	1.57814	0.326	0.111	6.52951e-15
Slc22a17	4.30133e-19	0.390547	0.987	0.966	6.78707e-15
Zfp385b	4.32215e-19	1.74464	0.302	0.098	6.81992e-15
Cdh2	4.3869e-19	1.0318	0.587	0.318	6.92209e-15
Rgs4	4.4633e-19	0.783652	0.715	0.445	7.04265e-15
Camta2	4.71821e-19	0.833056	0.782	0.523	7.44487e-15
Rab11a	4.90832e-19	0.624241	0.889	0.726	7.74484e-15
Fam49b	5.39551e-19	0.734162	0.842	0.614	8.51358e-15
Prelp	5.53512e-19	-3.5256	0.034	0.275	8.73387e-15
Fam183b	5.67582e-19	-4.6314	0.017	0.249	8.95588e-15
Xkr4	5.73425e-19	2.09766	0.218	0.052	9.04807e-15
Apbb1	5.7685e-19	0.742602	0.842	0.653	9.10211e-15
Tmcc2	5.94266e-19	-0.651606	0.738	0.909	9.37693e-15
Wasf3	5.95713e-19	0.73935	0.822	0.636	9.39976e-15
Ube2m	6.03003e-19	0.599008	0.909	0.761	9.51478e-15
Il34	6.35838e-19	1.54651	0.329	0.114	1.00329e-14
B4galnt4	6.49588e-19	1.33309	0.406	0.165	1.02498e-14
Rab1a	6.66785e-19	0.654251	0.876	0.741	1.05212e-14
Flywch1	6.67919e-19	0.938459	0.678	0.425	1.05391e-14
Rnft2	6.69656e-19	1.23149	0.47	0.216	1.05665e-14
Nr4a1	6.77473e-19	0.90894	0.621	0.333	1.06898e-14
Flrt2	7.7666e-19	1.40067	0.399	0.163	1.22549e-14
Irgq	8.169e-19	1.15893	0.49	0.229	1.28899e-14
Ankrd33b	8.37479e-19	1.51515	0.346	0.125	1.32146e-14
Map9	8.95461e-19	1.20438	0.48	0.227	1.41295e-14
Rab11fip5	9.19943e-19	1.22557	0.44	0.189	1.45158e-14
Cfap65	1.00182e-18	-4.88597	0.01	0.236	1.58078e-14
Arrdc2	1.00296e-18	-1.19123	0.305	0.581	1.58257e-14
Cd63	1.038e-18	-1.77297	0.164	0.437	1.63787e-14
Sh3gl3	1.08087e-18	-0.823435	0.668	0.82	1.7055e-14
Ephb1	1.08793e-18	-0.962893	0.466	0.699	1.71665e-14
Zbtb20	1.13055e-18	-1.49952	0.185	0.464	1.7839e-14
Fbxo31	1.17529e-18	1.0229	0.581	0.313	1.85448e-14
Akap11	1.19596e-18	0.892995	0.685	0.416	1.8871e-14
Sfxn3	1.19662e-18	1.18442	0.483	0.226	1.88814e-14
Spin1	1.25608e-18	1.00114	0.644	0.401	1.98196e-14
Trnp1	1.30439e-18	1.10519	0.497	0.232	2.0582e-14
Mat2a	1.35944e-18	-0.972336	0.443	0.686	2.14506e-14
Gm42372	1.45984e-18	1.04949	0.557	0.293	2.30348e-14
Slc35f4	1.51553e-18	2.33394	0.185	0.037	2.39135e-14
Mboat7	1.58991e-18	0.921077	0.654	0.394	2.50872e-14
R3hdm1	1.68408e-18	0.741974	0.836	0.628	2.65731e-14
Mia	1.70697e-18	-5.78719	0.003	0.223	2.69342e-14
Gstp1	2.00587e-18	-0.890969	0.446	0.722	3.16507e-14
Idh3a	2.05989e-18	0.711434	0.826	0.63	3.2503e-14
Oprm1	2.08664e-18	1.999	0.228	0.058	3.29251e-14
Asb13	2.15127e-18	1.19908	0.513	0.268	3.39448e-14
Sash1	2.19909e-18	-0.996978	0.369	0.641	3.46994e-14
Cmip	2.27746e-18	1.02092	0.604	0.36	3.59361e-14
Arhgap5	2.3813e-18	-0.77716	0.577	0.801	3.75746e-14
Pgam1	2.8601e-18	0.997848	0.718	0.559	4.51295e-14
Gamt	2.97298e-18	-1.25285	0.242	0.525	4.69107e-14
Gna13	3.17594e-18	-0.93601	0.376	0.66	5.01132e-14
Acot7	3.28858e-18	0.570168	0.896	0.755	5.18905e-14
Atp6v0b	3.43431e-18	0.553448	0.909	0.771	5.419e-14
Cacna1d	3.48309e-18	1.3622	0.372	0.145	5.49597e-14
Plxnb3	3.63968e-18	-1.14368	0.315	0.588	5.74305e-14
Rasl10a	3.6471e-18	1.69626	0.292	0.095	5.75476e-14
Gstm1	3.90897e-18	-0.760371	0.641	0.842	6.16797e-14
Rprm	4.03789e-18	1.49695	0.342	0.126	6.37139e-14
Rnf19b	4.14554e-18	1.41722	0.372	0.148	6.54125e-14
Ankrd45	4.44754e-18	1.20744	0.46	0.213	7.01777e-14
Slitrk4	4.55475e-18	1.66862	0.292	0.095	7.18694e-14
Sphkap	4.63273e-18	1.31415	0.396	0.162	7.30999e-14
Plpp3	4.71477e-18	-0.672157	0.732	0.904	7.43944e-14
Myo10	5.16077e-18	-1.49895	0.215	0.48	8.14318e-14
Nkx6-2	5.80467e-18	-1.17878	0.295	0.566	9.15918e-14
Parp6	6.31166e-18	0.984306	0.604	0.342	9.95916e-14
Uap1	6.53269e-18	1.1239	0.52	0.268	1.03079e-13
Hist1h3c	6.55209e-18	-2.7752	0.084	0.335	1.03385e-13
Rheb	6.64715e-18	0.663903	0.822	0.67	1.04885e-13
Anp32b	6.66429e-18	-0.786031	0.631	0.796	1.05156e-13
Sccpdh	6.68014e-18	-0.801311	0.591	0.798	1.05406e-13
Plod1	6.7032e-18	-1.18056	0.282	0.557	1.0577e-13
Emx1	6.93034e-18	1.85771	0.252	0.073	1.09354e-13
Mapk3	7.40188e-18	-0.721011	0.594	0.83	1.16794e-13
Gnaz	8.01393e-18	1.50792	0.332	0.122	1.26452e-13
Ociad1	8.12063e-18	0.575829	0.913	0.766	1.28135e-13
Calm3	8.25289e-18	0.542841	0.956	0.807	1.30222e-13
Shank2	9.27239e-18	0.988415	0.587	0.32	1.46309e-13
Rufy3	9.34816e-18	0.688632	0.839	0.683	1.47505e-13
Hnrnpa2b1	9.39048e-18	-0.576276	0.822	0.916	1.48172e-13
Podn	9.42891e-18	2.4869	0.164	0.03	1.48779e-13
Ube2v1	9.46218e-18	1.03472	0.597	0.36	1.49304e-13
Lrrc24	9.58439e-18	1.80532	0.248	0.071	1.51232e-13
Trh	9.78025e-18	2.85357	0.138	0.019	1.54323e-13
Nyap2	9.87359e-18	1.26645	0.44	0.201	1.55795e-13
Nr2f1	1.00245e-17	0.981065	0.557	0.29	1.58176e-13
Sdc4	1.05998e-17	-1.06332	0.413	0.658	1.67254e-13
Gpr62	1.15665e-17	-1.6085	0.168	0.431	1.82507e-13
Wdr7	1.19969e-17	0.901933	0.661	0.419	1.89299e-13
Zic1	1.21102e-17	-2.87354	0.074	0.319	1.91087e-13
Anxa7	1.21609e-17	0.963334	0.577	0.314	1.91887e-13
Rspo2	1.29792e-17	2.27188	0.191	0.043	2.04798e-13
Arhgef4.1	1.34878e-17	1.13591	0.493	0.242	2.12824e-13
Napa	1.43136e-17	0.588588	0.899	0.703	2.25855e-13
Ociad2	1.46118e-17	0.998279	0.594	0.339	2.30559e-13
Fbxo21	1.51401e-17	0.938962	0.678	0.449	2.38895e-13
Inpp4b	1.60506e-17	1.93401	0.225	0.059	2.53262e-13
Cd47	1.68212e-17	0.595948	0.872	0.714	2.65421e-13
Dnaja2	1.77754e-17	0.769383	0.762	0.54	2.80478e-13
Doc2b	1.78339e-17	1.50792	0.319	0.114	2.81401e-13
Efna5	2.01466e-17	1.78646	0.265	0.083	3.17893e-13
Ccdc92b	2.04027e-17	1.54318	0.309	0.108	3.21934e-13
Gsk3a	2.12059e-17	0.675898	0.846	0.636	3.34608e-13
Cers6	2.13873e-17	1.25944	0.399	0.167	3.37471e-13
St6gal2	2.1985e-17	1.88599	0.238	0.067	3.46901e-13
N4bp2l1	2.38868e-17	1.35036	0.369	0.148	3.7691e-13
Nexmif	2.43954e-17	1.96424	0.221	0.058	3.84935e-13
D130043K22Rik	2.4418e-17	2.68916	0.141	0.021	3.85291e-13
Spryd3	2.4984e-17	1.03018	0.54	0.287	3.94223e-13
Kif5c	2.61304e-17	0.359246	0.987	0.952	4.12311e-13
Flot1	2.66375e-17	0.901346	0.681	0.442	4.20313e-13
Col9a3	2.77191e-17	-1.76486	0.138	0.4	4.3738e-13
Prkar1a	2.82259e-17	0.39273	0.993	0.96	4.45377e-13
Cfap44	2.88896e-17	-4.58423	0.01	0.221	4.55849e-13
Ripor2	3.06724e-17	1.15671	0.423	0.184	4.8398e-13
Galnt6	3.18192e-17	-1.18991	0.282	0.551	5.02076e-13
Gpr17	3.19202e-17	-1.29411	0.225	0.511	5.03668e-13
Hrh3	3.59891e-17	1.0481	0.527	0.277	5.67872e-13
Abr	3.71044e-17	0.654544	0.812	0.565	5.8547e-13
Smap2	4.05519e-17	0.681014	0.815	0.645	6.39869e-13
Ap1b1	4.10944e-17	0.959953	0.624	0.394	6.48428e-13
Sorbs2	4.15285e-17	1.23852	0.456	0.222	6.55279e-13
Dcaf12l1	4.24571e-17	1.21148	0.433	0.196	6.69931e-13
Rffl	4.33802e-17	-1.0759	0.349	0.599	6.84496e-13
Atp6ap1l	4.53688e-17	2.40117	0.161	0.03	7.15874e-13
Serf2	5.08444e-17	-0.768578	0.604	0.783	8.02273e-13
Itgb8	5.12336e-17	-1.03812	0.346	0.607	8.08416e-13
Sucla2	5.32052e-17	0.926236	0.597	0.341	8.39525e-13
Cdc42ep1	5.47425e-17	-1.10042	0.336	0.59	8.63782e-13
Tceal5	5.9532e-17	1.67356	0.268	0.086	9.39356e-13
Mef2d	5.97252e-17	1.04036	0.53	0.28	9.42404e-13
Sox10	6.13164e-17	-1.3087	0.245	0.502	9.67511e-13
Sybu	6.28473e-17	1.10365	0.51	0.269	9.91667e-13
Efhd1	6.38733e-17	-1.11457	0.315	0.581	1.00786e-12
Epb41l3	6.73013e-17	-0.558459	0.822	0.914	1.06195e-12
Susd4	6.83952e-17	1.07829	0.49	0.24	1.07921e-12
Satb1	7.08485e-17	0.960707	0.654	0.444	1.11792e-12
Adcy3	8.00726e-17	1.26389	0.393	0.167	1.26347e-12
Lrrc23	8.01559e-17	-6.43755	0	0.198	1.26478e-12
Endod1	8.36416e-17	-1.20135	0.315	0.559	1.31978e-12
Ppp1r16b	8.57251e-17	-1.02713	0.372	0.617	1.35266e-12
Ptpn11	8.76594e-17	-0.588501	0.789	0.888	1.38318e-12
Phgdh	8.78749e-17	-0.909918	0.399	0.669	1.38658e-12
Gal3st1	9.45306e-17	-1.32317	0.235	0.492	1.4916e-12
Sox5	9.52629e-17	1.70106	0.262	0.083	1.50315e-12
Sgsm1	9.70015e-17	1.4139	0.346	0.136	1.53059e-12
Chst10	9.73209e-17	1.14491	0.443	0.205	1.53563e-12
Kcnh3	1.00133e-16	1.57119	0.285	0.096	1.58e-12
Tagln2	1.13757e-16	-1.93096	0.121	0.368	1.79498e-12
Paqr9	1.31147e-16	1.46978	0.332	0.128	2.06937e-12
Rgs11	1.32684e-16	1.46162	0.315	0.116	2.09362e-12
Ttll7	1.34829e-16	-0.5984	0.768	0.903	2.12747e-12
Npdc1	1.36625e-16	0.664383	0.846	0.658	2.1558e-12
Adamts4	1.43166e-16	-1.14054	0.292	0.556	2.25902e-12
Agpat4	1.43951e-16	-0.762134	0.55	0.766	2.2714e-12
Igsf11	1.47023e-16	-1.04643	0.309	0.579	2.31988e-12
Vldlr	1.47951e-16	-1.17969	0.282	0.541	2.33453e-12
Igfbp2	1.48751e-16	-3.667	0.034	0.25	2.34715e-12
Asrgl1	1.53361e-16	-0.600253	0.715	0.884	2.41989e-12
Rhbdl1	1.57232e-16	1.26336	0.403	0.178	2.48097e-12
Fat1	1.59599e-16	-1.21768	0.268	0.524	2.51832e-12
Xkr7	1.67444e-16	2.40117	0.158	0.03	2.64209e-12
Abca1	1.7088e-16	-1.72392	0.134	0.384	2.69632e-12
Enkur	1.83188e-16	-4.49431	0.01	0.212	2.89052e-12
Meig1	1.88975e-16	-5.61869	0.003	0.2	2.98183e-12
Anln	2.17945e-16	-0.852562	0.487	0.722	3.43895e-12
Gria1	2.1936e-16	0.427956	0.856	0.518	3.46128e-12
Ugcg	2.2329e-16	0.890479	0.604	0.353	3.5233e-12
Rnf227	2.30397e-16	0.74752	0.732	0.487	3.63543e-12
Pde10a	2.51655e-16	0.353731	0.614	0.321	3.97086e-12
Evl	2.55041e-16	0.688968	0.738	0.483	4.0243e-12
Ids	2.56088e-16	0.797394	0.718	0.502	4.04082e-12
Timp2	2.59492e-16	0.698157	0.832	0.662	4.09452e-12
Adgrl3	2.7962e-16	0.812623	0.685	0.44	4.41213e-12
Igfbpl1	2.80225e-16	-4.36836	0.01	0.21	4.42167e-12
Pls1	3.12164e-16	-1.12335	0.282	0.546	4.92563e-12
Itgb5	3.21522e-16	-1.16602	0.305	0.558	5.0733e-12
Ogfod1	3.21994e-16	1.08915	0.497	0.263	5.08074e-12
Cst3	3.22682e-16	-0.371218	0.997	1	5.0916e-12
S100a11	3.2425e-16	-3.74752	0.017	0.221	5.11634e-12
Ankfn1	3.4292e-16	-4.3063	0.01	0.209	5.41093e-12
Kcnj6	3.45441e-16	1.47296	0.315	0.119	5.45072e-12
Cenpb	3.45657e-16	-0.701697	0.638	0.835	5.45412e-12
Inka2	3.55638e-16	0.939191	0.557	0.308	5.61162e-12
Man1a	3.5805e-16	-1.36966	0.198	0.458	5.64968e-12
Atp9a	3.72445e-16	0.517216	0.909	0.749	5.8768e-12
Chrm1	4.01569e-16	1.70845	0.235	0.069	6.33636e-12
Pdzd4	4.28711e-16	1.01426	0.5	0.255	6.76463e-12
Srsf6	4.38711e-16	-0.678355	0.644	0.818	6.92242e-12
Slc25a12	4.71861e-16	0.767155	0.701	0.452	7.4455e-12
C1qc	4.76444e-16	-1.15816	0.413	0.625	7.51781e-12
Plxdc2	4.83603e-16	-1.3404	0.211	0.465	7.63078e-12
Ak7	5.0748e-16	-5.20978	0.007	0.201	8.00753e-12
Gabrd	5.13147e-16	1.17781	0.399	0.175	8.09694e-12
Ankrd34a	5.21792e-16	1.44697	0.312	0.117	8.23335e-12
Slc9a6	5.28738e-16	0.839308	0.661	0.429	8.34296e-12
Eef1d	5.30935e-16	-0.972536	0.393	0.625	8.37763e-12
Nova2	5.3622e-16	0.990203	0.55	0.306	8.46101e-12
Dbn1	5.52468e-16	0.673562	0.765	0.487	8.71739e-12
Cnrip1	6.20169e-16	1.36795	0.329	0.127	9.78564e-12
Jam2	6.5131e-16	-1.52919	0.141	0.391	1.0277e-11
Gde1	6.54724e-16	0.504014	0.936	0.847	1.03309e-11
Fgfr1	6.65853e-16	-1.0408	0.393	0.62	1.05065e-11
Pogk	6.71022e-16	-1.04977	0.292	0.555	1.05881e-11
Hist1h1c	6.84111e-16	-1.20237	0.534	0.725	1.07946e-11
Atp6v0e	6.92005e-16	-0.774157	0.567	0.762	1.09191e-11
Hlf	7.01586e-16	1.08219	0.54	0.31	1.10703e-11
Grik4	7.70705e-16	1.62518	0.279	0.097	1.2161e-11
Gstm7	7.8298e-16	-1.01734	0.312	0.576	1.23546e-11
Amotl2	8.07459e-16	-1.43677	0.198	0.444	1.27409e-11
Cltb	8.11061e-16	0.579577	0.893	0.728	1.27977e-11
Abca2	8.22934e-16	-0.724672	0.611	0.804	1.29851e-11
Ctsl	8.29682e-16	-0.839269	0.523	0.708	1.30916e-11
Nde1	9.02296e-16	-1.18624	0.232	0.49	1.42373e-11
Ntrk2	9.09513e-16	-0.580694	0.95	0.939	1.43512e-11
Ybx3	9.20473e-16	-1.01547	0.322	0.578	1.45241e-11
Mcf2l	9.28492e-16	1.19526	0.433	0.21	1.46507e-11
Odf3b	9.30427e-16	-5.423	0.003	0.193	1.46812e-11
Map3k12	9.79307e-16	0.931161	0.597	0.369	1.54525e-11
Scg2	1.03911e-15	1.03625	0.51	0.275	1.63961e-11
Rab6a	1.0483e-15	1.1042	0.483	0.256	1.65411e-11
Aqp4	1.07698e-15	-1.29071	0.255	0.507	1.69937e-11
Adssl1	1.11433e-15	-0.990418	0.332	0.589	1.7583e-11
Bet1	1.11556e-15	-1.25439	0.232	0.482	1.76025e-11
Frmd5	1.16754e-15	-1.07472	0.319	0.564	1.84226e-11
Ppp2r3a	1.19889e-15	-1.04979	0.322	0.574	1.89173e-11
Fmnl1	1.20854e-15	1.491	0.326	0.13	1.90696e-11
Ttll5	1.21058e-15	-0.756626	0.564	0.75	1.91017e-11
Sema5b	1.22346e-15	1.94692	0.221	0.065	1.9305e-11
Ptprd	1.24424e-15	-0.75162	0.695	0.815	1.96329e-11
Hmgcr	1.24709e-15	1.15967	0.416	0.192	1.96778e-11
Zyg11b	1.26591e-15	1.10293	0.473	0.241	1.99748e-11
Ppp1r7	1.30289e-15	0.705395	0.779	0.532	2.05584e-11
B3galt5	1.41973e-15	-0.934695	0.342	0.606	2.24019e-11
Bex3	1.42017e-15	0.659056	0.805	0.641	2.24089e-11
Serp2	1.52193e-15	1.00196	0.544	0.315	2.40145e-11
Prune2	1.53128e-15	1.07449	0.463	0.232	2.41621e-11
Tspoap1	1.56267e-15	0.740589	0.748	0.518	2.46573e-11
Tspyl5	1.76267e-15	1.44697	0.309	0.118	2.78132e-11
Pcsk5	1.82245e-15	3.06656	0.107	0.013	2.87565e-11
Hsph1	1.84418e-15	0.565523	0.883	0.738	2.90994e-11
Oprl1	1.87841e-15	1.33447	0.332	0.132	2.96394e-11
Ilk	1.88564e-15	-0.813228	0.466	0.706	2.97535e-11
Selenof	2.0819e-15	-0.645356	0.701	0.841	3.28504e-11
Nyap1	2.21883e-15	1.17765	0.443	0.219	3.50109e-11
Lysmd2	2.27916e-15	1.05227	0.523	0.301	3.59629e-11
Clic6	2.28682e-15	-3.89654	0.023	0.222	3.60837e-11
Sox2	2.30108e-15	-1.41626	0.181	0.428	3.63088e-11
Shfl	2.35728e-15	1.20576	0.362	0.152	3.71955e-11
Nfe2l2	2.37164e-15	-1.32303	0.198	0.447	3.74221e-11
Nfasc	2.41108e-15	-0.605442	0.889	0.931	3.80444e-11
Fbxl2	2.43102e-15	1.25594	0.379	0.168	3.8359e-11
Rdx	2.43132e-15	-0.895919	0.376	0.624	3.83638e-11
Atp1a2	2.50597e-15	-0.384644	0.973	0.991	3.95417e-11
Tmx2	2.67264e-15	0.83178	0.674	0.445	4.21717e-11
P4hb	2.68078e-15	-0.780359	0.507	0.726	4.23e-11
Nsmf	2.74939e-15	0.574182	0.866	0.701	4.33827e-11
Agap2	2.78208e-15	0.734617	0.611	0.339	4.38984e-11
Ndfip2	2.78771e-15	0.7478	0.708	0.492	4.39872e-11
Ptpn5	2.87922e-15	0.500719	0.698	0.393	4.54313e-11
Zbtb18	2.94862e-15	0.836175	0.695	0.482	4.65262e-11
Wdr47	2.95708e-15	0.950843	0.537	0.298	4.66598e-11
Slc38a2	2.97965e-15	-0.879426	0.466	0.677	4.70159e-11
Rasd2	3.24267e-15	0.439416	0.617	0.337	5.11661e-11
Cib2	3.29968e-15	1.64126	0.258	0.088	5.20656e-11
Actr3b	3.38339e-15	0.90248	0.564	0.325	5.33865e-11
Oxsr1	3.41455e-15	-0.759874	0.567	0.752	5.38781e-11
Morf4l2	3.42168e-15	0.665356	0.789	0.588	5.39907e-11
Lrrc3b	3.47255e-15	2.04949	0.178	0.043	5.47933e-11
Aif1l	3.65064e-15	-1.56536	0.131	0.371	5.76035e-11
Arsg	3.65506e-15	-0.961642	0.386	0.617	5.76732e-11
Cnih3	3.85867e-15	1.23286	0.359	0.153	6.0886e-11
Slc25a14	3.9959e-15	1.2435	0.416	0.205	6.30513e-11
Cd200	4.15079e-15	1.21761	0.369	0.16	6.54953e-11
Ggt7	4.18148e-15	0.99188	0.483	0.245	6.59796e-11
Pbxip1	4.26249e-15	-1.49401	0.188	0.425	6.72579e-11
Elmo1	4.37493e-15	-1.05927	0.309	0.553	6.9032e-11
Cntn6	4.4758e-15	2.64207	0.124	0.019	7.06237e-11
Xylt1	4.70679e-15	1.10394	0.456	0.233	7.42684e-11
Cfl2	4.97998e-15	-0.602063	0.658	0.834	7.85791e-11
Cntn4	5.04849e-15	1.45303	0.305	0.119	7.96602e-11
Rims2	5.12407e-15	0.835171	0.624	0.373	8.08527e-11
Mtfp1	5.20114e-15	1.44385	0.302	0.116	8.20688e-11
Gdap1l1	5.44287e-15	1.21865	0.406	0.193	8.58831e-11
Cfap126	5.51639e-15	-5.34797	0.003	0.184	8.7043e-11
Dynlrb2	5.62002e-15	-4.88597	0.007	0.19	8.86782e-11
Slc38a3	5.62694e-15	-1.39287	0.255	0.485	8.87875e-11
Mycbp2	5.74476e-15	0.736351	0.745	0.567	9.06466e-11
Gm1043	5.97981e-15	1.66942	0.232	0.072	9.43555e-11
Gba2	6.23127e-15	1.00024	0.49	0.257	9.83232e-11
Scn4b	6.43293e-15	0.4381	0.544	0.281	1.01505e-10
Speg	6.50987e-15	1.05494	0.453	0.225	1.02719e-10
Nars	6.82567e-15	0.678685	0.765	0.563	1.07702e-10
Fam234b	7.14156e-15	0.781349	0.668	0.445	1.12687e-10
Hivep3	7.40683e-15	1.18967	0.443	0.232	1.16872e-10
Gabrg3	7.57185e-15	1.09504	0.426	0.204	1.19476e-10
Hs3st1	8.06598e-15	-1.33883	0.188	0.431	1.27273e-10
Nol4	8.09421e-15	1.08191	0.45	0.228	1.27718e-10
Acsl3	8.129e-15	-0.596205	0.718	0.876	1.28268e-10
Panx2	9.20789e-15	1.15484	0.416	0.2	1.45291e-10
Ppp1r32	9.95752e-15	-5.41322	0.003	0.181	1.5712e-10
Adamtsl1	1.00803e-14	-1.46451	0.158	0.395	1.59057e-10
Bmp6	1.025e-14	-2.5141	0.054	0.261	1.61734e-10
Arf1	1.05638e-14	0.660448	0.768	0.565	1.66687e-10
Camk1d	1.0585e-14	1.09458	0.423	0.201	1.67021e-10
Zkscan16	1.0649e-14	1.30325	0.305	0.118	1.6803e-10
Fcho1	1.07017e-14	1.38147	0.326	0.134	1.68862e-10
Cfap43	1.10752e-14	-6.12643	0	0.174	1.74756e-10
Phactr1	1.13877e-14	0.727747	0.661	0.419	1.79686e-10
Fgf1	1.15507e-14	-1.05328	0.322	0.555	1.82258e-10
Fermt2	1.15546e-14	-0.752944	0.473	0.706	1.8232e-10
Ado	1.17829e-14	-0.816885	0.493	0.709	1.85922e-10
Lpar1	1.18845e-14	-0.95263	0.359	0.598	1.87525e-10
Ppp1ca	1.20253e-14	0.431252	0.94	0.815	1.89747e-10
Hist1h3b	1.20576e-14	-2.7054	0.097	0.311	1.90256e-10
Sntn	1.23015e-14	-4.94146	0.007	0.186	1.94105e-10
Tnk2	1.2751e-14	0.634853	0.775	0.557	2.01198e-10
Klhl4	1.38942e-14	-1.24061	0.191	0.439	2.19237e-10
Lmo3	1.4102e-14	1.00024	0.46	0.231	2.22515e-10
Klc1	1.43176e-14	0.523422	0.889	0.747	2.25918e-10
Pygb	1.45971e-14	-0.87168	0.45	0.675	2.30327e-10
Pdlim5	1.46217e-14	-1.15965	0.218	0.466	2.30716e-10
Me3	1.47973e-14	1.46122	0.279	0.102	2.33487e-10
Med24	1.48082e-14	0.893854	0.584	0.354	2.33659e-10
Cops7a	1.54816e-14	0.839328	0.631	0.408	2.44284e-10
Gpr26	1.58798e-14	1.29784	0.366	0.166	2.50567e-10
Degs1	1.71254e-14	-0.751964	0.5	0.72	2.70221e-10
Tmem123	1.72052e-14	-1.32813	0.195	0.433	2.71482e-10
Smad7	1.72747e-14	-1.01911	0.336	0.569	2.72577e-10
Ctso	1.82307e-14	-1.13058	0.255	0.498	2.87662e-10
Ly6g6e	1.84133e-14	2.64207	0.121	0.019	2.90543e-10
Sez6l	1.91173e-14	1.24031	0.339	0.141	3.01652e-10
Sh3d19	1.93784e-14	-1.58731	0.128	0.357	3.05772e-10
Nefm	1.98733e-14	1.106	0.416	0.2	3.1358e-10
Srpk2	2.00471e-14	0.739913	0.701	0.475	3.16324e-10
Dnaja1	2.09815e-14	0.537284	0.909	0.795	3.31067e-10
Klhdc2	2.11224e-14	0.63682	0.775	0.569	3.33291e-10
Mcam	2.1291e-14	-1.61727	0.107	0.334	3.35951e-10
Gng4	2.14684e-14	1.02633	0.466	0.241	3.3875e-10
Fndc5	2.25697e-14	1.51082	0.248	0.084	3.56127e-10
Ptpdc1	2.2638e-14	-1.16655	0.242	0.482	3.57204e-10
Pcmt1	2.31777e-14	0.720967	0.711	0.503	3.65721e-10
Rasl10b	2.32241e-14	0.589199	0.765	0.519	3.66453e-10
Krt222	2.53049e-14	1.74206	0.208	0.061	3.99286e-10
Pfkl	2.61927e-14	1.14903	0.399	0.19	4.13295e-10
Lbp	2.67242e-14	-4.36836	0.007	0.183	4.21682e-10
Cox7b	2.6909e-14	0.64241	0.765	0.594	4.24597e-10
Wls	2.75608e-14	-1.07861	0.262	0.506	4.34881e-10
Insc	2.77491e-14	-1.18573	0.221	0.461	4.37852e-10
Arhgap33	2.80422e-14	0.725145	0.711	0.482	4.42478e-10
Card19	2.82092e-14	-1.33809	0.188	0.424	4.45113e-10
Grip2	2.83072e-14	1.66781	0.225	0.071	4.4666e-10
Gng11	2.96394e-14	-0.866251	0.389	0.63	4.6768e-10
Sdr39u1	2.9727e-14	1.13255	0.419	0.207	4.69062e-10
Nek7	2.98075e-14	-0.96498	0.346	0.58	4.70333e-10
Cfap100	2.9882e-14	-3.58858	0.023	0.209	4.71508e-10
Sgk2	3.07854e-14	-1.66943	0.121	0.345	4.85763e-10
Pacs1	3.25142e-14	1.06656	0.446	0.229	5.13042e-10
Clip3	3.28275e-14	0.410188	0.973	0.886	5.17986e-10
Lpgat1	3.29329e-14	0.522319	0.889	0.756	5.19649e-10
Epb41l2	3.29489e-14	-0.914625	0.443	0.653	5.19901e-10
Appl2	3.48381e-14	-0.779398	0.456	0.676	5.49711e-10
Rhoa	3.51875e-14	-0.60674	0.765	0.869	5.55223e-10
Dnah12	3.57029e-14	-6.06529	0	0.168	5.63356e-10
Plppr5	3.70397e-14	1.16883	0.393	0.186	5.8445e-10
Kcng1	3.73421e-14	1.72756	0.221	0.07	5.8922e-10
Fyn	3.74754e-14	-0.768133	0.621	0.791	5.91324e-10
Htr1f	3.75026e-14	2.51082	0.124	0.021	5.91753e-10
Ppp2r2c	3.81422e-14	0.416516	0.973	0.876	6.01845e-10
Gdap1	3.97107e-14	1.35945	0.295	0.115	6.26595e-10
Slc23a2	4.00565e-14	1.06121	0.466	0.25	6.32052e-10
Neo1	4.06147e-14	-0.721638	0.523	0.732	6.40859e-10
Rab3gap2	4.1453e-14	0.786456	0.661	0.436	6.54087e-10
Ddit4	4.15064e-14	-0.946164	0.369	0.595	6.54929e-10
Cbfa2t3	4.1636e-14	1.4138	0.299	0.119	6.56974e-10
Atp5d	4.20374e-14	0.440447	0.963	0.872	6.63308e-10
Pdlim4	4.2121e-14	-1.97288	0.074	0.285	6.64627e-10
Rnase4	4.3124e-14	-1.64715	0.128	0.351	6.80454e-10
St6galnac6	4.34928e-14	0.882215	0.57	0.34	6.86273e-10
Map7d1	4.40548e-14	-0.404113	0.909	0.956	6.95141e-10
Nrxn2	4.49285e-14	0.499981	0.946	0.829	7.08927e-10
Enpp5	4.62436e-14	0.519535	0.876	0.76	7.29677e-10
Myl12a	4.6288e-14	-1.20579	0.198	0.44	7.30378e-10
Ick	4.83776e-14	-1.13658	0.215	0.456	7.6335e-10
Ksr2	5.14631e-14	1.54134	0.255	0.09	8.12036e-10
D16Ertd472e	5.23358e-14	-1.26085	0.188	0.422	8.25807e-10
Elovl1	5.30556e-14	-1.12444	0.279	0.509	8.37164e-10
Sms	5.31347e-14	1.2314	0.376	0.176	8.38413e-10
Jph4	5.44846e-14	0.57777	0.856	0.689	8.59712e-10
Dkk3	5.76228e-14	0.641193	0.805	0.617	9.09229e-10
Ncan	5.77261e-14	0.968419	0.493	0.271	9.1086e-10
Id3	5.86372e-14	-1.08703	0.332	0.561	9.25237e-10
Fbxl5	5.89196e-14	-0.608694	0.654	0.829	9.29692e-10
Lrrc36	5.96513e-14	-4.54147	0.007	0.178	9.41238e-10
Pik3c2b	6.21861e-14	-0.809911	0.477	0.682	9.81235e-10
Kif5b	6.45627e-14	-0.430046	0.943	0.968	1.01874e-09
1700088E04Rik	6.65518e-14	-3.07649	0.027	0.212	1.05012e-09
Slc2a1	6.66063e-14	-0.924169	0.359	0.585	1.05098e-09
Sdk1	6.71728e-14	3.15569	0.094	0.011	1.05992e-09
Paip2	6.73201e-14	-0.514138	0.799	0.898	1.06224e-09
Idh3b	6.97418e-14	0.642547	0.805	0.622	1.10046e-09
Zc2hc1a	7.07174e-14	1.11718	0.419	0.212	1.11585e-09
Ube2w	7.16631e-14	0.742779	0.644	0.406	1.13077e-09
Tmem240	7.22994e-14	1.89539	0.181	0.049	1.14081e-09
Scn1a	7.44114e-14	0.985765	0.456	0.234	1.17414e-09
Ubl7	7.47365e-14	0.724015	0.661	0.421	1.17927e-09
Ypel4	7.76856e-14	1.03598	0.47	0.253	1.2258e-09
Resp18	7.91484e-14	0.946113	0.507	0.285	1.24888e-09
Itfg1	8.02648e-14	0.511426	0.869	0.75	1.2665e-09
Rassf8	8.91368e-14	-1.14684	0.242	0.479	1.40649e-09
Efr3a	8.93515e-14	0.926937	0.523	0.294	1.40988e-09
Capns1	8.97052e-14	-0.637281	0.628	0.803	1.41546e-09
Lrfn2	9.28225e-14	2.04361	0.161	0.039	1.46465e-09
Mfn2	9.47025e-14	0.915739	0.503	0.275	1.49431e-09
Kif1a	9.68752e-14	0.480928	0.936	0.862	1.52859e-09
Gucy1b1	9.69639e-14	0.910191	0.534	0.304	1.52999e-09
Psme3	1.02097e-13	0.872797	0.584	0.372	1.61099e-09
Prkaca	1.02787e-13	0.687179	0.732	0.546	1.62188e-09
Dlat	1.05052e-13	0.768384	0.617	0.39	1.65762e-09
Nckipsd	1.05073e-13	1.03377	0.44	0.223	1.65794e-09
Penk	1.06964e-13	0.29926	0.581	0.317	1.68778e-09
Tle3	1.12138e-13	-1.58858	0.128	0.347	1.76942e-09
Gmps	1.14694e-13	0.802293	0.604	0.38	1.80976e-09
Ackr1	1.17456e-13	1.63759	0.255	0.093	1.85334e-09
Wwtr1	1.19564e-13	-1.93439	0.087	0.296	1.8866e-09
Pon2	1.22038e-13	-0.921488	0.326	0.563	1.92563e-09
Ccdc149	1.22557e-13	1.4777	0.272	0.103	1.93383e-09
Pink1	1.28006e-13	-0.41024	0.973	0.981	2.01981e-09
Unc5cl	1.28218e-13	-4.67298	0.007	0.174	2.02315e-09
Prkcq	1.32607e-13	-1.19114	0.221	0.453	2.09241e-09
Aebp1	1.32813e-13	-3.25794	0.02	0.197	2.09566e-09
Jcad	1.35386e-13	0.859705	0.55	0.321	2.13626e-09
Frmd4b	1.35569e-13	-1.17702	0.211	0.446	2.13914e-09
Sh3glb2	1.39676e-13	0.672384	0.772	0.593	2.20395e-09
Tubb3	1.44635e-13	0.655722	0.745	0.521	2.2822e-09
Ptprg	1.60762e-13	1.27339	0.312	0.129	2.53667e-09
Btg1	1.61223e-13	-1.2045	0.302	0.517	2.54393e-09
Map3k5	1.67922e-13	1.20149	0.366	0.171	2.64964e-09
Ddx24	1.71966e-13	0.587087	0.805	0.609	2.71346e-09
Galt	1.81225e-13	1.27188	0.315	0.132	2.85955e-09
Tagln3	1.84851e-13	0.458783	0.94	0.837	2.91677e-09
Dctn2	1.9233e-13	0.493723	0.926	0.799	3.03478e-09
Cdk5rap2	1.92337e-13	-1.36827	0.154	0.38	3.03489e-09
Ak3	1.97673e-13	-0.799963	0.419	0.645	3.11908e-09
Atf2	1.9823e-13	0.897646	0.523	0.304	3.12787e-09
Tppp	1.99135e-13	-0.354133	0.98	0.981	3.14215e-09
Cdk4	2.02876e-13	-1.31738	0.211	0.434	3.20118e-09
Ilrun	2.03692e-13	0.525191	0.862	0.676	3.21406e-09
Glod4	2.08727e-13	-0.877102	0.342	0.581	3.2935e-09
Cdk14	2.11468e-13	0.941734	0.564	0.361	3.33675e-09
Gm42517	2.13235e-13	1.26403	0.332	0.146	3.36463e-09
Pip4k2c	2.1462e-13	0.780787	0.631	0.416	3.38649e-09
Hagh	2.25156e-13	1.13332	0.376	0.177	3.55274e-09
Nras	2.27902e-13	-0.727733	0.487	0.694	3.59606e-09
Atp2b3	2.28135e-13	0.946921	0.403	0.193	3.59974e-09
Zdhhc8	2.29704e-13	0.733276	0.644	0.416	3.6245e-09
Cdk17	2.30687e-13	0.568058	0.805	0.649	3.64001e-09
Tmem158	2.37617e-13	0.72602	0.51	0.268	3.74936e-09
Brinp3	2.44159e-13	1.6451	0.215	0.069	3.85259e-09
Vstm2b	2.49216e-13	1.56406	0.242	0.086	3.93238e-09
Pknox2	2.49308e-13	1.12934	0.386	0.186	3.93383e-09
Cdh18	2.6232e-13	2.22458	0.138	0.029	4.13915e-09
Tiam2	2.73785e-13	0.782762	0.513	0.278	4.32005e-09
Tln1	2.76338e-13	-1.07097	0.265	0.495	4.36034e-09
Tro	2.77356e-13	0.893984	0.493	0.268	4.3764e-09
Dnah5	2.79599e-13	-4.46779	0.007	0.17	4.41179e-09
Faah	2.80176e-13	0.909043	0.503	0.28	4.42089e-09
Castor2	2.9274e-13	0.973542	0.493	0.282	4.61915e-09
Atxn10	2.98698e-13	0.626898	0.779	0.619	4.71316e-09
Fnta	2.99593e-13	-0.672976	0.564	0.753	4.72728e-09
Crygn	3.19976e-13	-5.21917	0.003	0.163	5.0489e-09
Slitrk3	3.48309e-13	1.16322	0.369	0.174	5.49596e-09
Anxa2	3.49456e-13	-2.65885	0.044	0.229	5.51407e-09
C1qtnf1	3.66516e-13	2.69899	0.104	0.016	5.78326e-09
St3gal2	3.67248e-13	0.783239	0.597	0.368	5.79481e-09
Rasal1	3.75812e-13	0.81683	0.544	0.311	5.92994e-09
Ap2a1	3.81702e-13	0.932915	0.52	0.306	6.02287e-09
Sema4a	3.88021e-13	1.29687	0.309	0.13	6.12258e-09
Itch	3.90122e-13	-0.889501	0.376	0.591	6.15574e-09
Rgs3	3.91533e-13	-1.20257	0.198	0.424	6.178e-09
Dctn3	3.9442e-13	0.469171	0.896	0.718	6.22356e-09
Tmem63c	3.96361e-13	1.87052	0.174	0.048	6.25418e-09
Htra1	3.97322e-13	-0.819012	0.426	0.644	6.26934e-09
Adam23	3.97707e-13	0.832503	0.534	0.304	6.27542e-09
Ptbp1	4.24624e-13	-1.45662	0.148	0.365	6.70014e-09
Klhl3	4.27917e-13	1.16434	0.356	0.163	6.75211e-09
Hexb	4.35683e-13	-0.812017	0.534	0.711	6.87465e-09
1700025G04Rik	4.36777e-13	0.95886	0.49	0.274	6.89191e-09
Dlgap2	4.43463e-13	0.852419	0.52	0.295	6.99741e-09
Far2	4.5621e-13	1.60203	0.215	0.07	7.19854e-09
Ift43	4.57865e-13	-1.45301	0.144	0.361	7.22466e-09
Sik3	4.6196e-13	-0.73746	0.44	0.673	7.28927e-09
Nrsn2	5.0164e-13	0.960485	0.436	0.224	7.91538e-09
Porcn	5.34846e-13	1.10313	0.403	0.203	8.43934e-09
Limd1	5.57912e-13	-1.55141	0.117	0.329	8.8033e-09
Efcab1	5.6197e-13	-4.90703	0.003	0.161	8.86732e-09
Ech1	5.63486e-13	-0.9727	0.295	0.523	8.89125e-09
Shc3	5.65972e-13	0.914971	0.5	0.282	8.93047e-09
Ap3m2	5.77653e-13	0.987538	0.503	0.301	9.11478e-09
Numbl	5.8107e-13	0.919159	0.483	0.268	9.1687e-09
Ankrd46	5.84367e-13	0.613558	0.758	0.586	9.22072e-09
4930402H24Rik	5.86301e-13	-0.677737	0.503	0.712	9.25125e-09
Sod2	5.90057e-13	0.549593	0.846	0.696	9.31051e-09
Scarb2	5.93596e-13	-0.802819	0.433	0.65	9.36636e-09
Fam124a	5.95974e-13	1.33614	0.305	0.13	9.40387e-09
Slc1a3	6.42295e-13	-0.716401	0.503	0.709	1.01348e-08
Kcnj11	6.54081e-13	1.50815	0.272	0.109	1.03207e-08
Hdgfl3	6.86291e-13	0.484384	0.883	0.747	1.0829e-08
Olig2	6.97608e-13	-1.27244	0.195	0.413	1.10076e-08
Syt3	7.02143e-13	1.2623	0.322	0.142	1.10791e-08
Efna3	7.26612e-13	1.24908	0.332	0.15	1.14652e-08
Psmb5	7.48306e-13	0.81683	0.587	0.377	1.18075e-08
Ttll1	7.57273e-13	1.28576	0.299	0.125	1.1949e-08
Lmbrd1	7.6109e-13	0.446279	0.936	0.86	1.20092e-08
Cdk16	8.58636e-13	0.57245	0.819	0.622	1.35484e-08
Scn3a	8.67946e-13	1.10679	0.346	0.157	1.36953e-08
Dnali1	8.80417e-13	-4.41648	0.007	0.164	1.38921e-08
Tmem141	8.84307e-13	-1.40117	0.158	0.375	1.39535e-08
Zranb2	8.93796e-13	0.66924	0.721	0.512	1.41032e-08
Rab3ip	9.06945e-13	0.891882	0.463	0.244	1.43107e-08
Psmc5	9.15491e-13	0.660303	0.708	0.488	1.44455e-08
Dscam	9.30941e-13	1.18472	0.349	0.162	1.46893e-08
Slc25a44	9.30978e-13	0.845835	0.527	0.31	1.46899e-08
Zfp536	9.44859e-13	-0.897324	0.366	0.583	1.49089e-08
Cox5b	9.47465e-13	0.372838	0.966	0.911	1.49501e-08
Bex1	9.74726e-13	0.943325	0.463	0.25	1.53802e-08
Prkcd	9.77362e-13	-2.57611	0.064	0.251	1.54218e-08
Sncg	9.90805e-13	-4.90004	0.003	0.158	1.56339e-08
Ddo	1.01635e-12	-2.9016	0.027	0.198	1.6037e-08
Muc3a	1.0559e-12	1.55297	0.225	0.078	1.66611e-08
Map11	1.07199e-12	1.17148	0.349	0.162	1.69149e-08
Osbpl3	1.09296e-12	1.47903	0.245	0.09	1.72459e-08
Camk2d	1.09476e-12	0.806448	0.55	0.333	1.72742e-08
Smad5	1.11421e-12	-1.12391	0.255	0.47	1.75811e-08
Patz1	1.15487e-12	-1.0536	0.245	0.471	1.82227e-08
Capsl	1.23477e-12	-3.16774	0.023	0.192	1.94834e-08
Slc35f3	1.25657e-12	1.29707	0.312	0.137	1.98274e-08
Camta1	1.27611e-12	0.783585	0.624	0.411	2.01358e-08
Dip2a	1.29329e-12	-0.61748	0.671	0.807	2.04068e-08
Dlk2	1.31308e-12	1.61137	0.205	0.066	2.07191e-08
Sh2d5	1.31757e-12	1.15764	0.326	0.144	2.07899e-08
C1qa	1.46923e-12	-1.00338	0.372	0.579	2.31829e-08
Spef2	1.54184e-12	-3.33693	0.02	0.185	2.43287e-08
Cdhr3	1.5549e-12	-4.43594	0.007	0.161	2.45348e-08
Spa17	1.56687e-12	-4.22849	0.007	0.161	2.47237e-08
Dchs1	1.58506e-12	-3.00796	0.023	0.191	2.50106e-08
Atp8b2	1.61051e-12	1.29641	0.289	0.12	2.54123e-08
Sae1	1.61226e-12	0.814912	0.611	0.402	2.54398e-08
Camkk1	1.64211e-12	1.02834	0.423	0.22	2.59108e-08
Ppp1r14b	1.6459e-12	-1.32902	0.188	0.402	2.59706e-08
Irf2bpl	1.69811e-12	1.04509	0.399	0.201	2.67944e-08
Stxbp6	1.71357e-12	-1.1996	0.195	0.415	2.70384e-08
Prr7	1.71593e-12	0.949009	0.477	0.27	2.70757e-08
Rapgef3	1.7176e-12	-1.25717	0.185	0.4	2.7102e-08
Tmem30a	1.71977e-12	0.643667	0.698	0.519	2.71363e-08
Ahnak	1.72847e-12	-1.23147	0.198	0.418	2.72736e-08
Ttll3	1.73108e-12	-2.76813	0.044	0.22	2.73147e-08
Tspan18	1.87314e-12	-2.13836	0.047	0.229	2.95564e-08
Gjb1	1.88151e-12	-0.961289	0.326	0.543	2.96883e-08
Creb5	2.00982e-12	-1.33965	0.168	0.379	3.17129e-08
Limch1	2.01602e-12	-1.06732	0.242	0.465	3.18107e-08
Picalm	2.09156e-12	-0.645803	0.52	0.725	3.30028e-08
Col8a2	2.11464e-12	-4.90004	0.003	0.154	3.33668e-08
Lrp4	2.12397e-12	-1.62293	0.101	0.302	3.35141e-08
Fhod3	2.13072e-12	1.64895	0.195	0.061	3.36206e-08
Gabbr1	2.17793e-12	0.324859	0.99	0.941	3.43656e-08
Apba2	2.20116e-12	1.2694	0.329	0.152	3.47321e-08
Cdh19	2.23391e-12	-1.22224	0.191	0.409	3.52488e-08
Cfap299	2.2657e-12	-4.37677	0.007	0.16	3.57505e-08
Spint2	2.26832e-12	-2.35793	0.054	0.236	3.57919e-08
Zer1	2.31704e-12	0.513321	0.849	0.645	3.65606e-08
Rara	2.33935e-12	1.7028	0.205	0.068	3.69126e-08
Slc27a1	2.49248e-12	-0.863705	0.346	0.573	3.93288e-08
Tyrobp	2.55268e-12	-1.69529	0.111	0.31	4.02787e-08
Slc9a3r1	2.62564e-12	-0.943211	0.322	0.538	4.143e-08
Ccdc74a	2.84987e-12	-1.47958	0.164	0.369	4.49681e-08
Arxes1	2.88649e-12	1.0869	0.379	0.189	4.55459e-08
Myb	2.91275e-12	-3.88597	0.01	0.164	4.59604e-08
Dctn1	3.01828e-12	0.524871	0.812	0.656	4.76255e-08
St18	3.02903e-12	-1.09828	0.211	0.431	4.7795e-08
Ppp2cb	3.04591e-12	0.843337	0.523	0.312	4.80614e-08
Tjp1	3.06638e-12	-0.674248	0.503	0.719	4.83844e-08
Dusp8	3.1119e-12	0.769383	0.617	0.411	4.91027e-08
Fgd3	3.19961e-12	-1.14861	0.232	0.443	5.04867e-08
Jund	3.23693e-12	-0.39642	0.93	0.954	5.10755e-08
Hspb8	3.23705e-12	-1.48656	0.124	0.33	5.10774e-08
1700012B09Rik	3.27139e-12	-5.7054	0	0.145	5.16193e-08
Ccdc170	3.3314e-12	-4.30101	0.007	0.158	5.25661e-08
Npy1r	3.33259e-12	2.18981	0.131	0.029	5.2585e-08
Edem1	3.4208e-12	-1.13526	0.228	0.442	5.39768e-08
Lrrc4	3.43343e-12	0.860037	0.51	0.294	5.41761e-08
Thsd7b	3.58953e-12	2.49695	0.111	0.02	5.66392e-08
Glrb	3.64473e-12	0.559188	0.799	0.653	5.75102e-08
Chrna7	3.71421e-12	1.64673	0.195	0.062	5.86065e-08
Tpm1	3.97054e-12	0.66366	0.621	0.385	6.26511e-08
Fam126a	4.00463e-12	-1.03034	0.262	0.481	6.31891e-08
Myadm	4.03739e-12	1.03408	0.423	0.228	6.3706e-08
Znrf1	4.09599e-12	0.638533	0.691	0.488	6.46307e-08
Plagl1	4.10462e-12	-1.92404	0.07	0.257	6.47669e-08
Ankib1	4.23933e-12	-0.51579	0.718	0.857	6.68924e-08
Pdia5	4.25449e-12	2.83708	0.091	0.013	6.71316e-08
Hipk1	4.26445e-12	-0.783785	0.483	0.672	6.72887e-08
Dmkn	4.26637e-12	-3.82825	0.01	0.162	6.73191e-08
Gnl1	4.28745e-12	0.64241	0.691	0.484	6.76518e-08
Wipf1	4.35002e-12	-1.30454	0.144	0.355	6.8639e-08
Fam217b	4.45945e-12	1.25808	0.312	0.14	7.03657e-08
Rit2	4.49685e-12	1.13817	0.332	0.153	7.09558e-08
Dpy19l1	4.50089e-12	-0.596346	0.624	0.798	7.10195e-08
Scrg1	4.5198e-12	-0.971699	0.289	0.502	7.13179e-08
Cyp46a1	4.61246e-12	1.07664	0.356	0.17	7.278e-08
6330403K07Rik	4.90444e-12	0.624738	0.705	0.516	7.73872e-08
Usp33	4.9706e-12	0.639454	0.701	0.485	7.84312e-08
Nbl1	4.98821e-12	-1.44264	0.208	0.411	7.8709e-08
Cdr2l	5.05527e-12	-1.52696	0.107	0.306	7.97671e-08
Nhsl2	5.10881e-12	1.06002	0.346	0.161	8.06119e-08
Cbs	5.13928e-12	-1.16426	0.201	0.416	8.10927e-08
Eid2	5.29826e-12	0.917462	0.443	0.239	8.36012e-08
Ubc	5.39508e-12	-0.286367	0.997	0.997	8.5129e-08
Ssbp4	5.7053e-12	0.723394	0.594	0.368	9.00239e-08
Dnah9	5.71907e-12	-5.69736	0	0.142	9.02413e-08
Dcaf7	5.82706e-12	0.610412	0.752	0.565	9.19453e-08
Ccdc190	6.0157e-12	-1.50816	0.154	0.355	9.49218e-08
Cyth2	6.20583e-12	0.70964	0.688	0.496	9.79219e-08
Grk3	6.23409e-12	1.25142	0.299	0.131	9.83677e-08
Car14	6.24227e-12	-1.06769	0.272	0.48	9.84967e-08
Ext1	6.4618e-12	1.07426	0.403	0.215	1.01961e-07
Psmd14	6.46405e-12	0.728157	0.664	0.481	1.01996e-07
Arhgef17	6.54312e-12	0.789945	0.55	0.337	1.03244e-07
Spon1	6.66256e-12	1.02788	0.426	0.231	1.05129e-07
2900026A02Rik	7.00041e-12	1.12874	0.346	0.165	1.1046e-07
Drc7	7.07378e-12	-4.25063	0.007	0.154	1.11617e-07
Uhmk1	7.13787e-12	0.524575	0.822	0.638	1.12629e-07
Clasp1	7.19696e-12	0.853156	0.49	0.282	1.13561e-07
Asphd2	7.3727e-12	0.737634	0.617	0.436	1.16334e-07
Pitpnm3	7.42788e-12	1.08985	0.352	0.168	1.17204e-07
Wdr66	7.59453e-12	-3.61954	0.013	0.165	1.19834e-07
Fbxo7	7.73449e-12	-0.759512	0.446	0.642	1.22043e-07
Ubqln4	7.82304e-12	0.671371	0.658	0.455	1.2344e-07
Stau2	7.99338e-12	0.528325	0.812	0.615	1.26128e-07
Cdk19	8.01486e-12	-0.702607	0.436	0.657	1.26466e-07
Acta2	8.45609e-12	-2.48834	0.03	0.195	1.33429e-07
Tmem47	8.62466e-12	-1.07979	0.289	0.489	1.36089e-07
Fkbp8	8.90677e-12	0.446345	0.913	0.803	1.4054e-07
Snapin	9.02375e-12	-0.754974	0.413	0.625	1.42386e-07
Tmem191c	9.08066e-12	0.767514	0.577	0.365	1.43284e-07
Ap2b1	9.12165e-12	0.593811	0.765	0.582	1.4393e-07
Cstf2	9.5737e-12	0.74625	0.597	0.4	1.51063e-07
Vipr1	1.00663e-11	2.97088	0.081	0.01	1.58836e-07
Bfsp2	1.02222e-11	-1.33456	0.148	0.353	1.61296e-07
Trim44	1.04851e-11	0.715295	0.648	0.453	1.65445e-07
Tsc22d3	1.07588e-11	-0.682939	0.51	0.7	1.69764e-07
Gramd3	1.08286e-11	-1.1124	0.211	0.424	1.70865e-07
Tesc	1.09199e-11	0.924532	0.366	0.176	1.72305e-07
Ccdc162	1.13502e-11	-4.79851	0.003	0.145	1.79096e-07
1500011B03Rik	1.17728e-11	0.85394	0.51	0.31	1.85763e-07
Prr5l	1.18152e-11	-1.00362	0.242	0.461	1.86432e-07
Folr1	1.21387e-11	-5.98833	0	0.138	1.91536e-07
Iqcg	1.22508e-11	-4.31508	0.007	0.151	1.93305e-07
Uqcrfs1	1.23291e-11	0.54474	0.772	0.638	1.94541e-07
Lancl1	1.25991e-11	0.651255	0.678	0.489	1.988e-07
Kif19a	1.2683e-11	-1.88597	0.074	0.256	2.00124e-07
Hist1h2bb	1.27998e-11	-2.0061	0.218	0.404	2.01968e-07
Ctsa	1.28144e-11	-0.610229	0.601	0.774	2.02198e-07
Ubxn11	1.33298e-11	-2.69663	0.034	0.196	2.1033e-07
Kcna1	1.37507e-11	-0.559243	0.658	0.81	2.16973e-07
Atp1b2	1.39123e-11	-0.539128	0.725	0.862	2.19521e-07
Appl1	1.41932e-11	0.709347	0.634	0.437	2.23955e-07
Car9	1.43494e-11	-5.64817	0	0.137	2.26419e-07
Nipal4	1.45212e-11	-1.08071	0.245	0.451	2.2913e-07
Spred2	1.45683e-11	0.916336	0.44	0.241	2.29873e-07
Ttn	1.47011e-11	4.17877	0.057	0.003	2.31968e-07
Gramd1b	1.47984e-11	0.633557	0.711	0.533	2.33503e-07
Fabp7	1.61984e-11	-1.14181	0.191	0.402	2.55594e-07
Dnah10	1.64266e-11	-4.76044	0.003	0.143	2.59195e-07
Decr1	1.68042e-11	-1.24564	0.151	0.356	2.65154e-07
Dner	1.70571e-11	0.772755	0.594	0.386	2.69144e-07
Myo1d	1.71467e-11	-1.01592	0.235	0.45	2.70558e-07
Notch1	1.72721e-11	-1.31535	0.168	0.37	2.72536e-07
Prps2	1.73378e-11	-1.19627	0.195	0.399	2.73573e-07
Syt12	1.73449e-11	1.37142	0.235	0.089	2.73684e-07
Slc35f1	1.755e-11	1.04692	0.352	0.171	2.76921e-07
Ltbp3	1.81248e-11	-1.91398	0.06	0.236	2.85991e-07
Vps41	1.87865e-11	0.68794	0.654	0.478	2.96432e-07
Rsph4a	1.97715e-11	-4.73711	0.003	0.142	3.11974e-07
Gpd2	1.98546e-11	0.930579	0.433	0.239	3.13285e-07
St3gal4	2.03304e-11	-0.863672	0.285	0.51	3.20794e-07
Ppm1l	2.03422e-11	1.02866	0.433	0.25	3.2098e-07
Ubxn1	2.06918e-11	-0.640684	0.54	0.726	3.26495e-07
Ccdc3	2.15775e-11	-2.77154	0.027	0.183	3.40472e-07
Sec23a	2.31608e-11	0.62955	0.658	0.426	3.65455e-07
Cbx6	2.32705e-11	0.676086	0.658	0.466	3.67186e-07
Ptpn4	2.36313e-11	0.675095	0.631	0.424	3.72878e-07
Ubtd2	2.46619e-11	1.1913	0.295	0.131	3.89139e-07
Pcdhac2	2.56584e-11	1.51581	0.205	0.072	4.04864e-07
Klhl11	2.61709e-11	0.617057	0.695	0.512	4.1295e-07
Spata24	2.84356e-11	-1.90869	0.064	0.238	4.48685e-07
Ccnd2	2.92793e-11	-1.8525	0.188	0.372	4.61997e-07
Gm867	3.01331e-11	-5.63981	0	0.133	4.75471e-07
Abhd17b	3.0172e-11	-0.743525	0.44	0.632	4.76085e-07
Jakmip2	3.05157e-11	1.03329	0.376	0.193	4.81507e-07
Snx33	3.116e-11	-1.25381	0.164	0.365	4.91674e-07
Gm973	3.23207e-11	-1.92218	0.087	0.266	5.09989e-07
Snx5	3.28722e-11	-0.63861	0.557	0.723	5.1869e-07
Tekt1	3.3012e-11	-3.82087	0.01	0.152	5.20896e-07
Ttc9	3.36867e-11	0.759489	0.57	0.372	5.31542e-07
Stim2	3.40338e-11	0.747356	0.534	0.324	5.3702e-07
Hspa2	3.42453e-11	-1.51694	0.151	0.34	5.40357e-07
1700016K19Rik	3.43722e-11	-3.50633	0.013	0.158	5.42359e-07
Eri3	3.51036e-11	0.708454	0.624	0.422	5.53899e-07
Cobl	3.54288e-11	0.666662	0.614	0.402	5.59032e-07
Serpinb8	3.56742e-11	2.25594	0.114	0.024	5.62903e-07
Clasrp	3.63775e-11	-0.93791	0.268	0.48	5.74001e-07
Map4k3	3.68658e-11	0.730518	0.567	0.364	5.81706e-07
Adgrg1	3.69471e-11	-0.896886	0.305	0.518	5.82989e-07
Gpr88	3.82982e-11	0.396565	0.527	0.296	6.04307e-07
Mpv17l	3.85008e-11	0.804976	0.537	0.345	6.07504e-07
Limk1	3.91964e-11	0.921386	0.46	0.272	6.1848e-07
Ppp2r2b	3.92125e-11	0.966115	0.426	0.239	6.18734e-07
Rnf165	4.04423e-11	1.42841	0.225	0.086	6.38139e-07
Ppm1h	4.05148e-11	0.950309	0.446	0.259	6.39282e-07
Slitrk5	4.11624e-11	1.42389	0.225	0.086	6.49501e-07
Ccdc33	4.13155e-11	-4.72134	0.003	0.138	6.51917e-07
Nek9	4.26723e-11	-0.8871	0.299	0.512	6.73327e-07
Tmem198	4.28835e-11	1.34285	0.242	0.096	6.76659e-07
Hist1h2bj	4.49414e-11	-2.26981	0.064	0.232	7.0913e-07
Ptgfrn	4.59483e-11	-1.72544	0.087	0.267	7.25018e-07
Hist1h2bk	4.62477e-11	-2.24211	0.074	0.246	7.29743e-07
Kcnc1	4.76426e-11	0.980585	0.406	0.221	7.51753e-07
Moxd1	4.76789e-11	2.91199	0.077	0.01	7.52326e-07
Zhx2	4.87002e-11	-1.26245	0.191	0.385	7.68441e-07
Rgs9	4.91541e-11	0.313703	0.52	0.288	7.75603e-07
Chrd	5.00993e-11	1.49499	0.211	0.078	7.90516e-07
Ccser1	5.08258e-11	1.491	0.211	0.078	8.01981e-07
Fezf2	5.44029e-11	1.16302	0.315	0.149	8.58423e-07
Hcn1	5.46979e-11	1.21155	0.289	0.129	8.63078e-07
Cxcl5	5.5021e-11	-3.27038	0.017	0.161	8.68177e-07
Pgs1	5.55005e-11	0.717892	0.601	0.398	8.75742e-07
E130308A19Rik	5.5557e-11	-1.04362	0.218	0.424	8.76634e-07
Aars	5.56181e-11	0.712455	0.594	0.4	8.77597e-07
St6gal1	5.71641e-11	-1.15606	0.198	0.399	9.01992e-07
Pitpnm1	5.86311e-11	0.715159	0.577	0.383	9.2514e-07
Ube2n	6.10607e-11	0.849192	0.5	0.306	9.63477e-07
Ankub1	6.15195e-11	-2.12043	0.05	0.214	9.70716e-07
Ngf	6.18294e-11	2.63445	0.087	0.014	9.75605e-07
Stmn1	6.28223e-11	0.467615	0.883	0.774	9.91273e-07
Ano4	6.29892e-11	-0.87006	0.349	0.539	9.93907e-07
Cuedc1	6.3932e-11	-0.919019	0.258	0.468	1.00878e-06
Cxxc4	6.39584e-11	1.20646	0.299	0.137	1.0092e-06
Wasf1	6.47956e-11	0.545093	0.681	0.47	1.02241e-06
Spag8	6.57973e-11	-4.07979	0.007	0.142	1.03822e-06
Yars	6.59347e-11	0.766222	0.513	0.31	1.04038e-06
Plpp2	6.60311e-11	-1.50454	0.107	0.292	1.04191e-06
Tspan5	6.98523e-11	0.520628	0.809	0.654	1.1022e-06
Mapk9	7.11846e-11	0.542071	0.705	0.493	1.12322e-06
Adss	7.14507e-11	0.694775	0.597	0.4	1.12742e-06
Diras1	7.22977e-11	1.16114	0.299	0.137	1.14079e-06
Sri	7.32754e-11	-0.705397	0.423	0.621	1.15621e-06
Yaf2	7.36309e-11	0.731765	0.584	0.385	1.16182e-06
Rab35	7.36806e-11	0.944195	0.406	0.222	1.16261e-06
Irs2	7.60162e-11	-0.791469	0.383	0.578	1.19946e-06
Foxp1	7.62978e-11	0.61187	0.507	0.291	1.2039e-06
Grip1	7.65561e-11	1.26833	0.258	0.109	1.20798e-06
Unc79	7.66407e-11	1.1445	0.295	0.134	1.20931e-06
Ccdc124	7.93121e-11	0.673624	0.631	0.447	1.25147e-06
Celsr1	8.26874e-11	-2.49558	0.034	0.187	1.30473e-06
Frmpd2	8.58982e-11	-4.59725	0.003	0.134	1.35539e-06
Calml4	8.59329e-11	-4.76044	0.003	0.134	1.35593e-06
Ndufv1	8.59869e-11	0.457647	0.852	0.736	1.35679e-06
Nkd1	8.77848e-11	-1.21007	0.154	0.351	1.38516e-06
Dffa	8.80739e-11	1.04439	0.352	0.178	1.38972e-06
Entpd5	8.87262e-11	-0.95051	0.252	0.459	1.40001e-06
Phactr2	9.09297e-11	-1.99352	0.06	0.227	1.43478e-06
Zfp652	9.45243e-11	-0.7711	0.339	0.551	1.4915e-06
Ccdc114	9.54087e-11	-3.95051	0.007	0.14	1.50545e-06
Prkaa2	9.58484e-11	0.9289	0.376	0.194	1.51239e-06
Glg1	9.6179e-11	0.530839	0.745	0.542	1.51761e-06
Rspo3	9.65549e-11	2.03438	0.124	0.03	1.52354e-06
6820408C15Rik	1.00553e-10	-3.72924	0.01	0.146	1.58662e-06
Marf1	1.02632e-10	0.518127	0.772	0.565	1.61943e-06
Chdh	1.03604e-10	-1.36329	0.128	0.315	1.63477e-06
Svip	1.05641e-10	-0.708955	0.473	0.657	1.66691e-06
Kantr	1.14966e-10	1.21987	0.262	0.112	1.81405e-06
Tob1	1.19895e-10	-0.646233	0.497	0.675	1.89182e-06
Hbp1	1.20549e-10	-0.875792	0.302	0.51	1.90214e-06
Dpp6	1.29028e-10	0.640851	0.554	0.337	2.03593e-06
Gars	1.29172e-10	0.6526	0.661	0.482	2.03821e-06
Spry2	1.30845e-10	0.639615	0.614	0.405	2.06461e-06
Josd1	1.32124e-10	1.01554	0.369	0.194	2.08478e-06
Herc2	1.32949e-10	0.607565	0.688	0.52	2.0978e-06
Spata13	1.3547e-10	-1.83803	0.067	0.234	2.13758e-06
Prnp	1.36548e-10	0.243954	0.997	0.995	2.15459e-06
Zmynd11	1.36996e-10	0.515004	0.805	0.647	2.16167e-06
Cald1	1.37407e-10	-1.58918	0.094	0.27	2.16814e-06
Cuedc2	1.38568e-10	0.51826	0.768	0.597	2.18647e-06
Enpp4	1.51036e-10	-0.67158	0.473	0.653	2.38319e-06
Npy	1.51617e-10	0.95733	0.584	0.398	2.39236e-06
Tuba1a	1.52183e-10	-0.284387	1	0.999	2.40129e-06
Lrrfip1	1.52642e-10	0.850328	0.389	0.203	2.40854e-06
Lrp1b	1.53515e-10	0.650718	0.597	0.388	2.42231e-06
Spg20	1.56703e-10	-0.77878	0.359	0.56	2.47262e-06
Bcl2l1	1.60819e-10	-0.589411	0.607	0.762	2.53757e-06
Map3k11	1.61104e-10	-1.21694	0.168	0.359	2.54205e-06
Tnfrsf21	1.66357e-10	0.858157	0.443	0.255	2.62495e-06
Atxn2	1.68696e-10	0.965222	0.396	0.218	2.66185e-06
St6galnac4	1.69137e-10	1.17765	0.265	0.115	2.66881e-06
Prodh	1.69154e-10	-1.01081	0.258	0.451	2.66908e-06
Gal3st3	1.77141e-10	1.23006	0.292	0.135	2.79511e-06
Thrsp	1.78547e-10	-1.50865	0.114	0.295	2.8173e-06
Enpp6	1.80099e-10	-0.961261	0.309	0.508	2.84178e-06
Exph5	1.81656e-10	2.54134	0.087	0.015	2.86635e-06
Tgfa	1.87917e-10	-0.71235	0.406	0.61	2.96514e-06
Uqcrc1	1.88246e-10	0.460656	0.859	0.735	2.97033e-06
Fhad1	1.90877e-10	-2.73711	0.027	0.171	3.01184e-06
Sft2d2	1.95066e-10	-1.23183	0.154	0.342	3.07795e-06
Kcnc2	1.95635e-10	1.05871	0.359	0.19	3.08692e-06
Ece1	2.00042e-10	0.916926	0.399	0.218	3.15646e-06
Nme5	2.00601e-10	-2.40619	0.044	0.196	3.16528e-06
Mtss1	2.0518e-10	-1.17411	0.158	0.35	3.23753e-06
Acadl	2.08914e-10	-0.928082	0.275	0.473	3.29646e-06
Caskin1	2.09915e-10	0.651104	0.624	0.425	3.31225e-06
Ran	2.13547e-10	0.755237	0.49	0.293	3.36955e-06
Zfand4	2.15158e-10	-2.56718	0.027	0.171	3.39498e-06
Spred3	2.21652e-10	1.0775	0.319	0.156	3.49745e-06
Lgalsl	2.31297e-10	0.876159	0.419	0.233	3.64964e-06
S100b	2.36303e-10	-0.538444	0.671	0.821	3.72863e-06
Cpt1c	2.36925e-10	0.765291	0.53	0.346	3.73844e-06
Hepacam	2.40189e-10	-0.705397	0.466	0.635	3.78995e-06
Ezh2	2.48239e-10	-1.15646	0.178	0.37	3.91697e-06
Fcgr3	2.52029e-10	-1.41384	0.141	0.322	3.97676e-06
Vps13a	2.53397e-10	1.07161	0.302	0.142	3.99835e-06
Rasl11b	2.56206e-10	0.972869	0.389	0.213	4.04267e-06
Rhof	2.5778e-10	1.31002	0.225	0.089	4.06751e-06
Cyp2j12	2.59203e-10	-1.22526	0.138	0.326	4.08997e-06
Cln8	2.65149e-10	-0.827737	0.332	0.53	4.18378e-06
Rgcc	2.68764e-10	-1.05376	0.191	0.388	4.24083e-06
Fam241b	2.70437e-10	1.16673	0.268	0.119	4.26723e-06
Rhobtb2	2.72932e-10	0.854474	0.433	0.246	4.30659e-06
Mapt	2.78422e-10	-0.301371	0.97	0.981	4.39322e-06
Cbfb	2.81933e-10	-1.41148	0.104	0.282	4.44862e-06
Dhrs1	2.87174e-10	-0.775337	0.376	0.571	4.53132e-06
Abhd12	2.99098e-10	0.565614	0.738	0.592	4.71947e-06
Vgll4	3.00003e-10	-1.24329	0.154	0.34	4.73374e-06
Ipo13	3.10225e-10	-0.700135	0.456	0.636	4.89505e-06
Pex5l	3.11408e-10	-0.442286	0.789	0.883	4.9137e-06
Usp32	3.13544e-10	0.726955	0.53	0.333	4.94741e-06
Cfap46	3.14356e-10	-5.37342	0	0.121	4.96022e-06
Cntfr	3.20619e-10	-0.604386	0.581	0.731	5.05905e-06
Togaram2	3.20706e-10	-3.28393	0.013	0.146	5.06041e-06
Capza2	3.20919e-10	0.357394	0.956	0.883	5.06379e-06
Apba1	3.36903e-10	0.53369	0.728	0.548	5.31599e-06
Cfl1	3.37744e-10	0.230531	1	0.995	5.32926e-06
Mapk8ip1	3.43498e-10	-0.357763	0.916	0.975	5.42006e-06
Fbll1	3.43898e-10	1.45461	0.191	0.069	5.42637e-06
Gprasp2	3.61922e-10	0.906532	0.406	0.227	5.71076e-06
Tceal3	3.65425e-10	0.623641	0.604	0.407	5.76605e-06
Slc20a1	3.67114e-10	0.60775	0.661	0.472	5.79269e-06
Scnn1a	3.67551e-10	-4.53547	0.003	0.126	5.79959e-06
Vstm2a	3.7171e-10	0.884153	0.433	0.25	5.86521e-06
Idh1	3.71895e-10	-0.937334	0.292	0.483	5.86814e-06
Dnah1	3.77681e-10	-5.39345	0	0.12	5.95943e-06
Cotl1	3.77915e-10	-0.837478	0.352	0.54	5.96312e-06
Mapre2	3.87324e-10	0.534673	0.748	0.586	6.11159e-06
Ttpal	3.93939e-10	0.957824	0.383	0.209	6.21596e-06
Cdh20	4.04201e-10	-1.18136	0.161	0.348	6.37789e-06
Lor	4.14868e-10	2.05776	0.114	0.027	6.54619e-06
Shank3	4.23731e-10	0.564808	0.624	0.414	6.68604e-06
Pitpnm2	4.27914e-10	0.771124	0.56	0.375	6.75205e-06
Bclaf1	4.41048e-10	0.578815	0.711	0.548	6.9593e-06
Ctsh	4.50368e-10	-1.9314	0.06	0.218	7.10636e-06
Col6a1	4.57485e-10	1.31697	0.235	0.098	7.21865e-06
Fkbp1a	4.6723e-10	-0.39168	0.983	0.986	7.37243e-06
Srpk3	4.68594e-10	-1.43124	0.104	0.278	7.39394e-06
Megf8	4.73195e-10	0.75016	0.473	0.28	7.46654e-06
Tcf20	4.85119e-10	0.482633	0.805	0.648	7.65469e-06
Pdia4	5.0813e-10	-0.957256	0.285	0.474	8.01779e-06
Smurf2	5.16217e-10	-1.00072	0.218	0.412	8.14538e-06
[truncated: 9,165 more rows]

## Sheet: TableS9E Mixed Cell Signalling
gene	p_val	avg_log2FC	pct.1	pct.2	p_val_adj
Drd2	4.76548e-36	2.32962	0.533	0.161	7.51945e-32
Rxrg	4.76377e-30	2.41919	0.467	0.143	7.51676e-26
Rgs9	4.50305e-29	2.12294	0.618	0.291	7.10537e-25
Adora2a	5.17579e-29	2.19517	0.462	0.143	8.16688e-25
Gng7	9.37583e-27	2.13997	0.482	0.171	1.47941e-22
Pde10a	1.26084e-26	2.12495	0.648	0.341	1.98948e-22
Gpr88	1.41145e-26	2.10778	0.608	0.302	2.22713e-22
Scn4b	1.5751e-26	2.27784	0.608	0.293	2.48535e-22
Arpp21	5.16777e-26	1.65604	0.884	0.671	8.15422e-22
Rasd2	8.42554e-26	2.12113	0.643	0.357	1.32947e-21
Pde1b	1.24195e-25	1.83893	0.588	0.274	1.95968e-21
Adamts3	2.41604e-25	2.22047	0.342	0.083	3.81226e-21
Penk	1.54689e-24	2.14808	0.623	0.333	2.44084e-20
Acvr1c	2.96851e-24	2.59091	0.241	0.041	4.68401e-20
Tac1	7.98151e-24	1.89628	0.533	0.222	1.2594e-19
Syndig1l	1.18216e-23	1.95733	0.372	0.103	1.86533e-19
Actn2	5.36306e-23	1.98601	0.432	0.146	8.46238e-19
Lrrc10b	7.0965e-23	2.08379	0.407	0.132	1.11976e-18
Kctd8	1.69961e-22	2.56177	0.231	0.041	2.68181e-18
Dach1	3.51598e-22	2.01813	0.382	0.12	5.54786e-18
Foxp1	3.96099e-22	1.59105	0.603	0.293	6.25004e-18
Sh3rf2	4.68116e-22	2.36414	0.236	0.043	7.3864e-18
Gpr52	4.74897e-22	2.09666	0.372	0.114	7.4934e-18
Sept7	5.68896e-22	-0.636238	0.899	0.97	8.97661e-18
Gpr6	3.05374e-21	2.46212	0.266	0.06	4.8185e-17
Ppp1r1b	3.59573e-21	1.84606	0.809	0.576	5.6737e-17
Rasgrp2	3.99995e-21	1.77373	0.503	0.218	6.31151e-17
Ckb	5.61162e-21	0.482323	1	0.999	8.85458e-17
Ap1s1	1.59948e-20	0.931331	0.869	0.659	2.52382e-16
St8sia3	1.99665e-20	1.31999	0.693	0.416	3.15051e-16
Tesc	6.8082e-19	1.74514	0.442	0.179	1.07427e-14
Adcy5	8.22651e-19	1.72792	0.518	0.257	1.29806e-14
Hpca	3.83479e-18	1.42332	0.724	0.468	6.05091e-14
Ppp1ca	6.96021e-18	0.738443	0.93	0.828	1.09825e-13
Rgs4	2.33158e-17	1.46505	0.698	0.471	3.67899e-13
Rragd	2.63818e-17	1.19837	0.638	0.384	4.16278e-13
Meis2	2.98129e-17	1.4295	0.608	0.364	4.70418e-13
Kcnip2	3.2827e-17	1.43594	0.593	0.326	5.17977e-13
Nrbp2	8.30242e-17	-0.807061	0.719	0.883	1.31004e-12
Atp5b	1.21842e-16	0.518293	0.995	0.972	1.92254e-12
Nexn	2.62384e-16	2.13908	0.236	0.06	4.14016e-12
Rarb	6.86478e-16	2.0587	0.256	0.073	1.08319e-11
Psd	4.49959e-15	0.660657	0.94	0.809	7.09991e-11
Ptpn5	1.08424e-14	1.19124	0.653	0.428	1.71082e-10
Coch	1.2537e-14	2.09399	0.211	0.053	1.97821e-10
Doc2b	1.63709e-14	1.51069	0.342	0.128	2.58317e-10
Spock3	1.75441e-14	1.3242	0.668	0.466	2.76829e-10
Rem2	2.85776e-14	1.93686	0.226	0.062	4.50927e-10
Thsd7a	3.45256e-14	1.4099	0.397	0.169	5.4478e-10
Cpne5	4.68016e-14	1.61598	0.377	0.161	7.38483e-10
Rgs2	5.03694e-14	1.04988	0.613	0.37	7.94778e-10
Kcnh4	5.79351e-14	2.64367	0.141	0.025	9.14157e-10
Mme	6.49969e-14	3.309	0.095	0.01	1.02559e-09
Gucy1a1	6.54885e-14	1.50978	0.362	0.149	1.03334e-09
Tbc1d8	7.75886e-14	1.81359	0.246	0.075	1.22427e-09
Lingo3	8.7379e-14	1.41311	0.337	0.127	1.37875e-09
Mal	9.74124e-14	-0.49737	0.995	0.995	1.53707e-09
Slit3	1.02841e-13	1.72177	0.251	0.077	1.62272e-09
Smarcd1	1.18739e-13	0.893965	0.734	0.512	1.87358e-09
Hs6st3	1.20187e-13	1.70888	0.296	0.106	1.89643e-09
Actb	1.4782e-13	0.373857	1	0.999	2.33245e-09
Gnal	1.55556e-13	1.16985	0.683	0.468	2.45452e-09
Gabrd	2.05747e-13	1.34049	0.417	0.192	3.24648e-09
Dlgap3	2.70895e-13	1.10167	0.668	0.445	4.27445e-09
Pcp4	2.71108e-13	0.894664	0.864	0.662	4.27781e-09
Asic4	3.12331e-13	1.93133	0.251	0.082	4.92827e-09
Gcnt2	3.44549e-13	1.50165	0.332	0.13	5.43663e-09
Klhl13	4.25076e-13	1.29371	0.467	0.247	6.70728e-09
Pcp4l1	4.38405e-13	1.18347	0.633	0.421	6.91759e-09
Plekha5	1.19825e-12	1.03216	0.623	0.409	1.89072e-08
Dclk3	1.77896e-12	1.44854	0.337	0.138	2.80703e-08
Inf2	2.11174e-12	0.759527	0.864	0.731	3.33212e-08
Dgkb	2.62161e-12	1.4105	0.593	0.401	4.13663e-08
Rasl10b	3.17298e-12	1.1348	0.729	0.547	5.00665e-08
Gnai1	3.79385e-12	-0.668278	0.663	0.85	5.98632e-08
Cnp	3.88857e-12	-0.38683	1	0.998	6.13577e-08
Arpp19	4.05697e-12	0.807949	0.814	0.7	6.40149e-08
Drd1	4.29086e-12	2.30371	0.151	0.034	6.77055e-08
Serpina9	4.55277e-12	2.55823	0.121	0.021	7.18381e-08
Qdpr	5.78874e-12	-0.445113	0.985	0.984	9.13406e-08
Sv2c	6.56757e-12	1.30208	0.372	0.166	1.0363e-07
Strip2	1.00495e-11	1.40072	0.307	0.122	1.58571e-07
Rap1gap	1.18704e-11	0.860519	0.814	0.684	1.87303e-07
Slc9a5	1.29486e-11	1.77728	0.211	0.065	2.04316e-07
Lrrk2	1.4359e-11	1.74178	0.276	0.106	2.2657e-07
Fbxl16	1.47151e-11	0.995388	0.719	0.569	2.3219e-07
AI593442	1.53936e-11	0.941027	0.613	0.388	2.42896e-07
Ngef	1.57073e-11	0.869719	0.794	0.617	2.47845e-07
Necab2	1.81778e-11	0.75387	0.578	0.331	2.86828e-07
Nsg2	1.83026e-11	0.892646	0.834	0.69	2.88796e-07
Lgmn	1.99731e-11	-0.669023	0.638	0.81	3.15156e-07
Ptprd	2.20712e-11	-0.718246	0.673	0.808	3.48261e-07
Ankrd63	2.24514e-11	1.55936	0.241	0.083	3.54261e-07
Reep5	2.28592e-11	-0.421066	0.92	0.976	3.60695e-07
Cdh8	3.40568e-11	0.995187	0.432	0.211	5.37383e-07
Cox6a1	3.46638e-11	0.359017	0.99	0.998	5.46961e-07
Akap5	3.72021e-11	1.44778	0.337	0.151	5.87011e-07
Six3	3.9269e-11	1.67498	0.231	0.079	6.19626e-07
Camk2n1	4.00454e-11	0.421726	1	0.988	6.31876e-07
Sema5a	7.51908e-11	-1.28871	0.271	0.497	1.18644e-06
Arhgap10	8.97247e-11	1.27262	0.377	0.183	1.41577e-06
Mapk4	9.29099e-11	0.884623	0.613	0.39	1.46603e-06
Reln	9.40575e-11	1.39473	0.286	0.114	1.48413e-06
Kcnq5	1.05308e-10	1.57136	0.241	0.087	1.66165e-06
Pcsk1n	1.10356e-10	0.351229	1	0.999	1.74131e-06
Gnb5	1.43841e-10	0.981674	0.658	0.487	2.26967e-06
Cnr1	1.54558e-10	0.75849	0.578	0.382	2.43877e-06
5031439G07Rik	1.65145e-10	-0.668278	0.724	0.824	2.60582e-06
Mgat5b	1.81071e-10	1.34411	0.296	0.123	2.85712e-06
Cyld	2.03363e-10	0.99248	0.638	0.495	3.20887e-06
Slc8a1	2.06584e-10	-0.820281	0.457	0.667	3.25969e-06
Cacna2d3	2.14297e-10	1.31722	0.322	0.142	3.38139e-06
Itpr1	2.14915e-10	1.08983	0.608	0.426	3.39115e-06
Mtcl1	2.26783e-10	1.07408	0.467	0.265	3.57841e-06
Atp2b4	2.43517e-10	-1.56667	0.236	0.451	3.84245e-06
Tdrp	2.5716e-10	1.67852	0.191	0.059	4.05773e-06
Ryr1	2.85368e-10	2.88867	0.08	0.011	4.50282e-06
Baiap2	3.09558e-10	0.833534	0.764	0.587	4.88451e-06
Ppp3ca	3.15642e-10	0.915577	0.854	0.746	4.98052e-06
Plk5	3.50551e-10	2.57565	0.095	0.016	5.53134e-06
Phactr1	4.3063e-10	1.03967	0.623	0.447	6.79492e-06
Ncald	4.73888e-10	-1.01708	0.588	0.723	7.47748e-06
Elmod1	4.90254e-10	0.922883	0.668	0.505	7.73572e-06
Plp1	5.46492e-10	-0.30527	1	1	8.6231e-06
2010300C02Rik	5.91178e-10	0.600386	0.663	0.441	9.32819e-06
App	6.42009e-10	-0.194624	0.995	1	1.01303e-05
Prkch	6.69774e-10	2.04708	0.131	0.031	1.05684e-05
Smpd3	7.2294e-10	1.35409	0.286	0.122	1.14073e-05
Pde8b	7.7365e-10	1.15325	0.412	0.224	1.22074e-05
Syt6	8.12604e-10	1.41919	0.281	0.119	1.28221e-05
Rtn3	8.60289e-10	-0.585628	0.864	0.93	1.35745e-05
Kcnd2	8.94021e-10	1.1223	0.457	0.264	1.41068e-05
Atp6ap1	9.05337e-10	-0.519119	0.789	0.896	1.42853e-05
Tspan2	9.29057e-10	-0.422044	0.99	0.963	1.46596e-05
Prkcb	1.25676e-09	0.599096	0.839	0.647	1.98305e-05
Mog	1.39763e-09	-0.39256	0.995	0.954	2.20532e-05
Sbf1	1.53268e-09	-0.519772	0.779	0.878	2.41842e-05
Hsp90aa1	1.53712e-09	-0.361798	0.995	0.996	2.42542e-05
Unc13c	1.58549e-09	1.27647	0.322	0.15	2.50175e-05
Ugt8a	1.73993e-09	-0.633477	0.784	0.841	2.74543e-05
Secisbp2l	1.99743e-09	-0.609359	0.714	0.831	3.15175e-05
Ddn	2.05269e-09	0.779555	0.759	0.621	3.23895e-05
Tmbim1	2.21548e-09	-0.698492	0.643	0.768	3.4958e-05
Tlnrd1	2.47708e-09	1.14526	0.377	0.194	3.90858e-05
Scmh1	2.93025e-09	0.824892	0.553	0.343	4.62365e-05
Cntnap1	3.26391e-09	0.880159	0.593	0.404	5.15013e-05
Neurod6	4.09859e-09	-1.7104	0.126	0.326	6.46716e-05
Fam102b	4.47352e-09	1.10624	0.422	0.24	7.05876e-05
Ptms	5.22773e-09	0.387712	0.97	0.928	8.24884e-05
Qk	6.37166e-09	-0.352212	0.975	0.962	0.000100538
Htr1b	6.45885e-09	1.50165	0.211	0.079	0.000101914
Gad2	7.45421e-09	0.491691	0.734	0.522	0.00011762
Ccp110	8.07781e-09	-0.668935	0.688	0.78	0.00012746
C1qtnf4	8.10421e-09	0.528282	0.824	0.63	0.000127876
Plpp3	9.09006e-09	0.484272	0.94	0.852	0.000143432
Vxn	9.33369e-09	-1.40412	0.482	0.619	0.000147276
Rab10	9.98795e-09	-0.544365	0.668	0.821	0.0001576
Hrh3	9.99631e-09	0.933963	0.492	0.305	0.000157732
Aplp1	1.03384e-08	-0.241751	1	1	0.00016313
Sobp	1.06031e-08	-1.24912	0.166	0.373	0.000167306
Sptb	1.06109e-08	1.32933	0.281	0.127	0.00016743
Kctd17	1.17882e-08	0.832746	0.628	0.461	0.000186006
Lpl	1.22969e-08	1.26064	0.206	0.076	0.000194032
Chrm4	1.26108e-08	1.99145	0.141	0.041	0.000198985
Cryab	1.33555e-08	-0.339893	0.965	0.98	0.000210736
Opalin	1.34397e-08	-0.550682	0.789	0.873	0.000212066
Igfbp5	1.34453e-08	0.474079	0.975	0.777	0.000212153
D430019H16Rik	1.36047e-08	1.07595	0.432	0.255	0.000214669
Cmtm5	1.4083e-08	-0.764335	0.528	0.693	0.000222215
Ccn3	1.45385e-08	-1.90963	0.075	0.258	0.000229404
Serpini1	1.67704e-08	-1.44077	0.432	0.555	0.00026462
Rerg	2.11561e-08	1.50165	0.156	0.049	0.000333822
Rasgef1a	2.13414e-08	0.723627	0.693	0.498	0.000336745
Dlgap2	2.13744e-08	0.776654	0.518	0.315	0.000337267
Gpr158	2.33583e-08	0.943821	0.508	0.342	0.00036857
Cplx2	2.54361e-08	0.820066	0.633	0.44	0.000401357
Mpped2	2.61412e-08	0.896785	0.457	0.271	0.000412482
Myrf	2.66775e-08	-0.657899	0.583	0.718	0.000420944
Psap	2.68389e-08	-0.202009	1	1	0.000423491
Car11	2.72919e-08	0.793398	0.714	0.615	0.000430639
H3f3a	2.75746e-08	-0.906612	0.563	0.695	0.0004351
Phyhip	3.0891e-08	0.844535	0.593	0.423	0.000487428
Dynll2	3.44111e-08	0.241729	1	0.998	0.000542973
Smarcd3	3.44125e-08	0.80775	0.568	0.39	0.000542995
Ttyh2	3.58991e-08	-0.615217	0.588	0.736	0.000566451
Nfasc	3.64852e-08	-0.613218	0.854	0.933	0.000575699
Maml1	3.92696e-08	1.41418	0.196	0.074	0.000619635
Lmo2	4.20678e-08	1.11523	0.312	0.154	0.000663787
Serinc3	4.29548e-08	-0.546529	0.648	0.83	0.000677784
Gnas	4.36963e-08	-0.331017	0.98	0.996	0.000689484
Tcf20	4.3933e-08	0.587751	0.789	0.665	0.000693219
Asphd2	5.47122e-08	0.6723	0.638	0.448	0.000863303
Phyhipl	5.67117e-08	-0.463726	0.739	0.823	0.000894853
Selenow	5.9087e-08	0.255839	0.995	0.998	0.000932334
Lrtm2	5.99243e-08	1.40211	0.221	0.091	0.000945546
Tmem200b	6.3244e-08	1.78342	0.141	0.043	0.000997927
Nefl	6.34935e-08	0.747425	0.628	0.448	0.00100186
Pou3f4	6.48055e-08	1.18403	0.286	0.137	0.00102257
Olfm1	6.62137e-08	-0.483726	0.905	0.937	0.00104479
Kcnk2	6.65932e-08	0.937518	0.397	0.222	0.00105077
Kif1b	7.46308e-08	-0.291919	0.96	0.993	0.0011776
Homer1	7.66283e-08	0.615094	0.739	0.549	0.00120912
Pde2a	8.48851e-08	0.791603	0.719	0.56	0.0013394
Gabra4	8.51362e-08	1.15532	0.412	0.258	0.00134336
Pde1a	9.31959e-08	-1.28201	0.221	0.406	0.00147054
Neto2	9.43082e-08	0.985397	0.437	0.273	0.00148809
Il33	9.73143e-08	-0.616858	0.698	0.779	0.00153552
Osbpl8	1.01817e-07	0.968378	0.503	0.347	0.00160658
Mprip	1.03956e-07	0.600522	0.744	0.573	0.00164032
Adgrb1	1.28199e-07	0.39278	0.92	0.781	0.00202285
Nfix	1.33919e-07	-0.445372	0.719	0.866	0.00211311
Kcna5	1.38088e-07	2.23861	0.09	0.02	0.00217888
Kcnab1	1.38579e-07	0.884976	0.558	0.389	0.00218663
Fa2h	1.54442e-07	-0.427386	0.899	0.899	0.00243693
Chst15	1.55923e-07	1.09177	0.307	0.155	0.0024603
Egr4	1.56394e-07	1.27623	0.271	0.131	0.00246775
Adra2a	1.60178e-07	-1.51901	0.121	0.295	0.00252744
Ppm1e	1.60293e-07	-1.01629	0.427	0.573	0.00252927
Mn1	1.74755e-07	1.15448	0.296	0.15	0.00275747
Nr4a1	1.79088e-07	0.906154	0.533	0.374	0.00282583
Tppp	1.81906e-07	-0.320118	0.965	0.983	0.0028703
Ric8b	1.92019e-07	1.1126	0.281	0.137	0.00302988
Acvrl1	1.92822e-07	1.2952	0.231	0.102	0.00304253
Itgb1bp1	2.02592e-07	0.953211	0.447	0.285	0.0031967
Pkm	2.12064e-07	0.335897	0.98	0.958	0.00334616
Arhgap20	2.14538e-07	1.00888	0.312	0.159	0.0033852
Foxo1	2.14577e-07	0.786877	0.497	0.329	0.0033858
Ak5	2.18421e-07	-1.49585	0.161	0.332	0.00344647
Golga4	2.21024e-07	0.955679	0.337	0.178	0.00348754
Bcr	2.40839e-07	1.11507	0.357	0.203	0.0038002
Kcnj4	2.40856e-07	1.07995	0.322	0.17	0.00380046
Anks1b	2.41764e-07	0.338386	0.95	0.957	0.00381479
Mfn1	2.4757e-07	-0.624885	0.442	0.626	0.00390641
Cldn11	2.49291e-07	-0.386788	0.945	0.942	0.00393356
Myh10	2.86018e-07	0.674227	0.613	0.454	0.00451308
Ablim2	2.90452e-07	0.816283	0.628	0.522	0.00458304
Slc4a4	2.99574e-07	0.82297	0.513	0.357	0.00472698
[truncated: 9,620 more rows]
