# Supplementary material for: Mapping the secondary response to traumatic brain injury using spatial transcriptomics shows acute 4-aminopyridine treatment mitigates axonal and molecular pathology
Source: Acta Neuropathol Commun. 2026 Jan 8;14:36. doi: 10.1186/s40478-025-02219-1 (PMC12882205; doi:10.1186/s40478-025-02219-1)
Supplement: Supplementary file 4 — Additional file4 (XLSX 8187 kb) [file 40478_2025_2219_MOESM4_ESM.xlsx]

## Sheet: Dictionary
TableS10A ACC_4-AP_vs_Vehicle	Excel of Differentially Expressed Genes (DEGs) from Sham-4-AP over Sham_Vehicle comparison of ACCtx region
TableS10B CC_TBI_vs_Sham	Excel of DEGs from TBI-Vehicle over Shame_Vehicle comparison of CC region
TableS10C CC_4-AP_vs_Vehicle	Excel of DEGs from Sham-4-AP over Sham_Vehicle comparison of CCregion
TableS10D MCtx_4-AP_vs_Vehicle	Excel of DEGs from Sham-4-AP over Sham_Vehicle comparison of MCtx region
TableS10E SSCtx_4-AP_vs_Vehicle	Excel of DEGs from Sham-4-AP over Sham_Vehicle comparison of SSCtx region
Feature names	Explanation
gene	gene symbol
baseMean	mean of normalized counts for all samples
log2FoldChange	log2 fold change (MLE): condition first group vs second group
lfcSE	standard error: condition first group vs second group
stat	Wald statistic: condition first group vs second group
pvalue	Wald test p-value: condition first group vs second group
padj	Benjamini-Hochberg (BH) adjusted p-values

## Sheet: TableS10A ACC_4-AP_vs_Vehicle
gene	baseMean	log2FoldChange	lfcSE	stat	pvalue	padj
4930578G10Rik	135.772	0.685689	0.147143	4.66002	3.16186e-06	0.0339077
Txndc16	577.492	-0.357434	0.0806313	-4.43295	9.29539e-06	0.0498419
Akt2	850.716	0.396374	0.092434	4.28818	1.80143e-05	0.0643953
Abca5	612.94	-0.399105	0.0964906	-4.13621	3.5309e-05	0.0897843
Dact1	93.361	-0.593623	0.155436	-3.81907	0.000133956	0.0897843
Eef2	5140.52	0.28427	0.0715998	3.97027	7.17918e-05	0.0897843
Egfl7	458.931	0.413891	0.105716	3.91511	9.03619e-05	0.0897843
Hectd4	3937.93	-0.231409	0.0592474	-3.9058	9.39136e-05	0.0897843
Kcnk4	346.877	0.564337	0.145124	3.88866	0.0001008	0.0897843
Myoc	200.865	0.690748	0.177123	3.89981	9.62677e-05	0.0897843
Nxph1	751.356	-0.352152	0.0860056	-4.09452	4.23038e-05	0.0897843
Rfx7	680.28	-0.342083	0.0846131	-4.04291	5.27917e-05	0.0897843
Thoc7	1110.12	-0.277481	0.0719258	-3.85787	0.000114378	0.0897843
Tmx4	3082.82	-0.239225	0.0624957	-3.82787	0.000129258	0.0897843
Uros	246.619	-0.413102	0.103843	-3.97815	6.94525e-05	0.0897843
Zcchc12	549.59	-0.336532	0.0880696	-3.8212	0.000132802	0.0897843
Cul3	2441.14	-0.303126	0.0800559	-3.78642	0.000152831	0.0910533
Nfia	543.093	0.346476	0.0911783	3.79998	0.000144706	0.0910533
Ak3	799.688	0.254047	0.068157	3.72737	0.000193486	0.0917853
Cdk5r2	2628.28	0.387168	0.103776	3.7308	0.000190873	0.0917853
Fxr1	1578.55	-0.271166	0.0730381	-3.71266	0.000205093	0.0917853
Ppp6r1	1923.51	0.3443	0.0915853	3.75934	0.000170361	0.0917853
Rragb	728.479	-0.292223	0.0787182	-3.71226	0.000205413	0.0917853
Smu1	326.946	-0.355839	0.0950736	-3.74278	0.000181996	0.0917853
Camk2n1	26217.1	0.447776	0.121593	3.68257	0.000230893	0.0990437
Dlat	1823.65	-0.251954	0.0690609	-3.6483	0.000263986	0.0997484
Fxyd1	722.806	0.287644	0.0786669	3.65648	0.000255704	0.0997484
Mras	1748.21	0.272657	0.0745205	3.65882	0.000253384	0.0997484
Phactr1	1999.74	0.466048	0.128246	3.63402	0.000279042	0.0997484
Slc35g2	303.514	-0.355289	0.0977275	-3.63551	0.000277434	0.0997484
Efhd1	172.682	0.550681	0.151904	3.62519	0.000288753	0.0998901
Atf5	164.057	0.48339	0.134103	3.60463	0.000312599	0.101585
Camk2d	1556.16	-0.315066	0.0874015	-3.60481	0.000312379	0.101585
Sept7	6764.05	-0.351889	0.0982086	-3.58307	0.000339574	0.104044
Klhdc7a	111.863	0.478203	0.13345	3.5834	0.000339154	0.104044
Pltp	335.578	0.570913	0.159664	3.57572	0.000349271	0.104044
Prep	183.219	0.638607	0.179512	3.55746	0.000374452	0.10853
Atg12	186.276	0.523797	0.14863	3.52417	0.000424805	0.111113
Cpne7	375.699	-0.429333	0.121299	-3.53947	0.000400929	0.111113
Exosc5	305.136	0.35624	0.101044	3.5256	0.000422517	0.111113
Nr4a3	1346.52	-0.364397	0.103179	-3.5317	0.000412896	0.111113
Hsdl2	317.989	0.362891	0.1039	3.4927	0.000478161	0.117353
Htr2c	203.484	-0.533067	0.15292	-3.48592	0.000490451	0.117353
Nectin3	532.398	-0.314906	0.0903079	-3.48703	0.000488424	0.117353
Reln	773.3	-0.334859	0.0960901	-3.48484	0.000492435	0.117353
Fbxl19	526.017	0.438966	0.127101	3.45369	0.000552983	0.126174
Osbp2	537.093	0.497125	0.143821	3.45655	0.000547145	0.126174
Sec11c	1843.24	-0.297874	0.0866167	-3.43899	0.000583884	0.130161
Zfp771	170.326	0.50104	0.145905	3.43401	0.000594732	0.130161
Cdh2	1178.14	-0.275632	0.0806754	-3.41656	0.000634178	0.132693
Igf2	227.126	0.469967	0.137715	3.41262	0.00064342	0.132693
Tro	1644.59	-0.237826	0.0696463	-3.41476	0.000638382	0.132693
Kidins220	3713.12	-0.19307	0.0569091	-3.3926	0.000692321	0.140084
Ankrd9	324.111	0.334102	0.0988869	3.37863	0.000728488	0.144672
Txnl1	1448.92	-0.251595	0.0746498	-3.37034	0.000750759	0.146384
Abcc1	259.711	-0.35233	0.105937	-3.32583	0.000881554	0.160986
Adgrl1	522.063	0.404892	0.121961	3.31984	0.000900705	0.160986
Apod	848.454	0.374121	0.112584	3.32303	0.000890438	0.160986
Osbpl8	1462.67	-0.255459	0.0767403	-3.32888	0.00087196	0.160986
Rab3b	1633.77	-0.280521	0.0841442	-3.33381	0.000856639	0.160986
Tmem222	906.287	0.334848	0.101164	3.30995	0.000933114	0.164044
Cdk19	578.407	0.433289	0.132731	3.26441	0.00109691	0.165058
Clptm1l	753.021	0.386583	0.117331	3.29482	0.000984856	0.165058
Cltc	9044.01	-0.210632	0.0645904	-3.26104	0.00111003	0.165058
Commd4	859.138	-0.230715	0.0703417	-3.27992	0.00103838	0.165058
Ctdnep1	557.318	0.363685	0.110215	3.29977	0.000967624	0.165058
Dnajc7	2215.06	-0.20683	0.0631416	-3.27565	0.0010542	0.165058
Eef1a2	13746.8	0.265759	0.0811225	3.27602	0.00105282	0.165058
Fem1a	160.683	0.576412	0.175711	3.28045	0.00103641	0.165058
Maz	240.677	0.534882	0.163515	3.27114	0.00107113	0.165058
Nkain2	1557.67	-0.270031	0.0831849	-3.24616	0.00116975	0.165058
Park7	1645.33	0.271196	0.0825689	3.28448	0.00102172	0.165058
Tars2	218.737	0.36083	0.110518	3.26489	0.00109507	0.165058
Ttll11	245.755	0.35732	0.109995	3.24851	0.0011601	0.165058
Ulk3	335.609	0.409478	0.126102	3.2472	0.00116546	0.165058
Zfp385b	362.716	0.421521	0.129467	3.25581	0.00113069	0.165058
Anxa11	414.143	0.2971	0.0930046	3.19446	0.00140092	0.168784
Babam2	742.068	-0.255631	0.0800997	-3.19141	0.0014158	0.168784
Bhlhe40	3431.32	-0.389531	0.120538	-3.2316	0.001231	0.168784
Bscl2	1945.48	-0.25576	0.0799216	-3.20014	0.00137362	0.168784
Dvl1	567.625	0.348384	0.107799	3.23179	0.00123019	0.168784
Fcho1	827.215	0.35537	0.111082	3.19916	0.0013783	0.168784
Garnl3	1502.77	0.226216	0.0708441	3.19316	0.00140726	0.168784
Grik1	300.742	-0.366426	0.114067	-3.21237	0.00131645	0.168784
Jtb	910.361	-0.243183	0.0760457	-3.19785	0.00138457	0.168784
Lancl2	1684.86	-0.308843	0.0968745	-3.18807	0.00143224	0.168784
Nap1l3	1091.19	-0.239107	0.0746931	-3.2012	0.00136857	0.168784
Nck2	239.001	0.554596	0.17352	3.19615	0.00139273	0.168784
Tm7sf3	311.198	0.301819	0.0945625	3.19174	0.00141418	0.168784
Vtn	145.768	0.580637	0.180649	3.21418	0.00130818	0.168784
Wnk3	486.808	-0.317071	0.0994443	-3.18843	0.00143048	0.168784
Glra3	217.212	-0.457843	0.143927	-3.18107	0.00146731	0.169199
Ss18l2	1832.61	-0.206182	0.0647695	-3.18332	0.00145597	0.169199
Ptprb	264.684	0.347366	0.109556	3.17068	0.00152082	0.173503
Cyp46a1	779.399	0.461792	0.145997	3.16303	0.00156134	0.176251
Chd7	70.8067	0.514805	0.163586	3.147	0.00164956	0.177006
Gpd1	878.665	0.2999	0.0951664	3.15133	0.00162531	0.177006
Iqsec3	1004.22	0.317332	0.100991	3.14219	0.00167689	0.177006
Lingo1	5494.53	0.317479	0.100726	3.15192	0.00162202	0.177006
Pacsin3	112.335	0.4887	0.155172	3.1494	0.00163604	0.177006
Pcyox1	1396.81	-0.247123	0.0785404	-3.14644	0.00165271	0.177006
Xk	216.74	-0.331907	0.105668	-3.14103	0.00168357	0.177006
Stam	1080.37	-0.266725	0.0850245	-3.13704	0.00170661	0.177686
Naa35	252.255	0.324786	0.103715	3.13153	0.00173899	0.179316
Slc8a1	2917.66	-0.201668	0.0644983	-3.12672	0.00176768	0.180539
Ccdc107	493.041	-0.289274	0.0927859	-3.11765	0.001823	0.181018
Slc38a1	1274.2	-0.196005	0.0628358	-3.11932	0.00181268	0.181018
Suco	499.328	-0.24362	0.0780828	-3.12002	0.00180837	0.181018
Adcyap1	733.281	-0.331958	0.106752	-3.10961	0.00187337	0.182079
Cuta	1080.16	0.247951	0.0799398	3.10172	0.00192401	0.182079
Naa25	547.809	-0.319772	0.103209	-3.09831	0.0019463	0.182079
Nrgn	12049.2	0.436478	0.140454	3.10761	0.00188606	0.182079
Plekhh3	124.991	0.475146	0.153344	3.09856	0.00194465	0.182079
Rpusd3	130.52	0.51406	0.165967	3.09736	0.00195255	0.182079
Trp53inp2	1176.15	0.231435	0.0745568	3.10414	0.00190832	0.182079
Cnep1r1	748.356	-0.233782	0.0755754	-3.09336	0.00197907	0.182267
Sebox	115.803	0.430856	0.139348	3.09194	0.00198856	0.182267
Ctnnd2	2880.72	0.273495	0.0887215	3.08262	0.00205186	0.186476
Bcl11b	186.691	0.515883	0.168584	3.0601	0.00221263	0.189573
Bmp6	68.5869	0.626785	0.205883	3.04437	0.00233166	0.189573
Camk1	1052.85	-0.312882	0.102729	-3.04571	0.00232135	0.189573
Chl1	1042.43	-0.285719	0.0939806	-3.04019	0.00236429	0.189573
Csde1	4130.72	-0.190145	0.0621242	-3.06072	0.00220805	0.189573
Diras1	561.501	0.365024	0.120089	3.03962	0.00236877	0.189573
Dvl2	188.39	0.346966	0.11322	3.06453	0.00218012	0.189573
Eif2b4	487.217	0.276991	0.0907205	3.05323	0.00226391	0.189573
Garem1	136.361	0.454676	0.148978	3.05198	0.00227341	0.189573
Islr	86.9114	0.593518	0.195212	3.04038	0.00236281	0.189573
Ndufa7	355.138	0.457209	0.148777	3.07311	0.00211842	0.189573
Nsd2	1857.76	-0.178802	0.0584795	-3.05751	0.00223181	0.189573
Ppp1cb	6052.83	-0.249237	0.0812109	-3.06901	0.00214769	0.189573
Rprd1a	1126.77	0.312278	0.102469	3.04753	0.00230732	0.189573
Scrt1	854.629	0.351891	0.114964	3.06087	0.00220692	0.189573
Timm10b	227.954	0.452539	0.14886	3.04003	0.00236553	0.189573
Ankrd63	106.157	0.521436	0.172409	3.02441	0.00249118	0.195752
Chm	889.386	-0.234997	0.0777494	-3.02249	0.00250707	0.195752
Ina	1565.61	0.294269	0.0974062	3.02105	0.002519	0.195752
Samd4b	921.42	0.236278	0.0780582	3.02695	0.00247037	0.195752
Fam168a	1227.6	0.288544	0.0958027	3.01186	0.00259655	0.198405
Lnx1	406.893	0.270063	0.0897725	3.0083	0.00262714	0.198405
Sacs	386.452	0.433373	0.143975	3.01005	0.00261203	0.198405
Srsf2	420.243	0.461654	0.153398	3.00951	0.0026167	0.198405
B2m	1465.43	0.200952	0.0668818	3.00459	0.00265943	0.199439
Dnah5	102.836	-0.418118	0.139744	-2.99203	0.00277131	0.19946
Hist1h3d	474.222	-0.27133	0.0906562	-2.99296	0.00276289	0.19946
Nt5m	541.581	0.231647	0.0772515	2.9986	0.00271219	0.19946
Ppp1r12b	889.895	0.234426	0.0782154	2.99718	0.00272488	0.19946
Psme2b	89.1772	0.572548	0.190824	3.00039	0.00269631	0.19946
Qk	2272.87	0.33838	0.112942	2.99604	0.00273509	0.19946
Chml	312.132	-0.277385	0.0931022	-2.97936	0.00288853	0.199903
Cntn4	1168.39	-0.199261	0.0670979	-2.96971	0.00298084	0.199903
Comt	606.542	0.36421	0.123196	2.95635	0.003113	0.199903
Dgcr2	300.095	0.314334	0.105493	2.97965	0.00288576	0.199903
Gmppb	217.625	0.328957	0.111235	2.95732	0.00310324	0.199903
Isoc2a	158.568	0.371352	0.125551	2.95779	0.00309856	0.199903
Mbtps2	442.652	-0.300801	0.101353	-2.96785	0.0029989	0.199903
Mpv17	548.983	0.357579	0.120275	2.97302	0.00294886	0.199903
Myl12a	293.151	0.295112	0.0996579	2.96125	0.0030639	0.199903
Npas1	181.7	-0.326439	0.10936	-2.98498	0.00283595	0.199903
Ppard	230.513	0.331614	0.111926	2.9628	0.00304852	0.199903
Rab2a	2347.28	0.344452	0.115934	2.97111	0.00296726	0.199903
Rheb	4035.26	-0.243081	0.0817439	-2.97369	0.00294247	0.199903
Slc1a3	2151.89	0.352967	0.118676	2.9742	0.00293757	0.199903
Syndig1	659.376	0.269463	0.0910476	2.95959	0.00308051	0.199903
Tomm70a	3090.31	-0.244293	0.0821904	-2.97228	0.00295596	0.199903
Usp29	400.69	-0.262554	0.0886312	-2.96232	0.00305326	0.199903
Wasf1	4035.95	-0.193297	0.0653408	-2.95828	0.00309357	0.199903
Idh1	452.555	-0.276204	0.0935601	-2.95216	0.00315563	0.201434
2010315B03Rik	152.627	-0.361302	0.12305	-2.93622	0.00332237	0.201903
Chd1	281.182	-0.295102	0.100536	-2.93529	0.00333241	0.201903
Cldn5	231.652	0.409939	0.139598	2.93656	0.00331875	0.201903
Kcnq5	795.974	0.348103	0.118237	2.94412	0.00323877	0.201903
Picalm	1064.89	0.29436	0.0999599	2.94478	0.00323182	0.201903
Tmem178	1458.46	0.253237	0.0860359	2.94339	0.00324644	0.201903
Trim3	1136.91	0.285386	0.0970909	2.93937	0.00328877	0.201903
Tubgcp4	138.591	-0.400318	0.135881	-2.9461	0.00321804	0.201903
Zdhhc24	207.088	0.371049	0.126351	2.93664	0.00331785	0.201903
Calb2	286.511	-0.368235	0.125751	-2.9283	0.00340826	0.203163
Sema5b	94.1585	0.50219	0.171505	2.92813	0.00341005	0.203163
Synpr	1055.79	-0.26221	0.0894711	-2.93067	0.00338237	0.203163
Rp9	922.277	-0.273941	0.0936828	-2.92413	0.00345423	0.204658
1110038F14Rik	407.289	0.381853	0.131245	2.90946	0.00362058	0.206185
Adgrg1	454.158	-0.283944	0.0976406	-2.90806	0.00363684	0.206185
Emc6	344.596	-0.290026	0.0994357	-2.91672	0.00353737	0.206185
Enho	505.077	0.33983	0.116545	2.91588	0.00354684	0.206185
Gpr158	1678.05	0.244585	0.0840737	2.90918	0.00362381	0.206185
Htatsf1	1112.27	-0.224715	0.0771414	-2.91303	0.00357946	0.206185
Usp10	493.965	0.253715	0.0872872	2.90666	0.00365304	0.206185
Vwf	95.7109	0.617997	0.212011	2.91493	0.00355764	0.206185
Zfp507	247.412	0.316097	0.108503	2.91325	0.00357691	0.206185
Cfap36	2163.4	-0.24968	0.0859563	-2.90473	0.00367575	0.206202
Sf3b1	2332.21	-0.204697	0.0705035	-2.90336	0.00369179	0.206202
Hap1	1183.7	-0.218666	0.075456	-2.89793	0.00375634	0.206449
Rnf19b	735.26	0.216191	0.0745707	2.89914	0.00374186	0.206449
Tac2	230.192	-0.499689	0.17231	-2.89994	0.00373231	0.206449
Tcerg1	388.328	0.393115	0.13572	2.89652	0.00377321	0.206449
Cd164	534.579	0.289714	0.100081	2.89481	0.00379393	0.206528
Dhrs7	343.206	0.325515	0.112662	2.8893	0.00386104	0.207029
Gpr37l1	1284.43	0.314119	0.108678	2.89038	0.00384782	0.207029
Lrrc55	303.153	0.36549	0.126431	2.89084	0.00384218	0.207029
L2hgdh	95.0893	0.564368	0.19574	2.88325	0.00393595	0.209996
Eps8	458.503	-0.258218	0.0897458	-2.87721	0.00401208	0.211199
Fam219a	2296.54	0.228748	0.079643	2.87217	0.00407667	0.211199
H2-Ke6	211.836	0.364651	0.126767	2.87654	0.00402061	0.211199
Mycbp2	3033.95	-0.22426	0.0780601	-2.87291	0.00406712	0.211199
Paip2	2860.17	-0.233051	0.0811235	-2.87279	0.00406859	0.211199
Slc19a2	394.887	-0.28893	0.10035	-2.87924	0.00398635	0.211199
Kcnj9	2134.67	0.231056	0.0804971	2.87036	0.00410003	0.211388
Cox8a	5456.99	0.245412	0.0855776	2.86772	0.00413445	0.212143
Ppm1g	986.306	-0.215588	0.07531	-2.86268	0.0042008	0.214521
Abr	5089.97	0.212775	0.0744052	2.85968	0.00424064	0.214672
Rgs3	196.724	0.344899	0.120617	2.85945	0.00424379	0.214672
Adcy1	4584.53	0.224077	0.0787474	2.84552	0.00443392	0.214833
Amd1	356.793	0.452397	0.15904	2.84456	0.0044473	0.214833
Arfgef1	1116.81	0.306439	0.107495	2.85071	0.00436212	0.214833
Catsperz	127.265	0.396006	0.138882	2.85139	0.00435287	0.214833
Fam122a	117.307	0.473018	0.165813	2.85271	0.00433476	0.214833
Fstl5	320.878	-0.328888	0.115412	-2.84969	0.0043762	0.214833
Lypd6	236.74	-0.289029	0.101581	-2.84531	0.00443683	0.214833
Ptprk	934.823	-0.220675	0.0774118	-2.85067	0.00436274	0.214833
Rab27b	422.98	-0.26946	0.0943227	-2.85679	0.00427954	0.214833
Thsd7a	258.651	-0.315419	0.110847	-2.84553	0.00443372	0.214833
Herc1	2497.63	-0.168755	0.0593754	-2.84218	0.00448068	0.214947
Hist1h4h	790.465	-0.347175	0.12224	-2.84011	0.00450979	0.214947
Pdlim2	115.374	0.417203	0.146852	2.84099	0.00449744	0.214947
Myt1l	2616.12	0.169412	0.0597779	2.83402	0.00459661	0.215864
Slc49a4	1348.19	-0.270108	0.0952249	-2.83653	0.00456068	0.215864
Trpc5	266.289	-0.294176	0.103835	-2.83312	0.00460954	0.215864
Vps13a	811.633	-0.224083	0.0790911	-2.83322	0.00460812	0.215864
Ergic2	576.715	-0.222163	0.0785362	-2.8288	0.00467231	0.217851
Afap1l1	325.437	0.319792	0.113599	2.8151	0.00487614	0.218101
Amfr	1414.3	0.292543	0.103912	2.81529	0.00487338	0.218101
Bcas1	217.765	0.765456	0.271941	2.81478	0.00488104	0.218101
Cnr1	2159.02	-0.306618	0.108523	-2.82537	0.00472266	0.218101
Ddx1	2201.37	-0.217483	0.0772616	-2.81489	0.00487942	0.218101
Sec61b	430.568	0.329555	0.116941	2.81813	0.00483049	0.218101
Slc38a3	518.476	0.223018	0.0792121	2.81546	0.00487077	0.218101
Tmod2	4660.61	-0.202002	0.0715315	-2.82396	0.00474345	0.218101
Top2b	1820.86	-0.202056	0.0715691	-2.82323	0.00475422	0.218101
Usp45	257.544	0.40129	0.142421	2.81763	0.00483796	0.218101
Abcb9	284.691	0.350402	0.124672	2.81059	0.00494506	0.220045
Rassf2	134.3	0.433664	0.154448	2.80783	0.00498762	0.221022
Adprhl2	325.11	0.276893	0.0989273	2.79895	0.00512684	0.221082
Anxa6	854.931	0.246282	0.0887092	2.77628	0.00549849	0.221082
Asns	1390.54	-0.229456	0.0822152	-2.79092	0.00525582	0.221082
Asphd1	391.77	0.335294	0.11975	2.79994	0.00511117	0.221082
Cavin1	102.42	0.480611	0.173592	2.76863	0.00562928	0.221082
Ccpg1	880.449	0.217934	0.0788587	2.7636	0.00571677	0.221082
Cct8	2631.36	-0.190738	0.0682522	-2.79461	0.00519626	0.221082
Cgref1	326.209	-0.278933	0.100727	-2.76919	0.00561957	0.221082
Csnk1e	1373.14	0.314552	0.112788	2.78888	0.00528914	0.221082
Ctnna2	2022.74	-0.203787	0.0734921	-2.77292	0.00555565	0.221082
Exoc4	827.576	0.26974	0.0974013	2.76937	0.00561646	0.221082
Ifrd1	1350.12	-0.222833	0.0796181	-2.79878	0.00512964	0.221082
Inppl1	247.891	0.328572	0.117884	2.78725	0.00531577	0.221082
Lrfn5	1408.99	-0.196227	0.0709204	-2.76687	0.00565979	0.221082
Mcoln1	767.946	0.21527	0.0774628	2.77901	0.00545242	0.221082
Metrn	814.042	0.227463	0.081297	2.79793	0.0051432	0.221082
Mical3	840.839	0.445432	0.159662	2.78985	0.00527328	0.221082
Msi2	415.928	0.365504	0.130258	2.80601	0.00501587	0.221082
Msl1	2570.41	-0.169172	0.0610632	-2.77044	0.0055981	0.221082
Myl9	133.551	0.544692	0.19705	2.76423	0.00570565	0.221082
Mzt1	1951.77	-0.274961	0.0990932	-2.77477	0.00552406	0.221082
Net1	341.526	0.367108	0.13261	2.76833	0.00563445	0.221082
Paip1	2198.82	-0.214797	0.0767845	-2.7974	0.00515149	0.221082
Pten	6041.93	-0.195905	0.0709059	-2.76289	0.00572929	0.221082
Pxylp1	140.357	-0.35489	0.128287	-2.76637	0.00566844	0.221082
Rnasel	114.366	0.423596	0.151891	2.78882	0.00528998	0.221082
Rnf2	548.837	-0.208528	0.0752545	-2.77096	0.00558907	0.221082
Rprml	987.908	0.281057	0.10032	2.8016	0.00508493	0.221082
Samd10	115.34	0.508709	0.182596	2.78598	0.00533657	0.221082
Sidt1	365.173	0.282279	0.101902	2.77011	0.00560368	0.221082
Smn1	156.533	0.445711	0.159831	2.78864	0.00529306	0.221082
Socs5	2122.3	-0.231388	0.083752	-2.76278	0.00573116	0.221082
Strap	1205.77	0.340739	0.122517	2.78115	0.0054166	0.221082
Trpm3	266.467	0.375681	0.134762	2.78773	0.0053078	0.221082
Usp14	3403.31	-0.187186	0.0674272	-2.77612	0.00550125	0.221082
Zdhhc17	1665.26	-0.216246	0.0778271	-2.77854	0.0054603	0.221082
Pabpc1	2740.6	-0.225325	0.0816762	-2.75876	0.00580212	0.223018
Ccdc85c	470.713	0.300929	0.109412	2.75042	0.00595181	0.224453
Coch	447.519	-0.339599	0.123349	-2.75315	0.00590245	0.224453
Eef1akmt2	207.903	0.450157	0.163848	2.7474	0.00600691	0.224453
Enpp5	3788.24	-0.212172	0.0770448	-2.75387	0.00588945	0.224453
Hcn3	90.2036	0.446515	0.16237	2.74998	0.0059599	0.224453
Spty2d1	277.131	-0.271679	0.0986465	-2.75407	0.005886	0.224453
Syt4	3743.45	-0.189353	0.0689163	-2.74758	0.00600362	0.224453
Uhmk1	3295.5	-0.214732	0.0781108	-2.74907	0.00597654	0.224453
Ap2m1	2619.25	-0.251045	0.0915197	-2.74307	0.00608684	0.225866
Gbe1	142.8	0.335051	0.122131	2.74338	0.00608101	0.225866
S100a10	224.229	0.468886	0.171133	2.73989	0.006146	0.22717
Sstr3	185.366	0.36551	0.133457	2.73878	0.00616674	0.22717
Sv2a	5089.09	-0.196488	0.0717771	-2.73747	0.0061913	0.22717
Utp18	480.503	-0.217238	0.0793808	-2.73666	0.0062067	0.22717
Fem1b	1793.17	-0.200349	0.0736548	-2.72011	0.00652611	0.235727
Pou2f2	73.2195	0.447243	0.164428	2.71999	0.00652844	0.235727
Zfp280d	509.971	0.262065	0.0963417	2.72016	0.00652504	0.235727
Zfpm1	365.756	0.256155	0.0941186	2.72161	0.00649639	0.235727
Atp8b2	691.602	-0.229021	0.0845542	-2.70858	0.00675724	0.237352
Mark1	1085.38	0.308025	0.113539	2.71296	0.00666854	0.237352
Matn2	513.042	-0.272119	0.100277	-2.71368	0.00665413	0.237352
Paqr3	442.429	-0.226994	0.083822	-2.70805	0.00676807	0.237352
Pgm1	193.69	0.366874	0.135375	2.71007	0.00672695	0.237352
Polr3f	358.474	-0.244501	0.0902944	-2.70782	0.00677262	0.237352
Rmc1	440.365	0.258611	0.095309	2.7134	0.00665967	0.237352
Setd1b	362.209	0.327083	0.120693	2.71004	0.00672756	0.237352
Ufm1	371.245	0.35377	0.130469	2.71153	0.00669743	0.237352
Adgrb1	8670.57	0.222918	0.0824093	2.705	0.00683038	0.237911
Pkd2	137.621	0.452877	0.167563	2.70273	0.00687733	0.237911
Tmem125	71.9505	0.462275	0.170931	2.70446	0.00684151	0.237911
Znrf1	2366.4	-0.196246	0.0725898	-2.70349	0.0068615	0.237911
Ctdspl	291.922	0.342894	0.127007	2.6998	0.0069382	0.238478
Snapc3	160.855	0.42223	0.156355	2.70046	0.00692446	0.238478
Atxn10	3526.92	-0.187219	0.0694148	-2.69711	0.00699448	0.239126
Rassf8	143.69	0.417875	0.154954	2.69677	0.00700164	0.239126
Abcg1	319.334	0.341296	0.12673	2.6931	0.00707912	0.240551
Morc3	346.087	-0.255811	0.0951665	-2.68804	0.00718734	0.240551
Naa80	168.376	0.313762	0.116689	2.68887	0.00716934	0.240551
Pcdh1	1638.9	0.317562	0.11806	2.68984	0.00714861	0.240551
Pcmtd2	1207.24	-0.19392	0.0720526	-2.69136	0.00711611	0.240551
Sec61a1	710.315	0.201408	0.0748608	2.69043	0.00713604	0.240551
Tmf1	722.96	-0.219812	0.0817925	-2.68743	0.00720039	0.240551
Stip1	2754.19	-0.216992	0.0809831	-2.67948	0.00737367	0.244815
Taok1	1583.53	-0.194765	0.0726686	-2.68018	0.00735825	0.244815
Chsy3	467.82	0.280799	0.10484	2.67836	0.00739843	0.244879
Shisa4	1438.38	0.386716	0.144638	2.67368	0.00750232	0.247553
Cetn3	1181.09	-0.202894	0.0761071	-2.6659	0.00767833	0.25082
Eif3m	719.385	0.391949	0.147032	2.66575	0.00768173	0.25082
Gmfb	2105.82	-0.241444	0.0904919	-2.66813	0.00762745	0.25082
Hars	1587.54	-0.228889	0.0859127	-2.6642	0.00771706	0.25082
Ube2z	982.565	-0.226375	0.0849706	-2.66415	0.00771825	0.25082
Dclk1	3760.44	0.326452	0.122594	2.66288	0.00774761	0.251013
Tmem163	329.028	-0.262779	0.0987408	-2.6613	0.00778405	0.251434
Cyp4f14	105.264	0.406692	0.15332	2.65258	0.00798802	0.255333
Lrrc4c	2237.07	-0.214323	0.0808048	-2.65236	0.00799318	0.255333
Mmd2	843.763	0.26044	0.0982027	2.65207	0.00799998	0.255333
Ttr	1096.99	2.09243	0.788583	2.65341	0.00796837	0.255333
Ilf3	343.863	0.464021	0.175115	2.6498	0.00805386	0.25542
Ogfr	142.651	0.379181	0.143061	2.65048	0.00803776	0.25542
Pabpn1	4907.33	0.180574	0.0681679	2.64895	0.00807417	0.25542
Clns1a	1446.84	-0.190038	0.0718112	-2.64636	0.00813639	0.255505
Lrrc59	736.543	0.273336	0.103397	2.64356	0.00820402	0.255505
Lzts3	394.205	0.373289	0.141189	2.64391	0.00819553	0.255505
Rassf1	173.483	0.30713	0.116201	2.6431	0.00821518	0.255505
Snx17	977.419	-0.188916	0.0714805	-2.6429	0.00821982	0.255505
Trim26	148.123	0.363818	0.137532	2.64533	0.00816109	0.255505
Tbc1d4	114.809	0.42406	0.160843	2.63648	0.00837712	0.259642
Mef2d	1391.39	0.186506	0.0707992	2.63429	0.00843136	0.26057
Itpkb	124.34	0.37436	0.142332	2.63018	0.00853402	0.260737
Mpdz	817.767	-0.233513	0.0887398	-2.63144	0.00850247	0.260737
Zfp46	255.247	0.358779	0.136338	2.63154	0.00849994	0.260737
Zfp575	123.568	0.440221	0.167344	2.63064	0.0085224	0.260737
H3f3a	2923.92	-0.232229	0.0883621	-2.62815	0.00858504	0.261551
Epc1	431.767	0.267047	0.101764	2.62419	0.00868564	0.263866
Lrrc8a	768.127	0.209701	0.0799975	2.62134	0.00875852	0.264522
Memo1	552.708	0.296589	0.113182	2.62046	0.00878122	0.264522
Npy	2715	0.339269	0.129431	2.62123	0.00876143	0.264522
Arf3	10802.9	-0.213469	0.0815516	-2.6176	0.00885515	0.265018
Sec23a	1898.48	-0.224107	0.0856365	-2.61695	0.00887182	0.265018
Zfp672	371.437	0.245699	0.0938198	2.61884	0.00882299	0.265018
Chst11	193.942	0.406123	0.155578	2.61042	0.00904323	0.26636
Gpr26	1861.17	0.303209	0.116126	2.61103	0.0090269	0.26636
Gprasp1	4820.4	-0.152502	0.0583861	-2.61196	0.00900253	0.26636
Mark2	1198.8	0.253157	0.0971297	2.60638	0.00915039	0.26636
Pak3	1600.79	-0.192985	0.0740796	-2.60511	0.00918451	0.26636
R3hdm4	2253.88	0.284567	0.108926	2.61247	0.00898904	0.26636
Slc5a3	304.823	-0.275157	0.105363	-2.61151	0.00901438	0.26636
Spag7	1110.84	-0.230237	0.0882901	-2.60773	0.00911443	0.26636
Tia1	789.706	0.240718	0.0923502	2.60658	0.00914509	0.26636
Tmem151b	1569.37	0.260408	0.0998333	2.60842	0.00909599	0.26636
Zfp664	1276.94	-0.197532	0.0758309	-2.60491	0.00918996	0.26636
Prdx5	2377.55	0.226203	0.0868898	2.60333	0.00923231	0.266866
Mob1b	385.442	-0.256758	0.0987212	-2.60084	0.00929954	0.268086
Prpf39	666.271	-0.22565	0.0867909	-2.59992	0.00932453	0.268086
Dlgap3	3207.8	0.265644	0.102211	2.59898	0.00935	0.2681
Jcad	724.918	0.239803	0.0923201	2.59751	0.00939016	0.268533
Eln	114.112	0.586293	0.226172	2.59225	0.00953508	0.271231
Srcap	189.971	0.470562	0.181491	2.59275	0.00952116	0.271231
Cacng8	2146.77	-0.235981	0.0911277	-2.58956	0.00960977	0.271382
Jmjd4	434	-0.217207	0.0838395	-2.59075	0.00957662	0.271382
Prss23	296.771	0.343364	0.132607	2.58933	0.0096163	0.271382
Sec63	937.75	-0.216698	0.0837446	-2.58761	0.0096644	0.272024
Pycr2	274.576	0.301821	0.116703	2.58625	0.00970276	0.272389
Dyrk1a	1819.16	-0.212901	0.0823716	-2.58464	0.009748	0.272944
Marcksl1	1151.26	-0.263013	0.101815	-2.58325	0.00978748	0.273336
Nampt	671.524	-0.222276	0.0860779	-2.58227	0.0098152	0.273398
Esam	130.336	0.336491	0.130606	2.57638	0.00998415	0.276667
Mobp	3203.54	0.300885	0.116778	2.57655	0.00997931	0.276667
Bcl2	113.708	0.476482	0.185086	2.57438	0.0100419	0.277549
Cav2	1274.09	-0.177195	0.068898	-2.57185	0.0101157	0.277613
Lrtm2	555.371	0.295054	0.11472	2.57194	0.010113	0.277613
Sdf2l1	184.328	0.335028	0.130278	2.57164	0.0101219	0.277613
Arl5b	358.625	-0.270561	0.105315	-2.56906	0.0101974	0.277671
Pbx1	1738.74	0.244148	0.0950394	2.56892	0.0102016	0.277671
Utp11	429.027	-0.236462	0.0920342	-2.56928	0.0101909	0.277671
Actr3b	1942.86	-0.212136	0.0827042	-2.56499	0.0103179	0.278451
Armc1	1520.78	-0.238021	0.0928738	-2.56285	0.0103817	0.278451
Brd8	610.291	-0.214632	0.0836598	-2.56553	0.0103019	0.278451
Cnnm1	1331.43	-0.152457	0.0595263	-2.56118	0.0104317	0.278451
Dhx36	770.052	-0.213845	0.0834447	-2.56271	0.0103858	0.278451
Kcnk10	361.212	-0.241157	0.0941538	-2.56131	0.0104278	0.278451
Ugcg	1968.47	-0.187507	0.0732171	-2.56097	0.010438	0.278451
Zmym2	1256.67	-0.219372	0.0855811	-2.56333	0.0103674	0.278451
Epas1	1031.07	0.354015	0.138496	2.55613	0.0105844	0.279613
Stx1a	4081.55	0.177655	0.0695076	2.55591	0.0105912	0.279613
Ttyh3	1214.42	0.294741	0.115348	2.55522	0.0106119	0.279613
Zfp207	679.1	0.272081	0.106382	2.55759	0.0105399	0.279613
Zfp219	341.468	0.266496	0.104249	2.55634	0.010578	0.279613
Esco1	571.893	-0.200216	0.0784031	-2.55367	0.0106593	0.280172
Gpr153	140.495	0.336682	0.131932	2.55194	0.0107125	0.280883
Ptprt	1144.34	0.261993	0.10277	2.54932	0.0107935	0.282315
Ahsa2	321.037	-0.248907	0.0985838	-2.52483	0.0115754	0.282616
AI837181	593.811	0.292446	0.11552	2.53156	0.0113557	0.282616
Appl1	1822.5	-0.158979	0.0627537	-2.53338	0.0112969	0.282616
Arhgap23	619.163	0.223377	0.0881153	2.53506	0.0112429	0.282616
Auts2	781.434	0.383954	0.151302	2.53767	0.0111593	0.282616
Cd200	949.656	-0.184918	0.0731764	-2.52702	0.0115036	0.282616
Dap3	1736.05	-0.180542	0.071561	-2.52291	0.0116388	0.282616
Ddx49	356.219	0.233549	0.0925946	2.52227	0.0116599	0.282616
Dnaja2	3070.32	-0.171292	0.0679344	-2.52144	0.0116876	0.282616
Fam163b	725.171	0.365642	0.143923	2.54055	0.011068	0.282616
Galnt11	787.938	0.274056	0.108313	2.53022	0.0113992	0.282616
Gfod2	443.232	-0.222974	0.087642	-2.54415	0.0109546	0.282616
Ipo7	298.303	-0.354237	0.139075	-2.5471	0.0108623	0.282616
Med8	362.702	0.337839	0.13383	2.5244	0.0115897	0.282616
Napb	6150.88	-0.187098	0.0739893	-2.52871	0.0114481	0.282616
Ndufb10	4575.13	-0.174396	0.0685653	-2.5435	0.0109749	0.282616
Npepps	2321.32	-0.170961	0.0674817	-2.53344	0.0112948	0.282616
Patz1	487.879	0.221364	0.0875541	2.52831	0.0114614	0.282616
Pdcd4	2893.4	-0.176306	0.0698275	-2.52489	0.0115736	0.282616
Pkn1	552.686	0.272361	0.107589	2.5315	0.0113576	0.282616
Ppfia3	1833.51	0.212015	0.0838354	2.52894	0.0114407	0.282616
Rbmx	625.825	0.219622	0.0866616	2.53425	0.0112689	0.282616
Rfx4	112.463	-0.407164	0.161184	-2.52608	0.0115343	0.282616
Rnf130	820.198	0.296421	0.117095	2.53145	0.0113593	0.282616
Rnf217	588.206	-0.226203	0.089726	-2.52104	0.011701	0.282616
Rsf1	219.958	0.311063	0.123351	2.52178	0.0116764	0.282616
Serf1	630.603	-0.238794	0.0939255	-2.54238	0.0110102	0.282616
Sobp	2263.02	-0.234917	0.0929726	-2.52673	0.0115129	0.282616
Stom	69.7737	0.462555	0.182788	2.53055	0.0113884	0.282616
Tekt5	226.653	-0.291173	0.114721	-2.5381	0.0111456	0.282616
Trmt12	192.762	0.291056	0.114544	2.54101	0.0110534	0.282616
Ube2v2	809.26	-0.198693	0.0780537	-2.54559	0.0109093	0.282616
Wee1	179.331	0.305045	0.120059	2.54079	0.0110604	0.282616
Zfp420	246.845	-0.268058	0.10551	-2.54058	0.0110668	0.282616
Eif2a	691.604	-0.211979	0.0841115	-2.52021	0.0117283	0.28264
Fam43b	346.81	0.29067	0.115466	2.51736	0.0118239	0.282894
Pfkm	4612.6	-0.194358	0.0772089	-2.5173	0.0118257	0.282894
Rasd2	857.722	0.237069	0.0941382	2.51831	0.0117921	0.282894
Scg5	5345.48	-0.179168	0.0712125	-2.51596	0.0118708	0.282894
Xpr1	592.877	0.370274	0.14714	2.51647	0.0118538	0.282894
Dusp16	191.299	-0.294464	0.117188	-2.51274	0.0119797	0.284227
Tmem198	810.391	0.301965	0.120141	2.51343	0.0119564	0.284227
Topors	317.877	-0.245297	0.097664	-2.51165	0.0120169	0.284481
Herpud2	892.385	-0.19575	0.0780417	-2.50828	0.0121321	0.286573
Mtch1	7702.94	-0.142697	0.0569261	-2.50671	0.0121862	0.286589
Wdr83os	756.024	0.253156	0.100987	2.50681	0.0121825	0.286589
Aprt	108.405	0.500989	0.200054	2.50427	0.0122705	0.286686
Pex10	303.192	-0.240174	0.0958567	-2.50555	0.012226	0.286686
Usp49	171.151	0.344534	0.137553	2.50473	0.0122544	0.286686
Aak1	2246.37	0.256342	0.102401	2.50332	0.0123033	0.286828
Rab3c	3277.18	-0.193972	0.0775376	-2.50165	0.0123617	0.287563
Cpeb2	767.663	0.308847	0.123749	2.49576	0.0125688	0.288008
Eif3h	1275.34	0.240042	0.0960634	2.49879	0.0124619	0.288008
Epb41l2	712.324	0.221762	0.0888049	2.49718	0.0125185	0.288008
Pcdhac2	557.699	-0.243958	0.0976847	-2.49741	0.0125106	0.288008
Thoc1	84.8986	-0.380795	0.152454	-2.49778	0.0124975	0.288008
Zbtb33	428.5	-0.271982	0.108956	-2.49627	0.0125509	0.288008
Zfp408	102.54	0.433054	0.173232	2.49984	0.0124248	0.288008
Hsd17b4	677.727	-0.249105	0.0998663	-2.49438	0.0126177	0.288512
Ankrd16	331.165	0.256477	0.103335	2.48199	0.0130652	0.292471
Atp6v1f	2212.11	0.261999	0.105743	2.47769	0.0132236	0.292471
Cnot10	1184.13	-0.169448	0.0683162	-2.48035	0.0131252	0.292471
Dnajb14	807.695	0.299647	0.120571	2.48522	0.012947	0.292471
Fam78b	301.18	0.307974	0.123862	2.48642	0.0129035	0.292471
Gar1	181.128	0.433274	0.174773	2.47906	0.013173	0.292471
Mink1	1860.78	0.322844	0.129916	2.48502	0.0129545	0.292471
Mog	527.961	0.26784	0.108043	2.47901	0.0131748	0.292471
Ptpra	2522.29	-0.160367	0.0647227	-2.47776	0.013221	0.292471
Rbpj	222.03	0.315655	0.126919	2.48707	0.0128802	0.292471
Rbx1	1096.63	0.29911	0.120484	2.48257	0.0130438	0.292471
Srebf2	1526.47	0.291616	0.117465	2.48257	0.0130439	0.292471
Tarbp2	127.958	0.358323	0.144048	2.48753	0.0128635	0.292471
Trmt9b	198.863	-0.274197	0.110671	-2.47759	0.0132272	0.292471
Trnp1	967.226	0.230938	0.0930816	2.48103	0.0131004	0.292471
Wdr61	961.955	-0.195278	0.0785875	-2.48485	0.0129606	0.292471
Mpzl1	230.834	0.291256	0.117648	2.47565	0.0132996	0.293466
Arhgef18	321.229	0.311444	0.12588	2.47414	0.0133557	0.294061
Pcdh8	890.594	-0.216363	0.0874999	-2.47272	0.0134088	0.294061
Tmem132b	998.932	0.252832	0.102229	2.47319	0.0133912	0.294061
Arhgap35	1913.6	-0.193381	0.0785082	-2.4632	0.0137704	0.294154
Atrn	1845.11	-0.186222	0.0756092	-2.46296	0.0137795	0.294154
Btbd3	1171.74	0.220818	0.0893916	2.47023	0.0135025	0.294154
C1galt1c1	605.04	-0.231966	0.0941578	-2.46359	0.0137554	0.294154
C77080	434.212	0.217082	0.0881696	2.46209	0.0138129	0.294154
Ccdc82	440.48	-0.26531	0.107755	-2.46216	0.0138102	0.294154
Drg1	1496.71	-0.162488	0.0659494	-2.46382	0.0137464	0.294154
Eif4g2	7720.84	-0.188314	0.0762813	-2.46868	0.0135611	0.294154
Erp44	555.636	0.204075	0.082766	2.46569	0.0136749	0.294154
Etfb	514.205	0.220053	0.0894131	2.46108	0.0138519	0.294154
Kmt2e	1345.95	-0.251591	0.102118	-2.46372	0.0137502	0.294154
Lonp1	392.384	0.280586	0.11355	2.47104	0.013472	0.294154
Pgls	445.793	0.211119	0.0855632	2.46741	0.0136095	0.294154
Scoc	521.037	0.409641	0.165721	2.47187	0.0134407	0.294154
Slc12a5	2466.73	-0.214149	0.0868441	-2.46591	0.0136667	0.294154
Yrdc	666.354	-0.240528	0.0977074	-2.46172	0.0138274	0.294154
Plcd1	167.475	0.341653	0.138896	2.45979	0.013902	0.294634
Mob4	1539.81	-0.210698	0.0856836	-2.45903	0.0139314	0.294676
9930021J03Rik	409.934	-0.224465	0.091332	-2.45769	0.0139835	0.295194
Inpp5a	553.976	0.251552	0.102496	2.45426	0.0141177	0.296859
Serpini1	6130.27	-0.1709	0.0696236	-2.45463	0.014103	0.296859
Jakmip3	200.319	-0.252689	0.10299	-2.45353	0.0141461	0.296875
Cr1l	321.627	0.327297	0.133486	2.45192	0.0142098	0.297123
Dync2h1	478.318	-0.251518	0.102654	-2.45015	0.0142796	0.297123
Gad2	2088.61	-0.207759	0.0848325	-2.44905	0.0143233	0.297123
Nrxn3	3178.04	-0.167148	0.0682506	-2.44903	0.0143242	0.297123
Rbm10	369.028	0.258554	0.105554	2.44949	0.0143058	0.297123
Vldlr	768.043	-0.230949	0.094214	-2.45132	0.0142332	0.297123
Agk	367.016	0.28147	0.115367	2.43979	0.0146958	0.297813
Cacnb3	2989.21	0.182952	0.0750459	2.43786	0.0147744	0.297813
Cdc16	756.861	-0.19148	0.0786531	-2.43449	0.0149129	0.297813
Col1a1	74.7744	0.611225	0.250151	2.44343	0.0145485	0.297813
Efna2	111.822	0.407631	0.167435	2.43456	0.01491	0.297813
Fancc	179.238	-0.283377	0.116127	-2.44023	0.0146781	0.297813
Gprc5b	913.508	0.2845	0.116723	2.4374	0.0147931	0.297813
Hcfc1r1	663.639	-0.197389	0.0807165	-2.44546	0.0144667	0.297813
Igfbp2	411.713	0.282574	0.115464	2.4473	0.0143931	0.297813
Msmo1	1614.4	-0.198268	0.0811565	-2.44304	0.0145643	0.297813
Nagpa	112.118	0.355125	0.145836	2.4351	0.0148878	0.297813
Pcdhb16	155.539	-0.296932	0.121966	-2.43456	0.0149101	0.297813
Ppp2r3d	347.886	0.33752	0.138344	2.43971	0.0146992	0.297813
Rnf24	677.587	-0.230648	0.0943124	-2.44557	0.0144623	0.297813
S1pr5	125.499	0.445106	0.182804	2.43489	0.0148964	0.297813
Sgtb	653.411	0.381862	0.156469	2.4405	0.014667	0.297813
Snf8	1291.55	-0.189828	0.0779011	-2.43678	0.0148186	0.297813
Snrpd1	738.759	-0.178642	0.0732727	-2.43804	0.014767	0.297813
Sqle	826.533	-0.219174	0.0898635	-2.43896	0.0147296	0.297813
Vstm2a	1930.04	-0.248062	0.101866	-2.43517	0.014885	0.297813
B4galt2	1258.1	0.242777	0.100486	2.41603	0.0156907	0.298877
BC003965	441.781	0.207135	0.0857586	2.41533	0.0157209	0.298877
Cacnb1	989.103	0.295583	0.121679	2.42921	0.0151317	0.298877
D1Ertd622e	485.175	0.358381	0.14759	2.42821	0.0151735	0.298877
Dhx9	1685.81	-0.23713	0.0982233	-2.4142	0.01577	0.298877
E2f6	619.141	-0.238662	0.0987231	-2.41748	0.0156282	0.298877
Efemp1	79.5619	0.417977	0.172318	2.42562	0.0152822	0.298877
Ephb3	423.016	-0.220463	0.0912187	-2.41686	0.0156551	0.298877
Fam193b	809.839	0.264617	0.109593	2.41455	0.0157548	0.298877
Foxp1	1392.06	-0.224999	0.0928389	-2.42355	0.0153698	0.298877
Hdac8	88.8082	0.461786	0.190881	2.41924	0.0155531	0.298877
Hey1	764.316	-0.170545	0.0703731	-2.42344	0.0153743	0.298877
Kcnj4	906.758	0.308004	0.127586	2.41409	0.0157744	0.298877
Kpna1	2400.4	-0.159874	0.0658025	-2.4296	0.0151156	0.298877
Mag	804.758	0.344396	0.142205	2.42183	0.0154427	0.298877
Nop16	308.985	0.28243	0.116396	2.42645	0.0152472	0.298877
Nrd1	1564.95	-0.189905	0.0786523	-2.41449	0.0157572	0.298877
Pdxdc1	856.218	-0.170926	0.0706474	-2.41942	0.0155455	0.298877
Pop5	1306.43	0.242376	0.0998799	2.42667	0.015238	0.298877
Ppp3r1	6398.63	-0.198102	0.0819196	-2.41825	0.0155955	0.298877
Prepl	3382.14	-0.21607	0.0894461	-2.41564	0.0157075	0.298877
Rlim	1059.15	-0.187625	0.0772609	-2.42846	0.015163	0.298877
Sephs2	396.23	-0.199657	0.0820965	-2.43198	0.0150167	0.298877
Spata2	746.664	-0.184898	0.0764298	-2.41918	0.0155554	0.298877
Stk38	335.209	-0.260388	0.107457	-2.42317	0.0153856	0.298877
Ubtd2	617.103	0.310602	0.128659	2.41414	0.0157724	0.298877
Vps9d1	615.807	0.2356	0.0975036	2.41632	0.0156783	0.298877
Yod1	259.466	0.246527	0.102106	2.41443	0.0157599	0.298877
Zgpat	708.611	0.211505	0.0875491	2.41584	0.015699	0.298877
Adamts10	205.881	0.333171	0.138076	2.41295	0.015824	0.299006
Jrkl	304.77	-0.225697	0.0935472	-2.41265	0.015837	0.299006
March5	252.28	0.431122	0.178945	2.40924	0.0159858	0.29991
Dpm3	459.639	0.226745	0.0940981	2.40967	0.0159669	0.29991
Ndufv2	3428.12	-0.203948	0.0846331	-2.4098	0.0159615	0.29991
Stx12	2602.9	-0.158983	0.0659956	-2.40899	0.0159967	0.29991
Apopt1	448.859	0.279521	0.1161	2.4076	0.016058	0.30001
Galnt18	456.76	0.216349	0.0898374	2.40823	0.0160303	0.30001
Akt3	4588.81	-0.197582	0.0821029	-2.40651	0.0161057	0.300379
2310011J03Rik	365.183	0.270747	0.112751	2.40128	0.016338	0.302449
Acrbp	109.646	0.3521	0.146901	2.39684	0.016537	0.302449
Clip2	343.055	0.243121	0.101397	2.39772	0.0164975	0.302449
Dram2	152.637	0.385231	0.1604	2.40169	0.0163196	0.302449
Ggcx	339.636	0.307104	0.12797	2.3998	0.0164039	0.302449
Hnrnpul1	1909.44	-0.182416	0.076168	-2.39491	0.0166242	0.302449
Ica1l	777.206	-0.193867	0.0808747	-2.39713	0.016524	0.302449
Ino80b	267.198	0.260833	0.108727	2.39898	0.0164408	0.302449
Ipo11	1011.78	-0.159845	0.0665999	-2.40007	0.0163918	0.302449
Mettl22	270.383	0.233553	0.0975107	2.39515	0.0166134	0.302449
Ncs1	4566.23	-0.147223	0.0614681	-2.39511	0.0166152	0.302449
Polr3h	344.473	0.353601	0.147439	2.39829	0.016472	0.302449
Tmem201	646.484	0.199171	0.0831759	2.39457	0.0166398	0.302449
Trappc6b	688.433	0.322582	0.134283	2.40226	0.0162941	0.302449
Ubap2	228.199	0.311733	0.129986	2.39821	0.0164754	0.302449
Slc25a19	394.272	0.299546	0.125195	2.39263	0.016728	0.303538
Ago1	810.67	-0.195565	0.0817804	-2.39135	0.0167867	0.304088
Cep112	676.563	-0.221411	0.0926641	-2.3894	0.016876	0.304677
Hpf1	1452.71	-0.195653	0.0818674	-2.38988	0.0168541	0.304677
Fam124a	534.917	-0.209663	0.0878057	-2.38781	0.0169491	0.304969
Rspo1	107.198	0.412064	0.172525	2.38842	0.0169208	0.304969
Dnajc1	923.235	-0.193132	0.0809809	-2.38491	0.0170833	0.306357
Sorcs3	487.526	0.25957	0.108823	2.38525	0.0170676	0.306357
Traf3ip1	125.039	0.339263	0.142315	2.38389	0.0171309	0.306697
Asb8	353.96	0.276572	0.116221	2.37971	0.0173264	0.308423
Dnajc15	941.771	-0.227105	0.0955002	-2.37806	0.0174041	0.308423
Emx1	362.923	0.216107	0.0908004	2.38002	0.0173116	0.308423
Gnao1	3142.03	0.280885	0.118171	2.37693	0.0174575	0.308423
Hnrnpf	320.481	0.257053	0.108173	2.37632	0.0174861	0.308423
Lonrf1	683.332	-0.187006	0.078691	-2.37646	0.0174799	0.308423
Pik3cb	160.995	0.361233	0.151939	2.37748	0.0174312	0.308423
Prkaa2	1078.11	-0.157674	0.0662809	-2.37887	0.0173656	0.308423
Prss12	123.661	0.429246	0.180538	2.37759	0.017426	0.308423
Lypd1	2053.04	-0.323148	0.136065	-2.37495	0.0175513	0.309065
Asb1	404.05	-0.226504	0.0956777	-2.36737	0.0179151	0.310447
Camk2a	19782.8	0.186192	0.078638	2.36771	0.0178987	0.310447
Ccdc85a	1070.67	-0.202953	0.0858089	-2.36517	0.0180216	0.310447
Dpy19l4	239.782	-0.254238	0.107167	-2.37235	0.0176755	0.310447
Kif5b	2866.96	-0.209088	0.0882204	-2.37006	0.0177851	0.310447
Nedd4	4644.31	-0.143875	0.06086	-2.36403	0.0180775	0.310447
Neo1	1238.89	-0.171174	0.0724176	-2.36371	0.018093	0.310447
Neu1	129.195	-0.306608	0.129525	-2.36717	0.0179246	0.310447
Nfyb	1270.94	-0.182505	0.0770997	-2.36713	0.0179266	0.310447
Otud3	279.457	0.300221	0.126748	2.36864	0.0178538	0.310447
Ranbp3l	81.434	0.40264	0.170207	2.36559	0.0180014	0.310447
Sec14l1	2409.9	-0.180886	0.0765259	-2.36372	0.0180922	0.310447
Tbl3	295.54	0.252542	0.10672	2.36638	0.0179628	0.310447
Tcea1	1674.85	-0.192447	0.0812064	-2.36985	0.0177955	0.310447
Usp5	2033.31	-0.136182	0.0574889	-2.36883	0.0178444	0.310447
Wrb	804.175	-0.21092	0.0892296	-2.36379	0.0180888	0.310447
Cdkn1b	373.196	0.272661	0.115394	2.36286	0.0181347	0.310665
Smim13	4665.59	-0.157273	0.0665802	-2.36215	0.0181691	0.310758
Trappc2	1246.31	-0.179548	0.0760511	-2.36089	0.0182312	0.311324
Ccnd1	274.418	0.278835	0.118142	2.36017	0.0182665	0.311431
Pcbp1	1448.48	0.305119	0.129461	2.35685	0.0184307	0.313731
Fam184a	107.526	-0.393884	0.167208	-2.35565	0.0184901	0.314007
Tuba1b	183.187	0.383604	0.162906	2.35476	0.0185347	0.314007
Wbp2	3080.71	0.203893	0.0865716	2.35519	0.0185133	0.314007
Coa3	732.132	0.330589	0.140507	2.35283	0.018631	0.314643
Ttc37	472.022	-0.232816	0.0989308	-2.35332	0.0186066	0.314643
Cse1l	827.263	-0.211249	0.0898143	-2.35206	0.0186696	0.3148
Spag9	3626.16	-0.130336	0.0554989	-2.34845	0.0188518	0.317373
Bcam	79.3113	0.424042	0.181656	2.33431	0.0195792	0.318994
Cacul1	1029.13	-0.189292	0.0808701	-2.3407	0.0192478	0.318994
Canx	5659.13	-0.165182	0.0707946	-2.33326	0.0196346	0.318994
Casd1	780.49	-0.193879	0.0829352	-2.33772	0.0194018	0.318994
Cd55	76.2408	-0.407668	0.174639	-2.33435	0.0195775	0.318994
Cebpz	160.423	0.319992	0.13667	2.34135	0.019214	0.318994
Csmd3	184.312	-0.300422	0.128879	-2.33104	0.0197511	0.318994
Cux2	458.291	0.382634	0.163587	2.33903	0.0193341	0.318994
D130043K22Rik	218.469	0.351071	0.149852	2.34279	0.0191403	0.318994
D6Wsu163e	189.664	0.358625	0.153585	2.33503	0.019542	0.318994
Dync1li1	1500.22	-0.16669	0.0715394	-2.33004	0.019804	0.318994
Faxc	1108.38	-0.189295	0.0809506	-2.3384	0.0193664	0.318994
Fbxo7	400.112	0.247729	0.105855	2.34027	0.0192696	0.318994
Gopc	831.595	-0.202998	0.0871687	-2.32879	0.0198702	0.318994
Gse1	438.512	0.286364	0.122282	2.34184	0.0191887	0.318994
Hdgf	1976.01	0.204589	0.0876648	2.33377	0.0196079	0.318994
Hspa4l	2104.26	-0.171688	0.0735489	-2.33433	0.0195783	0.318994
Klhdc2	2949.65	-0.178471	0.0763526	-2.33745	0.0194156	0.318994
Mier2	360.209	0.252926	0.108113	2.33946	0.0193117	0.318994
Mtus2	773.876	-0.226199	0.0970292	-2.33125	0.01974	0.318994
Nipa1	1001.45	0.287584	0.123478	2.32903	0.0198572	0.318994
Pafah1b2	2889.93	-0.193223	0.0828629	-2.33183	0.0197094	0.318994
Pcdhb7	124.598	-0.331212	0.142053	-2.33161	0.019721	0.318994
Pdcd7	118.964	0.445705	0.191271	2.33023	0.0197941	0.318994
Pim3	921.383	0.351547	0.150185	2.34075	0.0192449	0.318994
Pja1	3531.61	-0.13953	0.0599046	-2.32921	0.0198481	0.318994
Reps1	352.224	0.265405	0.113754	2.33315	0.0196404	0.318994
Sar1a	1313.85	0.224795	0.0959566	2.34268	0.019146	0.318994
Stk10	114.381	0.337406	0.14401	2.34293	0.0191329	0.318994
Thap1	119.287	0.321942	0.137637	2.33906	0.0193322	0.318994
Trafd1	932.039	-0.184059	0.0786667	-2.33973	0.0192975	0.318994
C1ql3	2725.78	-0.261759	0.112454	-2.3277	0.0199278	0.319389
Pcyt1a	204.879	0.269366	0.115746	2.3272	0.0199544	0.319389
Shisa5	445.193	0.235693	0.101333	2.32592	0.020023	0.32001
2210016L21Rik	1615.37	0.255736	0.1102	2.32066	0.0203053	0.321171
C130074G19Rik	634.042	0.318022	0.136926	2.32258	0.0202019	0.321171
Mef2a	1024.87	0.247746	0.106711	2.32166	0.0202515	0.321171
Slc25a44	1248.48	-0.189344	0.0815572	-2.32161	0.0202538	0.321171
Tor1aip2	540.221	0.237011	0.102114	2.32105	0.0202841	0.321171
Vps35	1690.35	-0.183915	0.0792232	-2.32147	0.0202613	0.321171
Zfp174	116.223	-0.325557	0.14012	-2.32342	0.0201569	0.321171
Ankrd34a	850.435	0.251511	0.108941	2.3087	0.0209604	0.322758
Anxa3	148.8	0.302241	0.130678	2.31287	0.0207296	0.322758
Arhgap44	1313.03	0.254781	0.110635	2.3029	0.0212846	0.322758
Ccdc91	547.632	-0.197266	0.0854246	-2.30924	0.02093	0.322758
Cox6a2	312.367	0.327346	0.141303	2.31662	0.0205243	0.322758
Dennd5b	767.249	0.212495	0.0922899	2.30247	0.0213085	0.322758
Foxo3	430.651	0.264415	0.114201	2.31536	0.0205934	0.322758
Fra10ac1	283.504	-0.22257	0.0966068	-2.30387	0.0212299	0.322758
Htr3a	97.4789	-0.39713	0.171475	-2.31596	0.0205603	0.322758
Mbnl1	751.573	0.258148	0.111785	2.30932	0.0209256	0.322758
Men1	759.191	0.215692	0.0934068	2.30917	0.0209344	0.322758
Msn	120.001	0.335431	0.145469	2.30585	0.0211188	0.322758
Negr1	2392.04	-0.143354	0.0621702	-2.30583	0.0211204	0.322758
Nfic	996.364	0.252974	0.109218	2.31623	0.0205458	0.322758
Pafah1b3	328.335	-0.232973	0.101154	-2.30316	0.0212698	0.322758
Phkg1	203.509	0.278575	0.120628	2.30937	0.020923	0.322758
Pllp	284.029	0.300776	0.130532	2.30423	0.0212095	0.322758
Prrt1	811.622	0.303513	0.131289	2.3118	0.0207886	0.322758
Ptgr2	385.234	-0.211225	0.0915942	-2.30609	0.0211055	0.322758
Rnaseh2c	378.802	0.25026	0.108226	2.31238	0.0207565	0.322758
Sema7a	1954.15	0.257445	0.111495	2.30903	0.0209418	0.322758
Snx6	630.788	-0.181761	0.0788337	-2.30563	0.0211312	0.322758
Sstr4	1104.69	-0.150878	0.0655193	-2.3028	0.0212899	0.322758
Sympk	753.949	0.234266	0.10145	2.30918	0.0209338	0.322758
Trim28	1808.47	-0.158847	0.0687511	-2.31046	0.0208625	0.322758
Ubap2l	1552.49	0.180027	0.0781343	2.30407	0.0212186	0.322758
Ube2ql1	2200.79	0.279274	0.121219	2.30387	0.0212297	0.322758
Vwa1	294.646	0.259311	0.112288	2.30934	0.0209246	0.322758
Wipf2	1210.4	0.186613	0.0808709	2.30755	0.0210244	0.322758
Zfp445	431.402	0.387387	0.16757	2.31179	0.0207893	0.322758
Ccny	2145.84	-0.149159	0.0648034	-2.30172	0.0213511	0.322858
Ddx25	817.916	-0.185525	0.0806178	-2.30129	0.0213753	0.322858
Osbpl5	388.882	0.210492	0.0914906	2.3007	0.0214086	0.322906
Zfp787	213.482	0.279273	0.121606	2.29654	0.0216449	0.326011
Arhgef17	1866.64	0.198106	0.0862894	2.29583	0.0216854	0.326163
Ccdc157	140.299	0.345265	0.150497	2.29416	0.0217811	0.326231
Smtn	68.1313	0.421843	0.183837	2.29466	0.0217528	0.326231
Zfp791	122.759	-0.310227	0.135195	-2.29466	0.0217528	0.326231
Atp6v1b2	6371.53	-0.164616	0.0718773	-2.29023	0.0220077	0.32843
Klf3	246.574	-0.28769	0.12561	-2.29034	0.0220014	0.32843
Spint2	604.713	-0.17611	0.076903	-2.29002	0.0220199	0.32843
Alkbh7	475.151	-0.179502	0.0784989	-2.28668	0.0222147	0.329503
Eif2s1	159.082	-0.275452	0.12042	-2.28744	0.0221704	0.329503
Endov	381.219	0.209885	0.0917652	2.2872	0.0221842	0.329503
Taf1	460.352	-0.18651	0.0815107	-2.28817	0.0221277	0.329503
Trmt112	704.199	0.292328	0.127893	2.28572	0.0222706	0.329876
Epha6	1009.86	-0.200746	0.087918	-2.28333	0.022411	0.330586
Ppfia2	1381.05	-0.168243	0.073664	-2.28393	0.0223757	0.330586
Wdtc1	790.623	0.239646	0.104931	2.28383	0.0223813	0.330586
Nol4	1630.02	-0.184691	0.0809286	-2.28214	0.0224808	0.330705
Tmem129	185.821	0.30011	0.1315	2.2822	0.0224773	0.330705
Srrm3	622.775	0.234106	0.102617	2.28136	0.0225269	0.33093
Snrpa	122.828	0.462319	0.202746	2.28028	0.0225912	0.331419
Anxa5	557.896	0.223981	0.098429	2.27556	0.0228727	0.333932
Car7	340.48	0.268465	0.117953	2.27604	0.0228434	0.333932
Ipmk	314.339	-0.2604	0.114465	-2.27493	0.0229102	0.333932
Kif21a	3112.23	-0.169043	0.0742594	-2.27639	0.0228227	0.333932
Rusc2	1729.63	0.235814	0.103664	2.2748	0.0229181	0.333932
Slc25a32	149.969	0.269713	0.118629	2.27359	0.0229908	0.334537
Gm42372	1583.92	-0.183014	0.0805393	-2.27236	0.0230649	0.334763
Pcdhgb5	119.571	-0.322931	0.142149	-2.27178	0.0231001	0.334763
Pofut1	150.05	-0.30475	0.134123	-2.27217	0.0230761	0.334763
Hivep1	2187.05	-0.20052	0.0882874	-2.27121	0.0231341	0.334804
Psme2	119.177	0.329466	0.145115	2.27038	0.0231846	0.335083
Atf2	1223.02	-0.174789	0.0770264	-2.26921	0.0232554	0.335655
B3gat1	1705.05	0.233965	0.103259	2.2658	0.0234636	0.336934
Dnm1l	851.518	-0.224316	0.0990275	-2.26519	0.0235011	0.336934
Nemp2	73.4936	0.388032	0.171299	2.26523	0.0234986	0.336934
Rcan3	301.184	-0.21904	0.0966238	-2.26694	0.0233939	0.336934
Zfp697	99.7569	0.411731	0.181694	2.26606	0.0234474	0.336934
Pmm1	2232.03	0.193844	0.0855976	2.2646	0.0235374	0.337003
Arfgef3	2502.58	-0.153226	0.0676771	-2.26407	0.0235695	0.337013
Mdm4	567.357	-0.197157	0.0871149	-2.26318	0.0236243	0.337346
Cnp	2369.48	0.202784	0.0896259	2.26257	0.0236625	0.337442
Gm17018	1514.83	-0.165856	0.0733512	-2.26113	0.0237514	0.33826
Arf4	2894.29	-0.162102	0.0718001	-2.25769	0.023965	0.338643
Chtop	1006.65	0.265236	0.117462	2.25807	0.0239415	0.338643
Gnl3l	2218.31	-0.182864	0.0809746	-2.25829	0.0239278	0.338643
Kremen1	246.259	0.270175	0.119564	2.25966	0.0238423	0.338643
Maip1	412.219	-0.228972	0.101466	-2.25663	0.0240309	0.338643
Mt1	7492.64	0.221023	0.0979399	2.25672	0.0240255	0.338643
Nacc2	366.002	0.29252	0.129571	2.25759	0.023971	0.338643
Vps39	604.829	0.186888	0.0827595	2.2582	0.0239331	0.338643
Glra2	240.016	-0.271658	0.120448	-2.2554	0.024108	0.338926
Ndor1	219.496	0.240439	0.10661	2.2553	0.0241142	0.338926
Rbfox3	4050.69	0.228836	0.101508	2.25437	0.0241731	0.339309
S100a13	190.106	0.322725	0.14326	2.25272	0.0242768	0.339875
Shh	64.5722	0.415586	0.18446	2.25298	0.0242603	0.339875
Zfp329	288.989	-0.226159	0.100535	-2.24956	0.0244768	0.342229
Carm1	336.441	0.265798	0.118186	2.24899	0.0245133	0.342292
Ak5	2721.12	-0.169829	0.0757184	-2.24291	0.0249028	0.342871
Ccdc12	146.338	0.378321	0.16862	2.24363	0.0248561	0.342871
Ccdc186	410.233	-0.232727	0.103681	-2.24464	0.0247914	0.342871
Elavl1	734.413	0.292389	0.130261	2.24463	0.0247917	0.342871
Man2c1	688.397	0.202977	0.0903615	2.24627	0.0246865	0.342871
Map2k4	2265.69	-0.191958	0.0854855	-2.24551	0.0247356	0.342871
Nol7	893.035	-0.154154	0.0687297	-2.24291	0.0249028	0.342871
Nt5c3	1364.22	-0.192015	0.0854909	-2.24603	0.024702	0.342871
Rsrp1	3673.47	0.193195	0.0861173	2.2434	0.0248713	0.342871
Srgn	80.0016	0.351858	0.15688	2.24285	0.0249064	0.342871
Zfp786	85.4082	-0.351333	0.156547	-2.24427	0.0248151	0.342871
Ube2r2	2091.81	-0.189977	0.0847697	-2.24109	0.0250201	0.343554
Ubr2	121.561	0.483099	0.215556	2.24117	0.025015	0.343554
Gskip	593.25	-0.1881	0.0840325	-2.23842	0.0251935	0.343899
Hmgn3	1175.9	-0.170668	0.0761846	-2.24019	0.0250785	0.343899
Msl3l2	86.7605	0.341133	0.152364	2.23893	0.0251606	0.343899
Papss1	1028.51	0.237711	0.106233	2.23764	0.0252444	0.343899
Shmt2	213.716	0.305831	0.136589	2.23906	0.0251521	0.343899
Slc37a3	337.708	0.252332	0.112786	2.23725	0.0252697	0.343899
Xrcc1	300.341	0.277051	0.12379	2.23807	0.0252162	0.343899
Syn1	3146.54	0.332854	0.148861	2.236	0.0253517	0.344578
Aldh1a2	64.941	0.518817	0.232483	2.23164	0.0256388	0.34605
Arpp19	5501.42	0.138528	0.0620946	2.23093	0.0256859	0.34605
Dnajb11	957.385	-0.208125	0.0932234	-2.23254	0.0255792	0.34605
Nup153	708.39	-0.178116	0.0797565	-2.23324	0.025533	0.34605
Sh2d5	614.317	0.234273	0.104874	2.23384	0.0254934	0.34605
Slc22a23	860.082	-0.151239	0.0677835	-2.2312	0.0256679	0.34605
Zdhhc18	468.578	0.193255	0.0866045	2.23147	0.02565	0.34605
Cdkl4	331.623	-0.220853	0.0990767	-2.22911	0.0258063	0.346801
Spata7	412.953	-0.208002	0.0933108	-2.22913	0.0258053	0.346801
AW549877	834.018	-0.177922	0.0802229	-2.21784	0.0265656	0.348915
Capn15	558.123	0.215469	0.0969964	2.22141	0.0263232	0.348915
Cct6a	2007.38	-0.152764	0.0686929	-2.22387	0.0261575	0.348915
Epc2	1019.18	-0.174542	0.0785587	-2.22181	0.0262963	0.348915
Fam171b	4457.47	-0.170056	0.076677	-2.21783	0.0265667	0.348915
Gls	6402.32	-0.159582	0.0718551	-2.22089	0.0263586	0.348915
Hdx	83.1629	0.47876	0.215397	2.22269	0.0262369	0.348915
Hist1h4f	113.664	-0.364636	0.16427	-2.21973	0.0264368	0.348915
Myo18a	1707.15	0.151001	0.0680393	2.21931	0.0264653	0.348915
Ndufb4	116.986	0.371571	0.167464	2.21881	0.0264993	0.348915
Pebp1	1532.73	0.211256	0.0950517	2.22254	0.026247	0.348915
Pkia	1616.21	-0.167945	0.0755058	-2.22427	0.0261305	0.348915
Rbm15b	341.346	0.310732	0.140026	2.21911	0.0264796	0.348915
Shfl	793.709	0.177392	0.079934	2.21923	0.0264713	0.348915
Sod1	6076.84	-0.170654	0.0769541	-2.2176	0.0265818	0.348915
Tpd52	1153.59	0.211586	0.0952302	2.22184	0.0262944	0.348915
Tpp2	902.7	-0.173775	0.0783463	-2.21804	0.0265524	0.348915
Ucp2	92.805	0.486174	0.219096	2.219	0.0264865	0.348915
Zmiz2	3690.81	0.169499	0.0761596	2.22557	0.0260427	0.348915
Ssh3	331.875	0.203915	0.0920787	2.21457	0.0267893	0.351208
Tbc1d9b	1415.96	0.17466	0.0788935	2.21387	0.0268377	0.351413
Usp4	404.922	0.302987	0.136967	2.21212	0.0269584	0.352563
Leprotl1	922.465	0.240014	0.108533	2.21144	0.0270054	0.352747
Aggf1	600.94	-0.235008	0.106307	-2.21065	0.0270603	0.353035
Dhx15	1309.95	-0.187082	0.0846879	-2.20908	0.0271692	0.353733
Stxbp6	684.061	-0.219913	0.0995993	-2.20798	0.0272458	0.353733
Tada1	522.81	0.247054	0.11185	2.20879	0.027189	0.353733
Zfp426	327.666	-0.213089	0.0965028	-2.20811	0.0272366	0.353733
Arpc4	2231.89	0.272326	0.123488	2.20528	0.0274341	0.35489
Hdac2	1803.26	-0.196746	0.0892029	-2.20559	0.0274124	0.35489
Micos10	490.517	0.352613	0.159872	2.20559	0.0274125	0.35489
Snx4	195.549	0.412088	0.186995	2.20374	0.0275423	0.35586
Adss	1772.08	-0.209897	0.0953568	-2.20118	0.0277234	0.356054
Lbh	337.02	0.363773	0.165244	2.20142	0.0277062	0.356054
Osbpl6	710.241	-0.205352	0.093252	-2.20212	0.0276569	0.356054
Prmt7	697.642	-0.19936	0.0905393	-2.20191	0.0276713	0.356054
Zfp622	1093.15	-0.153213	0.069557	-2.20269	0.0276164	0.356054
Cldn11	559.777	0.307656	0.139829	2.20023	0.0277903	0.356487
P4ha1	1153.42	-0.193763	0.0881995	-2.19687	0.0280294	0.358893
Pcnp	1743	-0.148962	0.0678131	-2.19666	0.0280448	0.358893
Arfgap1	1236.36	-0.145673	0.0663612	-2.19515	0.0281531	0.35985
Sema4a	466.609	0.300823	0.137092	2.19432	0.0282126	0.360181
Ophn1	318.175	-0.21293	0.0971582	-2.19158	0.02841	0.362216
Slc25a38	262.269	0.321725	0.146828	2.19117	0.0284396	0.362216
Dnajb1	1214.27	-0.167093	0.0762956	-2.19007	0.0285194	0.362372
Pex11b	541.201	0.201073	0.0917925	2.19052	0.0284864	0.362372
Uso1	705.814	0.262263	0.119789	2.18938	0.0285695	0.362579
Asxl1	760.205	-0.183769	0.0840204	-2.1872	0.0287278	0.362723
Cyld	1420.86	-0.197976	0.0905226	-2.18703	0.0287404	0.362723
Dkkl1	395.518	0.240714	0.110067	2.18698	0.0287438	0.362723
Tmem240	335.299	0.303499	0.138703	2.18812	0.0286609	0.362723
Zfp36l2	221.225	0.337567	0.154359	2.1869	0.02875	0.362723
Ftl1-ps1	128.292	0.367243	0.168125	2.18434	0.0289371	0.364537
Zbtb41	392.323	-0.211961	0.0970514	-2.18401	0.0289617	0.364537
Arfip1	66.0199	0.435638	0.199642	2.18209	0.0291026	0.365025
Mboat7	2150.89	-0.167189	0.0765925	-2.18283	0.029048	0.365025
Mlxip	338.558	-0.265914	0.121841	-2.18247	0.0290749	0.365025
Hnrnpl	1748.94	0.263645	0.120937	2.18003	0.0292555	0.366515
Aasdhppt	279.631	0.359131	0.16484	2.17867	0.0293562	0.366707
Adipor1	920.988	0.165351	0.0760492	2.17426	0.0296858	0.366707
Chmp5	1650.28	-0.157852	0.0726331	-2.17327	0.0297599	0.366707
Exoc6b	639.902	0.276862	0.127365	2.17377	0.0297225	0.366707
Itprid2	390.886	-0.220073	0.101219	-2.17422	0.0296887	0.366707
Kcnab1	1841.67	-0.19426	0.0891698	-2.17854	0.0293661	0.366707
Lnpk	719.702	-0.165115	0.0758132	-2.17792	0.0294124	0.366707
Nrde2	139.65	0.301128	0.138385	2.17601	0.0295543	0.366707
Pi4kb	554.92	0.265972	0.122371	2.17348	0.0297439	0.366707
Pitpna	4917.97	-0.165141	0.0759983	-2.17295	0.0297839	0.366707
Ppp4r3a	214.119	-0.281524	0.129408	-2.17548	0.0295944	0.366707
Prpf40a	609.369	-0.195701	0.090009	-2.17424	0.0296874	0.366707
Rnf10	3483.4	0.163001	0.0749075	2.17602	0.0295534	0.366707
Setd5	1075	-0.191222	0.0879377	-2.17451	0.0296667	0.366707
Tsc22d4	1185.96	0.18683	0.0859735	2.17311	0.0297723	0.366707
Rit2	1006.43	-0.183097	0.0842798	-2.17249	0.0298184	0.366712
Huwe1	1721.75	-0.135176	0.0622446	-2.17169	0.0298791	0.366871
Ncln	762.055	0.228541	0.105272	2.17096	0.029934	0.366871
Tecpr1	1067.83	0.184469	0.0849614	2.17121	0.0299155	0.366871
Dzip1l	183.853	0.377684	0.174285	2.16705	0.0302311	0.368508
Parvb	193.465	0.267868	0.123623	2.16682	0.0302488	0.368508
Rock2	3168.42	-0.17195	0.0793213	-2.16776	0.0301769	0.368508
S100a11	65.5848	0.443063	0.204409	2.16754	0.0301939	0.368508
Tagln3	5921.23	-0.172602	0.0796687	-2.16649	0.0302737	0.368508
Zfp287	130.285	0.268971	0.124078	2.16776	0.0301766	0.368508
Marcks	1709.95	0.226008	0.10439	2.16505	0.0303842	0.369095
Stag2	932.955	-0.177731	0.0820945	-2.16496	0.0303908	0.369095
Gpr22	1134.23	-0.178915	0.0826707	-2.16419	0.0304494	0.369224
Sin3a	371.008	0.222224	0.102695	2.16392	0.0304703	0.369224
Tm9sf3	2401.61	-0.148639	0.0687316	-2.1626	0.0305721	0.37004
Rbm4	360.933	0.248294	0.114853	2.16184	0.0306308	0.370332
Stimate	167.162	0.310444	0.14365	2.16112	0.0306864	0.370587
Rdx	671.912	-0.193547	0.0895793	-2.16063	0.0307243	0.370627
Asb3	365.52	-0.204609	0.0948483	-2.15722	0.0309882	0.371305
Cmc1	459.968	-0.175259	0.0812056	-2.15821	0.0309115	0.371305
Gabra3	808.146	-0.203022	0.0940165	-2.15942	0.0308173	0.371305
Rc3h2	808.469	-0.229255	0.106269	-2.15732	0.0309808	0.371305
Tgfbr1	182.444	-0.268706	0.124511	-2.15809	0.0309209	0.371305
Tvp23b	521.063	-0.186199	0.0862472	-2.1589	0.0308579	0.371305
Tram1l1	531.07	-0.20283	0.0940447	-2.15674	0.0310257	0.371338
Phf14	1067.08	-0.172833	0.0801773	-2.15564	0.0311121	0.371958
Cdkn2d	491.006	0.267393	0.124195	2.153	0.0313185	0.372349
Cep170b	2121.52	0.200927	0.093306	2.15342	0.031286	0.372349
Chac2	177.127	0.273901	0.127145	2.15425	0.0312206	0.372349
Dzip3	1317.76	-0.199567	0.0926617	-2.15372	0.031262	0.372349
Sft2d1	86.6756	0.375541	0.174388	2.15348	0.0312808	0.372349
Clip1	2278.23	-0.18667	0.0868041	-2.15047	0.0315178	0.372823
Cys1	155.828	0.296175	0.137647	2.1517	0.0314213	0.372823
Golga5	135.211	0.361289	0.168019	2.15029	0.0315321	0.372823
Mast2	972.918	-0.187925	0.0873693	-2.15093	0.0314816	0.372823
Serpinh1	102.971	0.352112	0.163703	2.15093	0.0314819	0.372823
Hirip3	467.484	-0.214406	0.0997423	-2.1496	0.031587	0.37306
Bmp3	569.079	-0.275253	0.128118	-2.14843	0.0316799	0.373367
Gucy1b1	2916.9	-0.143011	0.0665666	-2.14839	0.0316825	0.373367
Prrt3	570.875	0.294953	0.137395	2.14675	0.0318134	0.374497
Clasp2	4177.29	-0.13681	0.0637563	-2.14582	0.031887	0.374952
Rbm34	175.869	0.285173	0.133011	2.14398	0.0320347	0.376276
Neurod2	1531.03	0.1843	0.0860032	2.14295	0.0321174	0.376393
Odf2	1123.11	0.183732	0.0857518	2.1426	0.0321454	0.376393
Sec31a	1111.18	0.206061	0.096176	2.14254	0.03215	0.376393
Ipo9	812.484	0.315109	0.147107	2.14203	0.0321909	0.376462
Pomgnt2	353.675	0.25012	0.116822	2.14104	0.0322711	0.376989
Gpr27	569.157	0.277271	0.129593	2.13956	0.0323904	0.37797
Gdpd1	1039.77	-0.19904	0.0930736	-2.13852	0.0324742	0.378355
Rab3ip	613.335	0.310104	0.145042	2.13802	0.0325152	0.378355
Slc25a42	327.404	0.190949	0.0893183	2.13785	0.0325292	0.378355
Dnajb2	960.26	0.181288	0.0848182	2.13737	0.0325675	0.37839
Adam9	436.217	0.23219	0.108802	2.13407	0.0328373	0.379917
Adpgk	191.72	0.256157	0.120496	2.12585	0.0335156	0.379917
Ap4e1	80.6067	-0.369867	0.173719	-2.12911	0.0332455	0.379917
Arhgef2	2334.08	0.131029	0.0615273	2.12961	0.0332035	0.379917
Baiap2	4482.27	0.215423	0.101246	2.12773	0.0333593	0.379917
Btbd6	801.69	-0.169158	0.079542	-2.12665	0.0334489	0.379917
Chchd3	529.948	0.241679	0.113613	2.12721	0.0334028	0.379917
Dpp7	215.562	0.242771	0.113738	2.13447	0.0328039	0.379917
Edil3	1590.26	0.145203	0.0682542	2.12738	0.0333885	0.379917
Hnrnpa3	4066.97	-0.133247	0.0625985	-2.1286	0.0332877	0.379917
Mid1	186.588	-0.425454	0.199623	-2.13128	0.0330659	0.379917
Mynn	265.851	-0.223113	0.105135	-2.12217	0.0338233	0.379917
Pcsk1	1271.14	-0.216735	0.101904	-2.12685	0.0334323	0.379917
Pex16	323.709	0.216465	0.102002	2.12217	0.0338235	0.379917
Pomt2	167.869	0.36083	0.170105	2.12122	0.0339034	0.379917
Prom1	101.839	0.306981	0.144662	2.12206	0.0338329	0.379917
Resp18	1794.34	-0.1533	0.0722351	-2.12224	0.0338175	0.379917
Rgs12	274.69	-0.257685	0.120772	-2.13365	0.0328716	0.379917
Shc1	111.76	0.288511	0.135564	2.12822	0.0333187	0.379917
Slc39a10	2524.83	-0.209539	0.0986456	-2.12416	0.033657	0.379917
Smim17	146.888	-0.312337	0.146585	-2.13076	0.0331086	0.379917
Snx24	87.7622	0.365192	0.171992	2.12331	0.0337277	0.379917
Ssb	2223.55	-0.164558	0.0774941	-2.12349	0.0337129	0.379917
Tbc1d2b	132.042	0.288929	0.136191	2.12149	0.0338808	0.379917
Timm17a	349.177	0.286709	0.134597	2.13013	0.0331605	0.379917
Tnfaip6	122.726	0.306697	0.144052	2.12907	0.0332482	0.379917
Tomm40	722.905	0.26319	0.123844	2.12518	0.0335715	0.379917
Tsc22d2	231.234	0.327185	0.153564	2.13062	0.0331205	0.379917
Uqcr11	2768.4	0.164868	0.077416	2.12964	0.0332013	0.379917
Vapa	3808.34	-0.159414	0.0748579	-2.12955	0.0332086	0.379917
Vipr1	266.651	-0.234256	0.109867	-2.13217	0.0329928	0.379917
Ythdc2	566.145	-0.175027	0.0819751	-2.13512	0.0327509	0.379917
Zfp407	397.534	-0.258401	0.121787	-2.12174	0.0338599	0.379917
Zfp579	131.052	0.273209	0.128599	2.12451	0.0336275	0.379917
Acsl5	868.3	-0.200797	0.0948599	-2.11677	0.0342793	0.380297
Ccdc148	403.36	-0.199696	0.0942439	-2.11892	0.0340971	0.380297
Ndel1	2061.34	-0.172164	0.0812635	-2.11859	0.0341253	0.380297
Nuak1	934.538	-0.214177	0.101037	-2.1198	0.0340228	0.380297
Syt11	6835.24	-0.127281	0.0600442	-2.11979	0.0340237	0.380297
Tmem237	581.281	-0.161328	0.0762344	-2.1162	0.0343275	0.380297
Tmem88b	255.189	0.343329	0.162054	2.11861	0.0341235	0.380297
Tspan13	2882.6	-0.132077	0.0623869	-2.11706	0.0342547	0.380297
Txndc17	273.611	0.291793	0.13786	2.11659	0.0342946	0.380297
Usp32	1154.68	-0.170662	0.0805917	-2.11762	0.0342076	0.380297
Zdhhc9	330.405	0.277382	0.130955	2.11816	0.0341618	0.380297
Ppil4	697.615	-0.175888	0.0831577	-2.11511	0.0344203	0.380932
Tbc1d20	625.909	0.197764	0.0935219	2.11463	0.0344614	0.380994
1700001L19Rik	424.821	-0.195559	0.0926243	-2.11132	0.0347449	0.381767
Aup1	705.006	0.19747	0.0934992	2.112	0.0346864	0.381767
Gabra4	1221.19	0.231714	0.109733	2.11161	0.0347198	0.381767
Gtf3c4	407.346	-0.200001	0.0946674	-2.11267	0.0346288	0.381767
Plcl1	162.019	0.307583	0.145612	2.11235	0.0346568	0.381767
Wdr47	1476.67	-0.191347	0.0905565	-2.11301	0.0345997	0.381767
Atp2b1	5052.22	-0.164498	0.0779375	-2.11064	0.0348032	0.381851
Cnnm4	80.0668	0.353854	0.167672	2.1104	0.0348238	0.381851
Atp6v0e2	685.044	0.496284	0.235294	2.10921	0.0349267	0.382198
Sptb	633.695	0.193504	0.0917336	2.10941	0.034909	0.382198
Sh3pxd2a	237.689	0.273227	0.129577	2.10861	0.0349783	0.382372
Arid4a	345.835	-0.180775	0.0858277	-2.10626	0.035182	0.38374
Ccdc32	949.512	-0.140328	0.066635	-2.10593	0.0352108	0.38374
Sowahb	591.395	-0.247441	0.11749	-2.10606	0.035199	0.38374
Epn1	4193.89	0.166791	0.0792247	2.10529	0.035266	0.383894
Hkdc1	72.0752	0.462832	0.219879	2.10494	0.0352965	0.383894
Stk11	986.2	0.175214	0.0832685	2.10421	0.0353603	0.384198
Ddx19b	378.458	-0.175268	0.0833237	-2.10346	0.0354256	0.384518
Carf	283.721	-0.194763	0.0926531	-2.10207	0.0355469	0.385424
Deaf1	664.191	-0.204712	0.0974039	-2.10168	0.0355809	0.385424
Dennd5a	1285.73	0.207867	0.0989555	2.10061	0.0356753	0.386056
Esrrg	204.386	0.311083	0.148132	2.10003	0.035726	0.386216
Mest	1429.46	-0.232283	0.110694	-2.09842	0.0358684	0.387365
Nebl	1218.29	-0.185959	0.0886479	-2.09772	0.0359295	0.387634
Arhgap20	1091.86	-0.159578	0.0761992	-2.09422	0.0362402	0.389249
Atad1	1603.09	-0.141487	0.0676598	-2.09115	0.0365148	0.389249
Chpf	1154.63	0.202242	0.0966805	2.09186	0.0364512	0.389249
Egr3	1379.58	0.312478	0.149303	2.09291	0.0363568	0.389249
Frmpd4	979.393	-0.155882	0.07454	-2.09126	0.0365048	0.389249
Grm8	481.763	-0.164884	0.0787739	-2.09314	0.0363371	0.389249
Hip1r	838.598	0.159046	0.0760228	2.09208	0.036431	0.389249
Khdrbs2	990.016	0.222154	0.106155	2.09273	0.0363732	0.389249
Mid2	321.668	-0.256263	0.122309	-2.09522	0.0361517	0.389249
Pfn1	2353.37	0.17843	0.0852801	2.09228	0.0364133	0.389249
Rufy3	3778.53	-0.131414	0.0627692	-2.0936	0.0362955	0.389249
Tmem65	915.474	0.30943	0.147847	2.09291	0.0363574	0.389249
Kctd4	502.955	-0.254485	0.121756	-2.09013	0.0366065	0.389839
Rasgef1b	1042.02	0.178457	0.0854116	2.08938	0.0366733	0.390163
Necap2	417.113	0.178641	0.0855838	2.08732	0.0368592	0.391164
Rab10	2576.52	-0.185315	0.0887572	-2.08789	0.0368077	0.391164
Rnf11	5316.13	-0.138573	0.0663943	-2.08713	0.0368768	0.391164
Arf6	675.847	0.286366	0.137269	2.08616	0.0369641	0.391316
Hdac4	889.004	0.23792	0.114045	2.08619	0.0369614	0.391316
Basp1	9084.96	0.421456	0.2023	2.08333	0.0372214	0.391497
Dek	1092.79	-0.14206	0.0682064	-2.0828	0.0372693	0.391497
Extl2	647.202	0.263558	0.126431	2.08459	0.0371064	0.391497
Mapk1ip1l	656.814	-0.170236	0.0816559	-2.0848	0.0370879	0.391497
Pnmal2	3992.26	-0.136188	0.0654005	-2.08237	0.0373083	0.391497
Rbm24	687.289	-0.221772	0.106422	-2.08389	0.0371705	0.391497
Sfswap	673.517	0.202648	0.0972868	2.083	0.0372512	0.391497
Slc9a6	1788.43	-0.166238	0.0798316	-2.08236	0.0373098	0.391497
Thbs2	87.0486	0.351848	0.168776	2.08471	0.0370959	0.391497
Gabra5	1346.61	-0.165484	0.079504	-2.08145	0.0373923	0.391597
Srp68	775.341	0.216036	0.103784	2.08158	0.037381	0.391597
Arhgef7	1552.14	0.160921	0.077407	2.07889	0.0376272	0.392454
Bmt2	938.536	-0.190131	0.0914747	-2.07851	0.0376621	0.392454
Fam189b	309.131	-0.199873	0.0961774	-2.07817	0.0376937	0.392454
Hist1h1a	189.302	0.237005	0.114001	2.07898	0.0376195	0.392454
Plppr2	1024.95	0.284473	0.136877	2.07832	0.0376802	0.392454
Tmcc1	1911.55	-0.149237	0.0717634	-2.07957	0.0375645	0.392454
Pdxk	1396.33	-0.13518	0.0650914	-2.07677	0.037823	0.393418
Ankrd40	754.647	0.203038	0.0978967	2.074	0.0380789	0.394043
Clasp1	1122.64	0.218899	0.105545	2.07398	0.0380814	0.394043
Fxyd7	1108.55	0.291498	0.14062	2.07295	0.0381771	0.394043
Gstm1	1660.24	0.19395	0.0935348	2.07356	0.0381198	0.394043
Mia3	1507.03	-0.208499	0.100499	-2.07463	0.0380204	0.394043
Pex13	766.279	-0.179272	0.0864559	-2.07357	0.0381194	0.394043
Ppp2r5e	1547.02	-0.158877	0.0766023	-2.07405	0.0380749	0.394043
Tle5	8785.54	0.152638	0.0736289	2.07308	0.038165	0.394043
Atg4d	316.868	0.220987	0.106644	2.0722	0.0382472	0.394137
Cdk2ap1	463.208	0.216066	0.104351	2.07056	0.0383997	0.394137
Id2	884.217	0.253085	0.12222	2.07073	0.038384	0.394137
Itpk1	465.062	0.206678	0.0998614	2.06965	0.0384853	0.394137
Mpp1	648.927	-0.172108	0.0831852	-2.06898	0.0385481	0.394137
Noc2l	993.527	-0.132137	0.0638678	-2.06892	0.0385537	0.394137
Ptchd4	125.024	-0.33178	0.160168	-2.07145	0.0383169	0.394137
Smc3	490.437	0.320766	0.154826	2.07178	0.038286	0.394137
Tmem120b	168.56	0.261877	0.126482	2.07048	0.0384078	0.394137
Yipf1	482	-0.194666	0.0940401	-2.07003	0.0384493	0.394137
Arid5b	610.771	-0.169246	0.0819837	-2.06438	0.0389815	0.39419
Atg4c	883.42	-0.191654	0.0928143	-2.06492	0.0389306	0.39419
Atox1	871.376	0.206277	0.0997888	2.06714	0.0387214	0.39419
Cacna2d2	238.919	0.352098	0.170306	2.06744	0.0386926	0.39419
Chmp1b	329.468	0.207498	0.100414	2.06643	0.0387879	0.39419
Cnih2	2045.41	-0.18845	0.0913756	-2.06236	0.0391733	0.39419
Cox6a1	8087.32	0.19943	0.0967547	2.06119	0.0392849	0.39419
Cpne9	510.191	0.18928	0.0919386	2.05876	0.039517	0.39419
Cryzl1	1735.98	-0.15767	0.0763728	-2.06448	0.0389723	0.39419
Ddx5	3795.81	0.221689	0.108006	2.05255	0.0401158	0.39419
Dmap1	235.132	-0.220183	0.107163	-2.05466	0.0399121	0.39419
Dock11	85.6377	-0.316605	0.154101	-2.05452	0.039925	0.39419
Fbln5	68.7489	0.456382	0.221043	2.06468	0.0389534	0.39419
Fdxacb1	115.237	-0.285461	0.139046	-2.053	0.0400726	0.39419
Flrt2	1182.94	-0.179458	0.0873861	-2.05363	0.0400117	0.39419
Gm11549	671.063	0.237095	0.115532	2.0522	0.0401498	0.39419
Greb1l	74.3358	-0.362271	0.176376	-2.05397	0.0399785	0.39419
Hira	378.63	0.326316	0.158376	2.06039	0.0393611	0.39419
Htatip2	322.708	-0.201487	0.0980609	-2.05471	0.0399072	0.39419
Inafm2	454.487	0.312804	0.152226	2.05487	0.0398918	0.39419
Jph1	303.591	0.251299	0.122468	2.05195	0.0401744	0.39419
Kansl1l	93.6918	-0.342752	0.165894	-2.06608	0.0388207	0.39419
Kazald1	87.7352	0.375357	0.182339	2.05857	0.0395355	0.39419
Lef1	71.3805	0.356813	0.173936	2.0514	0.0402278	0.39419
Lsm8	933.548	-0.147209	0.0717308	-2.05224	0.040146	0.39419
Ly6h	6675.48	-0.156503	0.0762154	-2.05343	0.0400312	0.39419
Map1s	747.098	0.161372	0.0785696	2.05387	0.0399886	0.39419
Mtdh	858.097	-0.16484	0.080181	-2.05585	0.0397967	0.39419
Myh9	644.415	0.255665	0.124592	2.05202	0.0401676	0.39419
Ntrk2	6408.16	-0.140496	0.0685081	-2.0508	0.0402865	0.39419
Ocrl	755.446	0.206762	0.100401	2.05937	0.0394593	0.39419
Ola1	770.863	-0.234715	0.113569	-2.06672	0.0387609	0.39419
Paxip1	723.957	-0.171475	0.0832943	-2.05867	0.0395262	0.39419
Pcca	374.315	0.215265	0.104371	2.06251	0.0391597	0.39419
Plxna1	642.762	0.216752	0.105679	2.05104	0.0402629	0.39419
Pts	401.706	-0.217327	0.105194	-2.06595	0.0388328	0.39419
Rxra	208.973	0.242333	0.117683	2.05921	0.0394741	0.39419
Slc30a4	1060.28	-0.200479	0.0973669	-2.05901	0.0394932	0.39419
Smim20	263.483	0.248463	0.121117	2.05143	0.0402255	0.39419
Ssr1	748.908	-0.249025	0.12105	-2.0572	0.0396667	0.39419
Sulf2	988.259	0.211291	0.102659	2.05818	0.0395731	0.39419
Terf2ip	640.329	0.188269	0.0915848	2.05568	0.0398134	0.39419
Trim37	3650.56	0.167367	0.0811727	2.06187	0.0392204	0.39419
Unc13a	2198.5	0.271309	0.131451	2.06396	0.039022	0.39419
Vegfb	1341.73	0.212255	0.102887	2.063	0.0391129	0.39419
Wdr37	1700.87	-0.169181	0.0820686	-2.06146	0.0392591	0.39419
Zfp235	91.6538	0.346512	0.16778	2.06527	0.0388971	0.39419
Avl9	707.212	-0.210141	0.102601	-2.04813	0.0405473	0.39638
Hlf	2773.02	0.264272	0.129109	2.0469	0.0406683	0.396813
Hprt	3123.67	-0.151317	0.0739361	-2.0466	0.0406974	0.396813
Zfp128	123.331	-0.276066	0.134893	-2.04655	0.0407025	0.396813
Cnbp	5667.87	-0.149903	0.073303	-2.04498	0.0408568	0.397594
Neto1	1286.56	-0.170411	0.0833271	-2.04509	0.0408461	0.397594
Rapgef3	349.248	-0.231214	0.113102	-2.0443	0.0409243	0.397889
4932438A13Rik	1677.56	-0.133155	0.0651907	-2.04254	0.0410978	0.398492
Ccnt1	618.142	-0.175733	0.0860331	-2.04262	0.0410902	0.398492
Grik2	1298.89	-0.19162	0.0937845	-2.04319	0.0410333	0.398492
Esrra	568.563	0.209144	0.102456	2.04131	0.0412204	0.3986
Sfmbt1	404.577	0.219315	0.107424	2.04158	0.041193	0.3986
Vti1a	957.021	0.151462	0.0741768	2.0419	0.0411614	0.3986
Arl14ep	442.407	0.252669	0.123804	2.04088	0.0412632	0.398654
Hspa1b	224.867	-0.289507	0.142003	-2.03874	0.0414758	0.399988
Sh3gl2	6904.96	0.151017	0.0740659	2.03895	0.0414547	0.399988
Calb1	2486.47	-0.14918	0.0733143	-2.0348	0.041871	0.400313
Golga7	910.668	0.186547	0.0916152	2.0362	0.0417306	0.400313
Gpm6a	26906.5	-0.162612	0.0798291	-2.037	0.0416501	0.400313
Ints1	734.641	0.162551	0.0798902	2.03468	0.0418828	0.400313
Lin7a	1456.88	-0.149653	0.0734621	-2.03715	0.0416351	0.400313
Nexmif	397.361	-0.200162	0.0982907	-2.03643	0.0417071	0.400313
Pdcd5	243.485	0.25159	0.12363	2.03503	0.0418478	0.400313
Psmc6	2199.66	-0.152835	0.075079	-2.03566	0.0417845	0.400313
Slc30a6	94.0094	0.371981	0.182622	2.03689	0.041661	0.400313
Zfpl1	317.782	0.259158	0.127304	2.03574	0.0417764	0.400313
Tnpo3	1059.91	-0.155269	0.0763278	-2.03424	0.0419274	0.400382
Wnt10a	342.796	0.216888	0.106699	2.03271	0.0420823	0.401504
Kank1	86.7997	0.342928	0.168748	2.03219	0.0421342	0.401642
Cct4	346.53	0.277744	0.136732	2.03129	0.0422251	0.402151
Bloc1s6	525.055	-0.192015	0.0945696	-2.03041	0.0423152	0.402295
Tmem255a	162.143	-0.278378	0.137088	-2.03065	0.0422907	0.402295
Aplp2	7357.02	-0.186036	0.0917194	-2.02832	0.0425278	0.402436
Bcor	331.469	0.236784	0.116818	2.02695	0.0426679	0.402436
Daam1	957.358	-0.174413	0.0859601	-2.029	0.0424588	0.402436
Kcng3	474.327	-0.204031	0.100622	-2.02769	0.0425914	0.402436
Lsm14b	2063.61	-0.122573	0.06045	-2.02768	0.0425925	0.402436
Sash1	839.84	-0.199885	0.0984934	-2.02942	0.0424151	0.402436
Sbsn	80.8036	0.376577	0.185762	2.0272	0.0426424	0.402436
Zfp275	200.431	-0.230854	0.113813	-2.02836	0.0425236	0.402436
Zzef1	588.594	-0.169853	0.0837785	-2.0274	0.0426213	0.402436
Rida	543.015	0.196365	0.096907	2.02633	0.0427311	0.402679
Rnf166	419.694	0.186897	0.0922519	2.02594	0.0427712	0.402703
Dnajc11	720.692	0.183085	0.0904545	2.02405	0.042965	0.404172
C030006K11Rik	189.161	0.276509	0.13678	2.02156	0.043222	0.40459
Cd9	278.635	0.257644	0.127581	2.01946	0.0434389	0.40459
Cry2	1075.51	0.285216	0.141328	2.01811	0.0435796	0.40459
Cuedc2	3122.28	-0.142243	0.070359	-2.02167	0.0432104	0.40459
Mfsd13a	410.641	-0.177873	0.0879882	-2.02156	0.0432221	0.40459
Nelfa	216.141	0.279309	0.138307	2.0195	0.0434358	0.40459
Nol6	453.011	-0.225675	0.11162	-2.02182	0.0431954	0.40459
Pnpla8	2352.3	-0.14707	0.0728868	-2.01779	0.043613	0.40459
Pxn	85.2787	0.372941	0.184614	2.02011	0.0433715	0.40459
Sfr1	1462.54	-0.178882	0.0885221	-2.02076	0.0433047	0.40459
Slc4a10	2734.45	0.220952	0.109273	2.02202	0.0431739	0.40459
Sumo3	868.927	0.255896	0.126804	2.01805	0.0435861	0.40459
Upf3b	344.185	-0.183084	0.090668	-2.01928	0.0434577	0.40459
Wdr26	1265.82	0.196136	0.0971883	2.0181	0.0435809	0.40459
Wdr35	664.229	-0.157254	0.0779024	-2.0186	0.043529	0.40459
Zfp106	1960.15	-0.138486	0.0685631	-2.01983	0.0434009	0.40459
Helz	615.19	-0.179222	0.0888871	-2.01628	0.0437702	0.405078
Lxn	371.897	-0.192862	0.095657	-2.01619	0.0437804	0.405078
Ndufs5	439.621	0.533891	0.264848	2.01584	0.0438168	0.405078
Scrt2	181.679	0.268958	0.133364	2.01673	0.0437236	0.405078
Pla2g6	289.66	0.200257	0.099419	2.01428	0.0439806	0.405893
Rrp1	4061.86	-0.177317	0.0880154	-2.01461	0.0439454	0.405893
Sema6b	1767.11	-0.14566	0.0723668	-2.0128	0.044136	0.406977
Dyrk3	322.546	-0.319525	0.158807	-2.01204	0.0442158	0.407363
Celf3	3049.29	-0.132128	0.0656987	-2.01112	0.0443126	0.407555
Hspa13	604.865	-0.156571	0.0778461	-2.01128	0.0442955	0.407555
Cdc27	575.412	-0.166625	0.0828719	-2.01063	0.0443641	0.407678
Ptcd1	258.071	0.197353	0.0982037	2.00963	0.0444701	0.408302
Chmp4b	2145.41	0.260658	0.129943	2.00594	0.0448626	0.409801
Fntb	277.366	-0.203315	0.101337	-2.00633	0.0448209	0.409801
H2-T22	190.227	0.226943	0.113097	2.00662	0.0447906	0.409801
Nfatc2	172.342	-0.241341	0.12031	-2.00599	0.0448571	0.409801
Snhg11	13008.6	0.395076	0.196866	2.00683	0.0447682	0.409801
Sp3	709.444	-0.184161	0.091779	-2.00657	0.044795	0.409801
Cdh12	517.405	-0.228256	0.113838	-2.00509	0.0449532	0.410215
L3mbtl2	318.363	0.250372	0.124886	2.0048	0.0449845	0.410215
Adgre5	84.5283	0.332399	0.165928	2.00328	0.0451475	0.410954
Ap2a1	1450.89	0.264569	0.132239	2.00069	0.0454261	0.410954
Ddah1	685.866	0.267633	0.133784	2.00049	0.0454479	0.410954
Fbxo22	498.628	0.246832	0.123382	2.00056	0.0454402	0.410954
Ift172	739.503	-0.155163	0.0775585	-2.00059	0.0454364	0.410954
Iglon5	230.869	0.255264	0.127408	2.00351	0.0451228	0.410954
Reep5	6063.67	-0.150748	0.0753584	-2.00041	0.0454561	0.410954
Slc38a9	132.357	0.303384	0.151682	2.00012	0.045487	0.410954
Tmem268	199.112	0.247149	0.123527	2.00077	0.045417	0.410954
Trim24	302.835	-0.185375	0.0926549	-2.00071	0.0454241	0.410954
Zfp444	76.9453	0.323693	0.16172	2.00157	0.0453314	0.410954
Atg9a	807.053	0.293946	0.147047	1.99899	0.0456094	0.411713
Bmpr2	1675.6	-0.15962	0.0799279	-1.99704	0.0458204	0.411988
Cacng5	71.9963	-0.320525	0.160508	-1.99695	0.0458311	0.411988
Crk	967.365	0.248291	0.124366	1.99645	0.045885	0.411988
Pdcd6	1001.73	-0.152808	0.0764797	-1.99802	0.045715	0.411988
Polr2b	1050.78	-0.141347	0.0707935	-1.99661	0.0458679	0.411988
Ppp6r3	1010.59	-0.153597	0.0768787	-1.99791	0.045726	0.411988
Tmem179	1949.26	-0.155502	0.077898	-1.99623	0.0459087	0.411988
Chka	803.655	-0.184395	0.0924085	-1.99543	0.0459961	0.412082
Uchl1	12561.9	-0.14503	0.0726776	-1.99553	0.0459852	0.412082
Stk17b	167.469	-0.239885	0.120242	-1.99501	0.0460414	0.412144
Rtn4r	2027.79	0.139302	0.0698631	1.99393	0.0461592	0.412853
Ggps1	949.08	-0.172582	0.0865818	-1.99329	0.04623	0.413142
Eif3i	1648.83	-0.148927	0.0747342	-1.99275	0.0462885	0.413321
Emd	892.633	-0.14489	0.0727267	-1.99225	0.0463432	0.413464
Creb1	521.472	0.153887	0.0773925	1.9884	0.0467677	0.414151
Dynlt3	2531.95	-0.198248	0.0996757	-1.98893	0.0467088	0.414151
Kbtbd8	193.338	-0.226928	0.114045	-1.98982	0.0466107	0.414151
Msh2	242.946	-0.214044	0.107517	-1.99079	0.0465042	0.414151
Neto2	971.883	-0.194674	0.0978645	-1.98922	0.0466767	0.414151
Nkrf	607.625	-0.20705	0.104086	-1.98923	0.0466761	0.414151
Pclo	2851.65	-0.134471	0.0676198	-1.98863	0.0467419	0.414151
Ptprs	5691.87	-0.111329	0.0559208	-1.99083	0.0465	0.414151
Sez6l	918.234	0.26539	0.133366	1.98994	0.046598	0.414151
Hccs	484.929	-0.194178	0.0977969	-1.98553	0.047086	0.415511
Syne1	1130.84	0.288607	0.14534	1.98574	0.0470624	0.415511
Zfp35	361.442	-0.180368	0.0908536	-1.98526	0.047115	0.415511
Zfp422	149.955	0.3473	0.174919	1.98549	0.0470896	0.415511
Zfp608	249.157	-0.230246	0.115897	-1.98664	0.0469625	0.415511
Trmt6	479.615	-0.169512	0.0854149	-1.98458	0.0471917	0.415845
Tyro3	1040.74	0.250502	0.126258	1.98404	0.0472509	0.416026
Atp9b	1250.55	-0.145662	0.0734874	-1.98214	0.0474633	0.417553
Pdlim7	1083.13	0.141378	0.0713399	1.98175	0.0475067	0.417592
Msh6	209.178	-0.215114	0.108633	-1.98018	0.0476828	0.418797
Cadm3	5681.69	-0.135965	0.068692	-1.97934	0.0477777	0.418944
Pja2	8778.14	-0.110304	0.055723	-1.97951	0.0477588	0.418944
Sergef	1245.11	-0.123252	0.0622874	-1.97877	0.0478422	0.419166
Pwp1	107.191	0.334882	0.169286	1.97821	0.0479055	0.419379
Wasf2	283.529	-0.203101	0.102698	-1.97764	0.0479688	0.419548
Xpnpep3	154.479	0.264312	0.13367	1.97734	0.0480032	0.419548
Dcn	75.9304	0.527078	0.266641	1.97673	0.048072	0.419626
Litaf	188.668	0.293849	0.148666	1.97657	0.0480903	0.419626
Pi4k2a	839.493	0.22503	0.113899	1.9757	0.0481891	0.419805
Pou3f1	268.428	0.218461	0.110572	1.97574	0.0481848	0.419805
Slc7a6os	303.521	-0.182808	0.0925643	-1.97493	0.0482757	0.420218
Klf6	542.945	0.224629	0.113763	1.97454	0.0483205	0.420267
1810009A15Rik	210.007	-0.22737	0.115214	-1.97346	0.0484427	0.420908
Bach2	122.135	0.35337	0.17921	1.97182	0.0486297	0.420908
Fbxo38	287.384	0.21568	0.109356	1.97227	0.048579	0.420908
Kcnc1	1543.89	0.209359	0.106153	1.97224	0.0485821	0.420908
Papolg	161.226	0.263259	0.133497	1.97201	0.0486081	0.420908
Shank3	2294.96	0.153753	0.0779736	1.97186	0.0486261	0.420908
Fbxw5	596.755	0.212475	0.107809	1.97085	0.048741	0.421191
Map1b	4016.88	0.237363	0.120424	1.97106	0.0487167	0.421191
Cnot7	1446.87	-0.166672	0.0846103	-1.96988	0.0488525	0.42124
Cntn6	176.79	-0.29486	0.149695	-1.96974	0.048868	0.42124
Mov10	98.9839	0.333899	0.169541	1.96943	0.0489037	0.42124
Zfp553	237.735	0.237194	0.120434	1.9695	0.0488961	0.42124
Ndst3	700.603	-0.187917	0.095522	-1.96727	0.0491523	0.422871
Plxna2	1161.37	0.255214	0.129741	1.9671	0.049172	0.422871
Fndc10	173.95	0.367044	0.186705	1.9659	0.0493103	0.423721
Actr1a	1744.03	0.166672	0.0848237	1.96492	0.0494233	0.424019
Araf	2056.74	-0.147608	0.0751836	-1.9633	0.0496108	0.424019
Arhgef9	4736.03	-0.155703	0.0793196	-1.96298	0.0496479	0.424019
Faim2	4116.85	0.273351	0.139199	1.96373	0.0495611	0.424019
Fgd6	98.6739	-0.316736	0.161364	-1.96287	0.0496613	0.424019
Pcdhb19	138.45	-0.267522	0.136204	-1.96412	0.0495162	0.424019
Prpf3	185.504	0.280892	0.14308	1.96318	0.0496257	0.424019
Vip	1114.97	-0.210373	0.1071	-1.96426	0.0494997	0.424019
Gtf3a	568.912	-0.144761	0.0737631	-1.96251	0.0497026	0.424034
Laptm4b	965.277	0.184571	0.0940685	1.96209	0.0497521	0.424119
Rspo3	247.167	-0.227328	0.115933	-1.96086	0.0498959	0.425007
Apeh	228.663	0.259289	0.132291	1.95999	0.0499965	0.425404
Snx3	3873.09	-0.142616	0.0727716	-1.95978	0.0500218	0.425404
Ifngr1	167.185	-0.248251	0.12673	-1.95891	0.0501237	0.425932
Lsm2	112.188	0.27175	0.138835	1.95736	0.0503051	0.427135
Ccdc43	329.864	-0.182502	0.0932568	-1.95698	0.0503493	0.427172
Arl2bp	626.673	0.225698	0.115389	1.95598	0.050468	0.427216
Metap1d	212.323	0.206173	0.105378	1.95652	0.0504043	0.427216
Pi4ka	2551.61	-0.139495	0.0713536	-1.95498	0.0505851	0.427216
Pknox2	1616.79	-0.199145	0.101878	-1.95474	0.0506132	0.427216
Thumpd3	400.186	-0.169681	0.0868124	-1.95458	0.0506332	0.427216
Usp28	193.848	0.343955	0.175864	1.9558	0.050489	0.427216
Zbtb24	261.749	-0.217884	0.111437	-1.95523	0.0505563	0.427216
Kcna2	838.051	0.300415	0.153734	1.95413	0.0506863	0.427327
Paqr7	833.56	0.158398	0.0810782	1.95364	0.0507438	0.427476
Arhgap27	153.603	0.30569	0.157119	1.94559	0.0517038	0.428508
Capn2	978.612	0.149507	0.0767613	1.94769	0.0514523	0.428508
Clec16a	677.796	-0.153449	0.0789473	-1.94369	0.0519327	0.428508
Cntnap4	587.986	-0.172844	0.0888382	-1.9456	0.0517027	0.428508
Cops8	1902.34	-0.113335	0.058352	-1.94226	0.0521051	0.428508
Dipk2a	690.321	-0.240432	0.123492	-1.94694	0.0515417	0.428508
Disp2	2568.67	-0.134286	0.0689458	-1.9477	0.0514504	0.428508
Dmac2	287.462	0.254274	0.130912	1.94233	0.052097	0.428508
Epha7	1904.69	-0.19986	0.102533	-1.94921	0.0512698	0.428508
Fbxo33	801.095	-0.176769	0.0906353	-1.95033	0.0511368	0.428508
Ghitm	5365.43	-0.122593	0.0628022	-1.95205	0.0509328	0.428508
Hsph1	4598.11	-0.111018	0.0570435	-1.9462	0.0516303	0.428508
Lgmn	1688.66	-0.175234	0.0900564	-1.94582	0.0516758	0.428508
Lig1	149.367	-0.247492	0.127166	-1.94621	0.0516298	0.428508
Maf	551.809	0.201058	0.103422	1.94406	0.0518888	0.428508
Map3k1	119.658	0.30417	0.156124	1.94826	0.0513841	0.428508
Mapk8ip1	3584.29	0.178147	0.0916121	1.94458	0.0518255	0.428508
Ndn	2252.76	-0.164128	0.0841349	-1.95077	0.0510845	0.428508
Relt	107.991	0.319999	0.164316	1.94747	0.0514789	0.428508
Repin1	339.117	0.221181	0.113794	1.94369	0.0519327	0.428508
Schip1	2772.22	0.268711	0.138173	1.94473	0.0518069	0.428508
Setx	994.531	-0.161781	0.0832859	-1.94247	0.0520798	0.428508
Smarcd3	1047.41	-0.196361	0.101061	-1.94301	0.0520154	0.428508
Sv2b	4880.21	-0.169304	0.0870232	-1.9455	0.0517146	0.428508
Tet2	637.757	-0.236745	0.121384	-1.95038	0.0511314	0.428508
Tspan3	4578.29	-0.174966	0.0900597	-1.94277	0.0520435	0.428508
Wbp1l	241.306	-0.198448	0.101792	-1.94955	0.0512298	0.428508
Xrn2	715.175	-0.140138	0.0718116	-1.95147	0.051001	0.428508
Zbtb11	919.985	0.173802	0.0891389	1.94979	0.0512011	0.428508
Zfp1	362.271	-0.170582	0.08775	-1.94396	0.0519004	0.428508
Zmpste24	492.87	0.240499	0.123519	1.94706	0.0515271	0.428508
Dars	530.873	0.209448	0.107891	1.94129	0.052223	0.428525
Ggt7	1208.53	0.187868	0.0967557	1.94167	0.0521771	0.428525
Ubald2	498.671	0.180622	0.0930438	1.94126	0.052227	0.428525
Bysl	255.502	0.260901	0.13443	1.94079	0.0522834	0.428539
Car15	155.704	0.2305	0.118795	1.94032	0.0523406	0.428539
Slc44a2	161.118	0.281071	0.144863	1.94026	0.0523486	0.428539
Nr2c2ap	343.891	-0.189303	0.0975876	-1.93983	0.0524001	0.428634
Hsd17b12	1587.72	-0.162972	0.0840311	-1.93943	0.0524493	0.428709
Dlg2	3915.88	-0.148239	0.0764756	-1.93838	0.0525768	0.429097
Gria4	1867.57	-0.130031	0.0670745	-1.9386	0.0525499	0.429097
Tsnax	696.282	0.210209	0.108599	1.93565	0.0529106	0.431493
Ptn	4191.99	0.154125	0.0796605	1.93478	0.0530177	0.432038
Ctxn2	196.897	-0.221219	0.114414	-1.93349	0.0531761	0.432867
Hapln2	108.95	0.2814	0.145604	1.93264	0.0532809	0.432867
Plaat3	338.287	0.219267	0.113429	1.93307	0.053228	0.432867
Rnf128	282.628	-0.215658	0.111576	-1.93283	0.0532571	0.432867
Cdc5l	748.377	0.183524	0.0950545	1.93072	0.0535172	0.43295
Ciao3	354.257	0.207036	0.107173	1.9318	0.0533846	0.43295
Fkbp1b	594.938	-0.143464	0.0743008	-1.93085	0.0535011	0.43295
Kars	768.624	0.149455	0.07746	1.92944	0.0536758	0.43295
Kctd5	119.613	0.348867	0.180742	1.93019	0.0535828	0.43295
Macrod1	106.319	0.270281	0.140074	1.92956	0.0536609	0.43295
Magi3	406.177	0.194181	0.100604	1.93016	0.053587	0.43295
Mplkip	330.522	-0.207225	0.107399	-1.92949	0.0536701	0.43295
Rnf112	3995.79	0.151645	0.0786013	1.92929	0.0536948	0.43295
Sdcbp	3020.23	-0.131211	0.067984	-1.93003	0.0536032	0.43295
Ptp4a2	1363	-0.170948	0.0886267	-1.92885	0.0537494	0.433064
Ivns1abp	992.507	-0.176843	0.0917071	-1.92834	0.0538125	0.433134
Parp2	322.894	-0.191725	0.0994358	-1.92813	0.0538389	0.433134
Ddx54	463.495	-0.200265	0.103898	-1.92751	0.0539159	0.433429
Serinc1	13029	-0.120379	0.0624735	-1.92688	0.0539947	0.433737
Rnh1	433.722	0.171518	0.0890381	1.92635	0.0540613	0.433947
Gda	3746.43	-0.163292	0.0848486	-1.92451	0.0542904	0.434287
Gucy1a2	1518.14	0.182467	0.0948054	1.92465	0.0542733	0.434287
Stmn1	5247.81	-0.186644	0.0969889	-1.92439	0.0543061	0.434287
Tmem243	187.604	-0.217151	0.112826	-1.92465	0.0542728	0.434287
Xbp1	833.488	-0.247178	0.128364	-1.9256	0.0541538	0.434287
Pnma3	159.294	-0.224714	0.116806	-1.92382	0.054377	0.43453
Cops7a	2301.21	-0.13375	0.0695434	-1.92325	0.0544483	0.434776
Chsy1	125.519	0.268271	0.139568	1.92215	0.0545869	0.435428
Fam126a	292.127	-0.202848	0.105671	-1.91962	0.0549065	0.435428
Htra1	1027.2	0.160302	0.0834296	1.9214	0.0546812	0.435428
Kcna3	683.024	-0.198443	0.103325	-1.92057	0.0547857	0.435428
Lfng	201.809	-0.231697	0.120731	-1.91911	0.0549702	0.435428
Lmbrd2	1537.15	-0.15866	0.0826271	-1.92019	0.0548336	0.435428
Pcdha11.1	206.848	-0.228926	0.119249	-1.91973	0.0548915	0.435428
Ptcd3	266.946	0.277683	0.144697	1.91906	0.0549766	0.435428
Ptdss1	1180.72	-0.140894	0.0733203	-1.92162	0.0546536	0.435428
Rundc3b	327.89	-0.175526	0.0914047	-1.92031	0.0548184	0.435428
Smim18	345.238	-0.18978	0.0987875	-1.92109	0.0547198	0.435428
Tmem205	352.656	0.227781	0.118761	1.91797	0.0551145	0.435876
Zbtb38	498.276	0.237727	0.123943	1.91803	0.055107	0.435876
Mtif3	183.317	0.260778	0.135996	1.91754	0.0551688	0.435984
Cldn12	467.108	-0.199944	0.104367	-1.91578	0.0553936	0.436153
Gprin3	84.9859	-0.346859	0.181117	-1.91511	0.0554787	0.436153
Hspa12a	2166.65	-0.15123	0.0789522	-1.91546	0.0554333	0.436153
Ilf2	1200.6	-0.145461	0.0759661	-1.91482	0.0555156	0.436153
Kcnt1	750.841	0.175401	0.0915051	1.91684	0.0552582	0.436153
Mal	1354.75	0.200327	0.104603	1.91513	0.0554761	0.436153
Mknk1	272.001	0.217459	0.113466	1.9165	0.055301	0.436153
Tmem59	2080.48	-0.160601	0.0838068	-1.91633	0.0553237	0.436153
Cntnap5b	195.429	-0.255705	0.133664	-1.91304	0.0557432	0.436662
Hdhd5	290.734	0.252704	0.132083	1.91321	0.055721	0.436662
Mpped1	2769.79	-0.126464	0.0660974	-1.9133	0.0557096	0.436662
Tmem248	1052.75	-0.152822	0.0798775	-1.91321	0.0557218	0.436662
Htr1b	170.767	-0.276318	0.144485	-1.91243	0.055821	0.436702
Tceal9	772.615	0.285701	0.149397	1.91236	0.0558297	0.436702
Chfr	180.562	0.358406	0.187477	1.91174	0.0559098	0.437009
C2cd5	703.573	0.183227	0.0959428	1.90976	0.0561648	0.437513
Coq8b	298.62	0.188992	0.0989995	1.90902	0.0562599	0.437513
Cplx2	2491.36	0.371511	0.194601	1.90909	0.0562509	0.437513
Efl1	303.529	-0.196617	0.102931	-1.91018	0.0561106	0.437513
Ppp2cb	1119.99	0.241269	0.126295	1.91036	0.0560871	0.437513
Psma6	2135.22	-0.110124	0.057665	-1.90973	0.0561681	0.437513
Ubxn11	163.559	0.239216	0.125295	1.90922	0.0562342	0.437513
Epop	1843.11	0.169733	0.0889357	1.90849	0.0563273	0.437721
Ppp3ca	9582.41	0.187194	0.0981273	1.90766	0.0564351	0.437923
Zfp709	179.606	0.244674	0.128258	1.90767	0.056434	0.437923
Nup98	607.245	-0.187733	0.0984577	-1.90674	0.0565546	0.438141
Rab11fip5	1107.16	-0.158021	0.0828854	-1.9065	0.0565857	0.438141
Sh2d4b	69.4109	0.317214	0.166367	1.90672	0.0565571	0.438141
Avpi1	284.788	0.203769	0.106937	1.90551	0.0567137	0.438777
C1qbp	1252.35	-0.126536	0.066415	-1.90523	0.0567496	0.438777
Olig1	692.157	0.207844	0.10914	1.90438	0.0568601	0.439141
Tmem35a	914.862	-0.149213	0.0783582	-1.90424	0.0568787	0.439141
Ipcef1	64.1362	-0.486401	0.255481	-1.90386	0.0569279	0.439205
Atl1	2913.49	-0.135529	0.0712451	-1.90229	0.0571334	0.439841
Fsd1l	532.391	-0.161723	0.0849942	-1.90276	0.0570725	0.439841
Mpp6	1541.03	-0.186626	0.0981027	-1.90235	0.057125	0.439841
Tns2	204.93	0.261806	0.137737	1.90077	0.0573327	0.441059
Mgat4c	154.434	0.247045	0.13002	1.90006	0.0574259	0.441459
Hsd17b11	582.099	0.145074	0.0764309	1.89811	0.0576816	0.442157
Il1rapl1	435.989	-0.181536	0.0956028	-1.89885	0.057584	0.442157
Shkbp1	277.045	0.19657	0.10356	1.89813	0.0576794	0.442157
Slc6a15	843.507	-0.190108	0.100149	-1.89824	0.0576643	0.442157
2900026A02Rik	702.556	0.216447	0.114368	1.89255	0.0584177	0.442309
Actr1b	2315.07	-0.149692	0.0790069	-1.89466	0.058137	0.442309
Atp6v0a1	6966.08	-0.133208	0.0703542	-1.89339	0.0583067	0.442309
Cx3cr1	240.011	0.220025	0.116058	1.89582	0.0579838	0.442309
Fzd6	67.0699	0.336718	0.17766	1.89529	0.0580545	0.442309
Gatd3a	872.526	0.226845	0.119825	1.89313	0.0583411	0.442309
Hspb1	96.2295	0.32073	0.169326	1.89416	0.0582039	0.442309
Kbtbd11	947.56	0.143798	0.0758123	1.89677	0.0578588	0.442309
Kcnk9	896.301	0.176857	0.0932201	1.8972	0.0578013	0.442309
Lpcat4	2152.7	0.189246	0.100038	1.89173	0.0585263	0.442309
Mat2b	2767.07	-0.139937	0.073879	-1.89413	0.0582072	0.442309
Mpst	178.219	0.277848	0.146547	1.89596	0.057965	0.442309
Nans	205.775	0.195334	0.103208	1.89262	0.0584086	0.442309
Ostm1	884.261	-0.143715	0.0758465	-1.89482	0.0581164	0.442309
Psmd14	1768.76	-0.146532	0.0774478	-1.892	0.0584904	0.442309
Rbm12b1	267.984	-0.189492	0.099991	-1.89509	0.05808	0.442309
Rnpepl1	321.531	0.21961	0.11604	1.89253	0.0584203	0.442309
Tmem183a	666.363	-0.181732	0.09582	-1.8966	0.0578806	0.442309
Zdhhc2	959.042	-0.155377	0.0821057	-1.89241	0.0584366	0.442309
Zfp9	375.345	-0.202731	0.107136	-1.89227	0.058455	0.442309
Nrg1	266.223	0.24966	0.132024	1.89102	0.0586212	0.442714
Fbxw9	319.465	-0.181388	0.0959535	-1.89038	0.0587073	0.443052
Erich3	296.756	-0.187985	0.0994638	-1.88998	0.0587602	0.44314
2510039O18Rik	487.333	0.16925	0.089719	1.88644	0.0592352	0.444097
Akt1s1	603.746	0.191506	0.101518	1.88643	0.0592367	0.444097
Crybb1	87.584	0.339402	0.179799	1.88767	0.0590697	0.444097
Ehd1	210.262	0.314042	0.166447	1.88673	0.0591964	0.444097
Gnai3	374.25	-0.191758	0.101689	-1.88573	0.0593314	0.444097
Klf9	2184.93	0.186821	0.0991217	1.88476	0.0594617	0.444097
Ksr2	728.551	-0.145695	0.0771992	-1.88725	0.0591262	0.444097
Nptn	7453.91	0.122105	0.0647762	1.88503	0.0594257	0.444097
Pcdhb20	268.342	-0.222025	0.117755	-1.88548	0.0593645	0.444097
Pcdhb3	129.33	-0.247505	0.131316	-1.88481	0.0594559	0.444097
Rasa1	406.384	-0.17307	0.0916876	-1.8876	0.059079	0.444097
Tfam	666.787	-0.139763	0.0741555	-1.88472	0.059467	0.444097
Tomm20	4220.4	-0.147106	0.0780451	-1.88489	0.0594446	0.444097
Tomm22	710.925	0.248	0.131393	1.88746	0.0590978	0.444097
Glrx	392.653	0.202852	0.107665	1.88411	0.0595499	0.444407
Rcan1	808.307	0.212355	0.112766	1.88314	0.0596811	0.445077
Baz2a	362.748	0.173963	0.092446	1.88178	0.0598657	0.445215
Mat2a	1078.92	-0.15943	0.0846849	-1.88262	0.0597517	0.445215
Prkaa1	395.891	-0.167943	0.0892206	-1.88233	0.0597911	0.445215
Ptpn13	100.364	0.276937	0.147161	1.88187	0.0598542	0.445215
Glmn	415.743	-0.18133	0.0964411	-1.88021	0.0600793	0.446185
Grid1	460.696	0.202598	0.107738	1.88046	0.060045	0.446185
Cct7	999.919	-0.244132	0.129921	-1.87908	0.0602336	0.446712
Gprin1	1086.98	0.227257	0.120927	1.87929	0.060205	0.446712
Ctif	534.866	0.209072	0.111333	1.87789	0.0603956	0.44714
Erbb4	750.789	-0.186346	0.0992536	-1.87747	0.0604534	0.44714
Ruvbl2	235.184	0.32861	0.174948	1.87832	0.0603369	0.44714
Stab1	95.6301	0.296946	0.158166	1.87744	0.0604582	0.44714
Nubp2	379.599	-0.181476	0.0966865	-1.87696	0.060524	0.447319
Cpne4	965.308	-0.14208	0.0757657	-1.87525	0.0607581	0.448439
Vim	310.627	0.262097	0.139767	1.87524	0.0607593	0.448439
Trim8	906.923	0.21798	0.116386	1.8729	0.061082	0.450511
Acd	392.419	0.233888	0.125139	1.86904	0.0616178	0.450578
Acss1	140.592	0.2888	0.154324	1.87139	0.0612916	0.450578
Chmp3	1796.75	-0.144184	0.0770743	-1.87071	0.0613846	0.450578
Cpsf2	576.383	-0.164102	0.0877084	-1.871	0.0613454	0.450578
Cyb5r3	1088.72	-0.156189	0.0834756	-1.87107	0.0613349	0.450578
Dvl3	888.263	0.151318	0.0809793	1.86859	0.0616792	0.450578
Eme2	263.137	-0.21821	0.116772	-1.86868	0.061667	0.450578
Eml1	641.848	0.227805	0.121714	1.87165	0.0612548	0.450578
Gabrg3	1075.03	-0.160216	0.0856844	-1.86984	0.0615065	0.450578
Qrich1	2076.33	-0.162435	0.086908	-1.86904	0.0616172	0.450578
Slc25a10	213.29	0.227101	0.121452	1.86988	0.0615004	0.450578
Slc35b3	236.222	-0.260569	0.139286	-1.87074	0.0613807	0.450578
Smpd1	2232.01	-0.133084	0.0711874	-1.86949	0.0615545	0.450578
Tlr3	96.8771	-0.270686	0.144846	-1.86879	0.0616517	0.450578
Cyfip1	618.444	0.14124	0.0756281	1.86756	0.061823	0.450943
Mief1	386.873	-0.195999	0.104947	-1.86759	0.0618188	0.450943
Rab15	5107.86	-0.138131	0.0739727	-1.86733	0.0618554	0.450943
Hspa9	2585.81	-0.133766	0.0716494	-1.86695	0.0619084	0.451023
Slc12a4	78.4295	0.339069	0.181722	1.86586	0.0620605	0.451711
Tm4sf1	117.694	0.284209	0.152336	1.86567	0.0620871	0.451711
Hras	3564.75	-0.161057	0.0863669	-1.86479	0.0622102	0.452248
Ppdpf	643.287	0.252366	0.13535	1.86454	0.0622452	0.452248
Otulinl	389.102	-0.195805	0.105099	-1.86305	0.062455	0.452851
Tmem64	771.706	-0.162881	0.0874194	-1.86321	0.0624327	0.452851
Ubqln2	4485.93	-0.100782	0.0540814	-1.86352	0.0623885	0.452851
Hs3st4	445.326	0.461245	0.247661	1.86241	0.0625458	0.453204
Cryab	931.555	0.208777	0.112155	1.8615	0.0626731	0.453513
Zscan12	134.605	-0.294717	0.158309	-1.86165	0.0626519	0.453513
Add1	2958.71	-0.118951	0.0639167	-1.86103	0.0627403	0.453515
Fam155a	2812.79	-0.118661	0.0637655	-1.8609	0.0627579	0.453515
Armc8	1580.92	-0.164103	0.0882961	-1.85855	0.0630905	0.454082
Caprin1	2829.43	0.137541	0.0739997	1.85867	0.0630734	0.454082
Cdc37l1	1841.4	-0.13814	0.0742746	-1.85985	0.0629063	0.454082
Cdh10	519.893	-0.170697	0.0918163	-1.85911	0.0630109	0.454082
Cpd	1019.57	-0.137503	0.0739696	-1.85892	0.0630389	0.454082
Zrsr1	566.196	0.238272	0.128157	1.85922	0.0629961	0.454082
Cetn2	813.179	-0.119849	0.064516	-1.85767	0.0632158	0.454215
Dcaf12l1	1155.78	-0.154266	0.0830797	-1.85684	0.0633335	0.454215
Dr1	620.068	-0.176634	0.0951374	-1.85662	0.063365	0.454215
Id4	1528.93	-0.160771	0.0866067	-1.85634	0.0634055	0.454215
Mbd3	2423.2	-0.125891	0.0678088	-1.85656	0.0633741	0.454215
Wdr7	2179.9	-0.1446	0.0778744	-1.85683	0.0633352	0.454215
Zfp810	193.517	0.237749	0.128064	1.85648	0.0633851	0.454215
Gnaz	807.072	0.177932	0.0959897	1.85365	0.0637891	0.45531
Kcnc3	649.543	0.224903	0.12134	1.85348	0.063813	0.45531
Mafb	121.16	0.348311	0.187865	1.85405	0.0637314	0.45531
Mettl16	333.523	-0.218898	0.118055	-1.8542	0.0637103	0.45531
Orc6	516.748	-0.14565	0.0785518	-1.85419	0.0637124	0.45531
Psmd6	899.214	-0.169987	0.091692	-1.85389	0.0637551	0.45531
2310033P09Rik	202.569	0.269972	0.145771	1.85203	0.0640212	0.455447
Egln1	644.663	0.259382	0.140049	1.85208	0.0640146	0.455447
Gramd1b	2907.92	-0.126775	0.0684709	-1.85152	0.0640945	0.455447
Hook3	843.007	-0.172922	0.0933753	-1.8519	0.0640395	0.455447
Lyrm4	498.068	-0.173223	0.0935661	-1.85134	0.0641204	0.455447
Map4k4	592.712	0.184957	0.0999291	1.85088	0.0641869	0.455447
Sp2	108.879	0.336257	0.181652	1.85111	0.0641544	0.455447
Tbc1d22a	385.969	0.211795	0.114318	1.85269	0.0639274	0.455447
Trim44	1978.9	0.14657	0.0791977	1.85069	0.0642144	0.455447
9030025P20Rik	80.8141	0.317854	0.171862	1.84947	0.0643896	0.455602
Adam11	966.434	0.179145	0.0968733	1.84927	0.0644183	0.455602
Asic4	143.261	-0.268921	0.145368	-1.84993	0.0643237	0.455602
Foxn3	370.61	0.204213	0.110452	1.84888	0.0644753	0.455602
Gnl2	907.376	-0.154175	0.0834006	-1.84861	0.0645144	0.455602
Oaz1	3836.2	0.169242	0.0915419	1.8488	0.064487	0.455602
Ssbp4	1445.63	0.157561	0.0852381	1.84847	0.0645337	0.455602
Lrrc8c	211.319	-0.19665	0.106428	-1.84774	0.0646402	0.455656
Sirt2	1138.08	0.183256	0.0991893	1.84754	0.0646688	0.455656
Xndc1	74.2688	0.323606	0.175131	1.84779	0.0646327	0.455656
Rbfa	397.918	-0.162848	0.0881757	-1.84686	0.0647672	0.456049
Atxn2	1071.1	-0.163918	0.0887812	-1.84632	0.0648464	0.456184
Tm2d3	977.905	-0.186344	0.100937	-1.84614	0.0648714	0.456184
1810037I17Rik	850.591	0.186911	0.101365	1.84393	0.0651932	0.456275
Akap8	687.85	0.165359	0.0896314	1.84487	0.065056	0.456275
Atg16l1	857.086	-0.139802	0.075881	-1.84238	0.0654197	0.456275
Atpaf1	733.798	0.195613	0.106155	1.84271	0.0653707	0.456275
Brap	377.638	0.267775	0.145335	1.84246	0.0654081	0.456275
Cdc73	887.599	-0.136925	0.0743271	-1.84219	0.0654474	0.456275
Dab2ip	1245.52	0.204827	0.111105	1.84354	0.0652503	0.456275
Emsy	451.936	0.184053	0.0999346	1.84173	0.065514	0.456275
Gsg1l	466.889	0.276081	0.149706	1.84415	0.065161	0.456275
Hnrnpdl	3748.81	-0.174118	0.0944855	-1.8428	0.0653577	0.456275
Lactb	207.014	0.211715	0.114849	1.84343	0.0652665	0.456275
Pax6	95.3477	-0.292765	0.158782	-1.84382	0.0652087	0.456275
Pgr	141.547	0.281452	0.152806	1.84189	0.0654918	0.456275
Pstk	398.39	0.188822	0.102503	1.84211	0.0654596	0.456275
Selenok	1130.81	0.235653	0.127959	1.84164	0.0655281	0.456275
Tmem184c	1043.37	-0.144359	0.078397	-1.84139	0.0655651	0.456275
Pip5k1c	4621.63	0.124241	0.0674825	1.84108	0.0656094	0.456287
Zc3h7b	1684.15	0.133907	0.0727489	1.84068	0.0656688	0.456404
Csrnp2	402.95	0.256345	0.139326	1.8399	0.0657829	0.456606
Hdgfl2	947.601	0.179032	0.0973012	1.83998	0.0657713	0.456606
Eid1	5296.17	-0.120125	0.0653062	-1.83942	0.0658537	0.456715
Fbxo41	466.304	0.273449	0.148738	1.83846	0.0659942	0.456715
Gstm7	180.167	-0.247626	0.134654	-1.83898	0.0659179	0.456715
Secisbp2	153.578	0.227994	0.124021	1.83835	0.0660116	0.456715
Zdhhc23	206.221	0.227747	0.123882	1.83842	0.0660008	0.456715
Csmd2	389.393	0.200781	0.109263	1.83759	0.0661225	0.456987
Dclre1a	84.5667	-0.28291	0.153965	-1.8375	0.0661361	0.456987
Dym	719.312	0.14835	0.0807695	1.83671	0.0662522	0.4572
Tsr2	1151.32	-0.167588	0.0912321	-1.83694	0.0662185	0.4572
Ablim2	1247.68	0.227371	0.12404	1.83305	0.0667958	0.457805
Actr2	699.502	-0.218606	0.119241	-1.83331	0.0667562	0.457805
Adora1	1179.08	0.220278	0.12007	1.83457	0.0665696	0.457805
Ago3	429.676	-0.220851	0.12051	-1.83263	0.0668578	0.457805
Ckmt1	4195.84	-0.127018	0.0692014	-1.83548	0.0664342	0.457805
Coro1a	1842.67	-0.182655	0.0995863	-1.83414	0.066633	0.457805
Gatd1	613.792	0.174007	0.094963	1.83237	0.066897	0.457805
Golph3	1947.87	-0.149602	0.0816557	-1.8321	0.0669362	0.457805
Jak2	573.543	-0.184688	0.100793	-1.83236	0.0668982	0.457805
Kcna6	1220.06	0.135272	0.0738344	1.83209	0.0669375	0.457805
Mief2	212.869	0.202843	0.110536	1.83508	0.066494	0.457805
Sgcd	115.825	-0.28136	0.153334	-1.83494	0.0665139	0.457805
Tango6	97.1418	0.269606	0.147119	1.83257	0.0668672	0.457805
Tpm2	206.245	0.353292	0.192667	1.8337	0.0666988	0.457805
Mfhas1	489.577	0.181209	0.0989383	1.83154	0.0670205	0.45808
Acbd5	772.645	0.167708	0.0917094	1.82868	0.0674469	0.458411
Afdn	927.285	0.168698	0.092259	1.82852	0.0674713	0.458411
Cdk5r1	3759.58	0.217984	0.119293	1.82729	0.067656	0.458411
Commd1	195.888	0.222525	0.12181	1.82683	0.0677258	0.458411
Dhcr7	504.861	-0.162761	0.089093	-1.82687	0.0677192	0.458411
Diras2	4414.33	0.163982	0.0896709	1.82871	0.0674429	0.458411
Fst	137.517	-0.291454	0.159288	-1.82973	0.0672906	0.458411
Inip	95.8432	0.285115	0.156047	1.82711	0.0676828	0.458411
Itm2b	4495.16	0.357753	0.195832	1.82684	0.0677241	0.458411
Mxra7	160.978	0.27805	0.151998	1.82929	0.0673554	0.458411
Rab6a	1134.39	-0.229292	0.125284	-1.83018	0.0672228	0.458411
Rfxank	92.4192	0.370845	0.20302	1.82665	0.0677528	0.458411
Slc45a1	224.803	0.304806	0.166683	1.82866	0.0674512	0.458411
Slirp	1095.15	-0.131582	0.072022	-1.82696	0.0677051	0.458411
Tppp	6300.61	-0.134112	0.0734039	-1.82704	0.0676945	0.458411
Zfp369	299.13	0.208729	0.114179	1.82809	0.0675358	0.458411
Rab13	85.2976	-0.298635	0.163629	-1.82508	0.0679891	0.45943
Uggt2	563.017	-0.170123	0.0932058	-1.82524	0.0679651	0.45943
Phrf1	367.303	0.168309	0.0922465	1.82455	0.0680682	0.459452
Rtn1	25397.6	-0.127242	0.0697409	-1.82449	0.0680781	0.459452
Sall2	391.326	-0.164236	0.0900617	-1.8236	0.068213	0.460073
Uba3	816.937	0.164512	0.0902297	1.82326	0.0682636	0.460125
Dock6	167.944	-0.273346	0.150072	-1.82143	0.0685422	0.461196
Pdzd4	1513.19	-0.152773	0.0838782	-1.82136	0.0685515	0.461196
Plekhm2	910.031	-0.143761	0.0789118	-1.82179	0.0684872	0.461196
Gramd2	156.187	-0.233316	0.128125	-1.821	0.0686065	0.461277
Ppm1e	3877.57	-0.126088	0.0692823	-1.81992	0.0687708	0.462092
Egr1	14658	-0.175474	0.0964648	-1.81905	0.0689045	0.462108
Grk2	3187.07	0.155574	0.0855549	1.81841	0.0690007	0.462108
Relch	457.448	0.289854	0.159442	1.81793	0.0690748	0.462108
Rrp7a	775.677	0.151973	0.0835836	1.81822	0.0690306	0.462108
Senp7	727.877	-0.161993	0.0891045	-1.81801	0.0690627	0.462108
Tmem218	105.898	0.254964	0.140166	1.81901	0.0689094	0.462108
Ubxn7	744.913	-0.147318	0.0809908	-1.81895	0.0689185	0.462108
Copa	2851.83	-0.121874	0.0670899	-1.81657	0.0692827	0.463108
Cyba	111.734	0.256325	0.141122	1.81633	0.0693198	0.463108
Prpf31	311.452	-0.174053	0.0958386	-1.81611	0.069354	0.463108
Atp6v0b	4197.23	-0.145364	0.0800946	-1.81491	0.0695377	0.463348
Dner	1938.26	-0.133326	0.0734794	-1.81447	0.0696058	0.463348
Ntn5	83.8226	0.359985	0.198369	1.81472	0.069567	0.463348
Scaf11	668.345	-0.151463	0.0834689	-1.8146	0.0695855	0.463348
Sorcs2	428.396	0.20069	0.110538	1.81558	0.0694343	0.463348
Dlk2	666.931	0.207624	0.114473	1.81374	0.0697181	0.463707
Pan2	238.866	-0.191893	0.105811	-1.81356	0.0697462	0.463707
Adcy6	153.824	0.331713	0.18298	1.81284	0.0698567	0.464153
Ccn3	1932.03	-0.168309	0.0932005	-1.80589	0.0709362	0.464416
Dbt	156.218	0.331214	0.182966	1.81025	0.0702577	0.464416
Dnajc9	568.759	-0.175439	0.0969731	-1.80916	0.0704268	0.464416
Epha4	3480.85	-0.157117	0.0869048	-1.80792	0.0706188	0.464416
Eps15	3180.67	-0.142758	0.0789278	-1.80871	0.0704953	0.464416
Fgfr2	472.894	-0.197079	0.10913	-1.80592	0.0709316	0.464416
Frmd3	189.302	-0.208732	0.115582	-1.80592	0.0709308	0.464416
Gtf2a2	479.504	0.176546	0.0977329	1.80641	0.0708536	0.464416
Irs1	230.709	0.222804	0.12306	1.81054	0.0702125	0.464416
Lgals1	123.03	0.339692	0.187887	1.80795	0.0706138	0.464416
Map7	1339.19	0.164378	0.0909529	1.80729	0.0707178	0.464416
Med17	323.035	0.22014	0.121692	1.809	0.0704514	0.464416
Mfsd4a	563.028	0.277671	0.153334	1.81089	0.0701582	0.464416
Mllt6	1362.87	0.235022	0.129801	1.81064	0.0701972	0.464416
Myh14	146.78	0.235596	0.130172	1.80988	0.0703151	0.464416
Noc4l	283.461	0.201401	0.11144	1.80726	0.0707212	0.464416
Ntn3	84.8328	0.291868	0.16113	1.81138	0.0700828	0.464416
Pcdhb5	73.2974	-0.323991	0.179031	-1.8097	0.0703427	0.464416
Rab34	67.0568	0.39534	0.218679	1.80786	0.0706288	0.464416
Sh3bgrl2	166.952	0.248164	0.13744	1.80561	0.0709788	0.464416
Slc6a8	871.234	0.141083	0.0778902	1.8113	0.070094	0.464416
Trmt44	89.4309	0.275367	0.152094	1.8105	0.0702178	0.464416
Ube2n	1629.19	-0.15586	0.0862195	-1.80771	0.0706518	0.464416
Use1	708.142	0.177137	0.098101	1.80566	0.070972	0.464416
Zfp142	261.33	0.182138	0.10071	1.80854	0.0705218	0.464416
Tfdp2	268.078	0.2052	0.113667	1.80528	0.071031	0.464473
Fkbp15	452.454	0.182539	0.10113	1.805	0.0710748	0.464477
Abcb6	313.976	-0.170674	0.0948442	-1.79951	0.0719373	0.46464
BC004004	1095.88	-0.115632	0.0643019	-1.79826	0.0721359	0.46464
Cacna1e	978.349	0.252985	0.140548	1.79999	0.0718623	0.46464
Cbs	308.081	-0.222646	0.123729	-1.79946	0.0719453	0.46464
Ccdc136	1270.88	-0.151396	0.0842248	-1.79753	0.0722519	0.46464
Commd2	306.772	-0.190296	0.105488	-1.80396	0.0712371	0.46464
Commd5	108.488	0.266791	0.148291	1.79911	0.072002	0.46464
Fbrsl1	591.038	0.13674	0.0760207	1.79872	0.0720627	0.46464
Galnt1	710.758	-0.143651	0.0799197	-1.79745	0.0722649	0.46464
Gm4767	67.1266	-0.323822	0.179783	-1.80118	0.0716739	0.46464
Gpatch11	100.836	0.336876	0.186822	1.80319	0.0713587	0.46464
Limd2	1222.42	-0.130291	0.072389	-1.79988	0.0718802	0.46464
Mff	3622.69	-0.119851	0.0665121	-1.80194	0.0715552	0.46464
Micu2	290.543	-0.183294	0.101766	-1.80113	0.0716819	0.46464
Nell1	342.729	-0.235155	0.130439	-1.8028	0.0714199	0.46464
Nfat5	862.334	0.258333	0.143605	1.79892	0.0720318	0.46464
Nlgn1	1069.63	-0.145267	0.0807019	-1.80005	0.0718529	0.46464
Nr2f6	304.873	0.260953	0.145182	1.79742	0.0722697	0.46464
Rasgrp2	362.23	-0.187388	0.104114	-1.79983	0.0718872	0.46464
Rev1	465.295	-0.145554	0.0809645	-1.79775	0.0722165	0.46464
Scnm1	341.337	0.207761	0.115577	1.7976	0.0722402	0.46464
Slc25a15	106.268	0.260359	0.144536	1.80135	0.0716481	0.46464
Srpk1	1174.1	-0.137036	0.0761989	-1.7984	0.0721139	0.46464
Stxbp1	16866.1	-0.120623	0.0670042	-1.80022	0.0718255	0.46464
Tgoln1	1032.69	0.217733	0.121016	1.7992	0.0719864	0.46464
Tmem192	257.134	-0.233502	0.129884	-1.79778	0.0722126	0.46464
Tnr	1459.84	0.118933	0.0660364	1.80102	0.0717001	0.46464
Cxxc5	1558.81	0.117562	0.065419	1.79707	0.0723252	0.464719
Tpm1	2223.19	0.17322	0.0964771	1.79545	0.0725813	0.466085
0610010F05Rik	919.258	-0.147829	0.0823868	-1.79433	0.0727612	0.466403
Snrnp70	2014.17	0.22856	0.12737	1.79445	0.0727413	0.466403
Stx1b	8123.04	-0.12479	0.0695315	-1.79473	0.0726975	0.466403
Sdhc	1709.39	0.20077	0.111909	1.79404	0.0728067	0.466415
Ddt	473.157	0.144007	0.0802851	1.79369	0.0728625	0.466494
B4galt6	2061.02	-0.115556	0.0644973	-1.79164	0.0731902	0.466766
Bsn	7518.78	-0.129561	0.0724501	-1.78827	0.0737319	0.466766
Cox19	782.709	-0.131242	0.0733816	-1.78848	0.0736986	0.466766
Csmd1	528.931	-0.17583	0.0982123	-1.7903	0.0734052	0.466766
Ddx3y	664.113	-0.157692	0.0881228	-1.78946	0.0735408	0.466766
Eif4a3	536.2	0.173535	0.0970378	1.78832	0.0737241	0.466766
Entpd6	637.915	-0.17103	0.0954671	-1.7915	0.0732126	0.466766
Gaa	3420.36	-0.145462	0.0812245	-1.79087	0.0733148	0.466766
Gnb1	10423.3	-0.115082	0.0642251	-1.79186	0.0731556	0.466766
Gorasp2	1432.01	-0.127514	0.0712318	-1.79012	0.0734343	0.466766
Hs3st1	293.901	0.240873	0.134546	1.79026	0.0734117	0.466766
Lpar1	114.808	0.312704	0.174862	1.78829	0.0737291	0.466766
Nkiras1	2752.17	-0.148736	0.0831435	-1.78891	0.0736291	0.466766
Otud7a	338.503	0.192527	0.107658	1.78832	0.0737244	0.466766
Sec14l5	67.9413	0.327644	0.183188	1.78857	0.0736846	0.466766
Thg1l	92.5803	-0.292093	0.163169	-1.79012	0.0734341	0.466766
Timm22	508.262	-0.167363	0.0934616	-1.79072	0.0733389	0.466766
Wdr70	204.326	0.231923	0.129633	1.78907	0.0736035	0.466766
Znhit2	374.935	0.225703	0.126059	1.79046	0.07338	0.466766
Srp54a	157.775	0.368552	0.206258	1.78685	0.0739613	0.467666
Usp53	208.988	-0.208539	0.116704	-1.7869	0.0739543	0.467666
Stau2	3552.51	-0.150763	0.0844087	-1.78611	0.0740812	0.468148
Atat1	814.007	0.160801	0.0900467	1.78575	0.074139	0.468237
Megf10	101.273	0.312965	0.175299	1.78532	0.0742094	0.468406
Fcgr3	201.681	-0.240754	0.134941	-1.78415	0.0744	0.468781
Nf1	602.131	0.265545	0.148811	1.78445	0.0743501	0.468781
Phf23	713.764	-0.139602	0.0782394	-1.7843	0.0743753	0.468781
Zfp385a	672.005	0.162613	0.091185	1.78333	0.0745319	0.469336
Eif4ebp3	169.517	0.261037	0.146471	1.78218	0.0747203	0.469695
Rab11fip3	1260.84	0.154344	0.086586	1.78255	0.0746594	0.469695
Sh3bp5l	490.008	0.180553	0.1013	1.78236	0.0746913	0.469695
Fbxl6	264.618	-0.17417	0.0977876	-1.7811	0.0748955	0.470464
Wdr17	343.1	0.224991	0.126336	1.78089	0.0749302	0.470464
Phyhip	3285.16	0.182754	0.102644	1.78046	0.0750007	0.47063
Hivep3	1289.27	0.164299	0.0923231	1.77961	0.0751398	0.470952
Mcm4	65.4938	0.329577	0.185192	1.77965	0.0751326	0.470952
Smim4	314.526	0.167312	0.0940349	1.77925	0.0751983	0.471043
Pcdh19	435.141	-0.206685	0.116186	-1.77891	0.0752539	0.471117
Rimkla	123.275	0.244712	0.137597	1.77847	0.075326	0.471293
Adam15	696.034	0.203081	0.114267	1.77726	0.075526	0.47199
Etv6	485.59	0.207573	0.116798	1.7772	0.0755349	0.47199
Gpatch2	200.712	0.265702	0.149523	1.77699	0.0755694	0.47199
Itga4	175.458	-0.24326	0.136916	-1.77672	0.0756149	0.471999
Smndc1	377.968	0.228542	0.128656	1.77638	0.075671	0.472074
Apln	148.544	0.296312	0.166944	1.77492	0.0759105	0.472252
Inafm1	153.587	0.331509	0.186779	1.77487	0.0759197	0.472252
Lancl1	2568.01	-0.123861	0.0697514	-1.77575	0.0757738	0.472252
Tmem14c	453.389	0.173106	0.0975155	1.77516	0.0758716	0.472252
Zkscan14	108.197	0.276261	0.155647	1.77492	0.0759107	0.472252
Cdadc1	484.315	-0.175338	0.0988126	-1.77445	0.0759894	0.472412
Chn2	740.498	-0.180992	0.10206	-1.77338	0.076166	0.472454
Cpeb4	2723.23	-0.167316	0.0943758	-1.77287	0.0762503	0.472454
Ndufb3	163.485	0.252332	0.142335	1.77281	0.0762606	0.472454
Smchd1	569.493	-0.144499	0.0814726	-1.77359	0.0761313	0.472454
Tmeff1	2113.91	-0.222879	0.125698	-1.77313	0.076208	0.472454
Tmem25	615.927	0.222619	0.125505	1.77379	0.0760986	0.472454
Trim33	757.526	0.174449	0.0984471	1.772	0.076394	0.473008
Gnl3	281.239	-0.192987	0.108978	-1.77088	0.0765804	0.473201
Mcm3ap	412.593	0.285166	0.160976	1.77148	0.0764805	0.473201
Pin1	853.46	0.236297	0.133445	1.77075	0.0766018	0.473201
Whrn	393.877	0.167071	0.0943403	1.77094	0.0765708	0.473201
Epha5	1298.28	-0.136108	0.0769154	-1.76958	0.0767971	0.473862
Ramp1	1918.95	-0.154648	0.0873866	-1.7697	0.0767765	0.473862
Aco1	293.823	0.207074	0.117098	1.76838	0.0769978	0.474282
Ly6e	2317.34	0.117771	0.0665908	1.76857	0.0769655	0.474282
Zdhhc21	591.255	0.201551	0.113971	1.76844	0.0769879	0.474282
Pmpca	933.878	-0.122607	0.0693666	-1.76753	0.0771397	0.474841
Ralgps1	769.307	0.127132	0.0719356	1.76731	0.0771771	0.474841
Acvr2b	149.934	-0.217435	0.123271	-1.76387	0.0777534	0.476106
Apcdd1	120.521	0.264152	0.149839	1.76291	0.0779155	0.476106
Arsg	119.133	0.241738	0.137089	1.76336	0.0778401	0.476106
Atp6ap1	6140.15	-0.125905	0.0713637	-1.76428	0.0776855	0.476106
Ddit3	448.682	0.144685	0.0820681	1.76299	0.077902	0.476106
Eif1	2661.15	0.130203	0.0737901	1.76451	0.0776464	0.476106
Fabp3	1598.72	0.166359	0.0943068	1.76402	0.077729	0.476106
Myo9a	1089.52	-0.169968	0.0963642	-1.76381	0.0777646	0.476106
Pdgfa	1192.67	-0.118683	0.0673025	-1.76343	0.0778283	0.476106
Prdx3	653.609	-0.144816	0.0821038	-1.76381	0.0777637	0.476106
Tmem18	273.467	0.231015	0.130927	1.76446	0.0776543	0.476106
Tmem246	1150.42	-0.119914	0.0679612	-1.76445	0.0776559	0.476106
Brd3os	655.489	-0.138605	0.0786788	-1.76165	0.0781283	0.476211
Dgat1	68.8618	0.334348	0.189737	1.76216	0.0780418	0.476211
Tapbp	324.603	0.19673	0.111677	1.76159	0.0781385	0.476211
Ublcp1	169.009	0.201677	0.114506	1.76128	0.0781906	0.476211
Usp48	903.595	0.164599	0.0934355	1.76163	0.0781317	0.476211
Zyg11b	1144.73	-0.153436	0.0871185	-1.76123	0.0781992	0.476211
Acta2	221.372	0.6774	0.384678	1.76095	0.0782461	0.476226
Hdac7	209.848	0.225738	0.128223	1.76051	0.0783207	0.47641
Nr3c1	1362.71	-0.188011	0.106853	-1.75953	0.0784879	0.476588
Ppp1r12c	820.375	0.179241	0.101882	1.75929	0.0785277	0.476588
Slc25a46	1723.68	-0.159025	0.0903636	-1.75984	0.078435	0.476588
Stk25	5117.04	0.130694	0.0742735	1.75963	0.0784703	0.476588
Ankrd10	625.95	-0.188019	0.106938	-1.7582	0.0787133	0.476593
Hrk	636.075	-0.131012	0.074524	-1.75798	0.0787508	0.476593
Prmt1	792.279	0.194768	0.11077	1.75832	0.0786934	0.476593
Vwc2l	127.949	-0.288951	0.164272	-1.75898	0.078581	0.476593
Wdr77	872.885	-0.130081	0.0739783	-1.75837	0.0786843	0.476593
1700025G04Rik	1387.41	-0.177579	0.101034	-1.75762	0.078813	0.476682
Thyn1	539.488	-0.152094	0.0865526	-1.75724	0.078877	0.476682
Uba6	613.137	-0.178161	0.101394	-1.75711	0.0788988	0.476682
2810004N23Rik	260.968	0.171954	0.0979128	1.7562	0.0790548	0.477356
Sucla2	1842.54	-0.141296	0.0804795	-1.75567	0.0791444	0.477628
Rac3	668.648	-0.159274	0.0907531	-1.75503	0.0792545	0.478023
Ctdp1	209.29	-0.205764	0.117315	-1.75395	0.0794391	0.478337
Foxp2	76.8282	0.375262	0.213913	1.75427	0.0793839	0.478337
Prelp	137.625	0.289335	0.165003	1.75351	0.0795144	0.478337
Stox2	1851.32	-0.150955	0.0860913	-1.75343	0.0795287	0.478337
Uchl5	893.064	-0.165744	0.0945261	-1.75342	0.0795295	0.478337
5730455P16Rik	821.72	-0.130153	0.0744352	-1.74855	0.0803697	0.478559
Ano3	1753.23	0.156399	0.0893946	1.74953	0.0801987	0.478559
Crtap	72.0235	0.290869	0.166153	1.75061	0.0800135	0.478559
Dcaf10	196.397	0.246517	0.140806	1.75075	0.0799884	0.478559
Eprs	1290.32	-0.137349	0.0785269	-1.74907	0.080279	0.478559
Gm42517	865.076	0.210279	0.120242	1.7488	0.0803263	0.478559
Hapln1	129.792	0.245038	0.139954	1.75085	0.0799724	0.478559
Klhl5	607.379	0.135967	0.0777121	1.74962	0.080183	0.478559
Lhfpl4	807.682	0.218521	0.124963	1.74869	0.080344	0.478559
Lmo4	12895.7	-0.113257	0.0647121	-1.75017	0.0800888	0.478559
M6pr	944.552	-0.20561	0.117464	-1.75041	0.0800469	0.478559
Ncoa1	1152.49	-0.143102	0.0817143	-1.75124	0.0799039	0.478559
Rcor3	330.599	0.175312	0.100254	1.74868	0.0803458	0.478559
Smarca1	249.565	0.243613	0.139232	1.74968	0.080173	0.478559
Spats2l	471.009	-0.165912	0.0946737	-1.75246	0.0796946	0.478559
Tmem251	229.684	-0.190288	0.108786	-1.7492	0.0802565	0.478559
Yeats2	445.196	0.158926	0.0908787	1.74877	0.0803304	0.478559
Zfr	3857.76	-0.156659	0.0894189	-1.75196	0.07978	0.478559
Ppp2r3a	412.142	-0.14875	0.0851178	-1.74758	0.0805372	0.479025
Sel1l	722.498	-0.192668	0.110249	-1.74758	0.0805369	0.479025
Ccng2	1101.26	-0.165621	0.0948749	-1.74568	0.0808664	0.480716
Gga3	739.088	0.140768	0.0806585	1.74523	0.0809446	0.480914
2610002M06Rik	783.157	-0.142864	0.0818885	-1.74462	0.0810519	0.481285
Igsf9b	855.252	0.183448	0.10527	1.74264	0.0813957	0.481982
Kcnf1	1619.16	-0.180623	0.103611	-1.74329	0.0812835	0.481982
Kcnj10	1207.2	0.157099	0.0901625	1.7424	0.0814389	0.481982
Phf12	933.758	0.152003	0.0871968	1.74322	0.0812951	0.481982
Srbd1	128.818	0.256708	0.147324	1.74247	0.0814255	0.481982
Tmem245	778.474	-0.139704	0.0801538	-1.74295	0.0813417	0.481982
Hdlbp	1538.56	0.133721	0.0767726	1.74178	0.0815467	0.482087
Mthfr	156.746	0.254838	0.146308	1.74179	0.0815443	0.482087
Adra2c	146.387	0.211898	0.121679	1.74145	0.0816049	0.482166
Commd8	995.5	-0.147236	0.0845835	-1.74072	0.081732	0.482432
Nfkbiz	92.4828	0.281759	0.161868	1.74068	0.08174	0.482432
Brsk2	3964.65	-0.117384	0.0675228	-1.73844	0.0821339	0.482579
Chd2	598.756	0.181701	0.104526	1.73834	0.082151	0.482579
Cox6c	7784.95	-0.110545	0.0636058	-1.73796	0.0822172	0.482579
Ggnbp2	1360.9	-0.135455	0.077851	-1.73992	0.0818724	0.482579
Herc2	2167.82	-0.133143	0.0766342	-1.73739	0.0823192	0.482579
Kdm3b	177.816	0.262061	0.150604	1.74007	0.0818469	0.482579
Mrrf	411.86	0.153392	0.0882329	1.73849	0.0821243	0.482579
Oxct1	4209.88	-0.132372	0.0761014	-1.73942	0.0819616	0.482579
Sike1	610.032	-0.133162	0.0766394	-1.73751	0.082297	0.482579
Smarcc2	3382.76	-0.112149	0.0645669	-1.73694	0.082398	0.482579
Snrpb	222.654	0.278259	0.159972	1.73943	0.0819597	0.482579
Syne4	74.5175	0.321132	0.184909	1.7367	0.0824398	0.482579
Tbc1d10a	372.794	0.179543	0.103364	1.737	0.0823876	0.482579
Tnks	306.104	0.238127	0.137026	1.73783	0.0822414	0.482579
Zkscan16	694.038	-0.211659	0.121713	-1.739	0.0820347	0.482579
Cul1	1834.87	-0.145172	0.0836342	-1.7358	0.082599	0.482983
Rnd3	360.368	-0.205931	0.11863	-1.7359	0.0825815	0.482983
Prpf8	2291.98	-0.162632	0.0937724	-1.73433	0.0828596	0.484243
Cobl	1959.17	0.119386	0.0689073	1.73256	0.083174	0.484675
Gid8	953.943	-0.122516	0.0707308	-1.73214	0.0832479	0.484675
Golga7b	2473.45	-0.103701	0.059839	-1.733	0.0830958	0.484675
Hsf2	428.907	-0.146753	0.0847241	-1.73213	0.0832498	0.484675
Jmy	588.718	0.168332	0.0971104	1.73341	0.0830226	0.484675
Mis12	211.419	-0.187704	0.108337	-1.73259	0.0831684	0.484675
Unc13c	241.76	-0.181253	0.104623	-1.73245	0.0831943	0.484675
2610021A01Rik	282.647	-0.189714	0.109576	-1.73136	0.0833883	0.484692
Tmem150c	734.706	-0.169372	0.0978113	-1.73162	0.0833413	0.484692
Trp53inp1	216.499	0.207848	0.120034	1.73157	0.0833503	0.484692
Mta2	593.354	0.157535	0.0910241	1.73069	0.0835066	0.485117
Ankrd13b	831.738	0.144916	0.0839543	1.72613	0.0843235	0.485204
Appl2	800.618	-0.142231	0.0824333	-1.72541	0.0844531	0.485204
Bag4	679.233	0.188372	0.108959	1.72884	0.0838378	0.485204
Clic1	100.633	0.298231	0.172396	1.72991	0.083646	0.485204
Dis3	116.824	0.345607	0.199969	1.7283	0.0839338	0.485204
Dynlt1f	203.516	0.207957	0.120638	1.7238	0.0847432	0.485204
Fam126b	850.836	0.36128	0.209225	1.72675	0.0842121	0.485204
Fam136a	220.049	-0.190658	0.110225	-1.72971	0.0836824	0.485204
Fbxo11	1511.67	-0.140835	0.0816648	-1.72455	0.0846094	0.485204
Gjc2	100.247	0.267521	0.155191	1.72382	0.0847405	0.485204
Hint2	670.546	-0.143794	0.0831945	-1.72841	0.0839155	0.485204
Irs2	1279.88	-0.197664	0.114552	-1.72554	0.0844305	0.485204
Lrfn1	524.002	0.186412	0.107763	1.72983	0.0836605	0.485204
Lrp1b	977.47	-0.122425	0.0709439	-1.72566	0.0844093	0.485204
Lsm14a	1228.47	-0.12373	0.0716553	-1.72673	0.0842153	0.485204
Mtmr9	1773.31	-0.154682	0.0897245	-1.72397	0.0847141	0.485204
Pcdhb18	187.422	-0.203397	0.117979	-1.72402	0.0847046	0.485204
Pik3r3	461.062	0.186324	0.107873	1.72724	0.0841238	0.485204
Pomgnt1	1104.91	0.141615	0.0820635	1.72568	0.0844058	0.485204
Prpsap1	739.661	-0.142278	0.0824837	-1.72492	0.0845421	0.485204
Psen2	217.388	0.200941	0.11621	1.72912	0.083788	0.485204
Reck	151.786	0.24869	0.14409	1.72593	0.0843596	0.485204
Rgs20	832.956	-0.167435	0.0971215	-1.72397	0.084713	0.485204
Sde2	484.795	-0.156827	0.0907998	-1.72717	0.0841365	0.485204
Slc30a10	159.902	-0.212475	0.122877	-1.72917	0.0837785	0.485204
Vwa5a	119.458	0.2372	0.137583	1.72405	0.0846997	0.485204
Zfp711	180.657	-0.219714	0.127161	-1.72785	0.0840158	0.485204
Atl2	1039.22	-0.18571	0.107754	-1.72347	0.0848045	0.485295
Opcml	3929.05	-0.133933	0.0777397	-1.72285	0.0849165	0.485418
Rab8a	563.589	-0.134153	0.0778589	-1.72303	0.0848835	0.485418
Gapvd1	1222.14	-0.174965	0.10161	-1.72193	0.0850829	0.485852
Slc6a6	1280.1	-0.121665	0.0706566	-1.72193	0.0850829	0.485852
Arhgap31	249.359	0.288859	0.167847	1.72097	0.0852561	0.485992
Cbr1	549.463	0.185181	0.107645	1.72029	0.0853794	0.485992
Fbxl15	83.9059	0.334757	0.194558	1.7206	0.0853238	0.485992
Rabggta	782.3	-0.144533	0.0840114	-1.7204	0.0853595	0.485992
Slc25a28	735.286	0.147034	0.085412	1.72147	0.085166	0.485992
Tbc1d17	424.909	0.224974	0.130718	1.72106	0.0852395	0.485992
Rere	1931.8	-0.137577	0.0799943	-1.71984	0.0854617	0.486202
Nudt16l1	752.836	0.15349	0.0892736	1.71932	0.0855559	0.48648
Igip	1475.69	-0.16677	0.0970197	-1.71893	0.0856276	0.48663
Dynlrb1	3466.87	-0.115087	0.0670459	-1.71654	0.0860624	0.487148
Flot2	1277.6	-0.132856	0.0773842	-1.71684	0.0860079	0.487148
Plppr1	117.689	-0.253834	0.147796	-1.71746	0.085895	0.487148
Prdm10	209.672	0.210403	0.122513	1.7174	0.0859065	0.487148
Smim15	138.404	0.372302	0.216685	1.71817	0.0857653	0.487148
Tinf2	149.933	0.22701	0.132257	1.71644	0.0860822	0.487148
Tma16	195.256	-0.210449	0.122606	-1.71646	0.086077	0.487148
Uri1	797.75	-0.15742	0.0916665	-1.71731	0.0859224	0.487148
Cfap69	262.543	-0.165992	0.0967765	-1.71521	0.0863072	0.488164
Klhl24	793.164	-0.147178	0.0858264	-1.71483	0.0863761	0.488296
Klhl12	707.316	-0.133777	0.0780726	-1.7135	0.0866215	0.488626
Nrcam	6235.13	-0.12212	0.0712528	-1.71389	0.0865486	0.488626
Rhot1	1030.17	-0.151322	0.0882949	-1.71382	0.0865611	0.488626
Uqcrh	3893.5	0.150202	0.0876694	1.71327	0.0866623	0.488626
Yaf2	1583.83	0.153858	0.0898014	1.71332	0.0866544	0.488626
Cadps	4513.91	-0.121801	0.071105	-1.71298	0.0867165	0.488675
Cyp2u1	192.907	0.196179	0.114542	1.71272	0.0867638	0.488684
Nsmaf	330.279	0.193234	0.112895	1.71162	0.0869672	0.489573
Bap1	1704.29	-0.165663	0.0968504	-1.7105	0.0871726	0.489768
Kctd18	111.971	0.24966	0.145947	1.71062	0.0871517	0.489768
Pakap	1944.4	-0.141783	0.0828892	-1.71052	0.0871705	0.489768
Ro60	917.445	-0.130542	0.0763205	-1.71044	0.0871845	0.489768
Ccdc190	191.513	-0.239219	0.139915	-1.70974	0.0873133	0.490235
Mtmr4	531.408	0.235562	0.137837	1.70899	0.0874533	0.490764
Ackr3	162.093	0.234741	0.137479	1.70748	0.0877338	0.491836
Apex2	201.498	0.261788	0.153409	1.70646	0.0879219	0.491836
Chd5	1373.39	0.15199	0.08905	1.7068	0.0878599	0.491836
Hmox2	1040.99	-0.154864	0.0907608	-1.70628	0.0879552	0.491836
Lrrc41	609.198	-0.160427	0.0939605	-1.70739	0.0877491	0.491836
Med7	446.149	-0.15632	0.0916173	-1.70623	0.0879654	0.491836
Tmem161b	545.538	-0.146605	0.0859119	-1.70645	0.0879237	0.491836
Arxes2	522.156	-0.154243	0.0904391	-1.70549	0.0881025	0.492076
Mmadhc	759.831	-0.152012	0.0891377	-1.70536	0.0881272	0.492076
Prxl2b	1743.8	-0.135389	0.0794084	-1.70498	0.0881991	0.492076
Tmem184b	497.814	0.173294	0.101641	1.70496	0.0882017	0.492076
Vrk3	144.327	0.278922	0.163613	1.70477	0.0882378	0.492076
Gm45871	78.3179	0.327023	0.191921	1.70394	0.0883922	0.492513
Map9	1536.59	-0.0989154	0.0580622	-1.70361	0.0884539	0.492513
Mtmr12	967.136	-0.170046	0.0998021	-1.70383	0.0884132	0.492513
Etf1	1031.33	-0.142178	0.0834693	-1.70336	0.088501	0.49252
Nudt11	922.591	-0.134818	0.0791608	-1.70309	0.0885521	0.492548
Mphosph8	595.437	0.163039	0.0957818	1.70219	0.0887201	0.493226
Adsl	292.612	0.162667	0.0957823	1.6983	0.089451	0.493425
Arhgdig	1510.96	-0.140301	0.082527	-1.70006	0.0891191	0.493425
Atp6v1e1	9275.91	-0.125071	0.07361	-1.6991	0.0892996	0.493425
Chrm4	336.091	-0.175684	0.10353	-1.69694	0.0897073	0.493425
Cs	3514.21	-0.109131	0.0642844	-1.69763	0.0895779	0.493425
Erbb3	78.7202	0.338763	0.199581	1.69737	0.0896259	0.493425
Fdx1	99.6509	0.255165	0.150375	1.69687	0.0897221	0.493425
Fscn1	3937.01	0.168105	0.0989563	1.69878	0.0893614	0.493425
Gatm	1603.6	0.192282	0.113018	1.70134	0.0888799	0.493425
H2afx	562.029	0.198405	0.116677	1.70046	0.089044	0.493425
Ippk	380.378	0.181789	0.107129	1.69692	0.0897122	0.493425
Mast1	1465	-0.157207	0.092635	-1.69706	0.0896856	0.493425
Nat8l	3331.71	0.206689	0.121492	1.70126	0.0888941	0.493425
P2rx4	139.074	0.259436	0.152619	1.69989	0.0891507	0.493425
Pcdh15	580.877	-0.152892	0.0900008	-1.69878	0.0893602	0.493425
Pot1a	210.132	0.257737	0.15172	1.69877	0.089363	0.493425
Ppfia1	383.252	0.167558	0.0986967	1.69771	0.0895621	0.493425
Prdm2	360.807	0.292418	0.172014	1.69997	0.0891367	0.493425
Rgs11	640.501	-0.155442	0.0915076	-1.69867	0.0893805	0.493425
Smap1	1747.37	-0.108253	0.0636849	-1.69982	0.0891648	0.493425
Suds3	1355.34	0.166498	0.0978537	1.7015	0.08885	0.493425
Erlin1	151.822	0.255941	0.15087	1.69644	0.0898035	0.493431
Hnrnpd	3758.41	-0.114	0.0672019	-1.69637	0.0898151	0.493431
Ppt2	645.293	0.129805	0.0765411	1.69588	0.0899078	0.493687
Kcna4	333.663	0.227461	0.134152	1.69555	0.089972	0.493787
Arpc5l	1518.5	-0.157776	0.093093	-1.69483	0.0901084	0.493818
Tpbg	206.263	-0.283779	0.167409	-1.69512	0.0900525	0.493818
Ythdf1	782.996	-0.144686	0.0853714	-1.69479	0.0901159	0.493818
Moap1	72.1136	0.377897	0.223124	1.69367	0.0903284	0.49473
Esf1	584.569	-0.167412	0.0988849	-1.693	0.0904556	0.495075
Zfp870	73.7665	0.335369	0.198109	1.69285	0.0904837	0.495075
Calr	4595.08	-0.154685	0.0914008	-1.69238	0.0905729	0.495087
Frg2f1	83.2003	0.305415	0.180546	1.69162	0.0907186	0.495087
Gm29695	120.367	0.322208	0.190412	1.69216	0.0906146	0.495087
Rer1	1520.25	-0.128406	0.0759174	-1.69139	0.0907628	0.495087
Scaf1	1578.85	0.122517	0.0724059	1.69209	0.0906283	0.495087
Sox6	139.615	0.273303	0.16155	1.69175	0.0906931	0.495087
Ak4	538.121	-0.15948	0.094334	-1.69059	0.0909152	0.49516
Slc27a1	882.919	0.143361	0.0848095	1.69039	0.0909537	0.49516
Supv3l1	255.864	0.167387	0.0990251	1.69035	0.090961	0.49516
Trhde	271.922	0.234222	0.138537	1.69069	0.090897	0.49516
Lsm6	488.511	-0.150861	0.0892675	-1.68998	0.0910313	0.495292
Adra1a	241.633	0.212017	0.125511	1.68922	0.0911771	0.495833
1110032A03Rik	400.691	-0.158958	0.0942435	-1.68667	0.091667	0.497035
Arhgef10l	622.873	0.22043	0.130642	1.68729	0.0915485	0.497035
Ephx4	2772.02	-0.153311	0.0908556	-1.68742	0.0915227	0.497035
Faf2	671.591	-0.118029	0.069954	-1.68723	0.0915589	0.497035
Ncoa2	814.584	-0.135462	0.0803156	-1.68662	0.0916761	0.497035
Peli3	267.076	0.172192	0.102089	1.68668	0.0916645	0.497035
Lingo3	353.502	0.195749	0.116141	1.68543	0.0919049	0.49727
Snx13	1084.06	-0.143675	0.0852238	-1.68586	0.091823	0.49727
Taf1b	92.6915	-0.333302	0.19775	-1.68548	0.091897	0.49727
Tmem30a	2027.18	0.156841	0.093039	1.68576	0.0918423	0.49727
Adamts3	257.473	0.197572	0.117357	1.68351	0.0922771	0.497276
C1qtnf12	294.715	-0.162204	0.0963129	-1.68414	0.0921555	0.497276
Lrp1	411.802	0.282009	0.167509	1.68354	0.0922706	0.497276
Ninj1	280.581	-0.166748	0.0989689	-1.68485	0.0920178	0.497276
Pak1ip1	1014.34	-0.118193	0.0701387	-1.68513	0.0919637	0.497276
Plekho1	405.491	0.252383	0.149838	1.68437	0.0921098	0.497276
Pnrc1	1013.9	0.226872	0.134726	1.68396	0.0921902	0.497276
Tmem165	667.281	-0.160256	0.0951597	-1.68407	0.0921678	0.497276
Bclaf3	302.52	-0.176711	0.105074	-1.68178	0.0926116	0.49729
Mogs	230.288	0.243093	0.144421	1.68323	0.0923315	0.49729
Plcg1	295.872	0.222324	0.132127	1.68266	0.0924418	0.49729
Set	1928.87	-0.131366	0.0780764	-1.68253	0.0924669	0.49729
Supt5	1818.3	-0.0998234	0.0593629	-1.68158	0.0926506	0.49729
Tm9sf2	1502.79	-0.160478	0.0954037	-1.68209	0.0925505	0.49729
Tm9sf4	1454.52	-0.128645	0.0764778	-1.68212	0.092545	0.49729
Zfp462	492.416	-0.159854	0.0950398	-1.68197	0.0925741	0.49729
Atp2a2	13036	-0.116447	0.0692904	-1.68056	0.0928478	0.497412
[truncated: 16,701 more rows]

## Sheet: TableS10B CC_TBI_vs_Sham
gene	baseMean	log2FoldChange	lfcSE	stat	pvalue	padj
Gfap	2334.34	1.35448	0.180639	7.49826	6.46719e-14	9.15431e-10
Fcgr3	119.483	1.46867	0.209731	7.00265	2.51173e-12	1.20407e-08
Serpina3n	86.3073	2.76175	0.394512	7.00042	2.5519e-12	1.20407e-08
Ctss	279.146	1.1031	0.16068	6.8652	6.63965e-12	2.34961e-08
C4b	314.027	2.25836	0.343543	6.57373	4.90692e-11	1.38915e-07
C1qc	336.618	1.25656	0.192512	6.52715	6.7035e-11	1.58147e-07
Cst7	11.7346	3.77946	0.625663	6.04073	1.53423e-09	3.10243e-06
A2m	30.5881	2.14341	0.357557	5.99461	2.03977e-09	3.60912e-06
Fxyd1	379.774	0.843393	0.146478	5.75782	8.52063e-09	1.34011e-05
Hspb6	49.4341	1.34784	0.237693	5.67053	1.42358e-08	2.01508e-05
C3ar1	22.1721	1.72243	0.310279	5.55122	2.83687e-08	3.30238e-05
Cyth4	54.7513	1.29034	0.23311	5.53531	3.10675e-08	3.30238e-05
S100a4	35.61	1.51116	0.273237	5.53059	3.19157e-08	3.30238e-05
Vsir	63.1347	1.04165	0.188481	5.52653	3.26621e-08	3.30238e-05
Trem2	66.1234	1.55453	0.284456	5.46491	4.63134e-08	4.37044e-05
C1qa	249.033	1.11608	0.208474	5.35357	8.62334e-08	7.21632e-05
Ly86	119.728	1.00725	0.188178	5.35267	8.66673e-08	7.21632e-05
Cd44	26.2814	1.55399	0.292942	5.30478	1.12809e-07	8.40429e-05
Mpeg1	87.9073	1.29794	0.244275	5.31342	1.07585e-07	8.40429e-05
Cd52	49.0178	1.38941	0.266878	5.20617	1.92782e-07	0.000136442
Ccl6	31.6774	1.72459	0.332201	5.19142	2.08695e-07	0.00014067
Fcrls	37.7141	1.26576	0.247714	5.10977	3.22548e-07	0.00020753
Fyb	24.3803	1.32634	0.262551	5.05174	4.37812e-07	0.000250834
Phyhd1	135.155	0.815251	0.161332	5.05326	4.34331e-07	0.000250834
Selplg	180.046	0.731011	0.14477	5.04948	4.43014e-07	0.000250834
Itgb5	217.011	0.796665	0.159937	4.98112	6.32163e-07	0.000344164
Tyrobp	94.0065	1.19368	0.241679	4.93914	7.84672e-07	0.000411372
Cebpd	58.6073	1.30579	0.270096	4.83455	1.33446e-06	0.000674615
Maf	51.1923	0.89958	0.188727	4.76658	1.87379e-06	0.000914604
Cerk	108.192	0.747026	0.157184	4.75254	2.00876e-06	0.000947801
B2m	337.999	0.831187	0.177259	4.6891	2.74405e-06	0.00120657
Ctsd	604.779	0.912181	0.194743	4.68403	2.81291e-06	0.00120657
Vim	302.99	0.902821	0.192636	4.68665	2.77707e-06	0.00120657
Prdx6	1227.04	0.550042	0.117949	4.66341	3.11017e-06	0.00129484
Inpp5d	49.2836	1.07104	0.230504	4.64653	3.37565e-06	0.00136521
Nckap1l	41.7119	1.01704	0.219237	4.63898	3.50125e-06	0.00137667
Csf3r	20.0953	1.83145	0.397906	4.60273	4.16993e-06	0.00157122
Fcer1g	105.633	0.984436	0.213992	4.60034	4.21803e-06	0.00157122
Pld4	53.691	1.01024	0.222496	4.54049	5.61245e-06	0.00203703
Tgfbr2	48.6528	0.862652	0.191246	4.51068	6.46189e-06	0.0022867
Csf1r	212.095	0.859887	0.19229	4.47183	7.75542e-06	0.00267751
Cebpa	52.4157	0.979104	0.220958	4.43118	9.37188e-06	0.00315855
Igfbp5	1477.96	0.568121	0.129203	4.39713	1.09691e-05	0.00361087
Tmem176b	116.179	0.655084	0.149832	4.37214	1.23036e-05	0.00395812
Laptm5	162.004	0.843187	0.193433	4.35905	1.30626e-05	0.00410891
Dock2	19.4982	1.26454	0.290638	4.35091	1.35571e-05	0.00417177
H2-T23	50.7367	0.885445	0.204333	4.33335	1.46859e-05	0.00442295
Aif1	63.7076	0.931676	0.216824	4.29692	1.7319e-05	0.00500306
Cd68	53.6591	1.03119	0.239744	4.3012	1.69875e-05	0.00500306
Slc14a1	69.263	0.676966	0.1602	4.22574	2.38155e-05	0.00674217
Fcgr1	14.68	1.35559	0.322625	4.20174	2.64868e-05	0.00735138
Tmem176a	54.0839	0.911542	0.217377	4.19337	2.74842e-05	0.00748151
Ctsb	1432.61	0.550952	0.13244	4.16001	3.1823e-05	0.00791412
Cxcl16	10.2223	1.75894	0.422218	4.16594	3.1007e-05	0.00791412
Cyba	78.5814	0.910133	0.218799	4.15968	3.18689e-05	0.00791412
S100a6	275.666	0.573918	0.137524	4.17321	3.00332e-05	0.00791412
Sirpa	457.745	0.418424	0.100502	4.16335	3.13608e-05	0.00791412
Cd300c2	22.9722	1.19459	0.288493	4.14078	3.46134e-05	0.00838384
Hpgd	22.9014	1.08179	0.26139	4.13859	3.4945e-05	0.00838384
Lgals3bp	34.3094	1.12678	0.272867	4.12941	3.63691e-05	0.00858007
Apoe	1935.02	0.605509	0.147036	4.1181	3.82001e-05	0.00876725
Vamp8	60.9986	0.82855	0.201256	4.11689	3.84012e-05	0.00876725
Spi1	26.3956	1.12335	0.274197	4.09686	4.18786e-05	0.00940938
Fam13c	162.587	0.644667	0.15973	4.03597	5.43767e-05	0.0120266
Clic1	65.3253	0.681405	0.170695	3.99194	6.55355e-05	0.0142716
Unc93b1	65.6674	0.868017	0.217797	3.98544	6.73551e-05	0.0144456
Serpinf1	21.164	1.21774	0.310913	3.91665	8.97881e-05	0.0189694
Hmox1	15.3517	1.28401	0.329183	3.90059	9.59593e-05	0.0197062
Plek	32.8372	0.894486	0.229336	3.90033	9.60599e-05	0.0197062
Thbs4	390.182	0.648245	0.166502	3.89333	9.88788e-05	0.0199947
Abca1	108.824	0.656289	0.171108	3.83553	0.000125292	0.024979
Grn	157.89	0.725052	0.191361	3.78892	0.000151306	0.0297464
Ctsz	188.484	0.652309	0.174813	3.73147	0.000190362	0.0369121
Arhgap45	25.805	1.00912	0.27156	3.71601	0.000202396	0.038715
Cd53	28.6937	1.0385	0.280045	3.70831	0.000208646	0.0393785
Rgs10	148.321	0.562265	0.151917	3.70114	0.000214635	0.0399759
Ucp2	37.0944	0.771999	0.209304	3.68841	0.000225657	0.0414827
Ptpn18	20.6882	1.06582	0.291119	3.66113	0.000251105	0.0455691
Ccl4	3.06565	3.69349	1.01338	3.64471	0.00026769	0.047964
Clu	2240.98	0.517982	0.142477	3.63556	0.00027738	0.0490789
Mylip	25.042	0.996043	0.276859	3.59765	0.000321106	0.0561142
Ggta1	37.9827	0.896186	0.250026	3.58437	0.00033789	0.0583272
Ctsa	445.088	0.450585	0.126066	3.57421	0.000351281	0.0584986
Dhrs1	250.882	0.46789	0.130844	3.57595	0.000348964	0.0584986
Ltc4s	19.6038	1.12277	0.31403	3.57536	0.000349743	0.0584986
Slco2b1	29.6144	0.863277	0.244798	3.52649	0.000421109	0.0693117
Cxcl5	45.3908	1.61093	0.460265	3.50001	0.000465244	0.0748355
Hcn2	479.422	0.482905	0.137907	3.50166	0.000462363	0.0748355
Tnfrsf1a	53.19	0.70601	0.202439	3.48752	0.000487528	0.0775389
Stx6	344.614	-0.329489	0.0946463	-3.48126	0.000499053	0.0784899
Bcl3	6.69761	1.72526	0.498112	3.46361	0.000532983	0.0802593
Lyn	50.3449	0.743058	0.214459	3.4648	0.000530635	0.0802593
Tgfbr1	90.8372	0.560276	0.161625	3.46651	0.000527256	0.0802593
Tnfaip8l2	16.1481	1.09832	0.316348	3.47188	0.000516824	0.0802593
Ptgds	2703.01	0.557331	0.161308	3.45508	0.000550128	0.0819691
Gpam	181.377	0.369567	0.107184	3.44796	0.000564836	0.0830851
Pon3	27.302	1.06889	0.310199	3.44581	0.000569358	0.0830851
Tifab	16.8295	1.08488	0.315904	3.43421	0.000594287	0.085838
Ldlr	55.0436	-0.780092	0.228381	-3.41574	0.000636087	0.0909477
Hexa	160.234	0.644198	0.188859	3.411	0.000647255	0.0912774
Sqle	158.05	-0.569775	0.167124	-3.4093	0.000651291	0.0912774
Slc11a1	10.9343	1.41921	0.418209	3.39354	0.000689945	0.0957468
C1qb	234.09	1.0368	0.305789	3.39059	0.00069743	0.0958458
Opalin	1056.74	-0.472241	0.139821	-3.37747	0.00073155	0.0995681
Hexb	389.941	0.610558	0.181724	3.35981	0.000779958	0.105146
H2-D1	100.945	0.792797	0.23664	3.35022	0.000807473	0.10682
Mfge8	241.265	-0.41923	0.125103	-3.35107	0.000805005	0.10682
F11r	52.1111	0.611506	0.185102	3.30362	0.000954467	0.125097
Capg	18.7653	1.14359	0.347618	3.2898	0.0010026	0.1302
Capn3	15.6416	1.13452	0.346291	3.2762	0.00105213	0.13539
Gpr34	52.522	0.679366	0.208006	3.26609	0.00109046	0.139058
Lsp1	31.1729	0.725234	0.222802	3.25506	0.00113369	0.14103
Mal	5307.42	-0.504072	0.154646	-3.25952	0.00111601	0.14103
Mt2	1892.06	0.469651	0.144307	3.25453	0.00113581	0.14103
Adamtsl3	17.2161	1.1035	0.341246	3.23373	0.00122185	0.148349
Cd84	19.0295	1.10761	0.342883	3.23028	0.00123668	0.148349
Fgd2	13.4619	1.04469	0.322789	3.23646	0.00121022	0.148349
Il10ra	12.3959	1.20261	0.372098	3.23197	0.00122942	0.148349
Dennd1b	200.681	-0.465226	0.145026	-3.20788	0.00133716	0.159055
Igfn1	3.5363	2.32903	0.728012	3.19916	0.0013783	0.162582
Fermt3	14.6526	1.14232	0.358524	3.18618	0.00144164	0.168648
Lag3	7.06909	1.57729	0.496676	3.17568	0.00149485	0.173439
Blnk	21.819	0.983893	0.310662	3.16709	0.00153973	0.175766
Stat3	173.499	0.449625	0.141947	3.16755	0.00153729	0.175766
Ifitm3	136.14	0.680405	0.216141	3.14797	0.00164409	0.184784
Irf8	18.4808	1.11841	0.355294	3.14783	0.00164485	0.184784
Fa2h	1020.91	-0.371846	0.118425	-3.13993	0.00168986	0.188026
Ptpn6	17.8177	1.03747	0.330601	3.13813	0.00170027	0.188026
Cd74	13.9142	1.13842	0.364037	3.12721	0.00176477	0.193645
Ccr5	29.7232	0.770036	0.246561	3.12311	0.00178951	0.194851
Ctsh	55.2951	0.629495	0.201774	3.11981	0.00180969	0.195544
Lamp2	426.635	0.284504	0.0914094	3.11242	0.00185562	0.198987
Capn2	259.043	0.350712	0.113125	3.10022	0.00193376	0.205807
P3h2	20.8371	0.877903	0.284278	3.08819	0.00201381	0.212727
Psme1	110.688	0.527136	0.171024	3.08224	0.00205449	0.215417
Gstm7	206.563	-0.343248	0.111775	-3.0709	0.00213418	0.222127
Arhgef6	13.7481	0.971739	0.318609	3.04994	0.00228883	0.229776
Aspg	10.9613	1.19191	0.389703	3.05852	0.00222433	0.229776
Atox1	154.95	0.422353	0.138421	3.05121	0.0022792	0.229776
Renbp	13.5869	1.13293	0.371397	3.05045	0.00228501	0.229776
Sdcbp	355.25	0.332613	0.109026	3.05077	0.00228253	0.229776
Vcam1	62.599	0.600325	0.197523	3.03927	0.00237154	0.236403
Bin2	27.8532	0.761457	0.251234	3.03087	0.00243849	0.241376
Tent5c	9.32032	1.34349	0.443932	3.02634	0.00247534	0.243323
Mafb	15.1934	0.969384	0.321233	3.0177	0.00254702	0.246939
Mturn	191.016	-0.330165	0.109376	-3.01861	0.00253937	0.246939
Ptprc	22.178	0.85812	0.285445	3.00626	0.00264486	0.25468
Atg4c	174.491	-0.424059	0.14171	-2.99245	0.00276752	0.260972
Bst2	27.3859	1.12087	0.374371	2.994	0.00275343	0.260972
Slc30a3	33.8309	0.731477	0.244161	2.99587	0.0027366	0.260972
Tmprss5	13.1696	-1.00882	0.337326	-2.99064	0.00278395	0.260972
Insig1	307.365	-0.44444	0.148731	-2.98822	0.00280605	0.261313
Bin1	1586.83	-0.303907	0.10189	-2.98269	0.0028573	0.264347
Anxa3	49.6651	0.626801	0.210821	2.97315	0.00294758	0.269181
Glipr1	5.89935	1.54387	0.519191	2.97361	0.00294318	0.269181
Hvcn1	20.8972	0.96908	0.326462	2.96843	0.00299324	0.271599
Pik3cg	16.9696	0.90392	0.304724	2.96636	0.00301352	0.271696
Lgals3	25.2313	1.14615	0.388927	2.94696	0.00320916	0.281456
Mef2c	278.731	0.425279	0.144135	2.95056	0.00317195	0.281456
Mettl6	104.225	-0.429986	0.145966	-2.9458	0.00322119	0.281456
Ncf1	45.2286	0.65029	0.220723	2.94619	0.0032172	0.281456
Tex52	34.5898	-0.695624	0.235952	-2.94815	0.0031968	0.281456
Cd33	45.2867	0.640182	0.218107	2.93517	0.00333366	0.289497
Ankub1	45.147	-0.672142	0.229799	-2.92491	0.00344554	0.292045
Cx3cr1	80.3093	0.689616	0.235712	2.92568	0.00343709	0.292045
Cyp51	200.324	-0.605132	0.206783	-2.92641	0.00342903	0.292045
Ptpdc1	156.243	-0.427558	0.145928	-2.92992	0.0033905	0.292045
Rxylt1	103.523	-0.439734	0.150802	-2.91596	0.00354599	0.298771
Cd63	220.092	0.397103	0.136344	2.91251	0.0035854	0.300304
Lpl	28.8292	1.08903	0.375131	2.90306	0.00369532	0.30769
Osmr	20.7092	0.874772	0.302072	2.8959	0.00378069	0.312957
Pbxip1	128.109	0.527735	0.182518	2.89142	0.00383503	0.31561
Crat	134.218	0.339997	0.118429	2.87089	0.00409313	0.332978
Hmgcs1	710.009	-0.455322	0.158545	-2.87188	0.00408034	0.332978
Atp1b3	665.849	0.33961	0.118517	2.86548	0.00416375	0.333576
Bhlhe41	133.752	0.370349	0.129308	2.86408	0.00418216	0.333576
Fuca1	99.8624	0.387184	0.13501	2.86782	0.00413312	0.333576
Sparc	414.507	0.481804	0.168279	2.86313	0.00419474	0.333576
Pmp22	144.165	0.367637	0.128537	2.86015	0.00423437	0.334846
Gbp3	16.9771	1.02184	0.357816	2.85578	0.00429315	0.337609
Galnt15	14.7131	0.891681	0.313304	2.84606	0.00442639	0.346163
Tax1bp3	31.7497	0.621783	0.218986	2.83937	0.00452025	0.351561
Hcls1	12.7345	0.982527	0.348949	2.81567	0.00486754	0.376503
Fcgr2b	11.4036	1.0855	0.385877	2.81306	0.00490717	0.377506
Abi3	26.26	0.762423	0.272514	2.79774	0.00514622	0.388726
Itgb2	19.8683	0.834127	0.298339	2.7959	0.00517552	0.388726
Ndufv1	402.931	0.24175	0.0862961	2.8014	0.0050881	0.388726
Parp3	18.3597	0.985806	0.352706	2.79498	0.00519033	0.388726
Tspan4	21.7037	0.801941	0.28643	2.79978	0.00511373	0.388726
Trim14	8.54584	1.24097	0.444498	2.79183	0.00524102	0.390456
Psmb8	23.1871	0.730916	0.262591	2.78347	0.00537802	0.398564
Dhcr7	147.327	-0.487194	0.175423	-2.77726	0.00548198	0.401182
Ide	122.487	0.432768	0.155751	2.77859	0.00545948	0.401182
Rasal3	9.73822	1.12841	0.406445	2.77629	0.00549836	0.401182
B4galt1	15.734	0.817926	0.295145	2.77127	0.00558386	0.405331
Prrg1	104.38	-0.420087	0.151877	-2.76598	0.0056752	0.409859
Gusb	76.223	0.454823	0.164903	2.75812	0.00581346	0.417713
Cnp	6854.88	-0.316863	0.115039	-2.7544	0.00587998	0.418247
Gjc2	287.625	-0.492503	0.178717	-2.75577	0.00585536	0.418247
Nkd1	96.2111	-0.487382	0.177151	-2.75122	0.00593735	0.420216
Cdipt	210.322	0.33804	0.123078	2.74654	0.00602267	0.423222
Tlr9	7.7671	1.23579	0.450094	2.74562	0.00603962	0.423222
Wrap53	95.1253	-0.394934	0.144063	-2.74139	0.00611792	0.426597
Slc29a4	21.9979	1.10635	0.405238	2.73012	0.00633118	0.439303
Cpox	270.668	-0.461505	0.169598	-2.72117	0.00650522	0.449177
Casp8	13.6807	0.899843	0.331394	2.71532	0.00662109	0.453674
Dock5	53.3893	-0.748355	0.275672	-2.71466	0.00663444	0.453674
Il18	196.56	-0.311767	0.115048	-2.70989	0.0067305	0.455839
Shtn1	328.324	-0.492594	0.181761	-2.71012	0.00672581	0.455839
Psap	2736.02	0.285166	0.105414	2.70521	0.00682614	0.460115
Otulinl	39.5687	0.587144	0.217552	2.69886	0.0069577	0.46676
Arhgdib	60.4691	0.526725	0.195934	2.68827	0.00718224	0.472852
Efemp1	30.1517	0.740522	0.27531	2.68978	0.00714995	0.472852
Igsf6	8.7883	1.07483	0.400014	2.68697	0.00721026	0.472852
Mertk	142.199	0.480733	0.178697	2.69021	0.00714069	0.472852
Msmo1	424.584	-0.408768	0.152143	-2.68673	0.00721554	0.472852
Anxa4	36.1529	0.622882	0.232644	2.67741	0.00741945	0.483974
Ano4	212.091	-0.40019	0.150397	-2.6609	0.00779331	0.504986
Mfrp	24.3993	2.09333	0.787258	2.65901	0.00783698	0.504986
Nfam1	14.0473	0.860428	0.324207	2.65395	0.00795563	0.504986
Sipa1	50.6592	0.544662	0.205221	2.65402	0.00795394	0.504986
Tagap	8.64571	1.13626	0.428074	2.65435	0.0079461	0.504986
Togaram2	24.7129	-0.765959	0.28833	-2.65654	0.00789478	0.504986
Cav2	177.291	0.348	0.131286	2.6507	0.00803259	0.507595
Slfn8	7.00377	1.34872	0.509365	2.64784	0.00810084	0.509633
Pnp	73.5408	0.410006	0.155768	2.63215	0.0084846	0.522172
Prrx2	9.75426	1.0931	0.414793	2.63529	0.00840649	0.522172
Slc15a3	8.68436	1.12315	0.42649	2.63347	0.00845165	0.522172
Tmsb4x	6688.04	0.231295	0.0877958	2.63446	0.00842703	0.522172
Ttll7	656.297	-0.323717	0.122748	-2.63724	0.00835845	0.522172
Rtkn2	65.3879	-0.544558	0.207028	-2.63036	0.0085294	0.522656
Mt1	2526.93	0.34724	0.132588	2.61895	0.00882018	0.538145
Aacs	102.594	-0.441337	0.169852	-2.59837	0.00936677	0.54284
Abcc3	11.7075	1.0035	0.384888	2.60726	0.009127	0.54284
Bmerb1	356.617	0.255908	0.0985264	2.59736	0.00939441	0.54284
Cbx7	93.5316	-0.369882	0.142347	-2.59845	0.00936447	0.54284
Ccn3	84.5246	0.485395	0.186698	2.5999	0.00932517	0.54284
Gpnmb	7.80474	1.20576	0.462832	2.60518	0.00918273	0.54284
Ikzf1	25.9992	0.683402	0.262735	2.6011	0.00929241	0.54284
Kif5c	1186.25	-0.229125	0.0880328	-2.60272	0.00924863	0.54284
Phactr4	73.4505	-0.440037	0.168597	-2.60999	0.00905447	0.54284
Pqlc2	69.2101	0.406352	0.155985	2.60506	0.0091858	0.54284
Psmb9	11.0093	1.07612	0.41432	2.59731	0.00939568	0.54284
Slc39a14	21.7965	0.66994	0.257527	2.60144	0.00928338	0.54284
Snrnp48	75.4636	-0.532257	0.204205	-2.60648	0.00914782	0.54284
Plcg2	18.6945	0.778137	0.299876	2.59486	0.00946295	0.544504
Cmtm7	22.3884	0.746829	0.288913	2.58496	0.0097391	0.555875
Gstp2	10.09	0.960316	0.371388	2.58575	0.00971686	0.555875
Gbp2	21.4822	0.8631	0.334441	2.58073	0.00985924	0.558361
Sema6a	259.413	-0.410348	0.159095	-2.57927	0.00990099	0.558361
Serping1	15.0171	0.844415	0.327299	2.57995	0.00988153	0.558361
Rbm47	10.7346	1.20224	0.466575	2.57674	0.00997376	0.560232
Asb18	5.1765	-1.48701	0.577687	-2.57408	0.0100508	0.562327
Fbxo32	101.74	-0.393387	0.153418	-2.56414	0.0103431	0.576405
Smim3	48.5679	0.561207	0.219002	2.56256	0.0103902	0.57676
Engase	19.6757	0.690267	0.270241	2.55426	0.0106413	0.588391
Rapgef4	3606.85	-0.311517	0.122064	-2.55208	0.0107083	0.589792
Il33	582.971	0.327121	0.128275	2.55016	0.0107673	0.590742
Irgm1	19.547	0.781375	0.306636	2.54822	0.0108274	0.591744
Dmrtb1	2.49474	-1.99699	0.785503	-2.5423	0.0110124	0.599543
Fbll1	24.6734	-0.66307	0.261208	-2.53848	0.0111336	0.601514
Rcor2	24.433	-0.707407	0.278565	-2.53947	0.0111021	0.601514
Fbxl21	3.46412	-1.84637	0.728885	-2.53314	0.0113046	0.606125
Flnc	21.2345	0.742328	0.292911	2.53431	0.0112669	0.606125
Ccdc28b	103.971	-0.333998	0.132104	-2.52829	0.0114619	0.610887
Ctsl	377.283	0.390315	0.154661	2.52369	0.0116132	0.610887
Gstm5	708.549	-0.291458	0.115631	-2.5206	0.0117156	0.610887
Mmp20	2.37734	-2.16251	0.856252	-2.52555	0.0115518	0.610887
Ndst1	132.928	0.32787	0.129935	2.52334	0.0116247	0.610887
Sox8	285.578	-0.332103	0.131584	-2.52388	0.0116067	0.610887
Tpp1	120.256	0.328206	0.130244	2.51993	0.0117379	0.610887
Ugt8a	798.169	-0.451739	0.179268	-2.5199	0.0117387	0.610887
Fbxo17	8.20341	-1.11082	0.441146	-2.51803	0.0118012	0.611889
Stard4	34.9451	-0.55924	0.222643	-2.51182	0.0120111	0.6205
Cdyl	306.735	-0.260292	0.103805	-2.50752	0.0121583	0.621304
Cldn1	8.90924	1.59634	0.636382	2.50846	0.0121257	0.621304
Sorcs1	33.6886	-0.567466	0.226155	-2.5092	0.0121007	0.621304
Ptch1	105.186	-0.344215	0.137751	-2.49881	0.012461	0.63448
Slamf9	7.23382	1.18669	0.475922	2.49344	0.012651	0.639555
Tgfb1	36.8888	0.713352	0.286042	2.49387	0.0126357	0.639555
F5	16.2946	1.73138	0.696238	2.48677	0.0128909	0.64936
Gdpd1	139.81	-0.309628	0.124719	-2.48259	0.013043	0.654694
Kctd12	111.213	0.611618	0.246601	2.48019	0.0131312	0.656794
Btk	4.85507	1.38129	0.558005	2.47541	0.0133082	0.660922
Glipr2	20.5695	0.743728	0.300595	2.47419	0.0133538	0.660922
Rdh5	21.9369	0.855826	0.345758	2.47522	0.0133155	0.660922
Cnnm3	48.5673	0.483289	0.195572	2.47115	0.0134678	0.661933
Itgam	38.4058	0.623285	0.252113	2.47224	0.0134268	0.661933
Trpm3	30.5217	0.864939	0.350644	2.46672	0.0136358	0.667872
Entpd2	29.0779	0.59236	0.24035	2.46457	0.0137178	0.669573
Ido1	5.00722	-1.36096	0.552974	-2.46117	0.0138484	0.673622
Capza2	657.296	0.206729	0.0840544	2.45947	0.0139141	0.674499
F3	146.976	0.354598	0.144345	2.4566	0.014026	0.675071
Serinc3	681.647	0.257761	0.104888	2.4575	0.0139908	0.675071
Zfp462	102.882	-0.335559	0.136656	-2.4555	0.0140689	0.675071
Dio2	144.078	0.380467	0.155114	2.45283	0.0141738	0.677805
Gng8	31.9849	-0.656126	0.267732	-2.45068	0.0142587	0.67957
Traf3ip3	3.76802	1.55468	0.635522	2.4463	0.0144332	0.685578
Dusp16	104.114	-0.379729	0.155439	-2.44294	0.014568	0.689343
Ubl3	795.504	-0.264698	0.108398	-2.44191	0.0146099	0.689343
Sema3b	17.2843	0.876911	0.359531	2.43904	0.0147262	0.692521
Gsdmd	19.0766	0.710552	0.291563	2.43705	0.0148077	0.694051
Hspb8	82.4992	0.400435	0.164479	2.43456	0.0149099	0.69424
Sc5d	116.785	-0.339473	0.13938	-2.4356	0.0148672	0.69424
Abl1	150.006	-0.319875	0.131546	-2.43167	0.0150295	0.697517
Aldh1b1	16.3882	0.734303	0.302224	2.42966	0.0151128	0.699091
Tmem72	17.7232	2.11219	0.870649	2.42599	0.0152666	0.703904
Gm2a	195.306	0.302375	0.124731	2.42422	0.0153415	0.705061
Dennd2a	76.0503	-0.378261	0.156404	-2.41849	0.0155851	0.713937
Col1a2	22.3227	0.650735	0.269905	2.41097	0.0159099	0.721812
Mlc1	511.221	0.307716	0.127612	2.41134	0.015894	0.721812
Tlr2	8.99305	1.14222	0.473671	2.41142	0.0158906	0.721812
Aqp1	16.4093	1.87948	0.781371	2.40536	0.0161566	0.727243
Brd1	76.1866	-0.416376	0.173214	-2.40382	0.0162249	0.727243
Kcne2	8.29194	1.4042	0.584209	2.40359	0.0162352	0.727243
Vasp	58.5516	0.390895	0.162554	2.40471	0.0161852	0.727243
Strn	344.841	-0.281037	0.117052	-2.40096	0.0163522	0.730174
Cox7b	328.407	0.244772	0.102107	2.39721	0.0165203	0.735361
H2-DMb1	9.20798	1.06912	0.446567	2.39409	0.0166617	0.737193
Reep2	141.464	0.337556	0.141066	2.3929	0.0167158	0.737193
Tmem173	18.1197	0.720921	0.30128	2.39286	0.0167177	0.737193
Scd1	545.651	-0.379057	0.15862	-2.38972	0.0168614	0.738925
Slc16a2	50.6913	0.477091	0.199558	2.39073	0.0168148	0.738925
Ttyh2	482.792	-0.37972	0.159263	-2.38423	0.0171147	0.747711
Rhobtb3	163.823	-0.330803	0.138849	-2.38246	0.0171974	0.749013
Cldn2	8.27891	1.66656	0.701788	2.37473	0.0175617	0.760508
Xylt2	31.2013	-0.536108	0.225769	-2.37458	0.0175688	0.760508
Cntf	15.9735	0.711587	0.300581	2.36737	0.0179149	0.773125
Catsperg1	3.83288	-1.49153	0.630533	-2.3655	0.0180056	0.774678
Itgb4	190.281	-0.351063	0.148554	-2.3632	0.0181179	0.77545
Rab3il1	42.1834	0.531083	0.22476	2.36289	0.0181331	0.77545
Dnajb3	7.22475	-1.03426	0.438702	-2.35755	0.0183962	0.784331
Vangl1	38.5543	-0.503559	0.213697	-2.35642	0.0184521	0.784352
Rgs5	44.3132	-0.485139	0.206057	-2.35439	0.0185531	0.786283
Robo3	5.60733	-1.1736	0.498782	-2.35293	0.0186263	0.787032
Gramd3	146.816	-0.360752	0.153504	-2.35011	0.0187678	0.789984
Slc25a45	38.6395	0.525253	0.223577	2.34932	0.0188078	0.789984
Atp5o	180.099	0.32916	0.140835	2.3372	0.0194286	0.799454
Ccl9	19.4186	0.693876	0.296233	2.34233	0.0191635	0.799454
Gpx1	291.851	0.326415	0.139442	2.34085	0.0192397	0.799454
Rbms3	14.4751	-0.728811	0.311408	-2.34037	0.0192644	0.799454
Scrib	99.7371	-0.331543	0.141845	-2.33737	0.01942	0.799454
Sh3gl3	453.69	-0.375695	0.160716	-2.33764	0.0194061	0.799454
Tbc1d5	155.678	-0.309542	0.132088	-2.34345	0.0191065	0.799454
Ick	163.223	-0.278894	0.119457	-2.33468	0.0195603	0.802538
Pak3	146.436	-0.312307	0.133851	-2.33325	0.0196352	0.803286
Apbb1ip	36.852	0.543042	0.233193	2.32872	0.0198737	0.807443
Cd86	12.6964	0.933067	0.400789	2.32808	0.019908	0.807443
Scg3	797.42	0.273368	0.117325	2.33	0.0198059	0.807443
Hk2	12.3059	0.833854	0.358893	2.32341	0.0201574	0.812898
Mgll	332.185	0.255194	0.109832	2.3235	0.0201524	0.812898
Gpi1	879.292	0.168315	0.0725748	2.3192	0.0203843	0.819716
Cyb5r3	252.947	0.313787	0.135536	2.31516	0.0206044	0.821783
Gpr183	9.30379	0.936625	0.404583	2.31504	0.0206109	0.821783
Stab1	23.7838	0.612629	0.264749	2.314	0.0206679	0.821783
Vps26c	74.7963	0.406407	0.175431	2.31662	0.0205242	0.821783
Pycard	19.4616	0.750106	0.324489	2.31165	0.0207968	0.824588
Fes	11.7551	0.873126	0.378629	2.30602	0.0211095	0.827714
Lair1	34.3022	0.535769	0.232143	2.30793	0.0210032	0.827714
Sulf1	67.3138	0.593946	0.257318	2.30822	0.0209869	0.827714
Tspan2	2382.96	-0.258439	0.112027	-2.30693	0.0210587	0.827714
Tmem63a	436.109	-0.348387	0.151157	-2.3048	0.0211776	0.828092
Pros1	52.9805	0.44928	0.195115	2.30265	0.0212988	0.830536
Agpat4	396.387	-0.287166	0.12539	-2.29018	0.0220107	0.840092
Ang	21.9988	0.753007	0.327817	2.29703	0.0216169	0.840092
Fnbp1	838.672	-0.293444	0.128014	-2.29227	0.0218899	0.840092
Glce	27.2318	-0.528893	0.231159	-2.288	0.0221373	0.840092
Kcnn2	140.381	0.381595	0.166374	2.29359	0.0218139	0.840092
P2ry6	8.28134	1.07119	0.466892	2.2943	0.0217735	0.840092
Pabpn1	1125.29	0.254603	0.111188	2.28985	0.02203	0.840092
Stat1	50.8375	0.563995	0.246394	2.289	0.0220795	0.840092
Tac2	7.25399	1.18827	0.518195	2.29309	0.0218426	0.840092
Vldlr	213.973	-0.300867	0.13139	-2.28987	0.0220286	0.840092
Fignl1	4.8698	-1.25532	0.549307	-2.28528	0.0222964	0.840319
Klhl4	143.882	-0.316199	0.138512	-2.28283	0.0224402	0.840319
Lrrc3	19.3245	0.609461	0.266858	2.28384	0.0223808	0.840319
Plcd4	79.1449	0.44652	0.195449	2.28459	0.0223368	0.840319
Tmem64	66.0689	0.368052	0.161058	2.28521	0.0223004	0.840319
Muc19	2.79795	-1.90154	0.834115	-2.27971	0.0226249	0.845
Ace	20.1869	1.38792	0.609551	2.27696	0.0227887	0.848879
Bank1	6.05587	-1.11529	0.492385	-2.26508	0.0235076	0.855816
Dap	35.0441	0.521117	0.229471	2.27095	0.0231503	0.855816
Kl	27.5627	1.79319	0.791739	2.26487	0.0235207	0.855816
S1pr3	21.4587	0.659284	0.291162	2.26432	0.0235544	0.855816
Serpinh1	43.6819	0.422626	0.186217	2.26953	0.023236	0.855816
Slc6a9	357.413	-0.319607	0.140625	-2.27276	0.0230407	0.855816
Srgap2	251.25	0.26297	0.116136	2.26434	0.0235532	0.855816
Tmem47	177.026	0.309612	0.136547	2.26744	0.0233636	0.855816
Uqcrc1	444.017	0.231873	0.102422	2.26391	0.0235795	0.855816
Wdr1	384.28	0.266955	0.117671	2.26865	0.0232894	0.855816
Clta	500.451	0.240236	0.106215	2.26178	0.0237108	0.856543
Cox7a1	27.4916	0.585725	0.259075	2.26083	0.02377	0.856543
Tubb2a	987.8	0.270715	0.119751	2.26065	0.0237811	0.856543
Fgf13	147.054	0.334867	0.148298	2.25806	0.0239417	0.858606
Kif5b	1217.04	-0.30591	0.135492	-2.25777	0.0239597	0.858606
Asap1	193.176	0.30163	0.133836	2.25374	0.0242127	0.862467
Kbtbd11	103.468	-0.369356	0.163929	-2.25314	0.0242502	0.862467
Tcn2	97.5961	0.376071	0.166863	2.25377	0.0242107	0.862467
Defb11	4.35352	1.82816	0.811979	2.25148	0.0243551	0.864024
Rbp1	63.0812	0.600292	0.267015	2.24816	0.024566	0.869328
Entpd1	45.7426	0.489627	0.21807	2.24527	0.0247506	0.869343
Eri1	42.0789	0.444448	0.197905	2.24577	0.0247189	0.869343
Phf2	108.118	-0.324484	0.144444	-2.24644	0.0246758	0.869343
Aktip	275.96	-0.245874	0.110446	-2.2262	0.0260007	0.870525
Atg16l1	102.891	-0.305987	0.136846	-2.23599	0.0253525	0.870525
Casp1	5.72548	1.08975	0.489759	2.22508	0.0260758	0.870525
Col19a1	55.7709	-0.431321	0.192817	-2.23695	0.0252898	0.870525
Dhcr24	235.819	-0.334149	0.14978	-2.23093	0.025686	0.870525
Fam53b	101.682	0.349924	0.15611	2.24152	0.0249925	0.870525
Gar1	27.0456	-0.587984	0.263706	-2.2297	0.0257674	0.870525
Gpaa1	31.6226	-0.512251	0.229567	-2.23138	0.0256559	0.870525
Grin2c	61.4058	0.38511	0.172254	2.23571	0.025371	0.870525
Ndst4	5.61953	-1.16438	0.522605	-2.22803	0.0258784	0.870525
Oxt	4.24887	1.809	0.812401	2.22673	0.0259651	0.870525
Ppm1h	105.001	0.302663	0.135237	2.23802	0.0252198	0.870525
Prr32	5.20341	1.68358	0.75639	2.22581	0.0260272	0.870525
Prss22	4.54396	-1.26468	0.566581	-2.23212	0.0256069	0.870525
Ptprj	162.807	0.283117	0.126971	2.22978	0.0257623	0.870525
Rgl3	6.94947	1.08554	0.485842	2.23436	0.0254597	0.870525
Sh3d19	99.9788	-0.325653	0.146317	-2.22567	0.0260363	0.870525
Slc39a12	98.3736	0.36108	0.161643	2.23381	0.0254957	0.870525
Snx30	84.1633	-0.422392	0.188369	-2.24237	0.0249376	0.870525
Tnfrsf22	10.4554	-0.81263	0.364273	-2.23083	0.0256924	0.870525
Zfp664	430.475	-0.26124	0.116773	-2.23716	0.0252761	0.870525
Slc22a23	255.783	-0.282597	0.127226	-2.22122	0.0263364	0.875097
Tagln3	618.495	0.178894	0.0805373	2.22126	0.0263335	0.875097
Zfp703	97.0009	0.376911	0.170104	2.21577	0.0267075	0.885351
Arf2	50.8414	0.390212	0.17624	2.2141	0.026822	0.88707
Irf5	23.3164	0.663949	0.300136	2.21216	0.0269557	0.889412
Hjurp	86.4944	-0.319447	0.144686	-2.20786	0.0272543	0.897173
Ptprd	591.389	-0.355603	0.161147	-2.2067	0.0273348	0.897736
Ifngr2	104.323	0.330493	0.149858	2.20538	0.0274275	0.898696
Atp5b	1262.32	0.281405	0.127924	2.19978	0.0278226	0.90229
Mrrf	57.027	0.386648	0.175715	2.20043	0.0277763	0.90229
Myo1b	32.4812	-0.49145	0.223216	-2.20168	0.0276881	0.90229
Pacsin2	31.5326	0.58275	0.26497	2.19931	0.0278559	0.90229
Rack1	769.135	0.194863	0.0885425	2.20079	0.0277511	0.90229
Col6a2	14.5617	0.715031	0.325429	2.1972	0.0280062	0.905086
Arhgap25	28.928	0.685678	0.312789	2.19214	0.0283694	0.909352
Arhgap9	7.7188	1.01286	0.462524	2.18986	0.0285341	0.909352
Dock8	16.4879	0.806755	0.368529	2.18912	0.0285879	0.909352
Fam49a	241.996	0.275477	0.12567	2.19207	0.0283745	0.909352
Kcnk6	12.0273	0.809651	0.369687	2.1901	0.0285172	0.909352
Nipsnap2	203.803	-0.242261	0.110429	-2.19382	0.0282481	0.909352
Slc13a4	10.0808	1.20206	0.548642	2.19097	0.0284539	0.909352
Id3	222.629	0.324951	0.148576	2.1871	0.0287352	0.911987
Rab32	7.43852	1.03119	0.471913	2.18512	0.0288799	0.914529
Eif4b	515.317	0.188005	0.0860992	2.18359	0.0289924	0.915484
Wwtr1	74.1736	0.425486	0.194913	2.18295	0.0290394	0.915484
Bche	55.0137	-0.465327	0.214524	-2.16911	0.0300744	0.916256
Cflar	80.0704	0.348098	0.159889	2.17713	0.029471	0.916256
Dhrs3	26.7196	0.507409	0.23375	2.17073	0.0299516	0.916256
Ebf1	12.8	0.72581	0.333144	2.17867	0.0293565	0.916256
Evi2a	408.549	-0.402992	0.184898	-2.17954	0.0292916	0.916256
H2-DMa	23.0392	0.613326	0.281386	2.17966	0.0292828	0.916256
Idh3g	239.08	0.232147	0.107013	2.16934	0.0300569	0.916256
Lipo3	5.99549	-1.07901	0.496732	-2.17222	0.0298389	0.916256
Msn	57.5524	0.415202	0.191445	2.16878	0.0300996	0.916256
Pirb	4.09145	1.28623	0.591927	2.17295	0.0297838	0.916256
Plag1	16.3038	-0.671828	0.30969	-2.16936	0.0300555	0.916256
Podxl2	122.009	0.294291	0.135125	2.17791	0.0294124	0.916256
S100a1	564.946	0.25175	0.115907	2.172	0.029856	0.916256
Spp1	19.9967	0.961587	0.442645	2.17237	0.029828	0.916256
Tmem98	283.21	-0.319638	0.146527	-2.18143	0.0291516	0.916256
Tssk3	2.36435	-1.77797	0.817468	-2.17497	0.029632	0.916256
Emb	51.5286	0.658989	0.304334	2.16535	0.0303611	0.922234
Haus2	46.7497	-0.464937	0.214912	-2.16338	0.0305122	0.924839
Hook2	20.8039	0.59342	0.274415	2.16249	0.0305802	0.92492
Doc2g	9.80259	-0.874003	0.404754	-2.15934	0.0308236	0.930293
Cryba4	4.59515	1.23928	0.576766	2.14867	0.0316609	0.941999
Dtwd1	27.967	0.528966	0.246225	2.14831	0.0316895	0.941999
Fblim1	7.00999	1.05932	0.491981	2.15317	0.0313055	0.941999
Gjc3	558.001	-0.283414	0.131759	-2.15099	0.0314768	0.941999
Igfbp2	65.2761	1.08138	0.502964	2.15001	0.0315547	0.941999
Pald1	25.036	0.610579	0.283816	2.15132	0.0314511	0.941999
Pkib	12.712	0.711028	0.331077	2.14762	0.0317438	0.941999
Prcp	35.3213	0.492754	0.229373	2.14826	0.031693	0.941999
Foxe1	3.37745	-1.58995	0.741962	-2.1429	0.0321208	0.945345
Gal3st1	167.585	-0.361958	0.168842	-2.14377	0.0320516	0.945345
Irf9	43.6885	0.456867	0.213259	2.14231	0.0321684	0.945345
Smtnl2	21.0288	-0.598655	0.279479	-2.14204	0.0321905	0.945345
Tmem86a	31.7347	0.494285	0.230544	2.144	0.0320333	0.945345
Slc35e3	66.1635	-0.363087	0.1696	-2.14084	0.0322867	0.946207
Smim38	3.60653	-1.38237	0.646038	-2.13976	0.0323739	0.946525
Zscan12	24.9158	-0.550709	0.257454	-2.13905	0.0324313	0.946525
Abca4	7.69225	1.32442	0.620342	2.13498	0.0327627	0.954232
Igf1	10.4728	0.839458	0.393403	2.13384	0.032856	0.954984
Kcnq3	127.864	0.346259	0.162375	2.13247	0.0329685	0.955825
Lims2	103.762	-0.370548	0.173816	-2.13184	0.03302	0.955825
H2-T24	8.39254	0.904722	0.425115	2.12818	0.033322	0.962597
Xlr	4.90477	1.19349	0.561207	2.12665	0.0334495	0.964312
Pnkd	252.113	-0.215058	0.101196	-2.12517	0.0335726	0.965895
Parvg	16.5939	0.643121	0.302903	2.12319	0.0337378	0.96868
Cd151	77.7641	0.320626	0.151074	2.12231	0.0338117	0.968835
Zfp280c	172.931	-0.262396	0.123859	-2.1185	0.0341326	0.976055
Nkd2	3.88505	-1.41061	0.666126	-2.11764	0.0342058	0.976175
Slc1a2	3901.44	0.258662	0.122205	2.11662	0.0342917	0.976659
Cfh	48.7839	0.488092	0.23111	2.11195	0.0346908	0.982097
Srgn	19.0557	0.631748	0.299106	2.11212	0.034676	0.982097
Ttr	7333.64	2.03239	0.962103	2.11245	0.0346481	0.982097
Ankrd13a	455.14	0.266494	0.126343	2.1093	0.034919	0.982821
B930094E09Rik	2.46651	-1.81741	0.861647	-2.10923	0.0349247	0.982821
Lpar1	207.336	-0.436562	0.20697	-2.1093	0.034919	0.982821
Rnase4	91.4301	0.334839	0.158868	2.10766	0.0350605	0.983917
Vmp1	448.356	-0.356364	0.169119	-2.10717	0.0351026	0.983917
Acbd4	38.0719	0.442607	0.210194	2.1057	0.0352301	0.985538
1810058I24Rik	64.3761	0.367451	0.175309	2.09602	0.0360806	0.98778
Ak7	53.3358	-0.663323	0.315556	-2.10208	0.0355466	0.98778
Coasy	47.7058	0.395672	0.188681	2.09704	0.0359897	0.98778
Elovl1	200.396	-0.30568	0.145891	-2.09526	0.0361476	0.98778
Exosc10	84.8588	-0.304899	0.145416	-2.09675	0.0360161	0.98778
Gjb6	127.484	0.319867	0.152472	2.09787	0.0359167	0.98778
Golm1	51.9151	0.363499	0.173153	2.0993	0.0357908	0.98778
Lmbr1l	20.1351	-0.577862	0.275143	-2.10022	0.0357093	0.98778
Pdia3	375.27	0.239574	0.1139	2.10338	0.0354329	0.98778
Pebp1	213.73	0.307802	0.146755	2.09739	0.0359587	0.98778
Rbm19	26.7777	-0.49622	0.236658	-2.09678	0.0360132	0.98778
Samsn1	9.02381	1.01278	0.483138	2.09626	0.036059	0.98778
Agbl2	12.0587	-0.692498	0.331821	-2.08696	0.0368918	0.991051
Dlg3	108.364	0.263349	0.126123	2.08803	0.0367947	0.991051
Elk3	18.8888	0.568089	0.271814	2.09	0.0366182	0.991051
Etaa1	14.3778	-0.768449	0.367603	-2.09043	0.0365792	0.991051
Hbq1a	4.05469	1.3498	0.645567	2.09088	0.0365391	0.991051
Mfng	18.575	0.594354	0.284592	2.08844	0.0367582	0.991051
P2ry12	143.335	0.324855	0.155261	2.09231	0.0364105	0.991051
Slc35g3	3.3441	-1.39385	0.666961	-2.08985	0.0366313	0.991051
Tulp4	680.487	0.255109	0.122243	2.0869	0.0368975	0.991051
Astn2	63.5263	-0.347384	0.167121	-2.07864	0.0376506	0.994869
Cenpm	8.32935	-0.855193	0.410889	-2.08132	0.0374042	0.994869
Ctnna3	93.7034	-0.449485	0.216159	-2.07941	0.0375795	0.994869
Gjb2	16.6073	0.66921	0.321632	2.08067	0.0374641	0.994869
Mog	2236.71	-0.250354	0.120422	-2.07897	0.03762	0.994869
Pxdn	133.855	0.354517	0.170111	2.08403	0.0371573	0.994869
Slc16a6	25.4982	0.519091	0.249156	2.0834	0.0372147	0.994869
Slc9a3r1	187.909	0.366486	0.176331	2.0784	0.0376722	0.994869
Zfp759	15.0735	-0.653267	0.313797	-2.08181	0.0373596	0.994869
Aebp1	46.2753	0.475727	0.229649	2.07154	0.0383081	0.996243
Cdk2ap1	78.7739	-0.353229	0.170744	-2.06876	0.0385688	0.996243
Cers4	68.4275	0.344601	0.166453	2.07026	0.0384277	0.996243
Haus6	38.1533	-0.424044	0.204952	-2.06899	0.0385467	0.996243
Hdgfl3	461.495	-0.201274	0.0971401	-2.07199	0.038266	0.996243
Hes5	29.9835	-0.498051	0.239815	-2.07682	0.0378185	0.996243
Ifi27	138.865	0.309649	0.149496	2.07128	0.0383323	0.996243
Nfe2l2	134.483	0.348548	0.168161	2.07271	0.0381996	0.996243
Paf1	97.0186	-0.274095	0.132484	-2.0689	0.0385555	0.996243
Rabl2	97.1564	-0.313793	0.15133	-2.07357	0.038119	0.996243
Tmem51	9.47333	-0.83632	0.404232	-2.06891	0.0385544	0.996243
Tspo	35.9218	0.497038	0.239513	2.0752	0.0379677	0.996243
Med11	23.6171	0.507059	0.245411	2.06616	0.0388129	0.999583
Numbl	93.7796	0.3157	0.152816	2.06588	0.0388393	0.999583
March1	7.76715	-0.252588	0.507684	-0.49753	0.618815	0.999965
Marc1	77.5607	0.127837	0.15291	0.836032	0.403137	0.999965
March2	114.194	0.130306	0.142875	0.912026	0.361755	0.999965
Marc2	84.4144	-0.0879295	0.146885	-0.598629	0.54942	0.999965
March3	4.67694	-0.24261	0.58642	-0.413714	0.679084	0.999965
March4	19.714	-0.0284535	0.273617	-0.10399	0.917177	0.999965
March5	27.9807	-0.129275	0.234166	-0.552064	0.580904	0.999965
March6	258.105	-0.0482165	0.115803	-0.416366	0.677142	0.999965
March7	105.289	0.0540097	0.161792	0.333822	0.738514	0.999965
March8	412.479	-0.209004	0.167866	-1.24506	0.213108	0.999965
March9	42.3993	0.0540877	0.200554	0.269691	0.787398	0.999965
March10	4.64177	0.157084	0.58172	0.270034	0.787134	0.999965
March11	18.907	-0.245004	0.2807	-0.872832	0.382754	0.999965
Sept1	13.2599	0.227045	0.338206	0.671321	0.502016	0.999965
Sept2	484.552	0.0194666	0.14255	0.136559	0.891379	0.999965
Sept3	384.007	0.0714825	0.122039	0.585733	0.558055	0.999965
Sept4	3155.58	-0.119069	0.112892	-1.05472	0.291553	0.999965
Sept5	700.045	-0.0633723	0.0937594	-0.675903	0.499102	0.999965
Sept7	1381.35	-0.219128	0.124899	-1.75444	0.0793545	0.999965
Sept8	953.703	0.0927165	0.12389	0.748377	0.454233	0.999965
Sept9	55.4847	0.273484	0.205186	1.33286	0.182577	0.999965
Sept10	56.4499	0.184563	0.186409	0.990096	0.322127	0.999965
Sept11	265.769	0.150814	0.110692	1.36246	0.173052	0.999965
0610009B22Rik	6.29736	0.135219	0.470038	0.287676	0.773595	0.999965
0610010F05Rik	87.4689	-0.147392	0.149101	-0.988537	0.32289	0.999965
0610010K14Rik	75.8268	0.0399951	0.157205	0.254413	0.799177	0.999965
0610012G03Rik	137.051	0.12748	0.141284	0.902299	0.366898	0.999965
0610030E20Rik	42.6714	-0.159282	0.192219	-0.828648	0.407303	0.999965
0610040J01Rik	13.3584	0.547919	0.331529	1.6527	0.098391	0.999965
1110008P14Rik	310.696	0.200482	0.110582	1.81297	0.0698357	0.999965
1110017D15Rik	2.98081	0.260438	0.673806	0.386518	0.699113	0.999965
1110032A03Rik	87.4913	-0.0503881	0.159567	-0.31578	0.75217	0.999965
1110032F04Rik	29.2465	0.177869	0.270044	0.658666	0.51011	0.999965
1110038F14Rik	56.8095	-0.077235	0.203413	-0.379695	0.704172	0.999965
1110051M20Rik	149.577	0.1038	0.125667	0.825994	0.408808	0.999965
1110059E24Rik	32.5638	-0.200195	0.246505	-0.812133	0.416715	0.999965
1110059G10Rik	50.04	0.0300143	0.178738	0.167924	0.866643	0.999965
1110065P20Rik	174.82	-0.198424	0.137586	-1.44217	0.149253	0.999965
1190005I06Rik	106.552	0.112669	0.135762	0.829905	0.406592	0.999965
1500009C09Rik	163.88	0.112098	0.126879	0.883508	0.376962	0.999965
1500011B03Rik	117.606	-0.193129	0.145842	-1.32423	0.185427	0.999965
1600002K03Rik	8.96684	-0.114163	0.404246	-0.28241	0.777629	0.999965
1600012H06Rik	47.0411	0.0736413	0.190656	0.386251	0.699311	0.999965
1600014C10Rik	33.8423	-0.00455576	0.223257	-0.0204059	0.98372	0.999965
1600014C23Rik	2.5747	-0.178771	0.69392	-0.257624	0.796697	0.999965
1700001C02Rik	18.0365	-0.0117912	0.412102	-0.0286123	0.977174	0.999965
1700001F09Rik	3.98475	-0.549468	0.62785	-0.875158	0.381488	0.999965
1700001L19Rik	34.8414	-0.0933395	0.218246	-0.427679	0.668884	0.999965
1700001O22Rik	8.50583	-0.199165	0.405696	-0.490922	0.623482	0.999965
1700001P01Rik	5.94498	-0.289886	0.53751	-0.539314	0.58967	0.999965
1700003E16Rik	31.0818	-0.142948	0.238289	-0.599894	0.548577	0.999965
1700003F12Rik	4.63838	-0.570742	0.602988	-0.946523	0.343882	0.999965
1700007K13Rik	73.6188	-0.100024	0.419934	-0.238191	0.811733	0.999965
1700008O03Rik	6.67191	-0.393429	0.525721	-0.74836	0.454243	0.999965
1700010B08Rik	2.38606	-0.750578	0.769209	-0.975779	0.329174	0.999965
1700010I14Rik	4.98476	-0.602509	0.56697	-1.06268	0.287926	0.999965
1700012B09Rik	27.4511	-0.321424	0.399521	-0.804523	0.421095	0.999965
1700013F07Rik	23.8844	0.00664416	0.316682	0.0209805	0.983261	0.999965
1700016K19Rik	29.6218	-0.120315	0.376169	-0.319843	0.749088	0.999965
1700017B05Rik	5.67168	0.952637	0.52114	1.82799	0.0675516	0.999965
1700019A02Rik	5.37926	-0.388623	0.533437	-0.728527	0.466291	0.999965
1700019D03Rik	39.8137	-0.0360565	0.207415	-0.173838	0.861993	0.999965
1700020D05Rik	34.1399	-0.206994	0.23371	-0.885688	0.375786	0.999965
1700020L24Rik	2.67548	-0.409915	0.748005	-0.548011	0.583684	0.999965
1700021F05Rik	82.686	0.0931776	0.147692	0.630893	0.52811	0.999965
1700024B05Rik	33.0859	-0.449678	0.232713	-1.93233	0.0533193	0.999965
1700024G13Rik	18.0682	-0.777071	0.416934	-1.86378	0.0623531	0.999965
1700025G04Rik	112.299	0.114996	0.162746	0.706597	0.479817	0.999965
1700028J19Rik	2.41132	-0.589251	0.755071	-0.780391	0.435161	0.999965
1700028K03Rik	4.45194	-0.363486	0.540086	-0.673015	0.500938	0.999965
1700028P14Rik	23.7456	-0.303392	0.348069	-0.871642	0.383404	0.999965
1700029J07Rik	36.1944	-0.041614	0.250318	-0.166245	0.867964	0.999965
1700030J22Rik	13.2795	0.0161101	0.336526	0.0478717	0.961819	0.999965
1700030K09Rik	33.5524	-0.0672678	0.207323	-0.32446	0.74559	0.999965
1700037C18Rik	14.8921	-0.131695	0.299827	-0.439236	0.66049	0.999965
1700037H04Rik	71.9813	-0.1317	0.173366	-0.759666	0.447454	0.999965
1700056E22Rik	2.35226	-0.53636	0.776028	-0.691161	0.489465	0.999965
1700064H15Rik	4.29137	-0.698666	0.58977	-1.18464	0.236159	0.999965
1700066M21Rik	23.2072	-0.00152329	0.2804	-0.00543256	0.995665	0.999965
1700067K01Rik	4.66779	-1.13403	0.567389	-1.99869	0.0456423	0.999965
1700086D15Rik	9.55835	0.232172	0.45743	0.507558	0.611763	0.999965
1700088E04Rik	49.5699	-0.205557	0.284654	-0.722129	0.470215	0.999965
1700092M07Rik	4.63127	-0.0871384	0.55561	-0.156834	0.875376	0.999965
1700093K21Rik	3.26159	-0.326753	0.757531	-0.431339	0.666222	0.999965
1700094D03Rik	142.001	-0.128947	0.369794	-0.348699	0.727316	0.999965
1700102P08Rik	5.11658	-0.091134	0.517952	-0.175951	0.860333	0.999965
1700109H08Rik	35.4785	-0.0912454	0.206307	-0.442281	0.658286	0.999965
1700123O20Rik	51.4038	-0.133755	0.184767	-0.723913	0.469119	0.999965
1810009A15Rik	45.837	0.051545	0.189968	0.271335	0.786134	0.999965
1810010H24Rik	17.8433	-0.198776	0.348693	-0.57006	0.568637	0.999965
1810020O05Rik	11.1511	0.12266	0.438391	0.279797	0.779633	0.999965
1810024B03Rik	3.97498	0.338567	0.634727	0.533407	0.593752	0.999965
1810030O07Rik	77.6397	-0.0835522	0.151867	-0.550165	0.582206	0.999965
1810037I17Rik	200.255	0.070401	0.14951	0.470878	0.637728	0.999965
1810049J17Rik	3.50936	-0.831989	0.656131	-1.26802	0.20479	0.999965
1810055G02Rik	45.7362	0.0494125	0.187088	0.264114	0.791692	0.999965
1810062G17Rik	3.70175	-0.148572	0.61917	-0.239953	0.810367	0.999965
2010109A12Rik	2.59304	0.098751	0.759812	0.129968	0.896592	0.999965
2010300C02Rik	266.561	0.116054	0.134433	0.863288	0.387979	0.999965
2010315B03Rik	25.3536	0.0904193	0.248599	0.363715	0.716071	0.999965
2210011C24Rik	9.64178	0.300385	0.409919	0.732791	0.463686	0.999965
2210016F16Rik	34.0615	0.438261	0.218313	2.00748	0.0446981	0.999965
2210016L21Rik	134.376	0.0393229	0.193944	0.202754	0.839327	0.999965
2210408I21Rik	66.3643	0.000611878	0.157271	0.00389061	0.996896	0.999965
2300009A05Rik	58.3131	-0.0125557	0.181998	-0.0689884	0.944999	0.999965
2310009A05Rik	47.5593	0.23865	0.192258	1.2413	0.214494	0.999965
2310011J03Rik	55.5512	-0.00783731	0.195963	-0.0399939	0.968098	0.999965
2310022A10Rik	50.5816	-0.172418	0.180537	-0.955028	0.339564	0.999965
2310022B05Rik	298.408	-0.124809	0.113234	-1.10222	0.270368	0.999965
2310030G06Rik	3.4134	-0.942892	0.609472	-1.54706	0.121848	0.999965
2310033P09Rik	32.6971	0.0670524	0.242885	0.276066	0.782497	0.999965
2310034G01Rik	3.74155	-0.818206	0.61519	-1.33	0.183517	0.999965
2310039H08Rik	16.5292	0.160628	0.329351	0.487712	0.625754	0.999965
2310057M21Rik	42.4642	-0.169697	0.192072	-0.883503	0.376964	0.999965
2310061I04Rik	98.8035	0.0709886	0.147989	0.479687	0.63145	0.999965
2410002F23Rik	145.236	-0.0362614	0.145145	-0.249829	0.80272	0.999965
2410004B18Rik	104.067	-0.058478	0.139278	-0.419865	0.674584	0.999965
2410004P03Rik	56.4747	0.243249	0.489427	0.497008	0.619183	0.999965
2410131K14Rik	23.387	0.136285	0.274689	0.496145	0.619792	0.999965
2510002D24Rik	54.8246	-0.238821	0.165367	-1.44419	0.148687	0.999965
2510009E07Rik	19.2222	-0.229251	0.286006	-0.801561	0.422807	0.999965
2510039O18Rik	97.9033	0.0775365	0.176243	0.439941	0.65998	0.999965
2610001J05Rik	138.084	0.0197717	0.140546	0.140678	0.888125	0.999965
2610002M06Rik	79.3597	0.135767	0.157077	0.864336	0.387404	0.999965
2610008E11Rik	39.0037	-0.347282	0.209312	-1.65916	0.0970829	0.999965
2610021A01Rik	48.6788	-0.166944	0.204219	-0.817474	0.413658	0.999965
2610301B20Rik	116.171	0.0364096	0.159624	0.228095	0.819572	0.999965
2610318N02Rik	3.24481	0.505273	0.695247	0.726753	0.467377	0.999965
2610507B11Rik	268.937	0.0518444	0.1227	0.42253	0.672638	0.999965
2700049A03Rik	18.2306	-0.271626	0.277331	-0.979427	0.327369	0.999965
2700081O15Rik	46.9966	0.392333	0.203744	1.92562	0.0541518	0.999965
2700097O09Rik	32.1409	-0.27899	0.225111	-1.23934	0.215218	0.999965
2810004N23Rik	54.0689	-0.0271136	0.173443	-0.156326	0.875776	0.999965
2810006K23Rik	24.8558	0.166805	0.251005	0.664547	0.50634	0.999965
2810021J22Rik	15.6903	0.0225058	0.327509	0.068718	0.945214	0.999965
2810408A11Rik	2.38522	-0.968839	0.757914	-1.2783	0.201145	0.999965
2810459M11Rik	52.8094	0.166309	0.202861	0.819815	0.412322	0.999965
2900026A02Rik	50.8042	-0.0402485	0.215616	-0.186668	0.851921	0.999965
3110001I22Rik	5.76517	0.0937552	0.511723	0.183215	0.85463	0.999965
3110009E18Rik	20.5479	0.02732	0.264289	0.103372	0.917668	0.999965
3110021N24Rik	4.5119	0.379099	0.566086	0.669684	0.50306	0.999965
3110040N11Rik	31.7801	-0.0967079	0.227205	-0.425642	0.670369	0.999965
3110082I17Rik	34.3017	-0.00355099	0.22584	-0.0157235	0.987455	0.999965
3110082J24Rik	6.07202	0.276566	0.470934	0.58727	0.557022	0.999965
3300002I08Rik	32.9656	-0.0145005	0.218084	-0.0664906	0.946987	0.999965
3830406C13Rik	85.9025	-0.106299	0.140125	-0.7586	0.448092	0.999965
4430402I18Rik	14.77	0.130171	0.325359	0.400084	0.689095	0.999965
4833420G17Rik	127.599	-0.108799	0.126695	-0.858748	0.390479	0.999965
4833427G06Rik	16.9747	0.00655737	0.452068	0.0145053	0.988427	0.999965
4833439L19Rik	205.072	0.00729816	0.110864	0.0658296	0.947513	0.999965
4921536K21Rik	7.94032	-0.170302	0.473848	-0.359403	0.719294	0.999965
4930402H24Rik	346.925	-0.1852	0.14335	-1.29194	0.196378	0.999965
4930404N11Rik	3.63302	0.83342	0.659985	1.26279	0.206666	0.999965
4930415O20Rik	2.35634	-0.192202	0.844618	-0.22756	0.819988	0.999965
4930430F08Rik	78.1851	0.0719771	0.159754	0.450549	0.652315	0.999965
4930432K21Rik	3.16581	0.153896	0.70308	0.218888	0.826737	0.999965
4930444P10Rik	2.62324	-1.33879	0.724865	-1.84695	0.0647541	0.999965
4930447C04Rik	7.88271	0.287179	0.43809	0.655525	0.51213	0.999965
4930449I24Rik	4.85225	-1.04247	0.547854	-1.90282	0.0570637	0.999965
4930452B06Rik	8.3365	-0.653594	0.412485	-1.58453	0.113073	0.999965
4930453N24Rik	75.5552	-0.0836934	0.155418	-0.538505	0.590229	0.999965
4930503L19Rik	24.1663	-0.245297	0.261208	-0.939088	0.347686	0.999965
4930505A04Rik	5.70536	0.040762	0.501046	0.0813539	0.935161	0.999965
4930523C07Rik	5.91038	0.261042	0.519674	0.502318	0.615444	0.999965
4930544D05Rik	3.08387	-0.447294	0.657917	-0.679864	0.49659	0.999965
4930550C14Rik	3.76372	-0.996248	0.613857	-1.62293	0.104604	0.999965
4930556J24Rik	7.4788	-0.249554	0.431721	-0.578044	0.563234	0.999965
4930558K02Rik	3.86512	-0.41241	0.623836	-0.661087	0.508557	0.999965
4930563M21Rik	2.37007	-1.05346	0.8752	-1.20368	0.228712	0.999965
4930564D02Rik	2.82646	-0.574907	0.723562	-0.794551	0.426875	0.999965
4930578G10Rik	14.8843	-0.212756	0.343712	-0.618996	0.535919	0.999965
4930579G24Rik	12.4247	-0.314312	0.346885	-0.906099	0.364883	0.999965
4931406B18Rik	2.5718	-0.705126	0.726018	-0.971223	0.331437	0.999965
4931406C07Rik	33.8922	0.0277647	0.209854	0.132305	0.894743	0.999965
4931406P16Rik	169.105	-0.182816	0.137699	-1.32765	0.184294	0.999965
4931414P19Rik	16.445	-0.202514	0.292991	-0.691195	0.489443	0.999965
4931428F04Rik	30.0234	-0.137589	0.217281	-0.633231	0.526583	0.999965
4931428L18Rik	2.36741	0.463529	0.826917	0.560551	0.575103	0.999965
4932438A13Rik	184.486	-0.0958077	0.111856	-0.85653	0.391705	0.999965
4932438H23Rik	13.3614	-0.085848	0.376573	-0.227972	0.819668	0.999965
4933402N22Rik	4.56334	-0.202348	0.605008	-0.334455	0.738036	0.999965
4933405O20Rik	2.55265	-1.11869	0.816864	-1.36949	0.170846	0.999965
4933407L21Rik	16.5612	-0.133528	0.312708	-0.427005	0.669376	0.999965
4933408B17Rik	7.14909	0.0858249	0.43777	0.19605	0.844571	0.999965
4933411K16Rik	2.43892	-1.49223	0.79078	-1.88703	0.0591563	0.999965
4933427D14Rik	2.86217	-0.589851	0.734271	-0.803314	0.421793	0.999965
4933430I17Rik	5.28576	-1.13691	0.62331	-1.82398	0.0681552	0.999965
4933434E20Rik	208.721	-0.0756455	0.112259	-0.673846	0.500409	0.999965
5031439G07Rik	676.099	-0.198694	0.11004	-1.80565	0.0709734	0.999965
5330417C22Rik	26.7269	-0.151593	0.293185	-0.517058	0.605116	0.999965
5430403G16Rik	6.3068	-0.158037	0.456075	-0.346516	0.728955	0.999965
5430419D17Rik	3.7417	0.642992	0.640108	1.0045	0.315136	0.999965
5430427O19Rik	4.85413	0.58018	0.524402	1.10637	0.268568	0.999965
5730409E04Rik	137.256	-0.0296246	0.131705	-0.224932	0.822032	0.999965
5730455P16Rik	84.6486	0.0993171	0.154298	0.643671	0.519789	0.999965
5730480H06Rik	25.9448	-0.259605	0.244569	-1.06148	0.288472	0.999965
5730522E02Rik	4.98599	-0.41504	0.549171	-0.755757	0.449795	0.999965
6030458C11Rik	39.5781	0.152421	0.191965	0.794001	0.427195	0.999965
6330403K07Rik	213.096	-0.0712865	0.16611	-0.429152	0.667813	0.999965
6330409D20Rik	5.6086	-0.584863	0.507062	-1.15343	0.248732	0.999965
6430531B16Rik	3.84768	-0.0405325	0.704821	-0.0575075	0.954141	0.999965
6430548M08Rik	131.945	0.063949	0.151689	0.42158	0.673332	0.999965
6430550D23Rik	6.0175	-0.520672	0.46563	-1.11821	0.263477	0.999965
6820408C15Rik	28.8903	-0.228812	0.349862	-0.654006	0.513108	0.999965
8030462N17Rik	28.1386	-0.333368	0.232825	-1.43184	0.15219	0.999965
9030025P20Rik	26.4193	0.274899	0.270801	1.01513	0.310042	0.999965
9130008F23Rik	2.65138	0.0208173	0.75213	0.0276778	0.977919	0.999965
9130019O22Rik	15.0694	-0.109414	0.330001	-0.331556	0.740225	0.999965
9130023H24Rik	10.4577	-0.0758	0.362267	-0.209238	0.834263	0.999965
9130401M01Rik	41.6646	-0.02142	0.213082	-0.100525	0.919928	0.999965
9330159F19Rik	171.203	-0.0685813	0.150414	-0.45595	0.648426	0.999965
9330182L06Rik	65.4928	-0.111733	0.161743	-0.690806	0.489688	0.999965
9430015G10Rik	33.1332	-0.0352928	0.209548	-0.168424	0.86625	0.999965
9430038I01Rik	4.36556	-0.304796	0.593408	-0.513636	0.607507	0.999965
9530068E07Rik	182.003	-0.0588878	0.13276	-0.443565	0.657357	0.999965
9530077C05Rik	22.4464	-0.184997	0.246809	-0.749554	0.453523	0.999965
9930012K11Rik	3.3055	-0.747504	0.681919	-1.09618	0.273001	0.999965
9930021J03Rik	68.7586	-0.188614	0.168768	-1.11759	0.263741	0.999965
9930104L06Rik	20.209	0.11448	0.278674	0.410803	0.681217	0.999965
A030005L19Rik	5.95755	0.00826394	0.46789	0.0176621	0.985908	0.999965
A130010J15Rik	11.0524	-0.496201	0.390845	-1.26956	0.204241	0.999965
A330070K13Rik	3.14538	-0.580661	0.795321	-0.730096	0.465331	0.999965
A3galt2	3.35683	-0.515027	0.63536	-0.810607	0.417592	0.999965
A430005L14Rik	27.5129	0.110478	0.245226	0.450514	0.65234	0.999965
A4galt	3.06	-0.0646562	0.640804	-0.100899	0.919631	0.999965
A530084C06Rik	3.29028	-0.39485	0.699858	-0.564186	0.572627	0.999965
A630001G21Rik	6.33397	0.405602	0.496255	0.817325	0.413743	0.999965
A730071L15Rik	3.34716	0.919634	0.639549	1.43794	0.15045	0.999965
A830005F24Rik	3.49071	0.0589472	0.638665	0.0922976	0.926462	0.999965
A830018L16Rik	44.0924	0.0885604	0.318113	0.278393	0.780711	0.999965
A830031A19Rik	3.95764	0.232889	0.662732	0.351407	0.725283	0.999965
A930002H24Rik	5.6448	-0.740132	0.517709	-1.42963	0.152823	0.999965
A930003A15Rik	7.42428	-0.418323	0.433307	-0.965421	0.334334	0.999965
A930004D18Rik	5.29288	0.188728	0.512171	0.368485	0.712511	0.999965
A930017K11Rik	22.2563	0.113695	0.275625	0.4125	0.679973	0.999965
A930018P22Rik	2.68425	-0.468141	0.741424	-0.631407	0.527774	0.999965
A930033H14Rik	4.7331	-0.177543	0.58888	-0.301492	0.763039	0.999965
AA986860	16.8485	-0.0898219	0.305846	-0.293684	0.768999	0.999965
Aaas	15.1608	-0.510639	0.299828	-1.7031	0.0885487	0.999965
Aagab	86.7929	0.160378	0.145085	1.10541	0.268982	0.999965
Aak1	167.753	0.0989603	0.171723	0.576278	0.564427	0.999965
Aamdc	257.652	-0.0363905	0.117253	-0.31036	0.756287	0.999965
Aamp	370.542	-0.0548697	0.0970054	-0.565636	0.571641	0.999965
Aar2	50.1117	-0.220444	0.193774	-1.13763	0.255273	0.999965
Aard	6.72808	0.118036	0.435388	0.271104	0.786311	0.999965
Aars	158.157	0.0280926	0.129193	0.217446	0.827861	0.999965
Aars2	53.6727	-0.0438473	0.175328	-0.250087	0.80252	0.999965
Aarsd1	131.74	0.00593024	0.146146	0.0405776	0.967633	0.999965
Aasdh	26.6737	0.037872	0.242879	0.155929	0.876089	0.999965
Aasdhppt	30.4094	-0.245639	0.256016	-0.959469	0.337323	0.999965
Aass	13.5907	0.475457	0.359367	1.32304	0.185822	0.999965
Aatf	25.9852	-0.099962	0.236823	-0.422095	0.672955	0.999965
Aatk	1151.12	-0.176804	0.113062	-1.56378	0.117868	0.999965
Abat	218.858	-0.029799	0.137268	-0.217087	0.82814	0.999965
Abca17	2.47195	-0.0859178	0.721487	-0.119084	0.905209	0.999965
Abca2	514.072	-0.0956082	0.163377	-0.585198	0.558414	0.999965
Abca3	93.5424	0.0324663	0.160458	0.202335	0.839655	0.999965
Abca5	63.1492	-0.267335	0.184531	-1.44873	0.147414	0.999965
Abca6	10.7011	0.274499	0.407243	0.674042	0.500285	0.999965
Abca7	37.3709	-0.151059	0.19649	-0.768784	0.442021	0.999965
Abca8a	20.5376	0.0200121	0.277361	0.0721519	0.942481	0.999965
Abca8b	39.234	-0.1049	0.207048	-0.506645	0.612404	0.999965
Abcb10	132.065	-0.151791	0.133329	-1.13847	0.254926	0.999965
Abcb1a	23.0077	-0.237972	0.303379	-0.784404	0.432803	0.999965
Abcb1b	6.13652	0.581669	0.462834	1.25675	0.208842	0.999965
Abcb4	4.95574	-0.0837453	0.534264	-0.156749	0.875443	0.999965
Abcb6	42.1156	-0.0275723	0.193316	-0.142628	0.886584	0.999965
Abcb7	21.5899	-0.0673705	0.293897	-0.229232	0.818689	0.999965
Abcb8	64.3121	-0.0321782	0.169751	-0.189561	0.849653	0.999965
Abcb9	23.0154	0.0602602	0.298743	0.201712	0.840142	0.999965
Abcc1	57.1533	-0.191389	0.175332	-1.09158	0.275019	0.999965
Abcc10	10.6478	0.448603	0.382623	1.17244	0.241019	0.999965
Abcc4	28.0435	0.0682539	0.231715	0.29456	0.76833	0.999965
Abcc5	155.213	-0.0810697	0.190933	-0.424598	0.671129	0.999965
Abcc8	10.6472	-0.225232	0.359936	-0.625755	0.531476	0.999965
Abcc9	10.9268	-0.552833	0.389047	-1.42099	0.155318	0.999965
Abcd1	11.6795	0.11115	0.408998	0.271761	0.785806	0.999965
Abcd2	51.2057	0.068718	0.178463	0.385054	0.700197	0.999965
Abcd3	172.057	0.00565913	0.135031	0.0419099	0.966571	0.999965
Abcd4	37.4773	-0.0443376	0.203236	-0.218159	0.827306	0.999965
Abce1	91.993	-0.163858	0.165893	-0.987736	0.323282	0.999965
Abcf1	125.872	0.1075	0.127821	0.841019	0.400337	0.999965
Abcf3	112.325	-0.0735732	0.134378	-0.547512	0.584027	0.999965
Abcg1	70.7486	0.114741	0.170211	0.674109	0.500242	0.999965
Abcg2	44.4921	-0.24842	0.192799	-1.28849	0.197575	0.999965
Abcg4	40.6797	0.0413561	0.204205	0.202523	0.839508	0.999965
Abhd10	32.813	0.0848284	0.303526	0.279477	0.779879	0.999965
Abhd11	118.97	0.125947	0.156678	0.803858	0.421479	0.999965
Abhd12	266.85	0.191322	0.130569	1.4653	0.14284	0.999965
Abhd13	42.1062	-0.27092	0.194852	-1.39039	0.164409	0.999965
Abhd14a	100.914	0.0848289	0.16836	0.503854	0.614364	0.999965
Abhd14b	38.8024	-0.276086	0.19984	-1.38153	0.167115	0.999965
Abhd15	6.69282	0.405648	0.441977	0.917803	0.358722	0.999965
Abhd16a	171.665	0.065343	0.122149	0.534946	0.592687	0.999965
Abhd17b	246.077	-0.178925	0.137454	-1.30171	0.193015	0.999965
Abhd17c	41.1091	0.0812766	0.205724	0.395077	0.692786	0.999965
Abhd2	225.347	0.0610947	0.131578	0.464322	0.642417	0.999965
Abhd3	81.9925	0.0249807	0.166054	0.150437	0.88042	0.999965
Abhd4	300.891	0.119728	0.131739	0.908827	0.363442	0.999965
Abhd5	134.185	-0.167566	0.146076	-1.14711	0.251337	0.999965
Abhd6	66.4445	-0.0236796	0.17691	-0.133851	0.89352	0.999965
Abhd8	150.069	0.0278619	0.120883	0.230487	0.817713	0.999965
Abi1	208.977	0.0423136	0.114435	0.36976	0.711561	0.999965
Abi2	348.325	0.119615	0.101091	1.18325	0.236712	0.999965
Abi3bp	3.74756	0.0933555	0.618792	0.150867	0.88008	0.999965
Abitram	29.5319	-0.151665	0.223404	-0.678883	0.497212	0.999965
Abl2	122.914	0.0936805	0.150919	0.620736	0.534773	0.999965
Ablim1	94.8603	0.0638192	0.162845	0.391902	0.695131	0.999965
Ablim2	205.927	-0.259505	0.211102	-1.22929	0.218964	0.999965
Ablim3	13.1282	-0.264042	0.351923	-0.750284	0.453083	0.999965
Abr	340.301	0.00122452	0.152756	0.00801617	0.993604	0.999965
Abraxas1	26.26	-0.044489	0.2498	-0.178098	0.858646	0.999965
Abraxas2	42.6346	0.0327326	0.190145	0.172146	0.863323	0.999965
Abt1	37.5444	0.0103837	0.209051	0.0496707	0.960385	0.999965
Abtb1	76.648	-0.219183	0.180382	-1.2151	0.224328	0.999965
Abtb2	66.2859	-0.0064367	0.184928	-0.0348065	0.972234	0.999965
AC141477.1	2.83653	-0.186157	0.665142	-0.279875	0.779573	0.999965
AC151602.1	6.37883	-0.551347	0.530568	-1.03916	0.298728	0.999965
Acaa1a	171.399	-0.0131253	0.134281	-0.0977451	0.922135	0.999965
Acaa2	78.8764	0.154507	0.1934	0.798901	0.424348	0.999965
Acaca	282.571	-0.128799	0.0975994	-1.31968	0.186943	0.999965
Acacb	8.28695	-0.14659	0.436032	-0.336191	0.736727	0.999965
Acad10	7.29148	0.418343	0.44879	0.932158	0.351255	0.999965
Acad11	37.2405	0.0211412	0.255469	0.0827541	0.934047	0.999965
Acad12	19.7897	0.166494	0.264438	0.629614	0.528947	0.999965
Acad8	59.9694	0.0237926	0.217276	0.109504	0.912803	0.999965
Acad9	27.029	-0.144338	0.23796	-0.606562	0.544142	0.999965
Acadl	156.712	0.161387	0.130494	1.23674	0.216185	0.999965
Acadm	99.3016	0.119652	0.148158	0.807602	0.41932	0.999965
Acads	47.702	0.351522	0.198121	1.77428	0.076017	0.999965
Acadsb	128.53	0.0525765	0.139314	0.377397	0.705879	0.999965
Acadvl	71.2514	-0.197238	0.15283	-1.29057	0.196852	0.999965
Acan	5.21422	-0.500052	0.526096	-0.950495	0.341861	0.999965
Acap2	233.629	-0.129911	0.130759	-0.993514	0.32046	0.999965
Acap3	144.594	0.183977	0.124118	1.48228	0.138266	0.999965
Acat1	120.715	0.0246064	0.141212	0.174251	0.861668	0.999965
Acat2	165.971	0.0207275	0.153641	0.134909	0.892684	0.999965
Acat3	6.62541	0.212721	0.444479	0.478584	0.632235	0.999965
Acbd3	102.095	-0.0209641	0.13248	-0.158243	0.874265	0.999965
Acbd5	149.811	-0.149539	0.147623	-1.01298	0.311072	0.999965
Acbd6	153.427	-0.104459	0.119246	-0.875992	0.381034	0.999965
Acbd7	4.92888	-0.082831	0.614628	-0.134766	0.892797	0.999965
Accs	20.4706	-0.0188327	0.260345	-0.0723373	0.942334	0.999965
Accsl	3.50303	-0.395623	0.635701	-0.622341	0.533718	0.999965
Acd	29.5301	-0.0435251	0.22637	-0.192274	0.847528	0.999965
Acer2	16.0557	-0.230619	0.289895	-0.795528	0.426307	0.999965
Acer3	32.4193	-0.0082228	0.221682	-0.0370927	0.970411	0.999965
Ache	46.7302	0.211615	0.200959	1.05303	0.292329	0.999965
Acin1	164.16	0.00419007	0.114215	0.0366857	0.970736	0.999965
Ackr1	43.5283	0.0077788	0.247537	0.0314249	0.974931	0.999965
Ackr3	34.9084	-0.0458363	0.209134	-0.219172	0.826516	0.999965
Acly	275.488	-0.0718957	0.115739	-0.621191	0.534474	0.999965
Aco1	56.2839	-0.191167	0.18183	-1.05135	0.293098	0.999965
Aco2	288.838	0.0378984	0.107033	0.354083	0.723277	0.999965
Acot1	68.1676	-0.179125	0.183574	-0.975766	0.329181	0.999965
Acot10	3.74515	0.734238	0.613242	1.19731	0.231187	0.999965
Acot11	51.5347	-0.106672	0.222248	-0.47997	0.631249	0.999965
Acot13	109.808	0.031633	0.147987	0.213755	0.830738	0.999965
Acot2	57.0907	0.117336	0.180984	0.648322	0.516777	0.999965
Acot3	2.97308	0.357744	0.725944	0.492798	0.622156	0.999965
Acot5	4.98424	-0.812367	0.635233	-1.27885	0.200951	0.999965
Acot6	15.0977	-0.608563	0.345244	-1.7627	0.0779507	0.999965
Acot7	487.029	-0.0811471	0.101398	-0.800284	0.423546	0.999965
Acot8	52.6243	-0.164569	0.176287	-0.933527	0.350548	0.999965
Acot9	10.3277	-0.0234173	0.385466	-0.0607505	0.951558	0.999965
Acox1	273.152	0.143599	0.112773	1.27334	0.202897	0.999965
Acox2	5.33766	0.0660217	0.620132	0.106464	0.915214	0.999965
Acox3	34.8079	0.217189	0.207986	1.04425	0.29637	0.999965
Acp1	118.794	0.0310538	0.13408	0.231607	0.816843	0.999965
Acp2	104.749	0.205133	0.13812	1.48518	0.137496	0.999965
Acp5	3.15183	-0.94191	0.651923	-1.44482	0.148509	0.999965
Acp6	31.9451	-0.0711046	0.218922	-0.324793	0.745337	0.999965
Acr	4.71619	0.5595	0.587752	0.951931	0.341132	0.999965
Acrbp	32.6722	-0.00648388	0.246546	-0.0262989	0.979019	0.999965
Acsbg1	248.574	0.105818	0.147978	0.715096	0.47455	0.999965
Acsf2	9.33725	-0.226565	0.419083	-0.54062	0.588769	0.999965
Acsf3	46.4205	0.197675	0.188368	1.04941	0.293991	0.999965
Acsl1	47.1998	-0.00826434	0.235436	-0.0351022	0.971998	0.999965
Acsl3	601.017	-0.0752649	0.110067	-0.683809	0.494096	0.999965
Acsl4	88.4164	0.136624	0.159178	0.858311	0.390721	0.999965
Acsl5	26.77	0.315249	0.264756	1.19072	0.233765	0.999965
Acsl6	197.316	0.105873	0.122391	0.865039	0.387018	0.999965
Acss1	29.1507	0.050769	0.247984	0.204727	0.837785	0.999965
Acss2	131.197	-0.361577	0.185869	-1.94534	0.0517347	0.999965
Acss3	5.58054	0.58544	0.695535	0.841711	0.39995	0.999965
Acta1	11.9815	0.250622	0.355314	0.705354	0.48059	0.999965
Acta2	43.212	0.0426106	0.297993	0.142992	0.886296	0.999965
Actb	2475.52	0.227158	0.141577	1.60449	0.108607	0.999965
Actl6a	50.4901	-0.109409	0.199582	-0.548189	0.583562	0.999965
Actl6b	98.1331	-0.08202	0.172541	-0.475366	0.634526	0.999965
Actn1	104.999	-0.0956005	0.140104	-0.682354	0.495015	0.999965
Actn2	48.8058	0.00604445	0.272005	0.0222218	0.982271	0.999965
Actr10	250.405	-0.00629492	0.109961	-0.0572469	0.954349	0.999965
Actr1a	271.618	0.0247339	0.152141	0.162573	0.870855	0.999965
Actr1b	176.087	-0.025431	0.126151	-0.201592	0.840236	0.999965
Actr2	65.3755	0.102633	0.182299	0.562989	0.573442	0.999965
Actr3	85.4844	-0.116589	0.190317	-0.612608	0.540136	0.999965
Actr3b	135.873	0.0828619	0.135135	0.613177	0.539759	0.999965
Actr5	49.6998	-0.308921	0.172176	-1.79422	0.0727778	0.999965
Actr6	42.2212	0.196382	0.187887	1.04521	0.295926	0.999965
Actr8	78.884	-0.101658	0.186253	-0.545807	0.585199	0.999965
Actrt3	2.78735	0.401021	0.692588	0.579018	0.562577	0.999965
Acvr1	58.985	0.0613395	0.184927	0.331695	0.740119	0.999965
Acvr1b	36.7967	0.00484186	0.22618	0.0214071	0.982921	0.999965
Acvr1c	17.1289	-0.215932	0.379693	-0.568703	0.569558	0.999965
Acvr2a	64.8277	0.0307676	0.179912	0.171014	0.864212	0.999965
Acvr2b	36.8462	-0.197708	0.25161	-0.785774	0.432	0.999965
Acvrl1	39.2256	-0.167607	0.216632	-0.773692	0.439113	0.999965
Acy1	50.406	0.0413987	0.185158	0.223585	0.82308	0.999965
Acy3	10.2751	-0.529968	0.443273	-1.19558	0.231861	0.999965
Acyp1	20.4148	0.246618	0.269299	0.915776	0.359784	0.999965
Acyp2	124.434	-0.049492	0.140351	-0.352631	0.724365	0.999965
Ada	27.5386	0.364955	0.300754	1.21347	0.224951	0.999965
Adad2	2.59395	-0.158088	0.774615	-0.204086	0.838287	0.999965
Adal	44.4376	0.0618073	0.186562	0.331295	0.740421	0.999965
Adam10	195.957	-0.0247012	0.11804	-0.209261	0.834244	0.999965
Adam11	73.5836	0.199197	0.173934	1.14525	0.252107	0.999965
Adam12	15.9093	-0.232152	0.31461	-0.737904	0.460573	0.999965
Adam15	115.2	-0.0508437	0.167845	-0.30292	0.761951	0.999965
Adam17	75.4988	-0.141641	0.163658	-0.865471	0.38678	0.999965
Adam18	10.9048	-0.110302	0.360776	-0.305737	0.759805	0.999965
Adam19	42.8004	-0.219361	0.220656	-0.994131	0.320159	0.999965
Adam1a	31.54	-0.0826551	0.244085	-0.338632	0.734887	0.999965
Adam22	51.1683	-0.269428	0.236962	-1.13701	0.255534	0.999965
Adam23	121.54	-0.00987793	0.152329	-0.0648461	0.948297	0.999965
Adam32	6.73175	-0.637603	0.50959	-1.25121	0.210858	0.999965
Adam33	3.18348	-0.207817	0.645383	-0.322005	0.747449	0.999965
Adam4	24.678	-0.24605	0.251998	-0.976393	0.32887	0.999965
Adam5	3.52228	-0.179872	0.667608	-0.269427	0.787601	0.999965
Adam8	7.48444	0.146661	0.425357	0.344794	0.730249	0.999965
Adam9	85.9172	-0.0187704	0.190699	-0.0984295	0.921591	0.999965
Adamts1	28.6153	0.377283	0.245962	1.5339	0.125053	0.999965
Adamts10	27.0701	0.0895413	0.235379	0.380413	0.703639	0.999965
Adamts12	2.67992	-0.0433147	0.783346	-0.0552945	0.955904	0.999965
Adamts15	3.97471	-0.575782	0.60957	-0.944571	0.344878	0.999965
Adamts16	11.8484	-0.363962	0.353209	-1.03044	0.302802	0.999965
Adamts17	19.0109	-0.276286	0.28184	-0.980291	0.326942	0.999965
Adamts2	55.3942	-0.19672	0.182728	-1.07657	0.281671	0.999965
Adamts20	22.3593	-0.300708	0.298998	-1.00572	0.314551	0.999965
Adamts3	30.9807	-0.189539	0.295308	-0.641836	0.52098	0.999965
Adamts4	227.733	-0.282847	0.179468	-1.57603	0.11502	0.999965
Adamts5	7.69604	0.655978	0.440329	1.48975	0.136291	0.999965
Adamts6	9.52684	-0.15741	0.376833	-0.417717	0.676154	0.999965
Adamts8	3.23028	-0.10531	0.673112	-0.156453	0.875676	0.999965
Adamts9	28.163	-0.239254	0.246516	-0.970541	0.331777	0.999965
Adamtsl1	122.934	-0.106128	0.150103	-0.707033	0.479546	0.999965
Adamtsl2	2.40843	0.239582	0.731813	0.327381	0.74338	0.999965
Adamtsl4	63.5936	0.111986	0.209319	0.535001	0.592649	0.999965
Adamtsl5	15.2791	0.0205806	0.298556	0.068934	0.945042	0.999965
Adap1	500.643	0.0426239	0.0907817	0.469521	0.638697	0.999965
Adap2	3.79309	0.513293	0.630811	0.813703	0.415815	0.999965
Adar	193.376	0.0853276	0.15748	0.541832	0.587934	0.999965
Adarb1	108.223	0.100301	0.155374	0.645543	0.518575	0.999965
Adarb2	13.6981	0.286264	0.367184	0.77962	0.435615	0.999965
Adat1	19.5831	-0.220707	0.301745	-0.731435	0.464514	0.999965
Adat2	27.966	-0.0519254	0.231647	-0.224158	0.822635	0.999965
Adck1	51.5957	-0.0220011	0.212345	-0.10361	0.917479	0.999965
Adck2	39.7071	-0.201402	0.224402	-0.897505	0.36945	0.999965
Adck5	32.8341	0.267997	0.247145	1.08437	0.278201	0.999965
Adcy1	256.123	0.100157	0.143934	0.695853	0.486521	0.999965
Adcy2	113.952	0.200669	0.175385	1.14416	0.252557	0.999965
Adcy3	60.1801	0.00658612	0.172492	0.0381821	0.969543	0.999965
Adcy4	7.77479	0.0598274	0.416695	0.143576	0.885835	0.999965
Adcy5	95.7556	0.113046	0.272101	0.415456	0.677808	0.999965
Adcy6	14.4688	0.00908283	0.324345	0.0280036	0.977659	0.999965
Adcy7	6.33195	1.0059	0.499097	2.01543	0.0438591	0.999965
Adcy8	38.8609	0.190191	0.218332	0.871111	0.383693	0.999965
Adcy9	41.2994	0.0359116	0.223464	0.160704	0.872327	0.999965
Adcyap1	10.2866	0.0772315	0.385658	0.200259	0.841278	0.999965
Adcyap1r1	249.744	-0.0236794	0.105945	-0.223506	0.823142	0.999965
Add1	528.455	-0.0230439	0.105845	-0.217714	0.827652	0.999965
Add2	205.192	-0.00445293	0.138188	-0.0322236	0.974294	0.999965
Add3	269.656	0.136138	0.123813	1.09954	0.271531	0.999965
Adgb	8.18749	-0.705262	0.64949	-1.08587	0.277536	0.999965
Adgra1	54.2151	0.196872	0.220415	0.893188	0.371756	0.999965
Adgra2	9.51244	0.0427443	0.397099	0.107642	0.91428	0.999965
Adgra3	38.9588	-0.110494	0.196712	-0.561705	0.574317	0.999965
Adgrb1	521.684	0.0265272	0.109081	0.243189	0.807859	0.999965
Adgrb2	339.909	-0.0501414	0.116658	-0.429814	0.667331	0.999965
Adgrb3	278.333	-0.107843	0.106651	-1.01118	0.311932	0.999965
Adgrd1	3.16994	0.100906	0.709289	0.142264	0.886872	0.999965
Adgre1	6.22329	0.822333	0.477682	1.72151	0.0851588	0.999965
Adgre5	25.3706	-0.141104	0.25526	-0.552785	0.58041	0.999965
Adgrf2	3.08569	-0.776334	0.647467	-1.19903	0.230515	0.999965
Adgrf4	4.81529	0.0462774	0.537328	0.086125	0.931367	0.999965
Adgrf5	54.5304	-0.18417	0.178614	-1.03111	0.302491	0.999965
Adgrg1	184.07	-0.0582024	0.131914	-0.441213	0.659059	0.999965
Adgrg6	19.7231	0.00703928	0.268886	0.0261794	0.979114	0.999965
Adgrl1	26.2361	-0.446858	0.270807	-1.65009	0.0989236	0.999965
Adgrl2	56.1927	0.248332	0.186361	1.33253	0.182685	0.999965
Adgrl3	207.009	-0.0864688	0.114669	-0.754073	0.450805	0.999965
Adgrl4	40.1585	-0.00577305	0.206255	-0.0279899	0.97767	0.999965
Adgrv1	29.1487	-0.284593	0.236164	-1.20507	0.228177	0.999965
Adh1	2.35082	0.343515	0.7481	0.459184	0.646102	0.999965
Adh5	230.407	0.0590423	0.133839	0.441144	0.659109	0.999965
Adhfe1	46.353	-0.0413412	0.191831	-0.215508	0.829371	0.999965
Adi1	266.453	-0.0579807	0.123116	-0.470944	0.637681	0.999965
Adipor1	223.126	-0.0458048	0.136346	-0.335945	0.736913	0.999965
Adipor2	211.519	0.0059661	0.215033	0.0277451	0.977865	0.999965
Adk	168.47	0.025853	0.159412	0.162177	0.871166	0.999965
Adm	5.12123	0.261746	0.543968	0.481179	0.630389	0.999965
Adnp	113.032	0.130409	0.143821	0.906747	0.364541	0.999965
Adnp2	84.7588	0.0975158	0.155748	0.626111	0.531242	0.999965
Ado	300.685	-0.274161	0.18666	-1.46877	0.141896	0.999965
Adora1	154.778	-0.157694	0.230088	-0.685362	0.493115	0.999965
Adora2a	58.6683	-0.0296634	0.438658	-0.0676231	0.946086	0.999965
Adora2b	21.7403	0.291618	0.272729	1.06926	0.284952	0.999965
Adora3	7.13864	0.648912	0.446106	1.45461	0.145776	0.999965
Adpgk	30.1895	0.11485	0.224947	0.510565	0.609656	0.999965
Adprh	112.125	-0.193098	0.173994	-1.10979	0.267088	0.999965
Adprhl1	3.42112	-0.15338	0.631244	-0.24298	0.808021	0.999965
Adprhl2	48.9523	-0.0113943	0.204993	-0.0555836	0.955674	0.999965
Adprm	47.9176	-0.15274	0.17561	-0.86977	0.384426	0.999965
Adra1a	11.6306	0.0992807	0.358114	0.277232	0.781602	0.999965
Adra1b	31.4184	0.201602	0.231661	0.870245	0.384167	0.999965
Adra1d	15.9406	0.247748	0.315403	0.785498	0.432162	0.999965
Adra2a	93.5211	0.0702449	0.161458	0.435067	0.663514	0.999965
Adra2c	10.8368	-0.638409	0.381702	-1.67253	0.0944194	0.999965
Adrb1	39.6308	-0.0151749	0.202123	-0.0750773	0.940153	0.999965
Adrb2	6.63517	0.776282	0.452142	1.7169	0.085998	0.999965
Adrb3	4.33986	-0.306637	0.550499	-0.557016	0.577516	0.999965
Adrm1	5.9873	-0.879377	0.507246	-1.73363	0.0829837	0.999965
Adsl	58.3907	-0.155017	0.172328	-0.899541	0.368364	0.999965
Adss	173.191	0.069016	0.145205	0.475299	0.634574	0.999965
Adssl1	223.696	0.040433	0.103273	0.391515	0.695417	0.999965
Aebp2	326.582	-0.123337	0.10694	-1.15333	0.248774	0.999965
Aen	40.1637	0.0908294	0.215136	0.422196	0.672882	0.999965
AF067061	2.65956	0.365325	0.714698	0.51116	0.609239	0.999965
AF366264	5.38545	0.032947	0.493928	0.066704	0.946817	0.999965
Afap1	79.7708	-0.0742414	0.159245	-0.466209	0.641066	0.999965
Afap1l1	75.1999	-0.265247	0.197273	-1.34457	0.178763	0.999965
Afap1l2	36.3789	-0.00492785	0.218328	-0.0225708	0.981993	0.999965
Afdn	88.7649	-0.0617772	0.163982	-0.376732	0.706373	0.999965
Aff1	48.9624	0.281411	0.199623	1.40971	0.158625	0.999965
Aff2	16.9065	-0.0966786	0.2944	-0.328392	0.742615	0.999965
Aff3	55.7327	0.104748	0.193244	0.542052	0.587783	0.999965
Aff4	214.577	0.0274276	0.118155	0.232132	0.816435	0.999965
Afg1l	43.5142	-0.00398287	0.195757	-0.020346	0.983767	0.999965
Afg3l1	68.7936	0.0252563	0.151931	0.166235	0.867972	0.999965
Afg3l2	98.3386	0.118911	0.144298	0.824068	0.409901	0.999965
Afmid	5.84512	-0.0824177	0.466355	-0.176727	0.859723	0.999965
Aftph	189.53	0.0407787	0.120018	0.339772	0.734029	0.999965
Aga	35.9528	0.0945143	0.216724	0.436105	0.66276	0.999965
Agap1	439.878	-0.0155575	0.153681	-0.101232	0.919366	0.999965
Agap2	133.027	0.052117	0.192197	0.271165	0.786264	0.999965
Agap3	328.247	0.0365486	0.0912177	0.400674	0.68866	0.999965
Agbl3	15.6143	-0.145197	0.326554	-0.444633	0.656585	0.999965
Agbl4	48.2187	0.0919157	0.226336	0.406103	0.684667	0.999965
Agbl5	29.6221	-0.144888	0.228541	-0.633969	0.526101	0.999965
Ager	5.81158	0.105026	0.491095	0.213861	0.830655	0.999965
Agfg1	117.103	-0.0962944	0.182884	-0.526533	0.598518	0.999965
Agfg2	40.6417	-0.191591	0.211766	-0.90473	0.365609	0.999965
Aggf1	90.2669	0.00611916	0.13408	0.045638	0.963599	0.999965
Agk	33.032	0.186155	0.226528	0.821775	0.411205	0.999965
Agl	83.8715	0.177287	0.15089	1.17494	0.240019	0.999965
Agmo	32.6835	-0.0905065	0.236748	-0.382291	0.702246	0.999965
Ago1	141.147	-0.0583958	0.135722	-0.43026	0.667006	0.999965
Ago2	141.427	0.109137	0.123478	0.883859	0.376772	0.999965
Ago3	95.7173	-0.19593	0.154924	-1.26469	0.205983	0.999965
Ago4	20.7643	0.0920282	0.271642	0.338785	0.734772	0.999965
Agpat1	178.489	-0.00264663	0.226484	-0.0116857	0.990676	0.999965
Agpat2	3.55197	0.201373	0.635341	0.316953	0.751279	0.999965
Agpat3	379.725	0.0105645	0.111694	0.0945846	0.924645	0.999965
Agpat5	133.047	-0.132371	0.122854	-1.07747	0.281271	0.999965
Agps	96.8884	-0.198638	0.161574	-1.2294	0.218924	0.999965
Agrn	79.8307	-0.132407	0.26477	-0.500084	0.617016	0.999965
Agrp	2.61042	-0.521497	0.710173	-0.734325	0.462751	0.999965
Agt	7.74386	-0.166314	0.445988	-0.372911	0.709215	0.999965
Agtpbp1	256.56	-0.149171	0.143546	-1.03918	0.298721	0.999965
Agtr1a	3.06007	-0.34424	0.686962	-0.501105	0.616297	0.999965
Agtrap	25.8524	0.125617	0.239456	0.524595	0.599865	0.999965
Ahctf1	61.2294	-0.171265	0.20776	-0.824338	0.409747	0.999965
Ahcy	2.42879	0.0525074	0.748748	0.0701269	0.944093	0.999965
Ahcyl1	1068.95	-0.0325079	0.0810412	-0.401128	0.688326	0.999965
Ahcyl2	198.748	0.0788764	0.138214	0.570682	0.568215	0.999965
Ahdc1	66.4139	0.13847	0.184189	0.751781	0.452183	0.999965
Ahi1	153.79	-0.305181	0.19256	-1.58486	0.112998	0.999965
Ahnak	122.01	0.270937	0.168553	1.60743	0.107961	0.999965
Ahr	10.2718	0.269588	0.36295	0.742768	0.457622	0.999965
Ahrr	3.83771	0.120576	0.602461	0.20014	0.841371	0.999965
Ahsa1	312.895	-0.0404464	0.143262	-0.282324	0.777695	0.999965
Ahsa2	92.2691	-0.268731	0.185122	-1.45165	0.1466	0.999965
AI413582	161.961	0.159606	0.131655	1.2123	0.225397	0.999965
AI429214	12.0922	0.405069	0.336782	1.20276	0.229068	0.999965
AI467606	5.96737	0.391177	0.460851	0.848815	0.395984	0.999965
AI593442	185.152	-0.0855319	0.207843	-0.411522	0.68069	0.999965
AI597479	75.8238	-0.027545	0.155827	-0.176767	0.859691	0.999965
AI837181	53.9236	-0.184448	0.208388	-0.885119	0.376093	0.999965
Aida	112.861	0.12043	0.145003	0.830535	0.406236	0.999965
Aif1l	98.251	-0.300279	0.181888	-1.65089	0.0987601	0.999965
Aifm1	58.1342	-0.0778203	0.176578	-0.440714	0.65942	0.999965
Aifm2	24.1032	-0.175176	0.238041	-0.73591	0.461785	0.999965
Aifm3	42.7464	0.0567376	0.212004	0.267625	0.788988	0.999965
Aig1	125.634	-0.0269921	0.132624	-0.203523	0.838726	0.999965
Aim2	23.9851	0.251387	0.272624	0.922099	0.356477	0.999965
Aimp1	57.107	0.266743	0.193922	1.37552	0.168972	0.999965
Aimp2	80.8204	0.0760397	0.167707	0.453408	0.650255	0.999965
Aip	163.155	0.0735663	0.126434	0.581855	0.560664	0.999965
Ajap1	50.2386	-0.137724	0.235606	-0.584552	0.558849	0.999965
Ajm1	142.479	0.0458747	0.130091	0.352634	0.724363	0.999965
Ajuba	5.92635	0.0385661	0.474194	0.0813297	0.93518	0.999965
Ak2	86.4489	0.223573	0.141975	1.57473	0.115318	0.999965
Ak3	273.223	0.104864	0.133708	0.784274	0.43288	0.999965
Ak4	44.8776	0.19475	0.197582	0.985667	0.324297	0.999965
Ak5	129.858	0.15659	0.184363	0.849357	0.395683	0.999965
Ak6	132.448	-0.118588	0.124962	-0.948996	0.342623	0.999965
Ak8	14.0499	-0.128335	0.397018	-0.323248	0.746508	0.999965
Ak9	22.2144	-0.272934	0.41952	-0.650587	0.515313	0.999965
Akain1	4.79088	-0.27111	0.537223	-0.50465	0.613805	0.999965
Akap1	84.3328	-0.0135384	0.142998	-0.094675	0.924573	0.999965
Akap11	187.267	-0.112715	0.132055	-0.85355	0.393354	0.999965
Akap12	17.288	-0.182394	0.306953	-0.594209	0.552372	0.999965
Akap13	14.3214	-0.342956	0.323392	-1.0605	0.288918	0.999965
Akap14	7.87649	-0.596248	0.60064	-0.992687	0.320862	0.999965
Akap17b	24.7149	-0.24184	0.263706	-0.917081	0.3591	0.999965
Akap5	53.6867	-0.11889	0.312205	-0.380809	0.703345	0.999965
Akap6	322.552	0.146118	0.112987	1.29322	0.195934	0.999965
Akap7	57.7517	-0.262289	0.187413	-1.39953	0.161655	0.999965
Akap8	130.335	-0.0245349	0.125263	-0.195867	0.844714	0.999965
Akap8l	215.19	-0.0407721	0.122772	-0.332097	0.739816	0.999965
Akap9	173.448	-0.0207717	0.130019	-0.159758	0.873071	0.999965
Akip1	24.4982	-0.0199243	0.2593	-0.0768386	0.938752	0.999965
Akirin1	24.808	0.0171074	0.249006	0.0687028	0.945226	0.999965
Akirin2	401.003	0.194008	0.141743	1.36874	0.171082	0.999965
Akna	23.5059	-0.0187896	0.287887	-0.0652674	0.947961	0.999965
Akr1a1	927.582	0.159778	0.100948	1.58277	0.113473	0.999965
Akr1b10	10.4693	0.184161	0.365078	0.504444	0.61395	0.999965
Akr1b3	57.6359	-0.00711844	0.183385	-0.0388168	0.969036	0.999965
Akr1b8	3.04962	-0.562332	0.722247	-0.778588	0.436223	0.999965
Akr1c13	2.3579	0.274275	0.832904	0.3293	0.741929	0.999965
Akr1c14	4.24699	-0.200392	0.564478	-0.355004	0.722586	0.999965
Akr1e1	65.9311	0.210136	0.197834	1.06218	0.288152	0.999965
Akr7a5	150.83	0.00732777	0.132576	0.0552721	0.955922	0.999965
Akt1	258.717	0.0592853	0.0986524	0.600952	0.547872	0.999965
Akt1s1	84.5385	0.0132067	0.157526	0.0838378	0.933185	0.999965
Akt2	129.219	0.236704	0.153649	1.54056	0.123425	0.999965
Akt3	352.414	-0.127118	0.108033	-1.17666	0.239331	0.999965
Alad	63.4605	-0.283555	0.171194	-1.65634	0.0976529	0.999965
Alas1	42.7903	0.0356733	0.205183	0.173861	0.861975	0.999965
Alcam	198.562	0.000957139	0.118529	0.00807512	0.993557	0.999965
Aldh16a1	2.70307	0.496502	0.701269	0.708006	0.478942	0.999965
Aldh18a1	46.5184	0.155913	0.195866	0.796022	0.426019	0.999965
Aldh1a1	66.4484	-0.21479	0.177401	-1.21076	0.225987	0.999965
Aldh1a2	5.06155	-0.310081	0.538488	-0.575837	0.564726	0.999965
Aldh1a7	5.39796	-0.646732	0.511834	-1.26356	0.206389	0.999965
Aldh1l1	148.506	0.264535	0.151045	1.75137	0.0798827	0.999965
Aldh1l2	20.8128	0.667878	0.353475	1.88946	0.0588299	0.999965
Aldh2	164.561	0.246938	0.15512	1.59191	0.111405	0.999965
Aldh3a2	117.15	0.0973869	0.131827	0.738748	0.46006	0.999965
Aldh3b1	68.8525	0.299623	0.150037	1.99699	0.0458265	0.999965
Aldh4a1	41.2809	-0.0746552	0.207072	-0.360528	0.718453	0.999965
Aldh5a1	91.111	0.0977836	0.161834	0.604222	0.545696	0.999965
Aldh6a1	392.002	-0.138068	0.10766	-1.28245	0.199685	0.999965
Aldh7a1	112.174	0.0124725	0.161168	0.0773881	0.938315	0.999965
Aldh9a1	90.6846	-0.0174646	0.168305	-0.103767	0.917354	0.999965
Aldoa	2094.56	-0.00524483	0.110001	-0.04768	0.961971	0.999965
Aldoa.1	11.5284	-0.164246	0.356773	-0.460366	0.645254	0.999965
Aldob	3.99628	0.208626	0.56649	0.368279	0.712666	0.999965
Aldoc	1793.53	0.0812232	0.142213	0.571139	0.567906	0.999965
Alg1	71.3948	0.124782	0.154116	0.809663	0.418134	0.999965
Alg10b	44.4897	-0.287838	0.202031	-1.42472	0.154239	0.999965
Alg11	92.744	0.0381129	0.13398	0.284466	0.776053	0.999965
Alg12	33.647	-0.0828327	0.229628	-0.360726	0.718304	0.999965
Alg13	14.6117	-0.06728	0.306539	-0.219482	0.826274	0.999965
Alg14	66.0544	-0.223971	0.202838	-1.10418	0.269513	0.999965
Alg2	111.413	-0.0272356	0.173478	-0.156997	0.875247	0.999965
Alg3	34.0342	0.208683	0.224813	0.928253	0.353276	0.999965
Alg5	44.2277	-0.144739	0.211761	-0.683499	0.494291	0.999965
Alg6	39.5492	-0.0907975	0.211465	-0.429374	0.667651	0.999965
Alg8	19.0835	-0.0514536	0.317915	-0.161847	0.871426	0.999965
Alg9	30.7325	-0.0972049	0.240796	-0.403681	0.686447	0.999965
Alk	11.5406	-0.214925	0.367964	-0.584091	0.559159	0.999965
Alkal2	2.74671	0.161191	0.732566	0.220036	0.825843	0.999965
Alkbh1	25.3232	-0.0519374	0.242546	-0.214134	0.830442	0.999965
Alkbh2	18.79	-0.398031	0.278433	-1.42954	0.152849	0.999965
Alkbh3	58.3875	-0.208498	0.16305	-1.27874	0.20099	0.999965
Alkbh4	12.6113	-0.000225768	0.38682	-0.000583651	0.999534	0.999965
Alkbh5	86.2657	-0.311519	0.205825	-1.51352	0.130148	0.999965
Alkbh6	94.5884	-0.0105859	0.138985	-0.0761658	0.939287	0.999965
Alkbh7	64.6868	-0.0685376	0.161748	-0.423731	0.671762	0.999965
Alkbh8	70.6348	-0.0164281	0.171055	-0.09604	0.923489	0.999965
Allc	2.4538	-1.16186	0.833484	-1.39398	0.163324	0.999965
Alms1	24.5772	0.0818886	0.246288	0.332491	0.739519	0.999965
Alox12	2.39831	-0.395722	0.723516	-0.546943	0.584418	0.999965
Alox12b	2.95678	-0.255291	0.660422	-0.386557	0.699084	0.999965
Alox5ap	26.2774	0.101012	0.23979	0.421253	0.67357	0.999965
Alox8	4.36188	0.172982	0.596317	0.290085	0.771751	0.999965
Aloxe3	4.73496	0.431854	0.548074	0.787949	0.430727	0.999965
Alpk1	12.2119	-0.435436	0.35865	-1.2141	0.224711	0.999965
Alpk3	4.40116	-0.521614	0.556044	-0.93808	0.348203	0.999965
Alpl	9.58969	0.212715	0.40783	0.521577	0.601965	0.999965
Alppl2	2.63826	-0.53101	0.788805	-0.673182	0.500831	0.999965
Als2	13.9726	0.195203	0.351986	0.554576	0.579184	0.999965
Als2cl	35.9541	0.348238	0.22884	1.52175	0.128071	0.999965
Alx1	2.45322	-0.407603	0.798147	-0.510687	0.60957	0.999965
Alx3	2.64313	-0.405149	0.741405	-0.546461	0.584749	0.999965
Amacr	40.5081	-0.0291701	0.22203	-0.131379	0.895475	0.999965
Ambra1	97.9158	0.124517	0.150569	0.826975	0.408251	0.999965
Amd1	84.3213	-0.354502	0.231952	-1.52835	0.126427	0.999965
Amd2	5.92465	0.0552678	0.469472	0.117723	0.906287	0.999965
Amdhd2	53.1113	0.282814	0.175404	1.61236	0.106883	0.999965
Amer1	5.05688	-0.59201	0.512088	-1.15607	0.247652	0.999965
Amer2	157.88	-0.189	0.1529	-1.2361	0.216421	0.999965
Amer3	20.1804	-0.187731	0.278694	-0.673609	0.50056	0.999965
Amfr	242.03	0.120838	0.149382	0.808922	0.41856	0.999965
Amh	3.18172	-0.671717	0.682209	-0.98462	0.324811	0.999965
Amigo1	42.116	0.0237684	0.186664	0.127332	0.898677	0.999965
Amigo2	33.6016	0.303726	0.302967	1.00251	0.316099	0.999965
Amigo3	2.75753	-0.68755	0.861711	-0.79789	0.424934	0.999965
Ammecr1	18.416	-0.00816868	0.289327	-0.0282334	0.977476	0.999965
Ammecr1l	55.0819	-0.0197587	0.18029	-0.109594	0.912731	0.999965
Amn	8.65239	-0.271683	0.401653	-0.676411	0.49878	0.999965
Amn1	64.6145	-0.0671554	0.157737	-0.425743	0.670295	0.999965
Amot	14.1912	-0.40726	0.341843	-1.19136	0.23351	0.999965
Amotl1	47.2756	-0.0129978	0.202496	-0.0641877	0.948821	0.999965
Amotl2	128.733	-0.210303	0.139526	-1.50726	0.131744	0.999965
Ampd2	82.9385	0.0407393	0.147899	0.275453	0.782968	0.999965
Ampd3	57.5188	0.302035	0.199349	1.51511	0.129745	0.999965
Amph	208.117	-0.0516007	0.147882	-0.348932	0.727141	0.999965
Amt	44.9588	0.0722957	0.178655	0.404666	0.685723	0.999965
Amy1	89.6114	-0.301402	0.146638	-2.05542	0.0398385	0.999965
Amz1	21.5444	0.255986	0.279991	0.914265	0.360577	0.999965
Amz2	123.615	-0.00939346	0.141921	-0.0661877	0.947228	0.999965
Anapc1	131.924	-0.149727	0.137494	-1.08897	0.276165	0.999965
Anapc11	334.303	-0.0334108	0.109593	-0.304864	0.76047	0.999965
Anapc13	148.023	-0.0389979	0.13019	-0.299546	0.764524	0.999965
Anapc16	198.884	0.062437	0.121434	0.514162	0.607139	0.999965
Anapc2	133.052	-0.0891978	0.164287	-0.54294	0.587171	0.999965
Anapc4	48.6533	-0.136185	0.256362	-0.53122	0.595266	0.999965
Anapc5	269.943	0.0255745	0.12148	0.210524	0.833259	0.999965
Anapc7	42.2419	0.184197	0.206097	0.89374	0.371461	0.999965
Ancv1r	4.81445	-0.431044	0.558776	-0.771409	0.440465	0.999965
Angel1	13.9098	-0.175722	0.326462	-0.538263	0.590395	0.999965
Angel2	130.494	0.0855009	0.12879	0.66388	0.506767	0.999965
Angpt1	11.648	0.196596	0.495605	0.396678	0.691605	0.999965
Angpt2	3.7991	-0.845694	0.647121	-1.30686	0.191262	0.999965
Angptl1	7.85142	-0.146686	0.473751	-0.309626	0.756845	0.999965
Angptl2	13.5238	0.0234612	0.386465	0.0607073	0.951592	0.999965
Angptl4	4.96563	-0.146551	0.529779	-0.276627	0.782067	0.999965
Angptl6	3.86477	-0.171538	0.609223	-0.281568	0.778274	0.999965
Ank	234.811	-0.0561349	0.132483	-0.423714	0.671774	0.999965
Ank1	36.3343	0.13339	0.222764	0.598797	0.549308	0.999965
Ank2	773.591	0.0700556	0.112654	0.621865	0.534031	0.999965
Ank3	1629.54	-0.0271956	0.106596	-0.255128	0.798624	0.999965
Ankdd1a	3.82553	-0.478417	0.596675	-0.801805	0.422666	0.999965
Ankef1	7.51541	0.270767	0.418078	0.647646	0.517214	0.999965
Ankfn1	44.4008	-0.147173	0.486128	-0.302745	0.762084	0.999965
Ankfy1	135.648	0.158011	0.12685	1.24566	0.21289	0.999965
Ankhd1	24.4434	-0.153662	0.298187	-0.515323	0.606327	0.999965
Ankib1	505.186	-0.192865	0.125811	-1.53298	0.125281	0.999965
Ankle1	5.03221	-0.526312	0.604044	-0.871314	0.383583	0.999965
Ankle2	67.146	-0.246378	0.16975	-1.45142	0.146664	0.999965
Ankmy2	90.8182	0.00457099	0.15062	0.0303479	0.97579	0.999965
Ankra2	32.8888	0.0196292	0.217416	0.0902841	0.928061	0.999965
Ankrd10	110.95	-0.0753139	0.14193	-0.530642	0.595667	0.999965
Ankrd11	236.344	-0.128002	0.144232	-0.887474	0.374824	0.999965
Ankrd12	122.439	0.0632509	0.135217	0.467774	0.639947	0.999965
Ankrd13b	119.838	0.0894809	0.138445	0.646329	0.518066	0.999965
Ankrd13c	49.9711	-0.158599	0.221531	-0.715923	0.474039	0.999965
Ankrd13d	61.9285	0.140209	0.168205	0.833562	0.404528	0.999965
Ankrd16	50.1769	-0.130711	0.206132	-0.634115	0.526005	0.999965
Ankrd17	159.002	-0.132685	0.120718	-1.09914	0.271709	0.999965
Ankrd23	10.71	0.055096	0.346701	0.158915	0.873736	0.999965
Ankrd24	51.0366	0.269034	0.19722	1.36413	0.172527	0.999965
Ankrd26	49.0761	-0.0962853	0.193976	-0.496377	0.619629	0.999965
Ankrd27	72.1573	0.201694	0.155591	1.29631	0.194869	0.999965
Ankrd28	252.681	0.0621934	0.115147	0.540124	0.589112	0.999965
Ankrd29	41.0124	0.0287568	0.197833	0.145359	0.884428	0.999965
Ankrd33b	43.8484	0.342556	0.240315	1.42544	0.154029	0.999965
Ankrd34a	43.8158	0.0887487	0.25399	0.349417	0.726776	0.999965
Ankrd34b	32.8434	0.00916088	0.224	0.0408968	0.967378	0.999965
Ankrd34c	3.94857	-0.355687	0.618191	-0.575367	0.565043	0.999965
Ankrd35	15.4304	-0.107955	0.304379	-0.354675	0.722833	0.999965
Ankrd37	19.646	-0.231758	0.275248	-0.841999	0.399789	0.999965
Ankrd39	33.3992	-0.0176042	0.214628	-0.0820222	0.934629	0.999965
Ankrd40	185.677	-0.153836	0.188339	-0.816801	0.414042	0.999965
Ankrd42	37.0016	0.116999	0.238291	0.490994	0.623431	0.999965
Ankrd44	30.9945	-0.108646	0.257815	-0.421411	0.673455	0.999965
Ankrd45	81.5995	0.0742631	0.189276	0.392353	0.694797	0.999965
Ankrd46	291.169	-0.0886165	0.135411	-0.654428	0.512836	0.999965
Ankrd49	34.9721	-0.0897144	0.204524	-0.43865	0.660915	0.999965
Ankrd50	42.7682	-0.134152	0.233872	-0.573615	0.566229	0.999965
Ankrd52	36.2836	0.0086377	0.248011	0.0348279	0.972217	0.999965
Ankrd54	19.3662	-0.440577	0.299608	-1.47051	0.141423	0.999965
Ankrd55	3.64844	-0.388078	0.597009	-0.650038	0.515668	0.999965
Ankrd6	55.9689	0.00389205	0.187458	0.0207622	0.983435	0.999965
Ankrd63	24.1371	-0.188812	0.261477	-0.722099	0.470234	0.999965
Ankrd65	2.46467	-0.64723	0.826106	-0.783471	0.433351	0.999965
Ankrd66	24.7451	-0.413477	0.644894	-0.641155	0.521422	0.999965
Ankrd7	2.33586	-0.103424	0.767509	-0.134753	0.892807	0.999965
Ankrd9	18.9661	-0.20856	0.288675	-0.722473	0.470004	0.999965
Anks1	62.9539	0.217067	0.163301	1.32924	0.183767	0.999965
Anks1b	1072.35	0.0362705	0.0775159	0.467911	0.639848	0.999965
Anks3	31.0355	-0.111183	0.245096	-0.453632	0.650094	0.999965
Anks6	15.8628	-0.432685	0.318191	-1.35983	0.173885	0.999965
Ankzf1	32.6051	-0.159686	0.240883	-0.662918	0.507383	0.999965
Anln	373.525	-0.313214	0.193827	-1.61595	0.106106	0.999965
Ano1	3.3472	-0.182699	0.729913	-0.250302	0.802354	0.999965
Ano10	45.2477	-0.264175	0.201986	-1.30789	0.190911	0.999965
Ano2	4.63552	-0.503686	0.646487	-0.779113	0.435913	0.999965
Ano3	171.78	-0.121941	0.171314	-0.711795	0.476592	0.999965
Ano5	4.72249	-0.377599	0.53198	-0.709798	0.477829	0.999965
Ano6	16.0121	-0.261094	0.345724	-0.755209	0.450123	0.999965
Ano8	78.0345	-0.0430743	0.149252	-0.288601	0.772887	0.999965
Anp32a	440.907	-0.125911	0.0959189	-1.31268	0.189291	0.999965
Anp32b	435.176	-0.187641	0.0998903	-1.87847	0.0603164	0.999965
Anp32e	247.959	-0.00110948	0.120239	-0.00922724	0.992638	0.999965
Antxr1	85.3229	0.0627199	0.145436	0.431253	0.666284	0.999965
Antxr2	4.364	-0.838818	0.559558	-1.49907	0.133855	0.999965
Anxa1	8.18587	-0.206583	0.469756	-0.439766	0.660107	0.999965
Anxa11	37.0131	-0.00105966	0.260305	-0.00407082	0.996752	0.999965
Anxa2	50.5874	0.373065	0.277732	1.34326	0.179189	0.999965
Anxa5	173.54	0.12801	0.156795	0.816414	0.414264	0.999965
Anxa6	92.6476	0.174776	0.175623	0.995176	0.319651	0.999965
Anxa7	120.923	0.25704	0.16732	1.53622	0.124485	0.999965
Anxa8	7.19656	-0.0703862	0.510465	-0.137886	0.89033	0.999965
Anxa9	7.30361	0.199998	0.455902	0.438688	0.660888	0.999965
Aoc2	10.1718	0.167655	0.422127	0.397167	0.691244	0.999965
Aopep	66.8232	-0.185403	0.17506	-1.05908	0.289562	0.999965
Aox1	13.6748	-0.24694	0.352488	-0.700562	0.483576	0.999965
Ap1b1	186.554	0.0795215	0.119301	0.666563	0.505051	0.999965
Ap1g1	149.062	0.0173039	0.122085	0.141736	0.887288	0.999965
Ap1g2	13.3533	0.244687	0.384538	0.636314	0.524572	0.999965
Ap1m1	159.714	-0.00279443	0.119144	-0.0234542	0.981288	0.999965
Ap1m2	2.60724	-0.0609261	0.768706	-0.0792579	0.936827	0.999965
Ap1s1	335.489	0.0273897	0.124773	0.219516	0.826248	0.999965
Ap1s2	138.697	0.162568	0.176646	0.920307	0.357413	0.999965
Ap2a1	98.3665	-0.24986	0.226332	-1.10395	0.269614	0.999965
Ap2a2	209.823	0.0544747	0.153283	0.355385	0.722301	0.999965
Ap2b1	341.505	0.0926765	0.119451	0.775851	0.437837	0.999965
Ap2m1	206.847	0.0216277	0.145639	0.148502	0.881947	0.999965
Ap3b1	77.6174	-0.107506	0.169126	-0.635658	0.524999	0.999965
Ap3b2	8.26238	-0.0527459	0.514454	-0.102528	0.918338	0.999965
Ap3d1	159.491	0.210108	0.134063	1.56724	0.11706	0.999965
Ap3m1	161.317	-0.141342	0.137568	-1.02743	0.304218	0.999965
Ap3m2	125.789	0.0397608	0.157989	0.251668	0.801298	0.999965
Ap3s1	50.1767	-0.216904	0.188376	-1.15144	0.249553	0.999965
Ap3s2	152.638	-0.0194968	0.138497	-0.140774	0.888048	0.999965
Ap4b1	45.1038	0.0703455	0.188992	0.372215	0.709733	0.999965
Ap4e1	21.6238	-0.23727	0.257924	-0.919923	0.357613	0.999965
Ap4m1	23.5777	0.28494	0.274983	1.03621	0.300104	0.999965
Ap4s1	94.9084	-0.125486	0.15709	-0.798812	0.424399	0.999965
Ap5b1	7.1821	-0.328488	0.446937	-0.734976	0.462354	0.999965
Ap5m1	43.4415	-0.113286	0.204765	-0.553247	0.580094	0.999965
Ap5s1	18.3808	-0.160177	0.298239	-0.537075	0.591216	0.999965
Ap5z1	34.8331	-0.10988	0.208173	-0.52783	0.597618	0.999965
Apaf1	10.0404	-0.164704	0.379748	-0.43372	0.664492	0.999965
Apba1	260.27	0.152555	0.127425	1.19721	0.231225	0.999965
Apba2	50.0464	0.0620723	0.268965	0.230782	0.817484	0.999965
Apba3	31.2622	-0.109477	0.218015	-0.502153	0.61556	0.999965
Apbb1	314.456	0.110406	0.142384	0.775413	0.438096	0.999965
Apbb2	179.041	-0.0515951	0.118583	-0.435098	0.663492	0.999965
Apbb3	46.4943	0.0506898	0.237	0.213881	0.83064	0.999965
Apc	378.267	-0.252876	0.19097	-1.32417	0.185447	0.999965
Apc2	118.227	0.00496443	0.13623	0.0364416	0.97093	0.999965
Apcdd1	27.0262	0.241728	0.276956	0.872803	0.382771	0.999965
Apeh	33.1467	0.172945	0.225876	0.765662	0.443878	0.999965
Apex1	73.9996	-0.0830376	0.172717	-0.480774	0.630677	0.999965
Apex2	19.5582	-0.317196	0.287848	-1.10196	0.270481	0.999965
Aph1a	46.3694	0.056951	0.216496	0.263057	0.792506	0.999965
Api5	118.926	-0.0579385	0.171952	-0.336946	0.736157	0.999965
Apip	61.7336	0.12758	0.174945	0.729259	0.465843	0.999965
Aplf	8.23369	-0.631393	0.409801	-1.54073	0.123382	0.999965
Apln	37.164	-0.214575	0.202524	-1.05951	0.289369	0.999965
Aplp1	3421.65	-0.149655	0.147636	-1.01368	0.310737	0.999965
Aplp2	1166.5	0.0023518	0.122616	0.0191802	0.984697	0.999965
Apmap	88.4102	0.0525906	0.141182	0.372502	0.709519	0.999965
Apoa1	2.38348	-1.06745	0.792654	-1.34667	0.178085	0.999965
Apoa5	2.44048	-0.112403	0.736857	-0.152544	0.878758	0.999965
Apobec1	10.7845	0.226571	0.386629	0.586015	0.557865	0.999965
Apobec2	2.70732	-0.673756	0.734	-0.917924	0.358658	0.999965
Apobec3	29.5145	0.407996	0.232586	1.75417	0.0794014	0.999965
Apobr	4.74193	0.257673	0.534415	0.482158	0.629694	0.999965
Apoc1	8.2444	0.840549	0.469794	1.78918	0.073585	0.999965
Apoc3	3.61599	-0.993759	0.634805	-1.56545	0.117476	0.999965
Apod	1632.26	0.0371922	0.169527	0.219388	0.826348	0.999965
Apol8	3.66019	-0.275554	0.622775	-0.442461	0.658156	0.999965
Apold1	6.06214	-0.950656	0.506358	-1.87744	0.0604581	0.999965
Apoo	5.3339	-0.329937	0.500686	-0.65897	0.509915	0.999965
Apool	39.4428	0.012222	0.211831	0.0576969	0.95399	0.999965
Apopt1	61.7237	0.0199073	0.235254	0.0846203	0.932563	0.999965
App	3756.84	0.0115544	0.108224	0.106764	0.914976	0.999965
Appbp2	285.739	-0.0404866	0.13008	-0.311244	0.755615	0.999965
Appl1	175.883	-0.134284	0.126881	-1.05834	0.289898	0.999965
Appl2	344.932	0.163441	0.122535	1.33382	0.182262	0.999965
Aprt	11.7722	-0.257542	0.423113	-0.608684	0.542734	0.999965
Aptx	62.6272	0.0422358	0.167688	0.251872	0.80114	0.999965
Aqp11	32.7572	0.0889193	0.223092	0.398576	0.690206	0.999965
Aqp2	2.61703	-0.113144	0.733444	-0.154264	0.877402	0.999965
Aqp4	195.384	0.434462	0.217755	1.99518	0.0460229	0.999965
Aqp5	2.49904	-0.338926	0.738196	-0.459127	0.646143	0.999965
Aqp9	3.94879	-0.145319	0.581472	-0.249915	0.802653	0.999965
Aqr	103.484	-0.0897349	0.138928	-0.645909	0.518338	0.999965
Ar	23.9772	0.203519	0.239118	0.851122	0.394702	0.999965
Araf	302.259	0.0199867	0.0949415	0.210516	0.833265	0.999965
Arap1	70.2343	-0.0922215	0.185221	-0.4979	0.618554	0.999965
Arap2	224.443	0.0158321	0.128337	0.123363	0.90182	0.999965
Arap3	20.8468	0.268987	0.286372	0.939292	0.347581	0.999965
Arc	312.272	-0.119416	0.167495	-0.712952	0.475875	0.999965
Arcn1	246.7	0.0855599	0.118803	0.720181	0.471414	0.999965
Arel1	276.225	0.0216438	0.12876	0.168095	0.866509	0.999965
Arf1	313.679	0.124941	0.115548	1.08129	0.279567	0.999965
Arf3	677.822	0.0152563	0.110646	0.137884	0.890332	0.999965
Arf4	506.28	0.0859977	0.0991586	0.867274	0.385792	0.999965
Arf6	84.0327	-0.0480433	0.201932	-0.237919	0.811944	0.999965
Arfgap1	133.052	-0.0168394	0.13333	-0.126299	0.899495	0.999965
Arfgap3	50.178	-0.0356021	0.182937	-0.194614	0.845695	0.999965
Arfgef1	119.63	-0.0110138	0.1784	-0.0617366	0.950773	0.999965
Arfgef2	69.3567	0.174513	0.178053	0.980119	0.327027	0.999965
Arfgef3	120.207	0.0339171	0.151899	0.223286	0.823313	0.999965
Arfip1	17.9563	0.229967	0.292514	0.786172	0.431767	0.999965
Arfip2	89.5349	-0.196607	0.177718	-1.10628	0.268603	0.999965
Arfrp1	110.388	0.228007	0.126859	1.79733	0.0722836	0.999965
Arg2	4.14561	-1.16412	0.602165	-1.93323	0.0532076	0.999965
Arglu1	246.459	-0.00929777	0.123053	-0.0755593	0.93977	0.999965
Arhgap1	124.237	0.0720452	0.125517	0.573987	0.565976	0.999965
Arhgap10	60.9528	-0.163247	0.193963	-0.84164	0.39999	0.999965
Arhgap11a	22.7447	-0.289163	0.270947	-1.06723	0.285867	0.999965
Arhgap12	93.516	0.0421702	0.144973	0.290884	0.77114	0.999965
Arhgap17	46.2807	-0.0391407	0.195965	-0.199733	0.841689	0.999965
Arhgap18	21.1509	0.0565138	0.270591	0.208854	0.834563	0.999965
Arhgap19	8.71346	-0.329245	0.402667	-0.81766	0.413551	0.999965
Arhgap20	58.511	-0.0852041	0.204316	-0.417022	0.676663	0.999965
Arhgap21	179.251	-0.268041	0.149941	-1.78765	0.0738333	0.999965
Arhgap22	17.4177	0.377469	0.280168	1.3473	0.177885	0.999965
Arhgap23	333.348	-0.104287	0.146582	-0.711455	0.476803	0.999965
Arhgap24	8.25921	0.0106469	0.407533	0.0261252	0.979157	0.999965
Arhgap26	150.512	0.0326584	0.150297	0.217292	0.827981	0.999965
Arhgap27	28.0567	-0.148486	0.242925	-0.611241	0.54104	0.999965
Arhgap28	3.20008	0.0842704	0.694969	0.121258	0.903487	0.999965
Arhgap29	22.2597	-0.0906675	0.265429	-0.341588	0.732661	0.999965
Arhgap30	8.08351	0.644499	0.429793	1.49956	0.133729	0.999965
Arhgap31	49.4378	-0.094734	0.192192	-0.492914	0.622073	0.999965
Arhgap32	120.159	0.130447	0.152113	0.857568	0.391131	0.999965
Arhgap33	234.473	-0.0517441	0.128306	-0.403287	0.686737	0.999965
Arhgap35	256.49	-0.0972609	0.118582	-0.820197	0.412104	0.999965
Arhgap39	149.258	-0.193496	0.13152	-1.47123	0.14123	0.999965
Arhgap4	5.93613	0.836017	0.539754	1.54889	0.121409	0.999965
Arhgap42	16.4638	-0.36279	0.291937	-1.2427	0.213979	0.999965
Arhgap44	116.89	0.0515861	0.184565	0.279501	0.779861	0.999965
Arhgap5	446.116	0.0521415	0.1325	0.39352	0.693935	0.999965
Arhgap6	17.8185	0.220907	0.378125	0.584216	0.559075	0.999965
Arhgdia	895.567	0.154177	0.113113	1.36304	0.172871	0.999965
Arhgdig	120.258	0.112026	0.145708	0.768842	0.441987	0.999965
Arhgef1	71.4834	-0.128045	0.238675	-0.536484	0.591624	0.999965
Arhgef10	254.395	0.00607113	0.146493	0.0414433	0.966943	0.999965
Arhgef10l	74.2746	-0.0172259	0.181044	-0.0951476	0.924198	0.999965
Arhgef11	61.1201	-0.116349	0.195608	-0.594809	0.551971	0.999965
Arhgef12	313.948	0.00228076	0.10697	0.0213215	0.982989	0.999965
Arhgef15	10.6022	-0.116924	0.390662	-0.299296	0.764714	0.999965
Arhgef17	123.389	0.0019468	0.139333	0.0139723	0.988852	0.999965
Arhgef18	36.1628	0.0338295	0.211623	0.159858	0.872993	0.999965
Arhgef19	71.7869	-0.147433	0.178548	-0.825733	0.408955	0.999965
Arhgef2	542.038	-0.0929306	0.0992258	-0.936557	0.348986	0.999965
Arhgef25	173.168	0.0899098	0.168262	0.534346	0.593102	0.999965
Arhgef26	72.9535	0.219742	0.165131	1.33072	0.183282	0.999965
Arhgef28	130.146	-0.0892083	0.124351	-0.717393	0.473132	0.999965
Arhgef3	80.2537	0.0141222	0.217608	0.0648975	0.948256	0.999965
Arhgef33	6.60506	0.0451344	0.505304	0.0893213	0.928827	0.999965
Arhgef37	12.4345	0.0481153	0.34449	0.139671	0.88892	0.999965
Arhgef38	3.33328	-0.547878	0.624349	-0.877518	0.380206	0.999965
Arhgef39	4.75367	0.41817	0.553841	0.755036	0.450227	0.999965
Arhgef4	203.893	0.203132	0.116606	1.74204	0.0815012	0.999965
Arhgef4.1	87.3698	-0.0512458	0.166668	-0.307472	0.758484	0.999965
Arhgef40	76.811	0.0666302	0.176187	0.378179	0.705298	0.999965
Arhgef5	4.13077	0.48229	0.575253	0.838396	0.401808	0.999965
Arhgef7	135.38	-0.0102394	0.153516	-0.0666993	0.946821	0.999965
Arhgef9	369.983	-0.0386129	0.107997	-0.357535	0.720691	0.999965
Arid1a	185.235	-0.0618359	0.114515	-0.539982	0.58921	0.999965
Arid1b	135.009	-0.00978768	0.13827	-0.0707865	0.943568	0.999965
Arid2	117.716	-0.154917	0.140738	-1.10074	0.271009	0.999965
Arid3a	16.3593	-0.04842	0.297014	-0.163023	0.870501	0.999965
Arid3b	15.0245	-0.277816	0.319812	-0.868687	0.385018	0.999965
Arid4a	86.0912	0.023806	0.147338	0.161574	0.871641	0.999965
Arid4b	164.975	-0.0509802	0.129225	-0.394508	0.693206	0.999965
Arid5a	26.0611	-0.139023	0.245874	-0.565424	0.571785	0.999965
Arid5b	177.869	0.111888	0.230275	0.485891	0.627045	0.999965
Arih1	221.181	0.0565354	0.105635	0.535194	0.592516	0.999965
Arih2	60.7695	-0.203321	0.177882	-1.14301	0.253033	0.999965
Arl1	58.3347	-0.126247	0.210168	-0.600694	0.548044	0.999965
Arl10	56.5055	-0.361961	0.21673	-1.6701	0.0948993	0.999965
Arl11	2.58611	0.715579	0.738017	0.969597	0.332247	0.999965
Arl13b	20.0378	0.0385848	0.274284	0.140675	0.888127	0.999965
Arl14ep	68.6084	-0.140226	0.187037	-0.749725	0.453421	0.999965
Arl15	26.3961	0.0746138	0.280678	0.265834	0.790367	0.999965
Arl16	45.9383	-0.0314347	0.189939	-0.165499	0.868552	0.999965
Arl2	327.37	0.126553	0.0966504	1.30938	0.190404	0.999965
Arl2bp	93.3741	-0.172555	0.170379	-1.01277	0.311169	0.999965
Arl3	363.797	0.105732	0.135741	0.778923	0.436025	0.999965
Arl4a	31.3638	-0.0371447	0.227315	-0.163406	0.870198	0.999965
Arl4c	54.7785	0.306915	0.17951	1.70974	0.0873144	0.999965
Arl4d	103.968	-0.122611	0.363013	-0.337759	0.735545	0.999965
Arl5a	176.012	-0.0834795	0.109317	-0.763648	0.445077	0.999965
Arl5b	42.1281	-0.106085	0.21118	-0.502343	0.615427	0.999965
Arl6	96.7124	0.136608	0.152605	0.895176	0.370693	0.999965
Arl6ip1	469.581	0.0679127	0.106879	0.635416	0.525157	0.999965
Arl6ip4	61.7572	-0.0872469	0.176741	-0.493643	0.621558	0.999965
Arl6ip5	224.072	0.000517941	0.122598	0.00422471	0.996629	0.999965
Arl6ip6	55.9501	0.0307418	0.179302	0.171452	0.863868	0.999965
Arl8a	569.863	0.133664	0.103376	1.29299	0.196014	0.999965
Arl8b	561.779	0.0360715	0.120404	0.299586	0.764493	0.999965
Armc1	177.672	-0.121837	0.117516	-1.03677	0.299843	0.999965
Armc10	61.0422	0.196242	0.158948	1.23463	0.216968	0.999965
Armc2	17.0667	-0.00866072	0.344707	-0.0251249	0.979955	0.999965
Armc3	17.3468	0.313483	0.713316	0.439473	0.660319	0.999965
Armc4	5.88234	-0.480078	0.554238	-0.866195	0.386383	0.999965
Armc5	38.6644	0.0659063	0.204678	0.322	0.747453	0.999965
Armc6	37.1833	0.0643588	0.200831	0.320463	0.748617	0.999965
Armc7	17.1905	0.286147	0.318756	0.897698	0.369346	0.999965
Armc8	171.764	0.00448281	0.12224	0.036672	0.970747	0.999965
Armc9	28.4566	0.234921	0.23586	0.996019	0.319241	0.999965
Armcx1	50.4364	-0.0455386	0.217239	-0.209624	0.833961	0.999965
Armcx2	97.026	0.184424	0.140251	1.31496	0.188525	0.999965
Armcx3	63.3315	-0.112732	0.177956	-0.633482	0.526419	0.999965
Armcx4	44.9852	0.165403	0.196135	0.843309	0.399055	0.999965
Armcx6	8.435	-0.201886	0.405734	-0.497583	0.618778	0.999965
Armh1	4.44754	-0.199632	0.709169	-0.281502	0.778326	0.999965
Armh2	4.64763	0.263751	0.539786	0.488622	0.625109	0.999965
Armh3	38.4503	-0.269287	0.204668	-1.31573	0.188266	0.999965
Armh4	22.623	-0.212638	0.272607	-0.780015	0.435382	0.999965
Armt1	32.7425	0.139001	0.213442	0.651237	0.514894	0.999965
Arnt	72.836	-0.0738506	0.187124	-0.394661	0.693093	0.999965
Arnt2	299.915	0.107487	0.102499	1.04866	0.294332	0.999965
Arntl	94.1664	-0.248121	0.169842	-1.46089	0.144045	0.999965
Arntl2	9.20674	0.401853	0.403465	0.996005	0.319247	0.999965
Arpc1a	352.431	-0.252876	0.144653	-1.74815	0.0804375	0.999965
Arpc1b	308.146	0.245569	0.15527	1.58156	0.11375	0.999965
Arpc2	329.989	0.132046	0.107381	1.22969	0.218812	0.999965
Arpc3	403.499	0.116507	0.107051	1.08833	0.27645	0.999965
Arpc4	206.779	-0.0307608	0.196105	-0.156858	0.875356	0.999965
Arpc5	158.205	0.196684	0.130559	1.50647	0.131947	0.999965
Arpc5l	157.377	-0.0938642	0.137249	-0.683897	0.49404	0.999965
Arpin	68.4232	-0.0652096	0.158948	-0.410258	0.681617	0.999965
Arpp19	488.28	0.0103052	0.138427	0.074445	0.940656	0.999965
Arpp21	742.279	0.109264	0.204719	0.533725	0.593532	0.999965
Arrb1	140.209	0.118885	0.120247	0.988679	0.32282	0.999965
Arrb2	28.7987	0.445836	0.232044	1.92134	0.0546886	0.999965
Arrdc1	16.0922	0.0586956	0.322239	0.182149	0.855466	0.999965
Arrdc2	284.268	0.0576081	0.30595	0.188293	0.850647	0.999965
Arrdc3	724.099	-0.00232324	0.145718	-0.0159434	0.98728	0.999965
Arrdc4	19.6079	-0.0360334	0.280402	-0.128506	0.897748	0.999965
Arsa	31.5604	0.120212	0.280374	0.428756	0.668101	0.999965
Arsb	201.451	0.0657621	0.137143	0.479514	0.631573	0.999965
Arsg	242.111	-0.0364296	0.135329	-0.269193	0.787781	0.999965
Arsi	2.9012	-0.201334	0.655047	-0.307358	0.758571	0.999965
Arsk	29.0889	0.0461457	0.240944	0.19152	0.848118	0.999965
Art1	3.7423	-0.719159	0.659397	-1.09063	0.275435	0.999965
Art3	2.93059	-0.21196	0.876283	-0.241885	0.808869	0.999965
Artn	2.70883	-0.392195	0.692356	-0.566464	0.571078	0.999965
Arv1	15.2428	0.137078	0.34719	0.39482	0.692976	0.999965
Arvcf	76.5515	0.161634	0.207796	0.77785	0.436658	0.999965
Arx	35.0899	0.0280094	0.247405	0.113213	0.909862	0.999965
Arxes1	64.9331	0.0653654	0.164483	0.397399	0.691074	0.999965
Arxes2	57.3892	0.0470723	0.199383	0.23609	0.813363	0.999965
As3mt	56.4107	0.114089	0.180991	0.63036	0.528459	0.999965
Asah1	71.1356	-0.0190187	0.194419	-0.0978232	0.922073	0.999965
Asah2	40.229	-0.493657	0.251415	-1.96351	0.0495864	0.999965
Asap2	87.4786	0.0325061	0.151306	0.214836	0.829895	0.999965
Asap3	20.7685	0.424613	0.26472	1.60401	0.108712	0.999965
Asb1	70.8208	-0.010869	0.1688	-0.06439	0.94866	0.999965
Asb11	8.12189	-0.0712223	0.418465	-0.170199	0.864854	0.999965
Asb13	105.814	0.182316	0.135247	1.34802	0.177651	0.999965
Asb14	4.54709	-0.333367	0.58313	-0.571686	0.567535	0.999965
Asb16	5.89699	-0.0855646	0.52474	-0.163061	0.870471	0.999965
Asb2	11.6006	-0.0452312	0.363673	-0.124373	0.90102	0.999965
Asb3	57.3012	0.0558841	0.17386	0.321432	0.747883	0.999965
Asb4	2.87404	0.213989	0.657257	0.32558	0.744742	0.999965
Asb6	89.5494	0.176915	0.147116	1.20255	0.229151	0.999965
Asb7	22.9435	-0.304721	0.27588	-1.10454	0.269358	0.999965
Asb8	42.4718	-0.268082	0.212403	-1.26214	0.206899	0.999965
Ascc1	85.6883	-0.3203	0.199073	-1.60895	0.107626	0.999965
Ascc2	48.3374	-0.0442525	0.198101	-0.223383	0.823237	0.999965
Ascc3	63.3027	-0.0625273	0.16877	-0.370488	0.711019	0.999965
Ascl1	33.4798	-0.307474	0.230177	-1.33582	0.181609	0.999965
Ascl4	2.47708	-1.16673	0.758422	-1.53837	0.123958	0.999965
Ascl5	2.46229	-0.568688	0.761527	-0.746773	0.4552	0.999965
Asf1a	91.6625	-0.17719	0.136029	-1.30259	0.192715	0.999965
Asf1b	7.1737	-0.209916	0.462927	-0.453453	0.650223	0.999965
Ash1l	210.735	0.0640528	0.131149	0.488399	0.625267	0.999965
Ash2l	145.327	0.0558342	0.125059	0.446462	0.655263	0.999965
Asic2	60.8751	0.248266	0.209512	1.18497	0.236029	0.999965
Asic3	5.79879	-0.410763	0.530115	-0.774856	0.438425	0.999965
Asic4	32.5248	-0.0140999	0.35715	-0.0394791	0.968508	0.999965
Asl	38.5189	0.11227	0.204014	0.550304	0.582111	0.999965
Asna1	99.3062	-0.237598	0.164418	-1.44508	0.148435	0.999965
Asns	77.9281	0.115339	0.166929	0.690942	0.489602	0.999965
Asnsd1	37.1171	0.117234	0.255067	0.45962	0.645789	0.999965
Aspa	413.177	-0.102701	0.16155	-0.635723	0.524957	0.999965
Aspdh	27.9943	0.142773	0.224083	0.637143	0.524032	0.999965
Asph	213.777	-0.0709829	0.125739	-0.564526	0.572396	0.999965
Asphd1	22.1961	0.12767	0.267436	0.477383	0.633089	0.999965
Asphd2	176.368	0.0594368	0.123953	0.479513	0.631574	0.999965
Aspm	10.1566	-0.322263	0.425935	-0.756601	0.449289	0.999965
Aspscr1	93.3347	-0.0131223	0.144419	-0.0908628	0.927602	0.999965
Asrgl1	566.117	0.0145423	0.104517	0.139138	0.889341	0.999965
Ass1	14.2823	-0.110724	0.348545	-0.317676	0.750731	0.999965
Aste1	24.2271	0.0766096	0.254181	0.301398	0.763111	0.999965
Astn1	207.997	0.150249	0.122345	1.22808	0.219417	0.999965
Asxl1	99.8535	0.0556328	0.134969	0.412189	0.680201	0.999965
Asxl2	53.6132	0.163258	0.178453	0.914853	0.360269	0.999965
Asxl3	12.5963	-0.289492	0.330379	-0.876244	0.380898	0.999965
Atad1	185.464	-0.129439	0.138755	-0.932863	0.350891	0.999965
Atad2	17.8892	-0.60401	0.323151	-1.86913	0.061605	0.999965
Atad2b	15.221	0.108706	0.365907	0.297086	0.766401	0.999965
Atad3a	57.035	0.00771169	0.170597	0.0452041	0.963945	0.999965
Atad5	27.014	-0.389177	0.261857	-1.48622	0.13722	0.999965
Atat1	161.831	-0.193969	0.166531	-1.16476	0.244115	0.999965
Atcay	154.125	0.097122	0.140169	0.692892	0.488377	0.999965
Ate1	175.409	-0.00505502	0.119463	-0.0423145	0.966248	0.999965
Atf1	52.1957	0.117801	0.167994	0.701223	0.483164	0.999965
Atf2	129.064	0.0883318	0.139491	0.633243	0.526575	0.999965
Atf3	6.12129	0.519247	0.487837	1.06439	0.287153	0.999965
Atf4	223.557	0.0350434	0.108709	0.322359	0.747181	0.999965
Atf5	47.6644	0.0156594	0.203216	0.0770579	0.938577	0.999965
Atf6	111.288	0.134241	0.15655	0.857494	0.391172	0.999965
Atf6b	144.82	0.0811359	0.135448	0.599017	0.549161	0.999965
Atf7	102.567	-0.0902058	0.147839	-0.610164	0.541753	0.999965
Atf7ip	127.184	-0.216501	0.155389	-1.39328	0.163534	0.999965
Atg10	49.8116	-0.102132	0.207631	-0.491895	0.622794	0.999965
Atg101	70.6027	-0.0111766	0.161762	-0.0690925	0.944916	0.999965
Atg12	19.5116	-0.124345	0.308874	-0.402575	0.687261	0.999965
Atg13	216.728	-0.0197453	0.122628	-0.161018	0.872079	0.999965
Atg14	34.827	-0.0848815	0.27263	-0.311343	0.75554	0.999965
Atg16l2	29.5526	0.362313	0.25773	1.40578	0.159789	0.999965
Atg2a	79.9389	0.255309	0.157045	1.62571	0.104011	0.999965
Atg2b	75.0288	0.0160557	0.167177	0.0960401	0.923489	0.999965
Atg3	203.729	0.146665	0.133792	1.09622	0.272982	0.999965
Atg4b	69.603	-0.0176112	0.156055	-0.112853	0.910147	0.999965
Atg4d	63.1655	0.0364112	0.167109	0.217889	0.827516	0.999965
Atg5	49.8641	-0.0993481	0.180213	-0.551282	0.581441	0.999965
Atg7	56.7618	0.181571	0.178344	1.0181	0.308631	0.999965
Atg9a	66.6386	0.00191625	0.232174	0.00825349	0.993415	0.999965
Atg9b	4.32902	-0.247336	0.561646	-0.440377	0.659664	0.999965
Atic	47.0372	0.236713	0.191778	1.23431	0.217088	0.999965
Atl1	182.916	0.0109738	0.114054	0.0962158	0.923349	0.999965
Atl2	114.332	0.0281933	0.132403	0.212935	0.831377	0.999965
Atl3	170.012	-0.116201	0.134586	-0.863397	0.387919	0.999965
Atm	30.7902	0.232534	0.229969	1.01115	0.311943	0.999965
Atmin	42.4886	0.0377983	0.217923	0.173448	0.8623	0.999965
Atn1	257.409	-0.136311	0.156374	-0.871699	0.383372	0.999965
Atoh7	3.72536	-0.508735	0.602563	-0.844285	0.39851	0.999965
Atoh8	10.3238	-0.223403	0.379379	-0.588864	0.555952	0.999965
Atp10a	34.5001	-0.0359492	0.23658	-0.151953	0.879224	0.999965
Atp10b	25.6952	-0.461902	0.233259	-1.98021	0.0476795	0.999965
Atp11a	182.915	0.0851319	0.200149	0.425343	0.670587	0.999965
Atp11b	57.5025	-0.101483	0.237363	-0.427544	0.668983	0.999965
Atp11c	68.1791	0.195772	0.184119	1.0633	0.287648	0.999965
Atp13a1	90.4915	0.0637698	0.135621	0.470208	0.638207	0.999965
Atp13a2	89.1405	0.0304527	0.173438	0.175583	0.860622	0.999965
Atp13a3	103.141	0.0250853	0.159514	0.157261	0.875039	0.999965
Atp13a4	5.82104	0.503493	0.495038	1.01708	0.309116	0.999965
Atp13a5	23.246	-0.480605	0.271489	-1.77025	0.0766849	0.999965
Atp1a1	1208.19	0.195138	0.109016	1.79	0.0734546	0.999965
Atp1a2	1477.13	0.150494	0.116796	1.28853	0.197562	0.999965
Atp1b1	1508.02	-0.0678054	0.116869	-0.580181	0.561793	0.999965
Atp1b2	558.506	0.26286	0.13824	1.90147	0.0572399	0.999965
Atp23	18.6177	0.391961	0.289384	1.35447	0.175588	0.999965
Atp2a2	1257.2	0.0126697	0.0822639	0.154013	0.877599	0.999965
Atp2a3	14.6423	0.319428	0.311361	1.02591	0.304933	0.999965
Atp2b1	431.119	0.00917108	0.136248	0.0673119	0.946333	0.999965
Atp2b2	607.448	0.19866	0.135814	1.46274	0.143538	0.999965
Atp2b3	72.5992	0.397025	0.221072	1.79591	0.0725085	0.999965
Atp2b4	225.341	0.0474287	0.143838	0.329736	0.741599	0.999965
Atp2c1	258.743	0.0434009	0.109393	0.396742	0.691558	0.999965
Atp4a	2.36844	0.277613	0.781585	0.355193	0.722445	0.999965
Atp5a1	1054.74	0.139073	0.082506	1.68561	0.0918715	0.999965
Atp5c1	270.308	0.016052	0.127533	0.125865	0.899839	0.999965
Atp5d	635.515	-0.0208737	0.0972382	-0.214666	0.830028	0.999965
Atp5e	832.418	-0.02641	0.113908	-0.231853	0.816652	0.999965
Atp5f1	47.8176	0.317061	0.220499	1.43793	0.150455	0.999965
Atp5g1	24.8574	0.00763482	0.243303	0.0313799	0.974967	0.999965
Atp5g3	559.85	-0.0948095	0.123309	-0.768878	0.441966	0.999965
Atp5j	691.102	0.0234241	0.0920165	0.254564	0.79906	0.999965
Atp5k	473.687	-0.026385	0.105046	-0.251175	0.801679	0.999965
Atp5l	578.64	0.176238	0.11513	1.53077	0.125827	0.999965
Atp5mpl	300.767	0.115364	0.136818	0.843193	0.399121	0.999965
Atp6ap1	763.447	0.0372709	0.100654	0.370287	0.711168	0.999965
Atp6ap1l	20.2119	0.0870348	0.272473	0.319426	0.749404	0.999965
Atp6ap2	607.698	0.0636751	0.10529	0.60476	0.545339	0.999965
Atp6v0a1	491.671	0.136132	0.119511	1.13908	0.25467	0.999965
Atp6v0a2	158.055	0.0340856	0.153823	0.221589	0.824634	0.999965
Atp6v0b	513.816	0.176452	0.104148	1.69424	0.0902202	0.999965
Atp6v0c	1588.15	0.155683	0.11364	1.36997	0.170698	0.999965
Atp6v0d1	499.936	0.0643833	0.0976933	0.659035	0.509873	0.999965
Atp6v0e	426.749	0.0834433	0.109059	0.765122	0.444199	0.999965
Atp6v0e2	50.8371	-0.0760755	0.269412	-0.282376	0.777655	0.999965
Atp6v1b2	380.014	0.146652	0.136347	1.07558	0.282115	0.999965
Atp6v1c1	458.039	0.111046	0.0912988	1.21629	0.223874	0.999965
Atp6v1c2	2.69926	0.0573579	0.741012	0.0774047	0.938302	0.999965
Atp6v1d	522.855	0.190654	0.118789	1.60498	0.108498	0.999965
Atp6v1e1	726.564	0.0352566	0.085749	0.411161	0.680955	0.999965
Atp6v1f	265.845	0.0840172	0.157925	0.532009	0.59472	0.999965
Atp6v1g1	70.3281	-0.0620208	0.190692	-0.32524	0.744999	0.999965
Atp6v1g2	448.218	-0.0560824	0.173341	-0.323538	0.746288	0.999965
Atp6v1h	251.849	0.0223476	0.110542	0.202164	0.839788	0.999965
Atp7a	45.2332	0.345701	0.225567	1.53259	0.125377	0.999965
Atp7b	3.52502	-0.229946	0.656858	-0.350069	0.726287	0.999965
Atp8a1	372.471	-0.133355	0.118526	-1.12511	0.260543	0.999965
Atp8a2	91.8492	0.263086	0.178546	1.47349	0.140618	0.999965
Atp8b1	28.7161	-0.430715	0.306006	-1.40754	0.159269	0.999965
Atp8b2	50.4053	-0.136475	0.182082	-0.749527	0.45354	0.999965
Atp8b5	4.57953	0.990592	0.540912	1.83134	0.06705	0.999965
Atp9a	468.801	-0.0450057	0.122285	-0.368038	0.712845	0.999965
Atp9b	183.464	-0.162815	0.141584	-1.14995	0.250163	0.999965
Atpaf1	90.3158	0.0808867	0.145004	0.557825	0.576964	0.999965
Atpaf2	48.7734	-0.192035	0.175639	-1.09335	0.27424	0.999965
Atpif1	344.138	0.00455309	0.109959	0.0414073	0.966971	0.999965
Atpsckmt	54.2893	-0.100256	0.176919	-0.566679	0.570933	0.999965
Atr	21.8962	-0.478193	0.261295	-1.83009	0.0672369	0.999965
Atraid	214.729	0.11155	0.115046	0.969606	0.332243	0.999965
Atrip	54.9367	-0.132498	0.165352	-0.801308	0.422954	0.999965
Atrn	294.172	-0.175515	0.142705	-1.22992	0.218728	0.999965
Atrnl1	97.127	0.0750163	0.157294	0.476919	0.63342	0.999965
Atrx	184.467	0.15905	0.104855	1.51686	0.129301	0.999965
Atxn1	150.484	0.00152998	0.167767	0.00911964	0.992724	0.999965
Atxn10	346.609	0.0268933	0.101934	0.26383	0.791911	0.999965
Atxn1l	76.8076	0.0787955	0.178169	0.442252	0.658307	0.999965
Atxn2	85.0043	0.09976	0.162808	0.612748	0.540043	0.999965
Atxn2l	352.456	-0.0409565	0.10995	-0.372501	0.70952	0.999965
Atxn3	69.8962	-0.0257241	0.155235	-0.165711	0.868385	0.999965
Atxn7	50.2058	0.0747806	0.186147	0.401728	0.687884	0.999965
Atxn7l1	57.8205	-0.0013875	0.177753	-0.00780582	0.993772	0.999965
Atxn7l2	31.8573	0.289527	0.219451	1.31932	0.187061	0.999965
Atxn7l3	243.364	-0.0141511	0.166457	-0.0850139	0.93225	0.999965
Atxn7l3b	76.8652	-0.256604	0.254814	-1.00702	0.313924	0.999965
AU021092	6.77688	-0.0128143	0.443662	-0.0288831	0.976958	0.999965
AU022252	84.6402	0.144105	0.162617	0.88616	0.375531	0.999965
AU022751	5.94785	-0.700733	0.509255	-1.376	0.168823	0.999965
AU040320	51.6725	-0.220762	0.215422	-1.02479	0.305463	0.999965
AU041133	22.7364	-0.168101	0.243366	-0.690734	0.489732	0.999965
Auh	154.139	0.0281719	0.129924	0.216833	0.828338	0.999965
Aunip	3.59088	-0.140651	0.623602	-0.225547	0.821554	0.999965
Aup1	119.8	0.112173	0.142949	0.784704	0.432627	0.999965
Aurka	3.91926	0.301935	0.620431	0.486653	0.626504	0.999965
Aurkaip1	158.05	-0.162038	0.133704	-1.21191	0.225545	0.999965
Aurkb	6.4055	0.165622	0.498424	0.332292	0.739669	0.999965
Auts2	65.7072	-0.18288	0.424803	-0.430505	0.666828	0.999965
Aven	27.2003	-0.110266	0.254873	-0.432631	0.665283	0.999965
Avl9	102.419	-0.0776266	0.137954	-0.562697	0.573641	0.999965
Avp	3.14044	-0.129728	0.651398	-0.199153	0.842143	0.999965
Avpi1	25.6313	0.12571	0.240056	0.523669	0.600509	0.999965
AW146154	18.301	-0.0856684	0.287492	-0.297985	0.765715	0.999965
AW209491	50.891	-0.100788	0.182049	-0.553632	0.579831	0.999965
AW549877	200.334	0.0611671	0.138782	0.440743	0.659399	0.999965
AW551984	5.44534	0.179091	0.498852	0.359006	0.71959	0.999965
AW554918	10.3829	-0.691621	0.402648	-1.71768	0.0858549	0.999965
Axdnd1	3.46984	-0.294283	0.674341	-0.436402	0.662545	0.999965
Axin1	31.9873	-0.340472	0.223416	-1.52394	0.127525	0.999965
Axin2	63.2718	0.0419678	0.161503	0.259858	0.794973	0.999965
Axl	75.9849	0.19627	0.189409	1.03623	0.300097	0.999965
Azi2	109.978	0.0849434	0.139935	0.607019	0.543838	0.999965
Azin1	170.55	0.240944	0.160496	1.50125	0.133291	0.999965
Azin2	47.019	0.0128833	0.197782	0.065139	0.948063	0.999965
B020011L13Rik	3.6484	-0.141707	0.657937	-0.215381	0.82947	0.999965
B230118H07Rik	134.447	-0.0950276	0.136005	-0.698708	0.484735	0.999965
B230217C12Rik	36.1467	-0.0184124	0.220694	-0.0834293	0.93351	0.999965
B230219D22Rik	182.455	-0.100428	0.139511	-0.719852	0.471616	0.999965
B3galnt1	55.3796	0.0862664	0.196827	0.438285	0.66118	0.999965
B3galnt2	44.762	-0.164982	0.201635	-0.818223	0.41323	0.999965
B3galt1	91.0942	-0.0214859	0.140964	-0.152421	0.878855	0.999965
B3galt2	128.842	0.107644	0.221896	0.485107	0.6276	0.999965
B3galt4	17.6511	-0.248678	0.29386	-0.846245	0.397416	0.999965
B3galt5	256.68	0.218696	0.181133	1.20738	0.227286	0.999965
B3galt6	29.2915	-0.317564	0.224971	-1.41158	0.158074	0.999965
B3gat1	165.915	-0.193747	0.169612	-1.14229	0.253332	0.999965
B3gat2	19.253	-0.373672	0.330729	-1.12985	0.258541	0.999965
B3gat3	154.425	-0.00838116	0.128593	-0.0651757	0.948034	0.999965
B3glct	31.6737	-0.0142203	0.238621	-0.0595935	0.952479	0.999965
B3gnt2	51.1238	-0.139841	0.231388	-0.604356	0.545607	0.999965
B3gnt4	7.92456	-0.762773	0.448895	-1.69922	0.0892773	0.999965
B3gnt7	3.45454	0.132654	0.696645	0.190418	0.848982	0.999965
B3gnt9	36.682	-0.134971	0.229818	-0.587294	0.557006	0.999965
B3gntl1	14.3782	-0.12962	0.340171	-0.381045	0.70317	0.999965
B430305J03Rik	3.51097	-0.200739	0.611121	-0.328478	0.742551	0.999965
B4galnt1	154.66	0.219043	0.132005	1.65936	0.097044	0.999965
B4galnt3	4.27048	-0.678583	0.555282	-1.22205	0.221688	0.999965
B4galnt4	63.2326	-0.0273925	0.202738	-0.135112	0.892523	0.999965
B4galt2	76.7493	0.00114168	0.184824	0.00617714	0.995071	0.999965
B4galt3	81.0696	0.132611	0.173445	0.764574	0.444525	0.999965
B4galt4	39.0052	-0.0318752	0.208356	-0.152985	0.87841	0.999965
B4galt5	57.7737	0.298182	0.201263	1.48155	0.13846	0.999965
B4galt6	167.949	0.0184257	0.11982	0.153778	0.877785	0.999965
B4galt7	20.9249	0.0398771	0.263852	0.151134	0.87987	0.999965
B4gat1	120.266	0.11586	0.163075	0.710469	0.477413	0.999965
B630019K06Rik	42.8449	-0.175537	0.202807	-0.865535	0.386745	0.999965
B9d1	50.4272	-0.017529	0.211614	-0.0828345	0.933983	0.999965
B9d2	37.8878	0.000709051	0.215054	0.00329708	0.997369	0.999965
Baalc	253.189	0.195017	0.117102	1.66537	0.0958395	0.999965
Babam1	109.161	0.00959143	0.136162	0.0704413	0.943842	0.999965
Babam2	115.57	-0.0210602	0.143232	-0.147036	0.883104	0.999965
Bace1	152.411	-0.107839	0.162961	-0.661745	0.508135	0.999965
Bace2	25.5474	-0.275409	0.29244	-0.941764	0.346314	0.999965
Bach1	72.9497	0.061096	0.159282	0.383571	0.701297	0.999965
Bach2	20.3836	-0.169033	0.284482	-0.594178	0.552393	0.999965
Bad	72.8598	-0.0793383	0.159397	-0.49774	0.618668	0.999965
Bag1	507.008	-0.00445614	0.105534	-0.0422246	0.96632	0.999965
Bag2	12.9454	-0.172585	0.336947	-0.512202	0.608509	0.999965
Bag3	14.9392	-0.10435	0.343587	-0.303708	0.761351	0.999965
Bag4	54.8784	-0.0433055	0.20648	-0.209733	0.833876	0.999965
Bag5	86.7251	0.0536384	0.149614	0.358512	0.71996	0.999965
Bag6	65.3966	-0.028922	0.160276	-0.180451	0.856798	0.999965
Bahcc1	50.964	-0.281481	0.18026	-1.56153	0.118399	0.999965
Bahd1	40.1135	0.0227797	0.19638	0.115998	0.907654	0.999965
Baiap2	313.403	0.141631	0.181408	0.780734	0.434959	0.999965
Baiap2l1	2.88866	1.13937	0.94779	1.20214	0.229311	0.999965
Baiap3	16.7784	-0.14991	0.313282	-0.478514	0.632284	0.999965
Bak1	51.4807	0.238494	0.179643	1.3276	0.184311	0.999965
Bambi	20.3554	0.337864	0.267784	1.2617	0.207056	0.999965
Banf1	95.6472	-0.128668	0.161423	-0.797084	0.425402	0.999965
Banp	38.0091	0.406074	0.255065	1.59204	0.111375	0.999965
Bap1	162.965	0.0437379	0.133994	0.326416	0.74411	0.999965
Bard1	4.57956	-0.989495	0.588694	-1.68083	0.0927959	0.999965
Barx1	3.91464	-0.104973	0.662578	-0.158432	0.874117	0.999965
Barx2	8.99641	-0.340154	0.398718	-0.853118	0.393594	0.999965
Basp1	426.763	-0.0476771	0.321167	-0.148449	0.881988	0.999965
Batf3	7.13478	-0.0523174	0.451072	-0.115985	0.907665	0.999965
Bax	218.003	0.106418	0.127905	0.83201	0.405404	0.999965
Baz1a	12.4175	-0.0635716	0.354522	-0.179316	0.857689	0.999965
Baz1b	132.399	0.169089	0.126761	1.33392	0.18223	0.999965
Baz2a	54.8811	-0.0567819	0.174322	-0.32573	0.744629	0.999965
Baz2b	172.102	-0.16581	0.122907	-1.34906	0.177317	0.999965
Bbc3	14.3175	0.0202677	0.319131	0.063509	0.949361	0.999965
Bbip1	132.538	0.000429664	0.1391	0.00308888	0.997535	0.999965
Bbof1	29.5213	-0.191269	0.258728	-0.739267	0.459745	0.999965
Bbox1	21.3201	-0.222122	0.382491	-0.580723	0.561427	0.999965
Bbs1	32.5021	0.016974	0.225484	0.0752781	0.939993	0.999965
Bbs10	16.0359	0.339528	0.309249	1.09791	0.272243	0.999965
Bbs12	14.0101	-0.457161	0.325228	-1.40566	0.159824	0.999965
Bbs2	71.9729	0.0680949	0.181393	0.375401	0.707362	0.999965
Bbs4	41.8558	0.0717923	0.201607	0.3561	0.721766	0.999965
Bbs5	22.1505	-0.0398563	0.290226	-0.137328	0.890771	0.999965
Bbs7	29.5414	-0.164386	0.257629	-0.638072	0.523427	0.999965
Bbs9	61.9136	0.172133	0.169791	1.0138	0.31068	0.999965
Bbx	94.9027	-0.13251	0.155375	-0.852837	0.39375	0.999965
BC003965	52.9806	-0.142551	0.198741	-0.717269	0.473208	0.999965
BC004004	173.226	-0.0952802	0.113124	-0.842265	0.39964	0.999965
BC005537	819.827	0.0665947	0.0950969	0.700283	0.48375	0.999965
BC005561	12.191	-0.0426186	0.33178	-0.128454	0.89779	0.999965
BC005624	113.82	-0.21815	0.183351	-1.1898	0.234126	0.999965
BC017158	27.7271	0.30687	0.242208	1.26697	0.205166	0.999965
BC024139	11.5806	-0.56298	0.375354	-1.49986	0.133649	0.999965
BC024978	25.8276	-0.326608	0.261717	-1.24794	0.212052	0.999965
BC025920	7.40483	-0.240595	0.42212	-0.569969	0.568699	0.999965
BC028528	9.98925	-0.329746	0.439923	-0.749554	0.453523	0.999965
BC029722	216.985	0.212698	0.121588	1.74933	0.0802348	0.999965
BC030500	5.80521	-0.963067	0.526557	-1.82899	0.0674012	0.999965
BC030867	2.83683	-0.693988	0.714374	-0.971463	0.331318	0.999965
BC031181	221.097	0.190192	0.145394	1.30811	0.190835	0.999965
BC034090	55.1214	-0.0662482	0.202156	-0.327708	0.743132	0.999965
BC035044	5.2903	0.169706	0.520777	0.325872	0.744521	0.999965
BC048403	26.9693	0.0731466	0.233438	0.313345	0.754018	0.999965
BC049352	2.56313	-0.0131242	0.735534	-0.0178431	0.985764	0.999965
BC049715	9.13685	-0.0668976	0.386795	-0.172954	0.862688	0.999965
BC051019	2.57823	0.143199	0.83508	0.17148	0.863847	0.999965
BC051142	2.83891	0.325129	0.69762	0.466054	0.641177	0.999965
BC052040	23.7567	0.0858086	0.281831	0.304468	0.760771	0.999965
BC055324	8.74295	-0.314953	0.384774	-0.81854	0.413049	0.999965
BC067074	8.38685	0.240499	0.437734	0.549417	0.582719	0.999965
Bcam	17.5074	0.024971	0.348632	0.0716257	0.9429	0.999965
Bcan	646.342	-0.0560912	0.113687	-0.493382	0.621743	0.999965
Bcap29	118.27	0.0837726	0.154498	0.542226	0.587663	0.999965
Bcap31	385.66	0.0028871	0.139693	0.0206675	0.983511	0.999965
Bcar1	55.6061	0.010336	0.186175	0.0555173	0.955726	0.999965
Bcar3	61.7558	-0.0215718	0.222516	-0.096945	0.92277	0.999965
Bcas1	436.249	-0.296125	0.218212	-1.35705	0.174765	0.999965
Bcas2	203.54	-0.175069	0.155257	-1.12761	0.259485	0.999965
Bcas3	128.23	0.0210365	0.152062	0.138342	0.88997	0.999965
Bcat1	130.619	0.188968	0.181397	1.04174	0.297534	0.999965
Bcat2	39.7169	0.0348269	0.243623	0.142954	0.886327	0.999965
Bccip	138.962	0.0924785	0.134675	0.686678	0.492286	0.999965
Bcdin3d	22.9874	0.180195	0.248856	0.724094	0.469008	0.999965
Bckdha	109.345	0.0921167	0.168377	0.547087	0.584319	0.999965
Bckdhb	104.345	-0.210213	0.140822	-1.49275	0.135502	0.999965
Bckdk	82.6656	0.259624	0.14875	1.74537	0.0809209	0.999965
Bcl10	60.1493	0.0648714	0.179513	0.361374	0.71782	0.999965
Bcl11a	159.504	0.0530117	0.169216	0.313278	0.754069	0.999965
Bcl11b	27.8572	-0.355571	0.26261	-1.35399	0.17574	0.999965
Bcl2	15.7534	0.200092	0.363283	0.550789	0.581778	0.999965
Bcl2a1b	8.11458	0.480501	0.409065	1.17463	0.240142	0.999965
Bcl2a1d	8.88369	0.469434	0.423926	1.10735	0.268142	0.999965
Bcl2l1	463.546	-0.0763698	0.159622	-0.478441	0.632337	0.999965
Bcl2l11	22.2861	-0.485285	0.265276	-1.82936	0.0673458	0.999965
Bcl2l12	15.2859	-0.201131	0.332258	-0.605345	0.54495	0.999965
Bcl2l13	62.0121	0.106559	0.17036	0.625491	0.531649	0.999965
Bcl2l2	265.374	-0.0940128	0.126816	-0.741332	0.458492	0.999965
Bcl6	87.8703	0.0655078	0.196978	0.332565	0.739463	0.999965
Bcl6b	4.97161	-0.462607	0.529556	-0.873575	0.38235	0.999965
Bcl7a	193.292	0.0200857	0.109259	0.183836	0.854142	0.999965
Bcl7b	116.685	0.0545021	0.133205	0.409159	0.682423	0.999965
Bcl7c	101.813	0.00119027	0.135981	0.00875327	0.993016	0.999965
Bcl9	91.0408	0.0989134	0.154813	0.638923	0.522873	0.999965
Bcl9l	79.5231	-0.0473682	0.173558	-0.272924	0.784912	0.999965
Bclaf1	241.863	-0.0620297	0.128426	-0.482998	0.629097	0.999965
Bclaf3	54.1495	-0.147179	0.182621	-0.805926	0.420285	0.999965
Bco2	10.8198	0.485098	0.358821	1.35192	0.1764	0.999965
Bcor	34.8413	-0.0277654	0.205026	-0.135424	0.892277	0.999965
Bcorl1	66.7355	-0.191962	0.169972	-1.12937	0.258742	0.999965
Bcr	64.2698	-0.235906	0.244515	-0.964791	0.33465	0.999965
Bcs1l	44.1432	0.0380155	0.18301	0.207724	0.835444	0.999965
Bdh1	173.582	0.0596983	0.137439	0.43436	0.664027	0.999965
Bdh2	22.0129	0.117753	0.329609	0.357251	0.720904	0.999965
Bdkrb1	2.42143	-1.44894	0.795693	-1.82098	0.0686092	0.999965
Bdkrb2	2.90902	-1.10931	0.710442	-1.56143	0.118422	0.999965
Bdnf	20.2501	0.226843	0.277173	0.818417	0.413119	0.999965
Bdp1	46.836	0.300364	0.194899	1.54113	0.123286	0.999965
Bean1	8.87263	0.210479	0.40479	0.51997	0.603084	0.999965
Becn1	149.327	-0.151115	0.125718	-1.20201	0.229358	0.999965
Begain	105.055	0.0157536	0.139323	0.113073	0.909973	0.999965
Bend3	14.7923	-0.0514315	0.332142	-0.154848	0.876941	0.999965
Bend4	11.8439	-0.18115	0.343513	-0.527344	0.597955	0.999965
Bend5	23.9395	0.0607264	0.267795	0.226765	0.820607	0.999965
Bend6	150.175	0.131981	0.136395	0.967633	0.333228	0.999965
Bend7	9.63388	-0.128494	0.3673	-0.349835	0.726463	0.999965
Best1	3.85367	-0.63454	0.610215	-1.03986	0.298403	0.999965
Best3	3.53401	0.415368	0.699927	0.593445	0.552883	0.999965
Bet1	160.242	-0.137931	0.152522	-0.904331	0.36582	0.999965
Bet1l	42.3615	-0.0736322	0.183477	-0.401316	0.688188	0.999965
Bex1	95.9998	0.0551086	0.172856	0.318812	0.749869	0.999965
Bex2	549.777	-0.101588	0.129986	-0.781531	0.43449	0.999965
Bex3	334.669	-0.228911	0.133463	-1.71517	0.0863142	0.999965
Bfar	49.893	0.0737993	0.187363	0.393884	0.693667	0.999965
Bfsp1	8.21357	-0.1142	0.457207	-0.249777	0.80276	0.999965
Bfsp2	105.607	0.0910827	0.21592	0.421837	0.673144	0.999965
Bgn	25.4485	0.564557	0.277683	2.03309	0.042043	0.999965
Bhlha9	3.93413	-0.748137	0.585582	-1.2776	0.201392	0.999965
Bhlhb9	73.9916	0.177518	0.164273	1.08063	0.279863	0.999965
Bhlhe22	15.2482	0.189228	0.32209	0.587498	0.556869	0.999965
Bhlhe23	2.52872	-0.496496	0.776293	-0.639572	0.522451	0.999965
Bhlhe40	118.256	0.0775724	0.15162	0.511625	0.608914	0.999965
Bicc1	36.1405	-0.00391014	0.194997	-0.0200522	0.984002	0.999965
Bicd1	164.804	0.00772758	0.122953	0.0628499	0.949886	0.999965
Bicd2	192.439	-0.0518594	0.145226	-0.357095	0.721021	0.999965
Bicdl1	64.1072	0.23047	0.191669	1.20244	0.229195	0.999965
Bicra	55.5376	0.277663	0.192188	1.44475	0.148529	0.999965
Bicral	88.1945	0.00254288	0.153273	0.0165906	0.986763	0.999965
Bid	13.1919	0.226376	0.332435	0.680965	0.495894	0.999965
Bik	2.77473	0.728427	0.758534	0.960309	0.3369	0.999965
Bin3	22.743	0.140207	0.284111	0.493493	0.621664	0.999965
Birc2	54.9035	-0.160483	0.170562	-0.940907	0.346752	0.999965
Birc3	9.16178	0.392617	0.416136	0.943483	0.345434	0.999965
Birc5	11.7418	-0.529323	0.368041	-1.43822	0.150372	0.999965
Birc6	128.918	-0.0673075	0.163222	-0.412367	0.680071	0.999965
Bivm	59.3075	-0.00610305	0.180574	-0.0337981	0.973038	0.999965
Blcap	114.027	0.0618099	0.132641	0.465995	0.641219	0.999965
Blm	13.2718	-0.0429771	0.354679	-0.121172	0.903555	0.999965
Blmh	106.474	0.0531979	0.143994	0.369444	0.711796	0.999965
Bloc1s2	120.234	0.0964978	0.124514	0.774994	0.438343	0.999965
Bloc1s3	24.4706	-0.332822	0.295207	-1.12742	0.259565	0.999965
Bloc1s4	40.2146	-0.10915	0.192671	-0.566507	0.571049	0.999965
[truncated: 15,994 more rows]

## Sheet: TableS10C CC_4-AP_vs_Vehicle
gene	baseMean	log2FoldChange	lfcSE	stat	pvalue	padj
Camk2n1	2533.32	0.572056	0.125172	4.57016	4.87353e-06	0.00921585
Eef1a2	733.185	0.59	0.137863	4.2796	1.87228e-05	0.0177024
Bcas1	583.977	0.479881	0.128532	3.73355	0.000188798	0.0595385
Bin1	1441.37	-0.334403	0.0918516	-3.64068	0.000271916	0.0595385
Ccp110	520.265	-0.456984	0.128543	-3.55511	0.000377822	0.0595385
Cdk5r2	186.881	0.690945	0.189011	3.65558	0.000256605	0.0595385
Dmxl2	192.212	0.500338	0.139338	3.59083	0.000329631	0.0595385
Erbin	1163.39	-0.424385	0.11762	-3.60808	0.000308466	0.0595385
Pcbp1	193.779	0.554337	0.142032	3.9029	9.50451e-05	0.0595385
Prdx5	215.881	0.494633	0.129912	3.80744	0.000140414	0.0595385
Sema6d	323.446	-0.415593	0.11657	-3.56518	0.000363611	0.0595385
Ubl3	703.849	-0.348566	0.0969888	-3.59387	0.000325798	0.0595385
Camk2a	808.308	0.473506	0.134079	3.53155	0.000413128	0.0600943
Dlgap3	206.478	0.646837	0.18428	3.51008	0.000447965	0.0605072
5031439G07Rik	572.275	-0.340198	0.099097	-3.43298	0.000596992	0.0717306
Cntn2	424.029	-0.354868	0.10535	-3.36846	0.000755893	0.0717306
Eef2	783.961	0.354858	0.105719	3.35661	0.000789046	0.0717306
Gabrb3	353.858	0.410473	0.120158	3.4161	0.000635251	0.0717306
Prkar1b	207.153	0.515307	0.153641	3.35398	0.000796586	0.0717306
Tmem63a	408.11	-0.381582	0.111937	-3.40891	0.000652233	0.0717306
Ugt8a	744.527	-0.481572	0.143345	-3.35952	0.000780771	0.0717306
Map1b	267.496	0.448011	0.135951	3.29539	0.00098285	0.0844804
Atp1b1	1569.18	0.373612	0.116095	3.21816	0.00129014	0.0997172
Cdc37l1	515.13	-0.435188	0.135967	-3.20068	0.00137105	0.0997172
Pam	242.767	0.356603	0.11136	3.20225	0.00136358	0.0997172
Ttyh2	433.612	-0.461422	0.142599	-3.23581	0.00121298	0.0997172
Appl2	263.388	-0.406994	0.129565	-3.14123	0.00168241	0.0997253
Arrdc3	580.186	-0.454541	0.144116	-3.154	0.0016105	0.0997253
Camk2g	227.649	0.409339	0.130349	3.14033	0.00168758	0.0997253
Mapk1	389.666	0.379754	0.120607	3.1487	0.00164	0.0997253
Sec11c	554.588	-0.437883	0.137953	-3.17415	0.00150275	0.0997253
Ttr	5002.24	2.73766	0.870906	3.14347	0.00166959	0.0997253
Aak1	181.304	0.583357	0.186529	3.12743	0.0017634	0.101048
2310022B05Rik	262.028	-0.362617	0.117112	-3.09634	0.00195927	0.105155
Faim2	292.584	0.502343	0.163003	3.08181	0.00205749	0.105155
Psd	746.755	0.405774	0.131624	3.08283	0.0020504	0.105155
Scn1b	451.573	0.456955	0.147985	3.08785	0.00201614	0.105155
B3gat1	206.847	0.414452	0.137198	3.02083	0.00252086	0.113744
Clmn	353.83	-0.39464	0.129691	-3.04293	0.00234285	0.113744
Cplx1	470.421	0.419293	0.138875	3.01921	0.00253432	0.113744
Ermn	786.448	-0.389585	0.12852	-3.03132	0.00243487	0.113744
Fam219a	215.834	0.408342	0.134608	3.03356	0.00241685	0.113744
Nefl	189.447	0.461019	0.153008	3.01304	0.00258646	0.113744
6330403K07Rik	239.288	0.448829	0.150014	2.99192	0.00277232	0.119147
Gjc2	283.865	-0.403771	0.135354	-2.98308	0.00285366	0.119917
Tmem163	202.726	-0.411225	0.138481	-2.96953	0.00298251	0.122607
Atp5a1	1033.79	0.267031	0.0901902	2.96076	0.00306883	0.123471
Clstn1	666.51	0.382402	0.129868	2.94454	0.00323436	0.12482
Nrd1	286.431	-0.357913	0.121542	-2.94477	0.00323199	0.12482
Rnf13	746.82	-0.316136	0.107978	-2.92778	0.00341394	0.125054
Slc12a2	477.728	-0.392476	0.134156	-2.92552	0.00343883	0.125054
Tmem98	263.1	-0.396829	0.13539	-2.93101	0.00337857	0.125054
Calm1	2762.09	0.270497	0.0944181	2.86489	0.00417154	0.134434
Kctd13	1005.91	-0.367776	0.128324	-2.866	0.00415691	0.134434
Otud7b	232.53	-0.43416	0.151022	-2.87482	0.00404254	0.134434
Ppp3cb	250.063	0.37654	0.132	2.85258	0.00433659	0.134434
Ptms	980.174	0.33612	0.116314	2.88978	0.00385517	0.134434
Stag2	233.727	-0.351377	0.123076	-2.85496	0.00430419	0.134434
Strbp	260.209	0.459454	0.160613	2.86062	0.0042281	0.134434
Ywhah	660.491	0.354653	0.123837	2.86387	0.00418496	0.134434
Zmiz2	339.387	0.346528	0.120177	2.88349	0.00393298	0.134434
Adgrb1	557.071	0.379936	0.134198	2.83116	0.00463801	0.137039
Fxr1	302.471	-0.359034	0.12675	-2.83261	0.0046169	0.137039
Grin2b	391.327	0.350697	0.12366	2.83597	0.00456861	0.137039
Atp2b2	588.567	0.40416	0.143219	2.82198	0.00477285	0.138853
Mef2c	250.217	0.50787	0.180798	2.80905	0.0049688	0.142364
Ano4	197.032	-0.354523	0.126615	-2.80001	0.00511016	0.144229
1110008P14Rik	306.826	0.47734	0.17338	2.75314	0.0059026	0.148652
Arpp19	480.303	0.315116	0.114037	2.76328	0.00572237	0.148652
Ctxn1	756.92	0.336797	0.121513	2.77169	0.00557656	0.148652
Cyth1	460.703	-0.354091	0.128854	-2.74799	0.00599618	0.148652
Fgfr2	543.172	-0.392077	0.143485	-2.73253	0.00628494	0.148652
Id4	606.281	-0.322652	0.118087	-2.73233	0.00628883	0.148652
Kcna1	420.249	-0.328732	0.119205	-2.75771	0.00582075	0.148652
Pcp4	1037.57	0.304227	0.11077	2.74647	0.00602412	0.148652
Plxnb3	209.62	-0.387986	0.141372	-2.74444	0.00606151	0.148652
Spsb1	200.515	-0.380665	0.136977	-2.77905	0.00545177	0.148652
Vldlr	188.31	-0.381055	0.138971	-2.74198	0.00610706	0.148652
Ywhag	976.252	0.306857	0.112146	2.73623	0.00621483	0.148652
Zwint	425.372	0.289719	0.104979	2.75978	0.00578395	0.148652
Amfr	259.162	0.373015	0.13867	2.68995	0.00714638	0.153504
Dclk1	240.978	0.497602	0.185495	2.68257	0.00730586	0.153504
Gnao1	402.74	0.345136	0.128508	2.68571	0.00723748	0.153504
Grb14	651.849	-0.356916	0.131974	-2.70445	0.00684179	0.153504
Impact	370.955	0.353379	0.131101	2.69548	0.0070288	0.153504
Nptn	495.258	0.360664	0.133773	2.69609	0.00701579	0.153504
Nptxr	184.096	0.421216	0.15549	2.70896	0.00674936	0.153504
Pcsk2	250.537	0.395516	0.147382	2.68362	0.00728306	0.153504
Pebp1	188.511	0.403912	0.150442	2.68484	0.0072564	0.153504
Pfn2	725.307	0.33436	0.123757	2.70174	0.00689774	0.153504
Cpe	1226.46	0.405224	0.152023	2.66554	0.00768646	0.159726
Mdh2	346.645	0.301739	0.113845	2.65043	0.00803883	0.165233
Sept7	1179.18	-0.351619	0.133222	-2.63934	0.00830687	0.168906
Wbp2	291.113	0.359285	0.136422	2.63364	0.00844759	0.16994
Map1a	717.537	0.266566	0.101525	2.62562	0.0086492	0.171459
Tmeff1	706.071	-0.308615	0.117637	-2.62345	0.00870444	0.171459
Tmod2	956.267	-0.310494	0.119011	-2.60895	0.00908215	0.177055
Ctnnd2	233.085	0.382894	0.147354	2.59847	0.00936414	0.18069
Kalrn	505.432	0.363897	0.140371	2.5924	0.00953087	0.182049
Atp1a1	1079.31	0.281525	0.10899	2.58303	0.00979369	0.183365
Daam1	442.284	-0.307152	0.118897	-2.58335	0.00978452	0.183365
Fnbp1	775.991	-0.318422	0.123581	-2.57664	0.00997665	0.184189
Slc6a9	340.671	-0.373402	0.145027	-2.57471	0.0100325	0.184189
Cox7b	274.415	0.287869	0.112526	2.55825	0.01052	0.191283
Ddit4	220.138	-0.480658	0.188209	-2.55386	0.0106538	0.191869
Aspa	360.594	-0.324533	0.127447	-2.54641	0.0108838	0.194162
Scrn1	210.208	0.394327	0.155097	2.54245	0.0110079	0.194541
Nkain2	447.643	-0.308188	0.121746	-2.53141	0.0113606	0.198916
Magee1	186.092	0.33648	0.133096	2.52809	0.0114684	0.198961
Park7	225.609	0.357459	0.141852	2.51995	0.0117372	0.200755
Vegfb	190.115	0.350497	0.139166	2.51854	0.0117842	0.200755
Ppp2r3a	194.759	-0.363663	0.144741	-2.51251	0.0119877	0.202399
Atp6v1d	481.726	0.272055	0.108881	2.49865	0.0124668	0.207031
Pcyt2	263.001	-0.354495	0.141898	-2.49824	0.012481	0.207031
C1qtnf4	400.206	0.347127	0.139145	2.49472	0.0126056	0.207279
Abhd17b	228.327	-0.348604	0.140942	-2.47338	0.0133842	0.211027
Bcl2l1	378.743	-0.364967	0.148485	-2.45793	0.0139741	0.211027
Grin1	393.36	0.257525	0.104692	2.45983	0.0139001	0.211027
Itm2b	764.395	0.340066	0.137029	2.48171	0.0130755	0.211027
Mat2a	279.501	-0.354591	0.144105	-2.46064	0.0138689	0.211027
Pabpc1	429.958	-0.274023	0.111117	-2.46607	0.0136604	0.211027
Pcnp	293.128	-0.282335	0.114376	-2.46848	0.0135687	0.211027
Ptprd	539.529	-0.326797	0.131534	-2.48452	0.0129728	0.211027
Tppp3	732.945	-0.284834	0.115079	-2.47511	0.0133194	0.211027
Wnk1	687.197	-0.336981	0.137224	-2.4557	0.014061	0.211027
Zfp664	385.171	-0.302225	0.122353	-2.47011	0.0135072	0.211027
Calm3	517.445	0.260682	0.107701	2.42043	0.0155023	0.213612
Ccdc85b	209.3	0.366045	0.150113	2.43846	0.0147499	0.213612
Dock3	246.097	0.308906	0.127354	2.42556	0.0152847	0.213612
Fa2h	975.941	-0.253656	0.104482	-2.42774	0.0151933	0.213612
Kcnab2	321.319	0.340458	0.140541	2.42249	0.0154146	0.213612
Myrf	411.969	-0.291384	0.120259	-2.42297	0.0153941	0.213612
Nsg1	326.789	0.266595	0.109585	2.43277	0.0149836	0.213612
Oaz1	552.386	0.275318	0.11366	2.42229	0.0154231	0.213612
Ralgds	340.278	-0.301061	0.12301	-2.44746	0.0143867	0.213612
Rbm39	364.575	-0.278733	0.115255	-2.4184	0.0155888	0.213612
Snap91	455.62	0.317436	0.130217	2.43775	0.0147792	0.213612
Zdhhc17	242.401	-0.340631	0.139743	-2.43755	0.0147874	0.213612
Rtn1	1481.05	0.25978	0.107562	2.41516	0.0157283	0.213972
Zbtb18	216.188	0.33068	0.137962	2.39689	0.0165347	0.223337
Itgb8	207.165	-0.298854	0.125016	-2.39053	0.0168241	0.225634
Aldh6a1	344.395	-0.268211	0.113105	-2.37135	0.017723	0.231483
Cplx2	194.218	0.670646	0.28266	2.37263	0.0176621	0.231483
Dnm2	349.533	-0.291994	0.123234	-2.36942	0.0178161	0.231483
Fkbp8	491.55	0.263543	0.111366	2.36645	0.0179597	0.231483
Opalin	1053.14	-0.341763	0.144618	-2.36322	0.0181171	0.231483
Pianp	185.108	0.335157	0.141128	2.37484	0.0175564	0.231483
Snhg11	686.757	0.60433	0.255618	2.36419	0.0180693	0.231483
Nckap1	528.159	0.27937	0.118527	2.35702	0.0184225	0.233431
Nsg2	494.011	0.366453	0.155598	2.35512	0.0185165	0.233431
Pip5k1c	241.215	0.308191	0.131165	2.34964	0.0187918	0.235333
Snap47	265.904	0.313848	0.134331	2.33637	0.0194719	0.242246
Slc44a1	526.369	-0.3548	0.152309	-2.32947	0.0198342	0.245141
Flywch1	185.961	0.318499	0.136931	2.32598	0.0200194	0.245823
Zc3h7b	194.683	0.2768	0.119151	2.3231	0.0201736	0.246117
Abca2	449.629	-0.251409	0.108438	-2.31847	0.0204239	0.246236
Nrgn	507.542	0.686332	0.296292	2.3164	0.0205363	0.246236
Sst	609.33	0.637864	0.27545	2.31571	0.0205739	0.246236
Atp5d	621.307	0.265621	0.114901	2.31173	0.0207924	0.247286
Arl6ip5	218.762	0.282234	0.12244	2.30508	0.0211623	0.247655
Bex2	578.694	0.291382	0.127687	2.282	0.0224896	0.247655
Cdk5r1	206.821	0.396169	0.172601	2.29529	0.0217165	0.247655
Cds2	393.229	0.262598	0.114885	2.28576	0.0222685	0.247655
Cipc	199.312	-0.30508	0.133018	-2.29352	0.0218182	0.247655
Fbxl5	457.559	-0.289701	0.126902	-2.28287	0.0224378	0.247655
Ifrd1	187.783	-0.318301	0.139657	-2.27917	0.0226569	0.247655
Ipo13	266.953	-0.306516	0.134353	-2.28142	0.0225234	0.247655
Neo1	312.832	-0.281482	0.122525	-2.29735	0.0215989	0.247655
Padi2	289.79	-0.29958	0.130206	-2.30082	0.0214018	0.247655
Plp1	26816.2	-0.324203	0.142245	-2.27919	0.0226559	0.247655
Prkce	397.6	0.254399	0.110201	2.3085	0.0209716	0.247655
Rab10	481.12	-0.273269	0.119609	-2.28468	0.0223314	0.247655
Rasgef1a	233.439	0.304297	0.1325	2.29659	0.0216424	0.247655
Myo5a	360.351	0.343293	0.150948	2.27424	0.0229514	0.249432
Fam49a	207.117	0.303777	0.133953	2.26779	0.023342	0.252227
Psip1	392.758	0.232944	0.103169	2.25787	0.0239535	0.254118
Psma2	263.685	0.263862	0.116929	2.25659	0.0240334	0.254118
Rbfox3	228.586	0.412072	0.182546	2.25736	0.0239854	0.254118
Tial1	221.534	-0.303495	0.134513	-2.25626	0.0240545	0.254118
Map2	750.579	0.23741	0.105717	2.24571	0.0247224	0.259556
Tprn	216.793	-0.310911	0.138563	-2.24382	0.0248438	0.259556
Clk4	186.894	-0.289433	0.129974	-2.22685	0.0259574	0.260355
Fxyd1	288.563	0.313206	0.139969	2.23768	0.0252418	0.260355
G3bp2	235.875	0.271884	0.122426	2.22079	0.026365	0.260355
Hnrnpdl	565.291	-0.263177	0.118424	-2.22233	0.0262613	0.260355
Kif13a	190.777	-0.347089	0.155847	-2.22712	0.0259396	0.260355
Msmo1	403.34	-0.30515	0.137183	-2.22441	0.026121	0.260355
Oaz2	319.231	0.2434	0.109851	2.21573	0.0267101	0.260355
Phyhip	180.628	0.388016	0.174353	2.22546	0.0260501	0.260355
Pld3	500.234	0.275086	0.123998	2.21847	0.0265225	0.260355
Prpf19	241.226	0.318343	0.143646	2.21615	0.0266809	0.260355
Rab2a	268.423	0.298059	0.133179	2.23803	0.025219	0.260355
Uqcr11	419.226	0.253339	0.113914	2.22395	0.026152	0.260355
Zfp536	204.149	-0.345466	0.155412	-2.22291	0.0262219	0.260355
Chmp3	244.992	-0.255121	0.115712	-2.20479	0.0274691	0.261935
Dgkz	267.319	0.281315	0.127479	2.20676	0.0273309	0.261935
Slc1a3	339.209	0.341885	0.154743	2.20937	0.0271487	0.261935
Slc25a4	1280.19	0.234439	0.106397	2.20343	0.0275648	0.261935
Snap25	1688.76	0.564776	0.256177	2.20463	0.0274801	0.261935
Sept4	2762.67	-0.248067	0.11379	-2.18005	0.0292541	0.263587
Akap6	307.753	0.299633	0.137438	2.18014	0.0292471	0.263587
H3f3a	808.52	-0.282284	0.129093	-2.18667	0.0287669	0.263587
Igsf21	190.393	0.408154	0.185809	2.19663	0.0280469	0.263587
Nme1	288.368	0.255718	0.116751	2.19028	0.0285036	0.263587
Pcdh10	200.494	0.302596	0.138937	2.17793	0.0294114	0.263587
Pde8a	287.088	-0.30385	0.139379	-2.18002	0.0292557	0.263587
Rasgrp1	279.155	0.308908	0.141717	2.17976	0.0292755	0.263587
Sdhc	269.569	0.275829	0.126225	2.18522	0.0288728	0.263587
Secisbp2l	573.007	-0.262372	0.120281	-2.18132	0.0291594	0.263587
Tbc1d14	239.035	-0.288108	0.132069	-2.18149	0.029147	0.263587
Wasf3	296.981	0.277699	0.126554	2.19432	0.0282127	0.263587
Paip2	572.877	-0.275466	0.126599	-2.17589	0.0295636	0.263674
Tspan2	2270	-0.229319	0.105479	-2.17407	0.0296999	0.263674
Anln	349.388	-0.270809	0.125104	-2.16466	0.0304134	0.267497
Pip4p1	193.983	-0.281823	0.130087	-2.16642	0.0302794	0.267497
Atp5mpl	273.26	0.267245	0.12436	2.14897	0.0316366	0.269448
Atp6v1f	242.907	0.282588	0.13088	2.15914	0.030839	0.269448
Bmerb1	345.085	0.297486	0.138158	2.15323	0.0313004	0.269448
Mlc1	394.674	-0.329041	0.152846	-2.15276	0.0313375	0.269448
Myo6	553.285	-0.241983	0.112444	-2.15203	0.0313948	0.269448
Rab3a	308.621	0.319143	0.148277	2.15235	0.03137	0.269448
Rnf227	218.979	0.276757	0.128861	2.14772	0.0317358	0.269448
Sptbn2	421.033	0.25762	0.119978	2.14723	0.0317752	0.269448
Hpf1	187.168	-0.291572	0.136348	-2.13845	0.0324806	0.2742
Psmd14	191.953	-0.282014	0.132133	-2.13432	0.0328168	0.275807
Chmp4b	280.209	0.304994	0.143477	2.12574	0.0335249	0.280141
Nap1l5	452.429	0.291646	0.137278	2.1245	0.0336287	0.280141
Dbndd2	2200.25	-0.228498	0.108301	-2.10984	0.0348717	0.281048
Diras2	292.708	0.342086	0.161799	2.11426	0.0344927	0.281048
Efcab14	347.754	-0.262339	0.123932	-2.11679	0.0342773	0.281048
Hapln2	360.389	-0.277435	0.131633	-2.10764	0.0350622	0.281048
Iars	207.786	-0.296069	0.140804	-2.10271	0.0354916	0.281048
Lgmn	453.202	-0.248521	0.118204	-2.10247	0.0355122	0.281048
Psmb2	302.106	0.222988	0.105485	2.11392	0.0345217	0.281048
Serinc5	251.333	-0.356443	0.16808	-2.12068	0.0339489	0.281048
Slc22a23	241.98	-0.267776	0.127095	-2.10689	0.0351271	0.281048
Tmed9	252.763	0.250554	0.118242	2.11899	0.034091	0.281048
Tubb4b	248.531	0.273856	0.130261	2.10237	0.0355212	0.281048
Znrf1	217.577	-0.280029	0.132834	-2.10811	0.0350215	0.281048
Basp1	520.488	0.660409	0.315015	2.09644	0.0360433	0.281644
Kcnq2	240.236	0.289758	0.138109	2.09803	0.0359023	0.281644
Sv2a	489.869	-0.272171	0.129737	-2.09787	0.0359166	0.281644
Pip4k2a	453.052	-0.249419	0.119096	-2.09427	0.0362363	0.281987
Eno2	883.625	0.21266	0.101979	2.08532	0.0370398	0.283418
Nfasc	1296.5	-0.22745	0.10909	-2.08497	0.0370716	0.283418
Nipsnap2	189.696	-0.255034	0.122164	-2.08763	0.0368311	0.283418
Rusc2	199.83	0.291408	0.139838	2.0839	0.0371696	0.283418
Ube2d1	221.804	-0.285888	0.136791	-2.08996	0.0366212	0.283418
Bsg	1161.55	0.181218	0.0872077	2.078	0.0377092	0.284013
Dnajc6	295.616	0.293511	0.141139	2.07959	0.0375633	0.284013
Dock10	319.654	-0.287688	0.138625	-2.0753	0.0379586	0.284013
Rdx	213.719	-0.275449	0.132755	-2.07487	0.0379985	0.284013
Stxbp1	809.132	0.303836	0.14603	2.08063	0.0374673	0.284013
Adgrb2	337.508	0.28301	0.136975	2.06614	0.0388153	0.284198
Atrn	263.806	-0.261337	0.126528	-2.06545	0.0388808	0.284198
Cd81	2184.52	-0.266926	0.129561	-2.06024	0.039376	0.284198
Klhl2	991.864	-0.221962	0.107404	-2.06661	0.0387711	0.284198
Npc1	346.215	-0.261501	0.12627	-2.07097	0.0383615	0.284198
Paip1	288.289	-0.241805	0.116813	-2.07003	0.0384498	0.284198
Ppfia3	202.18	0.289656	0.140575	2.06051	0.0393498	0.284198
Sash1	232.718	-0.306223	0.148486	-2.0623	0.039179	0.284198
Tmcc1	357.388	-0.246681	0.119629	-2.06204	0.0392037	0.284198
Evl	212.469	0.244319	0.118729	2.05778	0.0396114	0.284699
Tcaf1	375.501	0.232197	0.112916	2.05637	0.0397465	0.284699
Abi2	326.061	0.226875	0.11186	2.0282	0.0425401	0.288052
Agpat4	381.114	-0.272178	0.133542	-2.03815	0.0415348	0.288052
Celf4	391.75	0.292636	0.144362	2.0271	0.0426518	0.288052
Chn2	326.862	-0.283927	0.140061	-2.02717	0.0426455	0.288052
Elmo1	183.934	-0.345066	0.16976	-2.03266	0.0420864	0.288052
Ensa	185.933	0.303679	0.149265	2.0345	0.0419014	0.288052
Epn1	350.733	0.275531	0.135222	2.03762	0.0415878	0.288052
Lmo4	417.663	0.265398	0.129711	2.04607	0.0407496	0.288052
Nsf	458.972	0.275293	0.135519	2.03139	0.042215	0.288052
Phldb1	815.989	-0.261711	0.12835	-2.03905	0.0414451	0.288052
Rab31	401.464	-0.247639	0.122004	-2.02976	0.0423813	0.288052
S100a16	576.762	-0.235465	0.115715	-2.03487	0.0418637	0.288052
Taok1	188.29	-0.281063	0.137771	-2.04008	0.0413427	0.288052
Tm9sf3	377.502	-0.208309	0.102503	-2.03223	0.0421303	0.288052
Tppp	1327.08	-0.253713	0.124473	-2.0383	0.0415204	0.288052
Tubb3	242.139	0.229817	0.112212	2.04807	0.0405534	0.288052
Bnip3l	258.029	-0.235277	0.116614	-2.01758	0.0436352	0.290075
Efnb3	655.477	-0.237657	0.117727	-2.01872	0.0435162	0.290075
Enc1	245.796	0.260297	0.129404	2.01151	0.0442718	0.290075
Mmd	262.404	0.289604	0.144118	2.00949	0.0444854	0.290075
Ncald	557.245	0.285908	0.141852	2.01553	0.0438491	0.290075
Ppp1r9b	818.668	0.240958	0.119867	2.01022	0.0444082	0.290075
Ppp6r1	237.443	0.281867	0.140089	2.01205	0.0442145	0.290075
Tmcc3	379.684	-0.262489	0.130546	-2.01071	0.0443566	0.290075
Tomm6	461.715	0.203799	0.100919	2.01943	0.043443	0.290075
Vdac2	372.021	0.204329	0.101281	2.01745	0.0436482	0.290075
Ss18l2	300.719	-0.248587	0.123958	-2.00541	0.0449196	0.2919
Caly	213.441	0.291297	0.145874	1.99691	0.0458349	0.293432
Gpr17	180.793	-0.394448	0.197878	-1.99339	0.0462187	0.293432
Psd3	240.708	0.32682	0.163924	1.99373	0.0461819	0.293432
Ptp4a2	290.907	-0.235827	0.118048	-1.99773	0.0457463	0.293432
Rcbtb1	307.376	-0.233194	0.11668	-1.99857	0.0456549	0.293432
Ryr2	227.632	0.285282	0.143129	1.99318	0.0462416	0.293432
Tmx2	189.564	0.259068	0.129944	1.99369	0.0461861	0.293432
Mid1ip1	468.022	-0.259871	0.130603	-1.98978	0.0466153	0.294814
Sytl2	222.204	-0.276537	0.139181	-1.98689	0.046935	0.295847
Myt1l	188.763	0.283185	0.14306	1.97949	0.047761	0.300053
Sox8	308.207	-0.261714	0.132599	-1.97373	0.0484127	0.30314
Snca	340.033	0.273733	0.138887	1.97091	0.0487344	0.304148
Adar	189.541	0.279567	0.142488	1.96204	0.0497578	0.30749
Grk2	235.733	0.270387	0.13778	1.96246	0.0497092	0.30749
Il1rap	298.217	-0.242108	0.123262	-1.96417	0.0495107	0.30749
Acsl6	194.068	0.240641	0.123312	1.95148	0.0509996	0.309673
Gnb5	209.809	0.286901	0.146721	1.95543	0.0505328	0.309673
Mbnl2	448.869	-0.23737	0.121653	-1.9512	0.0510327	0.309673
Mdh1	1177.1	0.207539	0.106392	1.95069	0.0510935	0.309673
Sh3gl2	450.183	0.335854	0.171988	1.95278	0.050846	0.309673
Stmn3	750.347	0.261626	0.133871	1.95431	0.0506642	0.309673
Eif4h	535.414	0.231579	0.11883	1.94883	0.0513162	0.310028
Taf15	205.241	-0.262267	0.134811	-1.94544	0.0517215	0.311482
Car11	350.2	0.243868	0.125675	1.94046	0.0523234	0.313291
Ptk2b	191.95	0.525858	0.27103	1.94022	0.0523532	0.313291
Kif13b	474.282	-0.250635	0.129663	-1.93298	0.053239	0.313397
P4hb	288.701	-0.231066	0.119386	-1.93545	0.0529347	0.313397
Pkm	951.09	0.204099	0.105553	1.93362	0.0531604	0.313397
Ppp3ca	718.213	0.306693	0.158748	1.93195	0.0533654	0.313397
Sh3kbp1	198.994	-0.235788	0.121696	-1.93752	0.0526817	0.313397
Ttc9b	189.588	0.348459	0.180177	1.93398	0.053116	0.313397
Caprin1	380.743	0.22149	0.115016	1.92574	0.054137	0.316274
Il33	430.74	-0.250351	0.130282	-1.9216	0.0546558	0.316274
Nfia	240.443	0.246737	0.128421	1.92132	0.0546915	0.316274
Palm	232.063	0.3159	0.164371	1.92187	0.0546224	0.316274
Rhog	318.431	-0.26623	0.138483	-1.92247	0.0545461	0.316274
Cox8a	962.548	0.19458	0.101473	1.91757	0.0551661	0.317079
Ttc7b	209.959	0.260934	0.136012	1.91847	0.055052	0.317079
Atp6v1b2	356.063	0.271766	0.142057	1.91308	0.0557383	0.31886
Ilrun	361.191	0.198867	0.104142	1.90957	0.0561887	0.31886
Lrpap1	229.518	0.224263	0.117422	1.90988	0.0561483	0.31886
Slc35a5	273.101	-0.242608	0.127012	-1.91012	0.0561179	0.31886
Tgfa	212.076	-0.287498	0.150636	-1.90856	0.056319	0.31886
Npm1	291.468	0.241815	0.126989	1.90423	0.0568808	0.319174
Ptdss1	185.619	-0.254238	0.133493	-1.90451	0.0568442	0.319174
Tjp1	284.616	-0.240759	0.126263	-1.9068	0.0565461	0.319174
Uqcrfs1	311.892	0.203688	0.107128	1.90135	0.0572559	0.320328
Rhou	341.139	-0.241671	0.127227	-1.89953	0.0574948	0.320716
Dixdc1	243.947	-0.257009	0.135495	-1.89681	0.0578526	0.321076
Smim14	358.151	0.216512	0.114321	1.8939	0.0582385	0.321076
Tollip	215.536	0.236065	0.124584	1.89483	0.0581155	0.321076
Zcchc18	225.815	0.29226	0.154302	1.89408	0.0582138	0.321076
Spock2	567.218	0.225846	0.119426	1.89109	0.0586123	0.322197
Clasp2	913.664	-0.191498	0.101534	-1.88605	0.059288	0.324028
Timp2	343.061	0.230464	0.122122	1.88717	0.0591374	0.324028
Hipk2	674.394	-0.214783	0.113987	-1.88427	0.0595291	0.324408
Gnas	1789.9	0.171181	0.0911873	1.87725	0.0604843	0.328376
Sh3glb1	363.9	-0.209526	0.111666	-1.87637	0.0606045	0.328376
Ddn	413.312	0.286551	0.153268	1.8696	0.0615393	0.330599
Reep5	1016.31	-0.191772	0.102473	-1.87145	0.0612834	0.330599
Tspoap1	237.724	0.248391	0.132794	1.8705	0.0614143	0.330599
Aamdc	222.417	-0.23407	0.125481	-1.86538	0.0621275	0.330899
Actb	2262.95	0.216417	0.116092	1.86419	0.0622952	0.330899
Kif5b	1135.94	-0.236226	0.126501	-1.86738	0.0618487	0.330899
Tmem229a	299.926	-0.271036	0.145383	-1.86429	0.0622812	0.330899
Atp6v0a1	441.749	0.226331	0.121896	1.85675	0.0633472	0.333257
Epb41l3	695.864	-0.195036	0.10529	-1.85237	0.0639727	0.333257
Fbxo2	399.989	-0.19902	0.107419	-1.85275	0.0639185	0.333257
Mog	2063.72	-0.21742	0.116963	-1.85888	0.0630447	0.333257
Pigz	254.364	-0.284595	0.153291	-1.85656	0.0633732	0.333257
Sccpdh	405.627	-0.219045	0.118247	-1.85244	0.0639624	0.333257
Selenok	199.076	0.268903	0.145098	1.85326	0.0638458	0.333257
Eif4g2	1379.91	-0.219494	0.118698	-1.84918	0.0644323	0.33473
Sept11	246.396	0.220798	0.119604	1.84608	0.0648808	0.335297
Edf1	205.072	0.257502	0.139494	1.84597	0.0648961	0.335297
Etv5	213.441	0.29385	0.15957	1.84151	0.0655468	0.335344
Prxl2b	192.703	-0.248242	0.134926	-1.83984	0.065792	0.335344
Rnasek	286.549	0.218522	0.118633	1.84201	0.0654738	0.335344
Smco3	187.944	-0.311414	0.169117	-1.84141	0.0655622	0.335344
Tmcc2	611.218	-0.229864	0.124861	-1.84097	0.0656262	0.335344
E330009J07Rik	351.642	-0.262229	0.143119	-1.83224	0.0669155	0.336005
Mon2	191.503	-0.28496	0.155567	-1.83176	0.0669878	0.336005
Ndrg4	875.114	0.244405	0.13309	1.83639	0.0663003	0.336005
Psmd4	266.098	0.207671	0.113136	1.83559	0.0664184	0.336005
Tmbim1	468.242	-0.246879	0.134639	-1.83364	0.0667071	0.336005
Vmp1	429.711	-0.247313	0.134769	-1.83508	0.0664933	0.336005
Camkk2	229.3	0.261889	0.144044	1.81813	0.0690448	0.336212
Camkv	280.688	0.276866	0.152267	1.81829	0.0690201	0.336212
Fbxw7	202.665	0.261146	0.143438	1.82061	0.0686661	0.336212
Impad1	251.1	-0.21494	0.117539	-1.82867	0.0674484	0.336212
Kcnip3	247.967	0.279416	0.153379	1.82174	0.068494	0.336212
Kidins220	397.805	-0.180146	0.0986525	-1.82606	0.0678406	0.336212
Pacs2	1147.61	-0.234887	0.128894	-1.82232	0.0684065	0.336212
Pfn1	471.289	0.213096	0.11659	1.82774	0.0675888	0.336212
Ppme1	189.08	0.254326	0.13978	1.81947	0.0688392	0.336212
Prrc2b	261.071	0.246037	0.134788	1.82536	0.067946	0.336212
Snx3	534.795	-0.194714	0.107141	-1.81736	0.0691627	0.336212
Usp33	207.082	0.229728	0.125797	1.82619	0.0678224	0.336212
Spred1	185.046	0.256962	0.141533	1.81556	0.0694377	0.336684
Phactr1	210.695	0.526247	0.290172	1.81357	0.0697437	0.337303
Saraf	185.388	0.246569	0.136746	1.80311	0.0713703	0.344289
Ndufv2	338.017	-0.204324	0.113503	-1.80017	0.0718337	0.345642
Hist1h1e	421.216	-0.279444	0.155599	-1.79592	0.0725073	0.34777
Tspan3	628.598	-0.186499	0.103895	-1.79506	0.0726436	0.34777
Ankrd13a	365.359	-0.225308	0.125615	-1.79364	0.0728702	0.347974
Syt11	1291.24	-0.176928	0.0987077	-1.79244	0.0730625	0.348013
R3hdm2	280.088	0.2194	0.122525	1.79066	0.0733483	0.348496
Capzb	388.089	0.179289	0.100436	1.7851	0.0742447	0.349669
Car2	2585.47	-0.236711	0.13275	-1.78314	0.074564	0.349669
Fnta	384.879	-0.229341	0.128544	-1.78414	0.0744008	0.349669
Guk1	384.533	0.194889	0.109299	1.78307	0.0745743	0.349669
M6pr	189.914	-0.299464	0.16789	-1.7837	0.0744731	0.349669
Nsmf	376.165	0.197724	0.11108	1.78001	0.0750743	0.349669
Scd2	4674.56	-0.235882	0.132397	-1.78163	0.0748103	0.349669
Tmeff2	824.343	-0.213111	0.119701	-1.78037	0.0750157	0.349669
Gstm7	196.117	-0.247113	0.139014	-1.77761	0.0754674	0.350636
Arrdc2	218.617	-0.569032	0.320648	-1.77463	0.0759587	0.351663
Hivep2	206.607	0.254228	0.143553	1.77097	0.0765653	0.351663
Peg3	212.207	0.214529	0.121158	1.77065	0.0766182	0.351663
Sult4a1	415.05	0.24825	0.140131	1.77155	0.0764689	0.351663
Tmem30a	218.364	0.249626	0.14076	1.77341	0.0761605	0.351663
Cnp	6490.04	-0.170612	0.0965526	-1.76703	0.0772227	0.353278
Plekha1	484.36	-0.218073	0.123463	-1.76631	0.0773438	0.353278
Gpi1	832.903	0.170043	0.0963394	1.76504	0.0775572	0.353399
Trim32	185.967	0.251161	0.142392	1.76387	0.0777539	0.353444
Pogk	181.545	-0.2471	0.140267	-1.76164	0.0781302	0.354303
Ddx17	581.767	-0.203534	0.115708	-1.75903	0.0785718	0.355453
Itch	203.466	-0.217016	0.123824	-1.75262	0.0796675	0.357841
Nploc4	206.605	-0.219064	0.124952	-1.75319	0.0795698	0.357841
Prpsap1	183.137	-0.262424	0.149682	-1.75321	0.0795654	0.357841
Hpcal4	542.216	0.264077	0.151031	1.74849	0.0803784	0.359618
Ppp1r9a	263.612	0.246278	0.140882	1.74812	0.0804433	0.359618
Ntm	217.651	0.221317	0.126725	1.74643	0.0807365	0.359948
Rab5c	236.875	0.208073	0.119206	1.7455	0.0808978	0.359948
Lap3	252.606	-0.244275	0.140047	-1.74424	0.0811177	0.360079
Ptp4a1	1007.96	-0.199355	0.114442	-1.74197	0.081513	0.360986
Baiap2	342.311	0.431626	0.248039	1.74015	0.0818328	0.361556
Sez6l2	750.237	-0.188212	0.108331	-1.73739	0.0823187	0.362855
Dnmt3a	192.361	-0.217361	0.12528	-1.73501	0.0827397	0.363237
Kcnma1	193.673	0.260943	0.15048	1.73408	0.0829045	0.363237
Spag9	447.524	-0.164167	0.0946948	-1.73364	0.0829816	0.363237
Nrbp2	678.534	-0.180783	0.104368	-1.73217	0.0832428	0.363268
Usp22	184.973	0.242788	0.140223	1.73144	0.0833729	0.363268
Fez1	603.521	-0.206445	0.119565	-1.72662	0.0842352	0.365369
Specc1	205.638	-0.21834	0.126457	-1.72659	0.0842417	0.365369
Abr	323.251	0.229101	0.133413	1.71723	0.0859364	0.365519
Arpc4	209.684	0.24039	0.139487	1.72338	0.08482	0.365519
Chn1	934.282	0.174982	0.101487	1.72419	0.0846733	0.365519
Itpr1	188.557	0.317659	0.18503	1.7168	0.0860159	0.365519
Mtmr9	187.29	-0.225866	0.131452	-1.71824	0.0857529	0.365519
Pcdh9	346.739	-0.244301	0.142291	-1.71691	0.0859953	0.365519
Plekhb2	217.259	0.219788	0.127829	1.71939	0.0855435	0.365519
Soga1	228.059	-0.251175	0.145902	-1.72153	0.0851548	0.365519
Tns3	274.47	-0.240051	0.139611	-1.71943	0.0855369	0.365519
Usp54	288.146	-0.254133	0.148211	-1.71468	0.0864047	0.366348
Cul3	237.288	-0.216114	0.12613	-1.71343	0.0866331	0.366495
Dock9	372.591	-0.225226	0.131548	-1.71212	0.0868747	0.366525
Mark3	207.763	-0.205213	0.119917	-1.71129	0.0870279	0.366525
BC029722	193.503	0.215863	0.126223	1.71017	0.0872338	0.366576
Dlgap1	382.955	0.22313	0.130817	1.70566	0.0880713	0.366834
Npc2	495.025	-0.197383	0.115669	-1.70645	0.0879245	0.366834
R3hdm4	325.413	0.252838	0.148047	1.70783	0.0876686	0.366834
Ubap2l	194.471	0.239219	0.140098	1.70751	0.0877269	0.366834
Add2	199.938	0.245161	0.14429	1.69909	0.0893026	0.367131
Ankrd11	240.242	0.19807	0.116571	1.69914	0.0892928	0.367131
Atad1	182.15	-0.239047	0.140833	-1.69739	0.0896239	0.367131
Dmtn	252.121	0.222026	0.130992	1.69495	0.090084	0.367131
Epb41l1	550.257	0.201222	0.118433	1.69904	0.0893115	0.367131
Gng11	244.198	-0.264882	0.156236	-1.6954	0.0899994	0.367131
Kctd3	281.38	-0.221789	0.130726	-1.69659	0.0897749	0.367131
Maged1	314.044	0.266449	0.156453	1.70306	0.0885565	0.367131
Psmc5	198.7	0.221765	0.130484	1.69956	0.0892145	0.367131
Ptprz1	392.941	-0.209225	0.123112	-1.69947	0.0892307	0.367131
Ik	289.627	0.217277	0.128298	1.69354	0.0903531	0.367436
Dyrk1a	219.291	-0.207016	0.12238	-1.69158	0.0907263	0.368162
Atpif1	317.739	0.184913	0.109529	1.68826	0.0913621	0.369157
Scn2b	196.23	0.22008	0.13031	1.6889	0.0912388	0.369157
Atp5b	1116.34	0.160745	0.0953755	1.68539	0.0919131	0.369804
Phyhipl	491.536	0.191145	0.113388	1.68576	0.0918419	0.369804
Ndufb6	220.581	0.23101	0.137196	1.6838	0.0922201	0.370251
Uchl1	805.519	0.195242	0.116123	1.68134	0.0926963	0.371374
Efhd2	444.405	0.2829	0.168601	1.67792	0.093362	0.372463
Tom1l2	182.324	0.2319	0.138135	1.67879	0.0931927	0.372463
Gatm	3505.13	-0.153435	0.0916717	-1.67375	0.09418	0.374936
Syngr1	379.342	0.277132	0.165786	1.67163	0.0945972	0.375018
Tle5	1201.08	0.154246	0.0922627	1.67181	0.0945617	0.375018
Cbarp	419.904	0.22884	0.137298	1.66674	0.095567	0.377762
Mfge8	234.968	-0.222927	0.1338	-1.66612	0.0956891	0.377762
Dst	815.103	-0.173967	0.104733	-1.66105	0.0967038	0.380972
Cpox	263.362	-0.232545	0.140141	-1.65936	0.0970428	0.381513
Pcbp4	516.528	-0.199959	0.120621	-1.65775	0.0973689	0.382001
Napb	277.394	0.242467	0.146391	1.65629	0.0976625	0.38236
Insig1	303.77	-0.21164	0.128378	-1.64857	0.0992348	0.387713
Nol7	200.73	-0.214545	0.130523	-1.64373	0.100231	0.389995
Rnf130	204.293	0.268179	0.163142	1.64383	0.100211	0.389995
Cdipt	190.653	0.221884	0.135124	1.64208	0.100574	0.390526
Gabarapl1	616.155	0.178815	0.108991	1.64064	0.100872	0.39088
Actr1a	259.58	0.203263	0.124134	1.63745	0.101537	0.391851
Nipa1	210.241	0.206632	0.126151	1.63798	0.101426	0.391851
Trim28	258.747	-0.201122	0.123229	-1.6321	0.102659	0.395371
Ttll5	355.539	-0.218056	0.133715	-1.63076	0.102942	0.395657
Swi5	367.07	0.189494	0.116332	1.62891	0.103332	0.396352
Hexb	284.335	-0.208849	0.128614	-1.62384	0.104409	0.396488
Hnrnpul1	314.845	-0.169639	0.104354	-1.62561	0.104032	0.396488
Klhdc3	350.695	0.185428	0.113999	1.62657	0.103828	0.396488
Mllt11	377.143	0.201582	0.124139	1.62385	0.104408	0.396488
Pmm1	226.941	0.227875	0.140503	1.62185	0.104836	0.396488
Rab15	273.939	0.209608	0.129202	1.62233	0.104733	0.396488
Rnf14	447.954	0.175305	0.108041	1.62258	0.10468	0.396488
Cyfip2	503.024	0.189489	0.116975	1.61991	0.105252	0.397269
Npy	418.232	0.539924	0.333815	1.61743	0.105785	0.397434
Rab6b	671.865	0.191194	0.118257	1.61678	0.105926	0.397434
Rasl10b	298.621	0.279635	0.172817	1.6181	0.105642	0.397434
Glrb	315.657	0.19202	0.118951	1.61428	0.106466	0.398184
Tab2	193.115	-0.228488	0.141574	-1.61391	0.106547	0.398184
Kmt2e	184.665	-0.230035	0.143078	-1.60776	0.107888	0.402398
Clk1	315.129	-0.211317	0.131809	-1.6032	0.10889	0.404361
Eif4g1	291.746	0.170222	0.106226	1.60245	0.109056	0.404361
Fam155a	185.298	0.213429	0.133081	1.60376	0.108768	0.404361
Ppp1cb	796.668	-0.170793	0.106834	-1.59868	0.109893	0.406668
Cfl1	1791.46	0.171411	0.107463	1.59507	0.110696	0.40884
Calm2	1712.89	0.184776	0.116076	1.59186	0.111417	0.409106
Cnr1	196.241	0.306904	0.192786	1.59194	0.111398	0.409106
Syt7	224.026	0.255343	0.160214	1.59377	0.110989	0.409106
Fis1	716.886	-0.17562	0.110511	-1.58917	0.112022	0.410532
Chga	190.021	0.281401	0.177249	1.5876	0.112377	0.411034
Abhd12	272.979	0.213297	0.13524	1.57718	0.114754	0.411601
Arhgap5	371.779	-0.189788	0.120391	-1.57643	0.114926	0.411601
Cspg5	618.806	-0.177318	0.11233	-1.57855	0.11444	0.411601
Dlg4	685.668	0.17667	0.111927	1.57844	0.114464	0.411601
Kctd17	189.887	0.200448	0.127068	1.57749	0.114684	0.411601
Kndc1	593.835	-0.182971	0.115681	-1.58168	0.113722	0.411601
Slc49a4	208.939	-0.202469	0.128418	-1.57664	0.114879	0.411601
Srebf2	207.157	0.229664	0.145215	1.58155	0.113753	0.411601
Srsf5	537.567	-0.160117	0.101402	-1.57904	0.114328	0.411601
Tacc1	322.632	0.186401	0.118155	1.5776	0.114658	0.411601
Vbp1	185.424	-0.207071	0.130744	-1.58379	0.113242	0.411601
Capn2	218.226	0.207757	0.132039	1.57346	0.115613	0.41328
Adi1	242.979	-0.19846	0.126582	-1.56784	0.116918	0.416649
Prkaca	265.14	0.191108	0.121992	1.56656	0.117217	0.416649
Trim37	210.87	0.215188	0.13729	1.56739	0.117023	0.416649
Clu	1892.85	0.186129	0.119312	1.56002	0.118754	0.421321
BC031181	193.172	0.216171	0.138821	1.55719	0.119424	0.422905
Dgki	220.541	-0.210149	0.135119	-1.55529	0.119876	0.423712
Efhd1	210.798	0.191853	0.123433	1.55431	0.12011	0.423748
Cmtm5	399.927	-0.179282	0.115532	-1.5518	0.12071	0.42507
Aatk	1142.3	-0.159502	0.103027	-1.54816	0.121584	0.426814
Mal	5467.17	-0.205509	0.13277	-1.54786	0.121657	0.426814
Aplp1	3125.31	-0.179139	0.115866	-1.54609	0.122082	0.427515
Zmiz1	218.579	0.183268	0.118643	1.5447	0.122419	0.427901
Stx1b	423.219	0.188636	0.122479	1.54015	0.123523	0.430964
Bcl2l2	216.235	-0.193337	0.125719	-1.53785	0.124086	0.432131
Pdxp	224.945	0.233969	0.152301	1.53622	0.124483	0.432717
Astn1	198.946	0.217949	0.142344	1.53115	0.125733	0.433872
Baalc	241.977	0.180202	0.117528	1.53327	0.12521	0.433872
Igsf11	193.15	-0.241186	0.157431	-1.53201	0.125519	0.433872
Stox2	291.261	-0.202311	0.132064	-1.53191	0.125545	0.433872
Dido1	193.504	-0.23964	0.156791	-1.5284	0.126412	0.433877
Mif	411.837	0.161915	0.105867	1.52942	0.126159	0.433877
Vps35	211.15	-0.194614	0.127335	-1.52836	0.126423	0.433877
Atxn7l3	236.139	0.229379	0.150259	1.52656	0.126871	0.434626
Zfp740	247.509	-0.206379	0.135299	-1.52535	0.127171	0.434865
Apbb1	311.928	0.209528	0.137835	1.52014	0.128475	0.435388
Celf3	182.319	0.216273	0.142026	1.52277	0.127817	0.435388
Gng3	366.999	0.199971	0.131543	1.5202	0.128461	0.435388
Tob1	267.291	-0.217705	0.14313	-1.52103	0.128252	0.435388
Usp46	193.944	0.202758	0.13316	1.52266	0.127845	0.435388
Selenot	469.502	-0.1849	0.121725	-1.519	0.128762	0.435581
Ccn2	287.939	0.519146	0.343491	1.51138	0.130691	0.440822
Lsm14a	259.874	-0.179234	0.118616	-1.51104	0.130778	0.440822
Nrsn1	280.204	0.181158	0.119988	1.5098	0.131094	0.441101
Daam2	378.307	-0.196915	0.130594	-1.50784	0.131595	0.441216
Ddhd1	202.716	-0.20647	0.1369	-1.50818	0.131509	0.441216
Dnajc7	281.087	-0.167873	0.111404	-1.50689	0.13184	0.441255
Dnm1	886.323	0.235901	0.156807	1.5044	0.132477	0.442606
Selenop	1620.24	-0.158165	0.105337	-1.50151	0.133223	0.44431
Csde1	562.467	-0.144125	0.0961047	-1.49966	0.133702	0.444485
Thy1	423.603	0.176414	0.117649	1.4995	0.133745	0.444485
Chst1	198.174	0.224327	0.150009	1.49542	0.134804	0.444988
Dad1	192.768	0.189652	0.126754	1.49622	0.134596	0.444988
Pnn	236.928	-0.197959	0.132156	-1.49792	0.134154	0.444988
Tasp1	273.593	-0.186776	0.124909	-1.49529	0.134838	0.444988
Atp6v1g2	438.42	0.232907	0.155997	1.49303	0.13543	0.445979
Ppp2r5c	227.051	-0.18894	0.126606	-1.49234	0.13561	0.445979
Kcnj10	436.282	-0.176474	0.118484	-1.48943	0.136375	0.446167
Pja2	617.849	0.132002	0.0885914	1.49001	0.136221	0.446167
Ube2b	414.109	0.158858	0.10659	1.49037	0.136128	0.446167
Apba1	235.995	0.185618	0.124743	1.48801	0.136749	0.446619
Slc2a1	241.92	0.235992	0.159112	1.48318	0.138028	0.450017
Ei24	216.332	-0.171959	0.116038	-1.48192	0.138362	0.45033
Satb1	190.248	0.2429	0.164258	1.47877	0.139202	0.45151
Tpt1	3937.06	-0.172679	0.116709	-1.47957	0.138989	0.45151
Rnf126	198.453	0.203812	0.138015	1.47674	0.139745	0.452498
Csrp1	1848.28	-0.146508	0.0993021	-1.47537	0.140112	0.45291
Mink1	326.497	0.242316	0.164341	1.47447	0.140355	0.452919
Tanc2	290.852	0.195617	0.133125	1.46942	0.141718	0.456538
Slc6a1	233.074	0.208094	0.141866	1.46684	0.14242	0.45802
Grik5	189.967	0.215618	0.147474	1.46208	0.14372	0.461415
Cfap36	242.683	-0.194266	0.133308	-1.45727	0.145043	0.463335
Llgl1	372.27	-0.183752	0.125945	-1.45899	0.144568	0.463335
Sf3b1	307.834	-0.163681	0.112323	-1.45723	0.145052	0.463335
Nrxn2	577.174	-0.133476	0.0916626	-1.45617	0.145345	0.463487
Pura	494.815	0.146293	0.100529	1.45523	0.145607	0.463539
Map7	862.785	-0.16043	0.110434	-1.45272	0.146302	0.464459
Scamp1	294.194	0.17311	0.11926	1.45153	0.146632	0.464459
Slc6a17	295.305	0.247089	0.170136	1.4523	0.146418	0.464459
Iffo1	238.752	-0.21684	0.14987	-1.44685	0.147938	0.46781
Psat1	735.06	-0.168561	0.11659	-1.44576	0.148244	0.467997
Lzts2	180.614	-0.218908	0.151641	-1.44359	0.148854	0.469073
Sbno1	261.044	-0.156653	0.108577	-1.44278	0.149081	0.469073
Ctsd	388.686	0.212597	0.147651	1.43986	0.149906	0.469324
Jam3	323.509	-0.190152	0.131968	-1.44089	0.149616	0.469324
Lrrn1	353.478	-0.224549	0.15588	-1.44053	0.149718	0.469324
Hectd4	265.852	-0.159479	0.111097	-1.43549	0.151147	0.471449
Pde4b	748.303	-0.177251	0.1234	-1.43639	0.150892	0.471449
Wdr1	332.584	0.154643	0.107777	1.43484	0.151333	0.471449
Gap43	588.875	0.157285	0.109954	1.43046	0.152584	0.474568
Ypel2	320.302	-0.202353	0.141608	-1.42897	0.153014	0.475121
Prkcb	505.011	0.214971	0.15085	1.42506	0.154139	0.47783
Frmd5	182.696	-0.202913	0.142531	-1.42364	0.154551	0.478324
Gna12	781.367	-0.170763	0.120131	-1.42148	0.155177	0.479478
Lgi3	496.373	-0.176347	0.124197	-1.4199	0.155637	0.480114
March8	368.122	-0.199071	0.141205	-1.4098	0.158598	0.48094
2010300C02Rik	249.776	0.210145	0.148249	1.41752	0.156332	0.48094
Camsap2	192.062	0.176378	0.124887	1.4123	0.157862	0.48094
Clip3	691.823	0.144545	0.102476	1.41053	0.158382	0.48094
Eif1	383.666	0.164656	0.116808	1.40963	0.158649	0.48094
Igsf8	351.053	-0.198016	0.140479	-1.40958	0.158664	0.48094
Ly6h	494.192	0.16521	0.117216	1.40945	0.158703	0.48094
Nptx1	208.842	0.498211	0.352749	1.41237	0.157841	0.48094
Pdia3	331.595	0.153494	0.108416	1.41578	0.15684	0.48094
Rnf10	389.074	0.160764	0.113529	1.41606	0.156757	0.48094
Smad7	182.757	-0.196431	0.139224	-1.41089	0.158276	0.48094
Atp6v0e	352.164	-0.175432	0.124829	-1.40537	0.159911	0.482383
Ptprn	319.585	0.180482	0.128433	1.40526	0.159944	0.482383
Tspan7	1742.7	0.123754	0.0880352	1.40573	0.159805	0.482383
Ctsa	324.978	-0.167456	0.119328	-1.40333	0.160519	0.482578
Gdi2	349.156	0.160571	0.114579	1.4014	0.161094	0.482578
Sod1	805.849	-0.147816	0.105525	-1.40076	0.161285	0.482578
Tmem178b	437.137	-0.13686	0.0976986	-1.40084	0.161263	0.482578
Xpo6	193.762	-0.193135	0.137633	-1.40326	0.160539	0.482578
Vxn	517.316	0.391028	0.279395	1.39956	0.161647	0.482897
Ankib1	495.361	-0.15506	0.111298	-1.3932	0.16356	0.483691
Brinp1	242.464	0.167299	0.120249	1.39128	0.16414	0.483691
Cct5	212.97	0.184629	0.132328	1.39524	0.162943	0.483691
Cd82	349.127	-0.193651	0.139011	-1.39305	0.163603	0.483691
Copg1	259.077	0.163497	0.117105	1.39616	0.162668	0.483691
Desi1	670.364	-0.180018	0.129884	-1.38599	0.165749	0.483691
Eps15	738.648	-0.15534	0.111722	-1.39041	0.164403	0.483691
Got2	291.103	0.153055	0.109747	1.39461	0.163132	0.483691
Rtkn	358.693	-0.165906	0.119692	-1.38611	0.165713	0.483691
S100a6	196.289	-0.20276	0.145944	-1.3893	0.164742	0.483691
Shtn1	329.888	-0.228968	0.165076	-1.38705	0.165428	0.483691
Sirt2	959.535	-0.15784	0.113812	-1.38685	0.165487	0.483691
Slc9a3r2	201.737	0.177917	0.128201	1.3878	0.165199	0.483691
Srrt	231.283	-0.163662	0.117933	-1.38775	0.165212	0.483691
Ube2k	244.216	0.164504	0.11797	1.39446	0.163179	0.483691
Rac1	536.873	-0.142094	0.102651	-1.38425	0.166283	0.4845
Scn2a	240.184	0.189459	0.137071	1.3822	0.166912	0.485585
Aldoa	1828.6	0.131302	0.0950655	1.38117	0.167226	0.485678
Atp6v0d1	456.1	0.150396	0.109019	1.37955	0.167726	0.485678
Ephb1	290.302	-0.177481	0.128681	-1.37923	0.167823	0.485678
Rap1gap	417.889	0.131442	0.0953339	1.37875	0.167971	0.485678
Camk2b	629.639	0.185011	0.134298	1.37761	0.168323	0.485952
Reep3	221.59	-0.22091	0.160512	-1.37628	0.168735	0.486399
Acly	254.903	-0.17462	0.127111	-1.37376	0.169516	0.487906
Son	375.907	-0.15548	0.113394	-1.37115	0.170328	0.489499
Gprasp1	347.488	0.15513	0.113221	1.37015	0.170639	0.489649
Glg1	231.549	0.175604	0.128412	1.36751	0.171466	0.49047
Mlf2	315.92	0.151071	0.110545	1.3666	0.17175	0.49047
Mycbp2	265.828	-0.16151	0.118217	-1.36622	0.171871	0.49047
Olfm1	1237.53	0.147056	0.10766	1.36592	0.171963	0.49047
Agap1	388.721	-0.151732	0.111362	-1.36251	0.173037	0.49205
Gpr37	807.867	-0.205084	0.150457	-1.36308	0.172859	0.49205
Syt13	207.027	0.431156	0.317076	1.35979	0.173897	0.493753
Btbd8	226.423	0.194667	0.14339	1.35761	0.174589	0.494973
Adcy1	264.472	0.379686	0.281673	1.34797	0.177669	0.495102
Atp1b2	548.074	0.158588	0.117327	1.35167	0.17648	0.495102
Dbi	2124.79	-0.158671	0.1176	-1.34925	0.177257	0.495102
Dync1h1	352.447	0.157817	0.11705	1.34829	0.177566	0.495102
Dynll2	1928.77	0.121691	0.089933	1.35313	0.176013	0.495102
Got1	321.683	0.19112	0.141243	1.35313	0.176013	0.495102
Hdgf	256.881	0.168254	0.1247	1.34927	0.177251	0.495102
Marcks	336.86	0.196572	0.14542	1.35176	0.176453	0.495102
Prox1	225.555	-0.199196	0.147204	-1.35319	0.175994	0.495102
Tax1bp1	257.755	-0.150319	0.111129	-1.35265	0.176166	0.495102
Thra	514.499	-0.136771	0.100988	-1.35433	0.175632	0.495102
Ttc3	847.769	0.146416	0.108646	1.34764	0.177776	0.495102
Pdxdc1	200.212	-0.174414	0.129568	-1.34612	0.178264	0.495272
S100a1	479.852	-0.16278	0.120953	-1.34582	0.178361	0.495272
Phgdh	263.658	-0.162232	0.120714	-1.34394	0.178968	0.49623
Rbfox2	227.508	0.204208	0.152198	1.34173	0.179685	0.497488
Egr1	534.054	0.194726	0.145393	1.33931	0.18047	0.498203
Hdlbp	190.234	0.171142	0.127709	1.34009	0.180215	0.498203
Dctn3	386.204	0.134552	0.100641	1.33695	0.18124	0.499598
Sgip1	218.448	0.178421	0.134321	1.32832	0.184074	0.506671
Dkk3	294.147	0.191071	0.144284	1.32427	0.185413	0.509266
Sirpa	381.102	0.148467	0.112149	1.32384	0.185555	0.509266
Dusp15	195.887	-0.189212	0.143022	-1.32296	0.18585	0.509336
Ddr1	529.907	-0.170311	0.128923	-1.32102	0.186493	0.509791
Sbf1	708.485	-0.158654	0.120116	-1.32084	0.186555	0.509791
Fbxo21	191.552	0.17744	0.13509	1.3135	0.189016	0.515458
Foxn3	322.759	-0.201529	0.153484	-1.31303	0.189174	0.515458
Grina	563.922	0.122565	0.0935769	1.30978	0.190272	0.516961
Schip1	204.729	0.209874	0.160236	1.30977	0.190272	0.516961
Exoc5	182.133	-0.182105	0.139643	-1.30407	0.192209	0.518497
Rad23b	186.221	0.171713	0.131452	1.30628	0.191458	0.518497
Rbm5	354.507	-0.139766	0.107147	-1.30443	0.192088	0.518497
Sri	222.359	0.179718	0.137707	1.30508	0.191867	0.518497
Stmn2	445.988	0.181088	0.13873	1.30533	0.19178	0.518497
Manf	209.937	-0.179415	0.137932	-1.30075	0.193344	0.520394
Pkig	214.63	0.165314	0.127204	1.2996	0.193737	0.520394
Trim44	183.018	0.169295	0.130191	1.30035	0.19348	0.520394
Ptprn2	320.369	0.211617	0.16313	1.29723	0.194552	0.521842
March6	263.813	0.155065	0.119671	1.29577	0.195056	0.522452
B3galt5	196.103	-0.244887	0.189617	-1.29149	0.196535	0.522704
Cyp51	204.842	-0.187	0.144836	-1.29112	0.196662	0.522704
Dtna	488.304	-0.150281	0.116428	-1.29077	0.196784	0.522704
Gabra1	269.038	0.188876	0.146349	1.29059	0.196847	0.522704
Hist2h2bb	202.575	0.221929	0.172264	1.28831	0.197638	0.522704
Kif1a	675.043	0.152947	0.118599	1.28961	0.197186	0.522704
Psmb6	225.859	0.166831	0.12889	1.29436	0.19554	0.522704
Supt16	184.513	-0.167292	0.129527	-1.29156	0.19651	0.522704
Tuba1a	2305.02	0.140119	0.108745	1.28851	0.197568	0.522704
Rapgef4	3479.26	-0.160729	0.125004	-1.28579	0.198516	0.524294
Slc4a2	259.272	-0.159422	0.124153	-1.28408	0.199114	0.525138
Srsf6	412.979	-0.129156	0.100921	-1.27977	0.200625	0.528386
Atp5k	419.359	-0.148522	0.116249	-1.27762	0.201384	0.528913
Cldn11	1893.22	-0.133096	0.104114	-1.27837	0.201119	0.528913
Ptgds	1762.54	-0.156752	0.122851	-1.27596	0.20197	0.529716
Hnrnpl	227.191	0.164264	0.128874	1.27461	0.202449	0.52978
Sptan1	577.05	0.123933	0.0972555	1.27431	0.202555	0.52978
Chmp5	376.114	-0.151548	0.119253	-1.27082	0.203794	0.530819
Ddx1	254.813	-0.177599	0.139698	-1.2713	0.20362	0.530819
Ywhae	1527.71	0.11408	0.0896788	1.2721	0.203338	0.530819
Ptpra	435.772	-0.142507	0.112269	-1.26933	0.204325	0.531469
Ythdc1	208.66	-0.174841	0.137929	-1.26761	0.204936	0.532328
Snn	272.968	0.152075	0.120461	1.26245	0.206788	0.536402
Bag1	470.952	0.148475	0.117765	1.26077	0.20739	0.536953
Crebbp	214.913	-0.161132	0.127854	-1.26028	0.207569	0.536953
Gde1	587.753	0.117756	0.0942919	1.24885	0.211721	0.546947
Atp6ap2	560.224	0.131223	0.105304	1.24613	0.212716	0.547275
Elovl7	192.574	-0.194894	0.156397	-1.24615	0.212709	0.547275
Homer1	274.369	0.144831	0.116114	1.24732	0.212282	0.547275
Fbxl16	366.256	0.186408	0.150111	1.2418	0.214311	0.54988
Plekhg3	196.923	-0.168262	0.135438	-1.24235	0.214107	0.54988
Slc8a1	322.66	-0.149627	0.121272	-1.23381	0.217272	0.556723
Oxr1	268.442	-0.155943	0.126475	-1.23299	0.21758	0.556757
Pacsin1	180.931	0.179679	0.145994	1.23073	0.218424	0.558161
Dbn1	248.279	0.15041	0.122582	1.22701	0.219818	0.56021
Ndfip1	683.341	0.13302	0.108389	1.22725	0.219729	0.56021
Zfp638	212.131	-0.17357	0.14168	-1.22509	0.220542	0.5613
Anp32b	424.045	-0.13087	0.107365	-1.21892	0.222874	0.564952
Cntn1	454.869	0.133209	0.109171	1.22019	0.222393	0.564952
Shisa4	299.466	0.184997	0.151694	1.21954	0.22264	0.564952
Asph	205.337	0.188451	0.155374	1.21288	0.225174	0.565477
Brsk1	489.768	0.137223	0.112898	1.21547	0.224188	0.565477
Gna13	229.056	-0.14411	0.118815	-1.21289	0.225172	0.565477
Hist1h2bc	461.559	-0.162921	0.134185	-1.21416	0.224687	0.565477
Sdha	467.57	0.123752	0.101993	1.21335	0.224998	0.565477
Taok2	227.533	0.203564	0.167519	1.21517	0.224302	0.565477
Tmbim6	401.119	-0.161831	0.133256	-1.21444	0.224579	0.565477
Tubb2b	221.983	0.189451	0.156531	1.21031	0.226158	0.567196
Sema6a	268.717	-0.147405	0.121874	-1.20949	0.226474	0.567234
Metrn	362.047	-0.141128	0.116845	-1.20782	0.227116	0.567715
Mobp	14702.8	-0.147892	0.122485	-1.20743	0.227266	0.567715
Tmem106b	344.166	-0.145611	0.120739	-1.206	0.227817	0.568339
Atp6v0c	1356.59	0.108547	0.0906412	1.19755	0.231093	0.570491
Eif2s2	190.234	0.158588	0.131857	1.20273	0.229082	0.570491
Mapre1	209.847	0.169855	0.141692	1.19876	0.23062	0.570491
Mbp	37431	-0.139947	0.116738	-1.19882	0.230598	0.570491
Mzt1	204.017	-0.153881	0.128306	-1.19933	0.230401	0.570491
Rere	249.362	-0.142139	0.118498	-1.1995	0.230333	0.570491
Stk25	492.117	0.130251	0.108711	1.19815	0.23086	0.570491
Synj1	315.587	0.148574	0.123731	1.20079	0.229835	0.570491
Calr	535.81	-0.156107	0.130564	-1.19564	0.231839	0.570666
Cox6a1	1694.89	0.118754	0.0992723	1.19625	0.2316	0.570666
Glud1	436.905	-0.126224	0.105828	-1.19273	0.232974	0.570666
Psma3	324.289	0.140187	0.117476	1.19332	0.232742	0.570666
Slc25a12	194.505	0.149327	0.125169	1.193	0.232868	0.570666
Tubb2a	802.303	0.144513	0.121098	1.19336	0.232729	0.570666
Aplp2	1034.31	-0.133296	0.11193	-1.19088	0.2337	0.571702
Pik3c2b	284.642	-0.164875	0.138785	-1.18799	0.234837	0.573744
Atp6v1c1	406.34	0.139634	0.117616	1.18721	0.235146	0.573756
Idh3a	304.336	0.137805	0.116279	1.18513	0.235968	0.57502
Man2a2	274.216	-0.149535	0.126412	-1.18292	0.236843	0.576408
Camta2	257.895	0.161032	0.136249	1.1819	0.237247	0.57665
Abhd2	225.967	0.146226	0.124199	1.17735	0.239056	0.578024
Cdyl	297.984	-0.13582	0.115732	-1.17358	0.240563	0.578024
Celf2	358.136	0.165185	0.140628	1.17462	0.240146	0.578024
Fam131a	220.231	0.200933	0.171075	1.17453	0.240184	0.578024
Gsk3a	310.861	0.131157	0.111688	1.17432	0.240266	0.578024
Hpca	378.465	0.199733	0.169741	1.1767	0.239316	0.578024
Hspa9	290.98	-0.129577	0.109929	-1.17874	0.238503	0.578024
Pcm1	181.171	-0.162151	0.138023	-1.17481	0.240071	0.578024
Washc2	197.613	-0.158672	0.134556	-1.17923	0.238308	0.578024
Spop	440.287	0.135254	0.115449	1.17155	0.241378	0.579245
Ncdn	747.494	0.161033	0.137654	1.16984	0.242066	0.579615
Rph3a	652.71	0.186448	0.159406	1.16964	0.242145	0.579615
Ank	231.877	0.142531	0.122107	1.16727	0.243103	0.580789
Ndufv1	366.815	0.133358	0.114283	1.1669	0.243249	0.580789
Gab1	223.804	-0.167704	0.143915	-1.1653	0.243897	0.581601
Ywhaz	2402.66	0.109303	0.0939143	1.16386	0.244482	0.582262
Sec14l5	263.475	-0.156947	0.134994	-1.16262	0.244982	0.582718
Mag	2697.64	-0.158501	0.136647	-1.15993	0.246078	0.584589
Khdrbs3	262.529	0.190948	0.164866	1.1582	0.246781	0.585524
Mt1	2262.08	0.144725	0.125138	1.15653	0.247466	0.586414
Cops5	190.036	0.153231	0.133463	1.14811	0.250922	0.589776
Larp1	188.818	0.156942	0.136347	1.15105	0.249713	0.589776
Romo1	217.892	0.137292	0.119177	1.152	0.249322	0.589776
Sdc4	250.424	-0.160506	0.139848	-1.14772	0.251084	0.589776
Tkt	585.745	-0.129887	0.113024	-1.1492	0.250472	0.589776
Tmem88b	799.798	-0.138381	0.120337	-1.14994	0.250169	0.589776
Tmod1	334.209	-0.154954	0.134796	-1.14954	0.250332	0.589776
Ubxn4	197.328	-0.149648	0.130469	-1.147	0.25138	0.589776
Dennd1b	221.883	-0.144486	0.126275	-1.14422	0.252532	0.591746
Gstm1	490.657	0.133995	0.117347	1.14188	0.253505	0.59277
Kif5c	1227.99	0.116882	0.10256	1.13964	0.254437	0.59277
Rsrc2	238.94	-0.145229	0.127367	-1.14024	0.254187	0.59277
Syp	1052.23	0.255699	0.224416	1.1394	0.254537	0.59277
Ttll7	677.131	-0.107265	0.0940804	-1.14014	0.254226	0.59277
Ablim2	236.689	0.167363	0.14758	1.13406	0.256771	0.595596
Actr10	256.693	0.136329	0.120176	1.13441	0.256623	0.595596
Agtpbp1	261.036	0.147971	0.130402	1.13473	0.256488	0.595596
Qdpr	2196.21	-0.1439	0.126953	-1.13349	0.25701	0.595596
Ndufa1	318.938	0.155653	0.137627	1.13098	0.258062	0.597302
Strn	323.352	-0.153212	0.135563	-1.13019	0.258396	0.597342
Tcf25	415.076	0.115758	0.102586	1.1284	0.259151	0.598358
Gprc5b	505.228	0.146339	0.129816	1.12728	0.259622	0.598715
Cd47	417.785	-0.131821	0.117071	-1.12599	0.26017	0.598872
Eif4a2	618.306	0.119299	0.105985	1.12563	0.260324	0.598872
Mapk8ip3	346.921	0.124598	0.110897	1.12355	0.261206	0.599442
Ranbp9	210.72	-0.144091	0.12818	-1.12413	0.26096	0.599442
Gmfb	342.189	-0.141973	0.126627	-1.12119	0.262209	0.600064
Map2k1	230.503	0.147963	0.131928	1.12154	0.262058	0.600064
Pde4dip	190.6	-0.141023	0.125839	-1.12067	0.262429	0.600064
Abhd4	251.625	-0.145738	0.130279	-1.11866	0.263283	0.600967
Atp1b3	511.864	-0.137685	0.12359	-1.11404	0.265261	0.600967
Caln1	232.53	0.316093	0.283719	1.11411	0.265233	0.600967
Ckb	1627.77	0.125594	0.112484	1.11655	0.264187	0.600967
Ndrg2	1206.21	0.13828	0.124152	1.1138	0.265366	0.600967
Nkain1	475.279	-0.145409	0.130348	-1.11554	0.26462	0.600967
Ntrk3	230.74	0.144905	0.129992	1.11472	0.264969	0.600967
Sumo1	188.174	0.145871	0.130922	1.11418	0.265202	0.600967
Ctsl	291.417	-0.156975	0.141347	-1.11057	0.266755	0.60195
Dnaja2	262.284	-0.119997	0.108017	-1.11091	0.266608	0.60195
Enpp6	190.054	-0.1451	0.13057	-1.11128	0.266447	0.60195
Arpp21	736.68	0.176376	0.159127	1.1084	0.26769	0.603339
Ado	307.006	-0.13933	0.126002	-1.10578	0.268823	0.604362
Arpc2	281.678	0.11926	0.107973	1.10454	0.269359	0.604362
Micall1	207.776	-0.17491	0.158376	-1.10439	0.269422	0.604362
Vamp2	1124.69	0.126424	0.114262	1.10644	0.268534	0.604362
Kcna6	311.105	0.126003	0.114259	1.10279	0.27012	0.604494
Unc5b	250.786	-0.158464	0.143665	-1.10301	0.270024	0.604494
Ank3	1464.03	-0.101769	0.0924531	-1.10076	0.270999	0.604574
Bcl7a	183.127	0.146307	0.132959	1.10039	0.271161	0.604574
Fam171b	567.003	-0.115077	0.104671	-1.09941	0.271587	0.604574
Plekhh1	261.451	-0.132628	0.120464	-1.10097	0.270908	0.604574
Rogdi	236.942	0.134476	0.122404	1.09862	0.271935	0.604574
Sorl1	255.813	-0.149353	0.135986	-1.0983	0.272074	0.604574
Cyth2	214.999	0.155878	0.142164	1.09647	0.272874	0.60505
Trf	3158.66	-0.139756	0.127474	-1.09634	0.272929	0.60505
Cck	472.589	0.359955	0.328931	1.09432	0.273815	0.60525
Ogdh	298.685	0.129325	0.118298	1.09322	0.274299	0.60525
Smox	216.924	-0.127314	0.116385	-1.0939	0.273999	0.60525
Ywhaq	1275.97	-0.128993	0.117977	-1.09338	0.274229	0.60525
Anapc16	182.373	0.134707	0.123318	1.09235	0.274681	0.605386
Enpp5	417.916	-0.117426	0.107623	-1.09109	0.275235	0.605901
Ngef	543.803	0.169863	0.15593	1.08935	0.275999	0.606876
Mlec	217.634	-0.140561	0.129206	-1.08788	0.276647	0.60689
Nrcam	318.362	0.126337	0.116087	1.0883	0.276463	0.60689
Tnfaip6	256.891	-0.137892	0.126886	-1.08674	0.27715	0.607289
Arhgap21	188.143	0.162211	0.149388	1.08583	0.277553	0.607468
Papss1	283.105	0.146031	0.134764	1.0836	0.278541	0.608927
Rgs4	289.229	0.277112	0.256312	1.08115	0.279631	0.610604
Cbx6	202.468	0.140721	0.130442	1.0788	0.280678	0.610773
Celsr2	194.279	0.17399	0.161084	1.08012	0.280091	0.610773
Crmp1	192.204	0.147555	0.136691	1.07948	0.280374	0.610773
Tmem132a	272.301	0.185001	0.171745	1.07718	0.281398	0.611636
Itpk1	252.85	0.187186	0.174296	1.07396	0.282843	0.613246
Sipa1l1	199.954	0.153255	0.142781	1.07336	0.283111	0.613246
Spcs1	280.876	-0.139131	0.129591	-1.07362	0.282995	0.613246
Ddx5	615.871	0.146313	0.136459	1.07222	0.283622	0.613649
Arf4	462.254	-0.121084	0.113442	-1.06737	0.285807	0.615094
Arhgap33	228.302	0.142593	0.133424	1.06872	0.285196	0.615094
Fam234b	184.749	0.148154	0.139116	1.06496	0.286892	0.615094
Huwe1	198.553	-0.139029	0.130434	-1.06589	0.286471	0.615094
Qrich1	251.36	-0.13661	0.127764	-1.06923	0.284964	0.615094
Retreg2	323.664	0.11262	0.105644	1.06603	0.286411	0.615094
Rmnd5a	222.168	-0.129343	0.121166	-1.06748	0.285753	0.615094
Srp14	367.536	0.121816	0.114341	1.06538	0.286703	0.615094
Smap2	315.199	0.11381	0.107015	1.06349	0.287558	0.615823
Erbb3	185.181	-0.193189	0.18181	-1.06259	0.28797	0.616008
Arc	309.248	0.18048	0.170107	1.06098	0.288699	0.616072
Cuedc2	291.867	-0.110564	0.104257	-1.0605	0.288917	0.616072
Psmc6	270.541	-0.125228	0.118099	-1.06037	0.288977	0.616072
Uqcrh	443.607	0.132995	0.125664	1.05834	0.2899	0.617344
Ssb	244.915	-0.13346	0.126311	-1.0566	0.290694	0.618337
Adssl1	192.416	-0.144377	0.13729	-1.05162	0.292976	0.619706
Arf1	266.885	0.120029	0.113965	1.05321	0.292247	0.619706
Dennd5a	357.237	0.123403	0.117227	1.05268	0.292486	0.619706
Hspe1	194.333	0.139294	0.132275	1.05306	0.292312	0.619706
Tmem59	321.254	-0.124942	0.118793	-1.05176	0.292911	0.619706
Cpd	276.505	-0.150149	0.143185	-1.04864	0.294345	0.619828
Dock1	230.812	-0.136391	0.129833	-1.05051	0.293483	0.619828
Sbds	197.71	0.14535	0.138524	1.04928	0.294048	0.619828
Scarb2	251.132	-0.136761	0.130302	-1.04957	0.293915	0.619828
Lynx1	183.036	0.160337	0.153202	1.04657	0.295296	0.62114
Nbr1	259.103	-0.120568	0.115502	-1.04386	0.296548	0.62308
Atp2c1	244.741	0.122095	0.117427	1.03976	0.298453	0.623635
Epas1	228.033	0.165813	0.1595	1.03958	0.298536	0.623635
Hdac5	229.171	0.132735	0.127441	1.04154	0.297626	0.623635
Mrtfb	206.581	0.125205	0.120502	1.03903	0.298791	0.623635
Sorbs3	229.801	-0.12301	0.117996	-1.04249	0.297185	0.623635
Sv2b	196.01	0.200421	0.192503	1.04113	0.297815	0.623635
Epdr1	232.092	0.119512	0.115537	1.03441	0.300946	0.627441
Trp53inp2	484.657	0.116436	0.112643	1.03367	0.301289	0.627464
Adamts4	212.47	-0.162865	0.157933	-1.03123	0.302433	0.628428
Arhgef4	181.889	0.135568	0.131682	1.02951	0.30324	0.628428
Atp5c1	271.399	0.144674	0.140533	1.02946	0.303262	0.628428
Ogt	241.138	-0.153741	0.149469	-1.02858	0.303676	0.628428
Tusc3	411.455	0.125985	0.122502	1.02843	0.303746	0.628428
Vti1b	471.709	0.115441	0.111957	1.03111	0.302487	0.628428
Ubr4	201.463	0.13365	0.130499	1.02415	0.305765	0.631914
Dek	191.158	-0.146031	0.14306	-1.02077	0.307363	0.633626
Habp4	276.11	0.117027	0.11468	1.02047	0.307507	0.633626
Ociad1	429.104	0.106609	0.104491	1.02027	0.307598	0.633626
Slc17a7	1425.72	0.320431	0.314355	1.01933	0.308047	0.63386
Hnrnph2	267.546	0.125845	0.123928	1.01546	0.309885	0.634217
Kpnb1	244.217	0.116067	0.114309	1.01537	0.309927	0.634217
Nell2	263.693	0.187161	0.184273	1.01567	0.309788	0.634217
Prkacb	852.5	0.097974	0.0965515	1.01473	0.310233	0.634217
Qk	1523.48	0.101071	0.0994199	1.0166	0.309342	0.634217
Ubr3	268.677	-0.123038	0.12121	-1.01509	0.310065	0.634217
Slc25a22	222.739	0.136174	0.134347	1.0136	0.310773	0.634634
Hsph1	408.081	-0.117057	0.115673	-1.01196	0.311556	0.635548
Csnk2b	238.899	-0.117335	0.116203	-1.00974	0.31262	0.63566
Cul1	243.457	-0.138172	0.136772	-1.01024	0.312383	0.63566
Slain1	519.327	-0.122852	0.1216	-1.0103	0.312353	0.63566
Anapc11	316.477	-0.117628	0.116586	-1.00894	0.313002	0.635753
Hmox2	189.496	-0.141842	0.140833	-1.00717	0.313854	0.636119
Lrrc4b	228.718	0.151857	0.150773	1.00719	0.313843	0.636119
Wdr26	204.221	0.131523	0.130695	1.00634	0.314254	0.636247
Apoe	1431.49	0.0940313	0.0937321	1.00319	0.315768	0.636585
Bex3	354.235	0.120428	0.119907	1.00435	0.315212	0.636585
Nucks1	328.194	0.108866	0.108443	1.0039	0.315425	0.636585
Rnf112	265.16	0.14488	0.144379	1.00347	0.315633	0.636585
Omg	307.529	-0.133111	0.132882	-1.00173	0.316476	0.637143
Sfr1	217.147	-0.134575	0.134411	-1.00122	0.316718	0.637143
Ttyh1	700.544	-0.10135	0.101433	-0.999177	0.317709	0.638456
Fbxl3	322.134	-0.116591	0.116838	-0.997883	0.318336	0.639038
Eif4g3	201.529	0.12072	0.121096	0.996895	0.318816	0.639322
Gsn	223.616	-0.153032	0.153733	-0.995441	0.319522	0.639476
Herc2	205.833	-0.133622	0.134247	-0.995344	0.319569	0.639476
Bsn	273.825	0.146951	0.148192	0.991624	0.321381	0.641505
Fkbp2	252.289	0.127392	0.128383	0.992277	0.321062	0.641505
Mcl1	202.43	-0.121975	0.12332	-0.989092	0.322618	0.641505
Nus1	213.663	-0.124495	0.125714	-0.990311	0.322022	0.641505
Stx6	337.216	-0.106517	0.107679	-0.989207	0.322562	0.641505
Zeb2	621.106	-0.12183	0.123057	-0.990033	0.322158	0.641505
Ndrg3	466.592	0.162019	0.163994	0.987955	0.323175	0.641937
Ubtf	208.978	0.119205	0.120766	0.987071	0.323608	0.642122
Arpc1b	247.179	-0.163128	0.165803	-0.983867	0.325181	0.643219
Clcn3	375.442	-0.110806	0.112544	-0.984563	0.324839	0.643219
Uqcrc1	383.356	0.113427	0.115236	0.984297	0.32497	0.643219
Negr1	225.389	0.118752	0.120995	0.981466	0.326363	0.644209
Ube2d3	507.931	0.0968222	0.0986501	0.981471	0.32636	0.644209
Acaca	268.948	-0.111615	0.114387	-0.975767	0.32918	0.645022
Agap3	305.632	0.107976	0.110987	0.972874	0.330616	0.645022
Dpp8	241.427	-0.109676	0.112789	-0.972393	0.330855	0.645022
Eif3k	383.352	-0.108415	0.111496	-0.972367	0.330868	0.645022
Far1	269.498	-0.115561	0.118745	-0.973187	0.33046	0.645022
Hipk1	281.204	-0.109961	0.112905	-0.973922	0.330095	0.645022
Jph3	189.506	0.134072	0.13706	0.978198	0.327976	0.645022
Mast3	389.39	-0.114295	0.11746	-0.973059	0.330524	0.645022
Nfe2l1	311.375	0.105118	0.108053	0.97284	0.330633	0.645022
Scg5	385.002	0.116474	0.119664	0.97334	0.330384	0.645022
Sik3	244.252	-0.129738	0.132452	-0.979508	0.327329	0.645022
Slc38a2	294.673	-0.140318	0.143465	-0.978065	0.328042	0.645022
Git1	596.148	-0.125344	0.129138	-0.970621	0.331737	0.646051
Pgk1	262.629	0.117247	0.121181	0.967539	0.333275	0.648377
Cers2	395.799	-0.128068	0.132472	-0.966754	0.333667	0.648435
Ncor2	346.399	-0.106757	0.110581	-0.965422	0.334333	0.648435
Tcea1	236.025	-0.114067	0.118081	-0.966007	0.334041	0.648435
Mkrn1	321.776	0.103938	0.107985	0.962522	0.335787	0.649922
Sptbn1	1290.61	0.0888481	0.0922666	0.962949	0.335573	0.649922
Gltp	408.72	-0.126158	0.131571	-0.958856	0.337631	0.652353
Hepacam	265.969	-0.13807	0.144025	-0.958654	0.337733	0.652353
Tspan15	195.679	-0.135767	0.141802	-0.957437	0.338347	0.652871
Akap11	186.138	0.126618	0.132377	0.956495	0.338822	0.653122
Atp2b4	197.458	0.153959	0.161628	0.95255	0.340818	0.654302
Ccni	243.007	-0.119819	0.125788	-0.95255	0.340818	0.654302
Rpn1	267.661	0.108837	0.114162	0.953353	0.340411	0.654302
Zfr	347.085	-0.107904	0.113128	-0.953822	0.340174	0.654302
Dynlt3	292.618	-0.120892	0.127316	-0.949545	0.342343	0.656257
Gsk3b	354.839	0.10292	0.108504	0.948542	0.342854	0.656257
Pdha1	382.141	0.102124	0.107669	0.948494	0.342878	0.656257
1810037I17Rik	185.849	0.128265	0.136536	0.939418	0.347516	0.661584
Arhgef2	509.517	-0.096884	0.10329	-0.937978	0.348256	0.661584
Bcap31	337.793	-0.119856	0.127607	-0.93926	0.347597	0.661584
Cdip1	376.615	-0.10486	0.111383	-0.941437	0.346481	0.661584
Hdac2	210.693	-0.11617	0.123776	-0.938552	0.347961	0.661584
Luc7l2	245.386	-0.111238	0.118602	-0.937909	0.348291	0.661584
Ndufa10	232.112	0.12984	0.138484	0.937581	0.34846	0.661584
Syngap1	354.997	0.107963	0.114751	0.940849	0.346782	0.661584
Magi1	205.903	-0.12817	0.136939	-0.935963	0.349292	0.662499
Rabac1	326.321	0.102419	0.109828	0.932538	0.351059	0.665182
Chchd10	305.435	0.128805	0.138371	0.930864	0.351924	0.666154
Dtx3	236.859	0.118085	0.12719	0.928417	0.353192	0.666552
Nnat	468.062	0.256565	0.276278	0.928646	0.353073	0.666552
Per1	187.324	-0.165695	0.178264	-0.929492	0.352634	0.666552
Gas6	187.462	0.130881	0.141082	0.927697	0.353565	0.666591
Tsc22d1	413.73	0.0960165	0.103625	0.926575	0.354147	0.667025
Enpp4	262.671	-0.129724	0.140107	-0.925889	0.354503	0.667031
Entr1	201.084	-0.12325	0.133396	-0.923939	0.355518	0.667279
Klf9	294.726	0.147668	0.159883	0.923601	0.355694	0.667279
Pdgfa	254.322	-0.135535	0.146727	-0.923725	0.355629	0.667279
Pnkd	245.516	-0.112386	0.121948	-0.921583	0.356746	0.667932
St3gal5	213.428	0.1357	0.147247	0.921579	0.356748	0.667932
Ptpn11	553.894	-0.118029	0.128209	-0.920602	0.357258	0.668225
Arhgef12	283.513	-0.0991216	0.108153	-0.916496	0.359407	0.668837
Atn1	243.81	0.123121	0.134743	0.913743	0.360852	0.668837
Ccser2	192.992	-0.123901	0.135674	-0.913229	0.361122	0.668837
Cnbp	772.306	-0.090007	0.0979793	-0.918633	0.358288	0.668837
Gjc3	540.972	-0.11305	0.123661	-0.914193	0.360616	0.668837
Ncs1	302.369	0.105679	0.115645	0.913822	0.36081	0.668837
Rab1b	263.022	-0.109251	0.119377	-0.915175	0.3601	0.668837
Rap1gds1	374.784	0.108478	0.118693	0.913939	0.360749	0.668837
Snu13	201.947	0.118373	0.129557	0.91368	0.360885	0.668837
Tsn	181.775	0.120162	0.131066	0.916805	0.359245	0.668837
Csnk2a1	209.139	-0.116771	0.128295	-0.910171	0.362733	0.670506
Glrx2	203.512	-0.111357	0.122319	-0.910379	0.362623	0.670506
Chmp7	185.022	-0.116698	0.128489	-0.908232	0.363756	0.671005
Sdhb	474.493	-0.0986536	0.108691	-0.907651	0.364063	0.671005
Supt6	190.051	0.11446	0.126107	0.907642	0.364067	0.671005
Mfn1	260.225	-0.130842	0.144554	-0.905147	0.365387	0.672783
Fam168b	318.107	0.095177	0.105537	0.901837	0.367144	0.675359
Sept2	438.129	-0.114903	0.127999	-0.897688	0.369352	0.675667
Ap2a2	190.76	0.13616	0.151535	0.898541	0.368897	0.675667
Asrgl1	524.124	-0.0958269	0.107007	-0.895519	0.37051	0.675667
Morf4l2	273.185	0.114737	0.128224	0.894818	0.370884	0.675667
Mvb12b	291.294	-0.0998936	0.111474	-0.896114	0.370192	0.675667
Pim3	408.358	0.11956	0.133323	0.896773	0.36984	0.675667
Pou3f3	322.084	-0.111601	0.123933	-0.900496	0.367856	0.675667
Rffl	209.687	-0.131722	0.147118	-0.895345	0.370603	0.675667
Tmem151a	416.144	0.108449	0.120994	0.896316	0.370084	0.675667
Trak2	646.291	-0.0964055	0.107484	-0.896932	0.369755	0.675667
Epb41l2	264.151	0.104164	0.117034	0.890032	0.373449	0.675781
Gps1	244.353	0.101499	0.113737	0.892399	0.372179	0.675781
Marcksl1	418.195	-0.130466	0.146298	-0.891778	0.372512	0.675781
Nfib	340.334	0.101943	0.114111	0.893362	0.371664	0.675781
Nras	268.607	-0.135192	0.151703	-0.89116	0.372843	0.675781
Slc25a5	359.041	0.112598	0.126423	0.890646	0.373119	0.675781
Tulp4	535.277	-0.104251	0.117099	-0.890275	0.373318	0.675781
Mapt	1053.99	-0.0777177	0.0875171	-0.888029	0.374525	0.67666
Slc30a9	208.077	0.106458	0.119912	0.887797	0.37465	0.67666
Akt1	248.942	0.10221	0.11532	0.886314	0.375448	0.677455
Ctnna1	212.534	-0.115643	0.131038	-0.88252	0.377496	0.679205
Hid1	208.262	-0.114714	0.129819	-0.883645	0.376888	0.679205
Hp1bp3	280.102	-0.100824	0.114208	-0.882811	0.377338	0.679205
Arsg	221.157	-0.123115	0.13975	-0.880967	0.378336	0.679382
Cops2	206.555	-0.113277	0.128659	-0.880446	0.378618	0.679382
Uhmk1	325.329	-0.103679	0.11777	-0.880346	0.378672	0.679382
Arnt2	265.331	0.104962	0.11975	0.87651	0.380753	0.682467
Zmynd11	324.851	-0.112808	0.12913	-0.873594	0.382339	0.684662
Adcyap1r1	220.745	-0.117505	0.134808	-0.871652	0.383398	0.685099
Htra1	238.511	-0.120088	0.137787	-0.871542	0.383458	0.685099
Tcf4	462.632	-0.0890682	0.102242	-0.871154	0.38367	0.685099
Arhgap35	228.321	-0.11705	0.135277	-0.86526	0.386896	0.68568
Ppp1r14a	536.532	-0.114157	0.131666	-0.867016	0.385933	0.68568
Psmb3	193.315	0.114579	0.132151	0.86703	0.385925	0.68568
Psmc4	186.877	0.111378	0.128643	0.865797	0.386602	0.68568
Rab11fip4	317.624	0.100486	0.115556	0.869587	0.384526	0.68568
Rpn2	183.183	0.112917	0.130201	0.867254	0.385803	0.68568
Serbp1	481.983	0.0886012	0.102233	0.866657	0.38613	0.68568
Sugt1	192.002	0.107634	0.124364	0.865471	0.38678	0.68568
Gdi1	586.612	0.0978426	0.113376	0.862991	0.388143	0.686602
Gstm5	687.544	-0.0978811	0.113355	-0.863489	0.387869	0.686602
Pllp	504.605	-0.131287	0.152327	-0.861873	0.388757	0.687047
Fscn1	518.311	0.103679	0.120487	0.860501	0.389513	0.687098
Gnai1	547.354	-0.0907187	0.105423	-0.860522	0.389501	0.687098
Myh10	189.344	0.106781	0.124206	0.859711	0.389949	0.687225
Zer1	313.182	0.104021	0.121143	0.858661	0.390528	0.687605
Sept3	347.093	0.106069	0.123838	0.856508	0.391717	0.687778
Hnrnpab	285.489	0.0968583	0.112944	0.857581	0.391124	0.687778
Mff	343.275	-0.0974759	0.113796	-0.856582	0.391676	0.687778
Cenpb	431.291	-0.126128	0.147801	-0.853363	0.393458	0.689612
Pla2g7	245.887	-0.118669	0.13907	-0.853303	0.393491	0.689612
R3hdm1	333.741	0.113157	0.132772	0.85227	0.394064	0.689978
Fermt2	287.64	-0.102739	0.120807	-0.850442	0.39508	0.690051
Gpm6a	1864.56	0.0920714	0.108157	0.851276	0.394616	0.690051
Pfdn2	543.971	-0.0888708	0.104526	-0.850223	0.395201	0.690051
Tmem127	236.287	0.111222	0.131171	0.847919	0.396483	0.691651
Dpy19l1	394.158	-0.10857	0.129036	-0.841393	0.400128	0.692415
Gnb2	993.048	0.0720939	0.0851724	0.846446	0.397304	0.692415
Irs2	191.604	-0.104051	0.123243	-0.844275	0.398516	0.692415
Nr1h2	197.238	-0.103616	0.123099	-0.841726	0.399941	0.692415
Pdap1	253.997	-0.101972	0.120857	-0.843737	0.398816	0.692415
Pfkm	298.573	0.097406	0.115643	0.842303	0.399619	0.692415
Pkp4	786.005	-0.0836925	0.0994877	-0.841235	0.400217	0.692415
Ppm1e	299.977	0.127357	0.151298	0.84176	0.399923	0.692415
Rock2	210.802	0.113704	0.134624	0.844606	0.398331	0.692415
Dynll1	778.329	0.100241	0.119357	0.839843	0.400997	0.69313
2610507B11Rik	252.6	-0.101848	0.121624	-0.837398	0.402369	0.694868
Nudc	386.689	0.085906	0.102918	0.834701	0.403886	0.695043
Pcsk1n	2622.36	0.0800083	0.0957405	0.835679	0.403336	0.695043
Pde2a	290.998	0.102707	0.123061	0.834604	0.403941	0.695043
Ptn	950.081	0.0802325	0.0960741	0.83511	0.403656	0.695043
Serpini1	361.826	0.231281	0.277547	0.833303	0.404674	0.695671
Lsm14b	248.221	0.096574	0.11649	0.829033	0.407086	0.697914
Mat2b	184.14	0.106113	0.127956	0.82929	0.406941	0.697914
Sec62	375.527	0.0951658	0.114663	0.829958	0.406563	0.697914
Ube2r2	292.35	-0.113126	0.136691	-0.827604	0.407895	0.698668
Cldnd1	363.519	-0.112503	0.136159	-0.826261	0.408656	0.699338
Arhgdia	752.71	0.0885006	0.107517	0.823128	0.410435	0.699591
Cdc42se2	346.303	-0.0930917	0.113258	-0.821942	0.41111	0.699591
Cnn3	355.661	-0.124826	0.152725	-0.81732	0.413746	0.699591
Dcun1d4	277.725	-0.0916223	0.112624	-0.813523	0.415918	0.699591
Fyn	469.816	-0.0887523	0.108733	-0.816237	0.414365	0.699591
Hspd1	305.899	-0.102294	0.124813	-0.81958	0.412455	0.699591
Ktn1	247.423	-0.0971273	0.118536	-0.819393	0.412562	0.699591
Ndfip2	193.401	0.103886	0.127777	0.813026	0.416203	0.699591
Polr2m	233.367	0.104417	0.127706	0.817633	0.413567	0.699591
Psap	2180.16	0.075014	0.09214	0.814131	0.41557	0.699591
Purb	350.524	0.102949	0.126581	0.813307	0.416042	0.699591
Rtl8b	256.253	0.107295	0.130117	0.824603	0.409597	0.699591
Slc1a2	3294.73	0.0722538	0.088637	0.815166	0.414978	0.699591
Sparcl1	1629.23	0.0853954	0.104965	0.813563	0.415895	0.699591
Srcin1	463.476	0.0980646	0.119295	0.822034	0.411058	0.699591
Stub1	268.022	0.0969901	0.118891	0.815793	0.414618	0.699591
Tmed7	262.845	-0.107951	0.132465	-0.814939	0.415107	0.699591
Txn2	315.162	-0.0881666	0.107556	-0.819724	0.412373	0.699591
Ubqln1	511.783	-0.0895322	0.109876	-0.814846	0.415161	0.699591
Ylpm1	190.448	0.110575	0.135384	0.816755	0.414068	0.699591
Denr	201.255	-0.102689	0.126777	-0.809996	0.417942	0.701268
Grm3	251.497	-0.108834	0.134289	-0.810445	0.417684	0.701268
Kif1c	443.159	-0.101176	0.125024	-0.809252	0.41837	0.701293
Srsf3	226.675	-0.103147	0.127549	-0.80868	0.418699	0.701293
Slc6a6	243.972	-0.0958726	0.118698	-0.807704	0.419261	0.701613
Tcf20	318.201	0.0935222	0.115891	0.806986	0.419675	0.701684
Eef1a1	4764.99	-0.0735581	0.0913406	-0.805317	0.420637	0.702672
Dynlrb1	410.613	0.0805276	0.100129	0.804239	0.421259	0.70309
Srsf1	432.214	-0.0907916	0.113333	-0.801108	0.423069	0.705489
Zmat2	418.977	0.0896703	0.112237	0.79894	0.424325	0.70696
Cacnb4	185.319	0.120456	0.151468	0.795257	0.426464	0.709897
Cpeb4	263.255	-0.105366	0.132866	-0.793021	0.427765	0.710373
Golph3	221.096	-0.103996	0.13117	-0.79283	0.427877	0.710373
Hnrnpk	488.791	-0.0885933	0.111707	-0.793085	0.427728	0.710373
Prkcz	348.546	-0.088858	0.11227	-0.791467	0.428672	0.710445
Slc48a1	858.381	-0.0973045	0.122858	-0.79201	0.428355	0.710445
Haghl	230.012	-0.0895216	0.113299	-0.790133	0.42945	0.710848
Pakap	288.353	-0.100197	0.12687	-0.789762	0.429667	0.710848
Akt3	325.315	-0.0927412	0.117732	-0.787729	0.430856	0.712088
Hprt	215.48	0.0998434	0.126932	0.78659	0.431522	0.712088
Pgam1	353.386	0.107777	0.137025	0.786549	0.431546	0.712088
Map1lc3a	425.311	0.0775894	0.0992472	0.781779	0.434344	0.716081
Cnksr2	228.852	0.0966804	0.123843	0.780669	0.434997	0.716533
Ddx24	279.302	0.0926777	0.119142	0.777873	0.436644	0.716812
Eef1d	230.037	-0.109748	0.141359	-0.776374	0.437528	0.716812
Gabbr1	853.287	0.0716413	0.0923455	0.775796	0.43787	0.716812
Grb2	255.705	0.0875086	0.11288	0.775238	0.438199	0.716812
Nr1d2	197.33	0.114875	0.148133	0.775487	0.438052	0.716812
Sncb	407.717	0.222415	0.285553	0.778892	0.436043	0.716812
Srgap2	204.293	-0.101977	0.131136	-0.77764	0.436781	0.716812
Wscd1	310.024	-0.0946586	0.121987	-0.775973	0.437765	0.716812
Wsb1	194.871	-0.116674	0.150889	-0.773242	0.439379	0.718121
Rer1	278.403	-0.0889797	0.11543	-0.770851	0.440795	0.719813
Cyc1	237.759	0.0957161	0.12443	0.769238	0.441752	0.720753
Naa50	213.46	0.0905507	0.117923	0.767879	0.442559	0.721448
Hcn2	372.083	0.0899783	0.117438	0.766179	0.44357	0.722473
Ddx6	346.668	-0.0880801	0.115294	-0.763961	0.44489	0.723377
Prkar1a	951.478	0.0684909	0.0896128	0.764298	0.44469	0.723377
Pcp4l1	199.173	0.27236	0.356853	0.763227	0.445328	0.723467
Timm8b	218.1	0.0965465	0.127182	0.759122	0.44778	0.726825
Arl8a	490.238	0.0768576	0.101683	0.755857	0.449735	0.729373
Uba1	329.031	0.0854841	0.113234	0.754936	0.450287	0.729643
Rtn4	525.373	-0.0896531	0.119104	-0.752728	0.451613	0.731165
Ntrk2	904.118	-0.0740069	0.0985424	-0.751016	0.452643	0.732205
Fkbp3	247.213	0.104736	0.139813	0.749117	0.453787	0.732802
Gpr37l1	252.186	0.114754	0.153064	0.749714	0.453427	0.732802
Dhx9	203.999	-0.102169	0.137407	-0.743551	0.457148	0.735912
Gria1	409.962	0.0940198	0.126651	0.742353	0.457873	0.735912
Mt3	2716.47	0.07773	0.104639	0.742842	0.457577	0.735912
Pcmtd1	194.033	0.0889379	0.119894	0.741806	0.458205	0.735912
Psmb7	299.36	-0.0788893	0.106429	-0.741239	0.458549	0.735912
Rcan2	489.435	-0.0822434	0.110946	-0.741294	0.458515	0.735912
Smdt1	404.178	0.0860497	0.116141	0.740907	0.45875	0.735912
Stx7	219.471	-0.103945	0.140318	-0.740781	0.458826	0.735912
Top2b	252.532	-0.100995	0.136459	-0.740111	0.459233	0.73594
Nkiras1	206.645	0.0936217	0.12672	0.738809	0.460023	0.736582
Ndufs4	212.62	0.0876395	0.118932	0.736886	0.461192	0.737829
Arglu1	233.214	-0.0851081	0.115798	-0.734967	0.462359	0.739071
Nedd4	740.812	-0.0737743	0.100803	-0.731869	0.464248	0.740111
Sgk1	699.457	-0.43777	0.597902	-0.732176	0.464061	0.740111
Uqcr10	518.991	0.0801429	0.109466	0.732129	0.46409	0.740111
Zfp106	214.229	-0.0892349	0.122017	-0.731334	0.464575	0.740111
St8sia3	196.859	0.131106	0.179473	0.730507	0.46508	0.740292
Nars	250.636	0.0903587	0.123814	0.729792	0.465517	0.740364
Atp5g3	542.877	0.0783854	0.107807	0.727089	0.467171	0.742371
Ndufs8	310.177	0.0779304	0.107786	0.723008	0.469675	0.744005
Olig1	719.897	-0.0910183	0.125832	-0.723332	0.469476	0.744005
Pgrmc2	225.784	-0.0920295	0.127315	-0.722847	0.469774	0.744005
Ptpn5	206.529	0.138724	0.191412	0.72474	0.468612	0.744005
Sumo2	665.847	-0.080373	0.11139	-0.721545	0.470574	0.744649
Stmn4	1225.88	-0.0877316	0.121734	-0.720683	0.471104	0.744865
Atp6ap1	651.298	-0.0712914	0.0990915	-0.71945	0.471863	0.745442
Katnal1	186.366	0.0892725	0.124483	0.717146	0.473284	0.74638
Pgrmc1	294.768	0.0873854	0.12195	0.716567	0.473642	0.74638
Tsc22d3	342.342	-0.119589	0.166749	-0.717175	0.473266	0.74638
B2m	233.463	0.0898252	0.125942	0.713225	0.475707	0.747225
Capns1	380.967	-0.073951	0.103537	-0.714249	0.475073	0.747225
Prdx2	286.913	0.0784663	0.110029	0.713141	0.475758	0.747225
Usp5	189.404	0.0874807	0.122486	0.714212	0.475096	0.747225
Brwd1	205.959	-0.0822771	0.115865	-0.710112	0.477634	0.749549
Stx16	203.308	-0.0873803	0.123171	-0.70942	0.478064	0.749601
Tmed2	243.217	-0.0905727	0.128222	-0.706376	0.479955	0.751942
Arhgap23	359.162	0.0753636	0.106915	0.704894	0.480876	0.752034
Cirbp	184.981	0.0903006	0.128202	0.704364	0.481206	0.752034
Evi2a	416.499	-0.077078	0.109274	-0.705368	0.480582	0.752034
Hk1	242.704	0.0912352	0.129748	0.703172	0.481949	0.752572
Ckmt1	184.113	0.11196	0.159438	0.702219	0.482542	0.752878
Naca	548.9	0.0760335	0.108482	0.700883	0.483376	0.753556
Arih1	196.423	-0.0820432	0.118352	-0.693216	0.488174	0.758283
Fam49b	308.294	0.0756488	0.108964	0.694253	0.487523	0.758283
Rnf187	551.195	0.0807568	0.116338	0.694159	0.487583	0.758283
Stard7	228.412	0.088941	0.128372	0.692836	0.488413	0.758283
Syf2	197.385	-0.0946483	0.136475	-0.693522	0.487982	0.758283
Ubc	1525.25	0.0611339	0.0883265	0.692136	0.488852	0.758342
Carhsp1	443.743	-0.085896	0.124462	-0.690139	0.490107	0.759044
Snrnp200	199.452	-0.0825381	0.119504	-0.69067	0.489773	0.759044
Selenof	432.965	-0.0819305	0.119108	-0.68787	0.491535	0.760632
Mapk3	407.48	-0.0789239	0.115123	-0.685561	0.49299	0.761015
Pea15a	873.424	0.085217	0.124206	0.686093	0.492654	0.761015
Slc6a8	200.883	0.101745	0.148281	0.686161	0.492611	0.761015
Dhcr24	219.827	-0.0982139	0.143546	-0.684198	0.49385	0.76121
Mast4	182.43	-0.10656	0.155769	-0.684085	0.493921	0.76121
Rnd2	292.646	0.0948542	0.138815	0.683313	0.494409	0.761342
Hnrnpa0	410.62	0.0794634	0.116802	0.680324	0.496299	0.76363
Sept8	825.137	-0.0794699	0.117233	-0.67788	0.497848	0.765226
Idh3b	298.324	0.0747731	0.110485	0.676773	0.49855	0.765226
Tra2a	254.421	-0.0842996	0.124472	-0.677256	0.498244	0.765226
Ndufs7	363.833	0.0768638	0.113728	0.675855	0.499133	0.765319
Pias2	194.414	0.0869458	0.128732	0.675403	0.49942	0.765319
Eid1	723.305	-0.0637711	0.0947782	-0.672846	0.501045	0.766808
Macf1	326.865	-0.0781266	0.116156	-0.672598	0.501203	0.766808
Adgrl3	193.837	0.100961	0.150828	0.669381	0.503252	0.769181
Dpysl2	764.502	0.0767136	0.114689	0.668885	0.503569	0.769181
Dusp7	197.244	-0.0866675	0.129693	-0.66825	0.503974	0.769181
H2afz	241.995	0.0932403	0.139863	0.666654	0.504993	0.770115
Clta	445.728	0.0681266	0.102311	0.665878	0.505489	0.770249
Ap2b1	296.712	0.0805343	0.121512	0.662771	0.507477	0.770415
Canx	848.8	-0.066261	0.100214	-0.661195	0.508487	0.770415
Ids	208.935	0.0828613	0.1252	0.66183	0.50808	0.770415
Mbd3	354.459	-0.0688188	0.103738	-0.663393	0.507079	0.770415
Plekhb1	4217.95	-0.0676753	0.102442	-0.660618	0.508857	0.770415
Ppp2r5a	282.53	-0.0880477	0.132912	-0.662452	0.507682	0.770415
Tagln3	558.535	-0.0782665	0.117763	-0.664609	0.506301	0.770415
Wdr82	223.124	0.080455	0.121281	0.663375	0.50709	0.770415
Cox6c	1080.7	-0.0602966	0.0916351	-0.658007	0.510533	0.772335
Fgf12	310.126	0.0931577	0.141922	0.656403	0.511565	0.773249
Phactr3	363.331	-0.0803669	0.122549	-0.655796	0.511955	0.773249
Hdgfl3	459.017	0.0684885	0.104634	0.654551	0.512757	0.773433
Mt2	1461.33	-0.0975907	0.149145	-0.654336	0.512895	0.773433
AI593442	190.409	0.193083	0.295389	0.653658	0.513332	0.773475
Ppib	226.254	-0.0755209	0.115794	-0.652199	0.514273	0.77366
Unc50	187.535	-0.0809181	0.124049	-0.652305	0.514205	0.77366
Lamp2	335.029	-0.0697416	0.107436	-0.649146	0.516244	0.776008
Pik3r1	379.114	0.0693943	0.107027	0.648382	0.516738	0.776133
Cltc	873.903	-0.0578265	0.0893652	-0.647081	0.51758	0.776173
Msl1	272.137	-0.0756409	0.116897	-0.647072	0.517586	0.776173
Gpx1	253.084	0.0837944	0.130393	0.642629	0.520465	0.779873
Cct2	316.32	-0.0773431	0.120482	-0.641945	0.520909	0.77992
Cyb5a	383.597	-0.0811391	0.126693	-0.640437	0.521889	0.780319
Mgll	267.622	-0.0807683	0.126148	-0.640264	0.522001	0.780319
Eef1g	387.53	0.0691111	0.108122	0.639193	0.522697	0.780743
Amph	198.73	0.0909801	0.142999	0.636228	0.524628	0.781159
Jph4	390.685	-0.07294	0.114623	-0.636345	0.524551	0.781159
Mtpn	417.298	0.0671944	0.105405	0.637491	0.523805	0.781159
Sdf4	521.805	0.0631418	0.0991748	0.636672	0.524339	0.781159
Akirin2	325.535	0.0776011	0.122423	0.633875	0.526163	0.782212
Cdk19	269.288	0.0895773	0.141244	0.634203	0.525949	0.782212
Dcaf7	256.958	0.0711867	0.113739	0.625878	0.531395	0.782608
Elavl3	329.393	0.0715642	0.113364	0.631281	0.527857	0.782608
Golga7	450.839	-0.0731485	0.116834	-0.626087	0.531258	0.782608
Gorasp2	180.826	-0.0810607	0.128815	-0.629282	0.529165	0.782608
Grcc10	280.703	0.0760499	0.121385	0.626515	0.530977	0.782608
Hnrnpa3	490.003	-0.062338	0.099292	-0.627825	0.530119	0.782608
Mtmr6	187.394	0.0796651	0.126674	0.6289	0.529415	0.782608
Ndufa9	193.486	0.0868283	0.137564	0.631183	0.527921	0.782608
Nrxn3	188.588	0.0796748	0.126907	0.627822	0.53012	0.782608
Pak1	1130.64	-0.0789642	0.126156	-0.625923	0.531365	0.782608
Pitpna	359.665	-0.0727511	0.11502	-0.632507	0.527056	0.782608
Psmc2	190.194	0.0845472	0.134072	0.630609	0.528296	0.782608
Gaa	333.753	0.0860486	0.137647	0.625141	0.531879	0.78271
Ugp2	238.939	-0.0912655	0.14638	-0.623481	0.532968	0.783095
Vdac3	183.572	0.0856468	0.137334	0.623641	0.532863	0.783095
Ap1s1	318.748	0.0793053	0.127837	0.620361	0.53502	0.783369
Arcn1	207.664	-0.0828991	0.133178	-0.622466	0.533635	0.783369
Fads1	209.59	0.0831342	0.133847	0.621111	0.534526	0.783369
Mosmo	184.396	-0.0879415	0.141919	-0.619661	0.535481	0.783369
Ndufa13	424.208	-0.0625534	0.100638	-0.62157	0.534225	0.783369
Samm50	190.843	0.0754491	0.121806	0.619419	0.53564	0.783369
Pnmal2	247.238	0.0747457	0.120987	0.617801	0.536707	0.784322
Zranb2	225.814	0.082805	0.134171	0.617162	0.537128	0.784331
Numa1	194.647	-0.0769146	0.124946	-0.615583	0.53817	0.785246
Lrrc8b	259.087	-0.0743329	0.12125	-0.613052	0.539842	0.786322
Rab18	252.212	-0.0786784	0.12857	-0.61195	0.540571	0.786322
Tspan5	325.44	0.0693785	0.113233	0.612704	0.540072	0.786322
Vim	202.242	0.102625	0.167673	0.612055	0.540502	0.786322
Leng8	410.888	-0.0647916	0.105987	-0.611314	0.540992	0.78633
Cdk16	279.867	0.0770749	0.12657	0.608952	0.542556	0.787532
Picalm	318.189	0.0692291	0.113713	0.608808	0.542652	0.787532
Kif1bp	316.874	-0.0711559	0.11746	-0.605787	0.544656	0.789835
Rap1b	233.685	-0.0700203	0.115853	-0.604391	0.545584	0.790574
Npdc1	336.185	0.0666277	0.110469	0.603134	0.54642	0.791179
Nr3c1	225.831	-0.0859133	0.143285	-0.599597	0.548775	0.793981
Mtss2	234.295	0.0740481	0.123934	0.59748	0.550187	0.795416
Scn4b	200.619	0.307265	0.517201	0.594092	0.55245	0.798078
Ankrd28	220.441	-0.0781899	0.132589	-0.589719	0.555379	0.798241
Ankrd40	193.627	0.0811848	0.137715	0.589512	0.555518	0.798241
Cdk5	187.5	-0.0804407	0.136129	-0.590916	0.554577	0.798241
Gnal	276.112	0.100894	0.170952	0.590191	0.555063	0.798241
Gramd1b	232.133	0.0781524	0.132199	0.591171	0.554406	0.798241
Mapre3	414.735	0.0694032	0.117459	0.590871	0.554607	0.798241
Usp14	220.598	0.0760542	0.128782	0.590568	0.55481	0.798241
Mapre2	259.126	0.0697796	0.118627	0.588227	0.55638	0.798416
Serinc3	499.661	-0.0699646	0.118973	-0.588071	0.556485	0.798416
Adam10	184.235	0.0725145	0.123823	0.585633	0.558122	0.799552
Spock3	221.406	-0.0889992	0.15195	-0.585713	0.558068	0.799552
Serinc1	1092.71	0.0498781	0.085286	0.584834	0.55866	0.799716
Fgfr1	209.896	-0.0722112	0.12373	-0.583619	0.559477	0.80028
Ubqln2	414.801	0.056028	0.0962391	0.582175	0.560449	0.801065
Gja1	483.022	-0.0596258	0.103005	-0.578865	0.56268	0.80183
Ogfrl1	190.262	0.0803812	0.138782	0.579188	0.562462	0.80183
Psma6	280.629	-0.0627825	0.108326	-0.57957	0.562205	0.80183
Zfp365	501.104	0.0706109	0.121729	0.580068	0.561869	0.80183
Cacng7	435.134	-0.0750691	0.130147	-0.576805	0.564071	0.803207
Acsbg1	221.656	-0.0698484	0.121454	-0.5751	0.565224	0.804243
Fads2	248.804	0.0690665	0.120638	0.572512	0.566975	0.806128
Jund	804.939	0.0645794	0.112985	0.571574	0.567611	0.806425
Tsc22d4	807.832	-0.0750377	0.132196	-0.567624	0.570291	0.809624
Kif3c	299.064	-0.0657822	0.116255	-0.565843	0.571501	0.810734
Sar1b	183.854	0.067341	0.119303	0.564452	0.572447	0.810859
Stip1	290.367	-0.0799705	0.141573	-0.564871	0.572161	0.810859
Ntsr2	271.537	-0.0670164	0.118982	-0.563249	0.573265	0.811411
Atp2b1	364.305	0.0723553	0.128747	0.561994	0.57412	0.812013
Ahcyl1	1011.3	0.0503316	0.0900522	0.558915	0.57622	0.813274
Sdcbp	299.355	0.0732615	0.131074	0.558932	0.576208	0.813274
Syncrip	209.438	-0.0748111	0.13388	-0.558794	0.576302	0.813274
Eif4a1	237.998	-0.067245	0.120714	-0.557061	0.577485	0.813729
Tardbp	255.381	-0.0646695	0.116027	-0.557364	0.577279	0.813729
Ddx3x	260.074	0.0752014	0.136106	0.552523	0.58059	0.813859
Fam107a	841.793	0.0666125	0.12043	0.553122	0.58018	0.813859
Kat6b	243.689	-0.0649306	0.11691	-0.555389	0.578629	0.813859
Rab7	513.346	-0.0541877	0.0977411	-0.5544	0.579305	0.813859
Rnf220	365.237	0.0632765	0.114319	0.55351	0.579914	0.813859
Sf1	254.106	-0.0643192	0.115674	-0.556038	0.578185	0.813859
Vps29	251.659	0.068574	0.123618	0.554727	0.579081	0.813859
Anp32a	444.193	0.0562394	0.102001	0.551362	0.581386	0.81437
Cops9	492.143	0.0612899	0.11187	0.547866	0.583784	0.815916
Eif3f	596.362	-0.0547024	0.0998228	-0.547996	0.583695	0.815916
Uqcrc2	292.678	-0.0624294	0.113797	-0.548603	0.583278	0.815916
Stau2	308.446	-0.0648568	0.118597	-0.546865	0.584471	0.816274
Elmod1	247.177	0.0679993	0.125082	0.543638	0.586691	0.816607
Gstp1	304.526	0.0911172	0.168269	0.541498	0.588164	0.816607
Hmgcs1	732.661	-0.0761015	0.139757	-0.544526	0.58608	0.816607
Pigq	240.381	0.0673221	0.123892	0.543393	0.58686	0.816607
Plpp3	593.559	0.0606903	0.111415	0.544725	0.585943	0.816607
Pten	465.827	-0.058981	0.108814	-0.542034	0.587795	0.816607
Ssr4	202.416	-0.0664551	0.122373	-0.543052	0.587094	0.816607
Vcp	421.612	0.0666119	0.122821	0.542349	0.587578	0.816607
Aldoc	1549.22	0.0598373	0.110754	0.540274	0.589008	0.817178
Scamp5	511.585	-0.0643916	0.119442	-0.539105	0.589814	0.817697
Bcan	618.296	-0.0571741	0.106411	-0.537293	0.591065	0.818831
Abi1	198.762	0.0650259	0.121984	0.53307	0.593985	0.818916
Cox7a2l	522.051	-0.0663497	0.125113	-0.530319	0.59589	0.818916
Eif4b	433.326	-0.0570031	0.107023	-0.532623	0.594295	0.818916
Fxr2	212.738	0.0675927	0.1264	0.534752	0.592821	0.818916
Ndufa2	507.779	-0.0634996	0.1196	-0.530932	0.595466	0.818916
Oat	202.115	0.0683856	0.128941	0.530363	0.595861	0.818916
Ppp2r5b	203.566	-0.0652133	0.122776	-0.531155	0.595311	0.818916
Sec61a2	185.159	-0.0765544	0.143499	-0.533483	0.593699	0.818916
Smarcc2	407.257	-0.0535629	0.100366	-0.533675	0.593566	0.818916
Surf1	194.173	-0.0667713	0.124661	-0.535624	0.592218	0.818916
Tmem259	270.578	-0.0631534	0.119084	-0.530326	0.595886	0.818916
Ndufs2	414.577	-0.0589144	0.111522	-0.528276	0.597308	0.818995
Pdlim2	279.738	-0.0701454	0.132917	-0.527739	0.59768	0.818995
Rad21	225.985	0.0687942	0.13008	0.528863	0.596901	0.818995
Usp30	203.903	-0.0720283	0.136039	-0.529468	0.596481	0.818995
Adh5	194.696	-0.0824521	0.157483	-0.523563	0.600583	0.819638
Dpf2	185.738	-0.0657512	0.125333	-0.524613	0.599853	0.819638
Gtf2i	517.055	-0.0549205	0.104907	-0.523518	0.600614	0.819638
Pcmt1	225.267	0.0783185	0.149068	0.525388	0.599313	0.819638
Plaat3	412.001	-0.0660022	0.126122	-0.523322	0.60075	0.819638
Ppp2ca	549.383	0.0506111	0.0961468	0.526394	0.598614	0.819638
Nudt3	511.48	-0.0558087	0.106928	-0.521929	0.60172	0.820369
Kif21b	188.933	-0.0849381	0.163232	-0.520353	0.602817	0.821274
Srpk2	199.687	0.0662172	0.127886	0.517782	0.60461	0.823123
Map4k4	358.091	0.0506087	0.0981855	0.515439	0.606246	0.824756
Acot7	465.072	-0.0633349	0.123188	-0.514132	0.60716	0.824812
Psmd12	224.913	-0.0637806	0.123912	-0.514725	0.606745	0.824812
Jup	275.416	-0.0621973	0.121586	-0.51155	0.608966	0.826162
Srp9	182.827	0.0676046	0.132179	0.511464	0.609027	0.826162
Tomm70a	290.849	0.0632452	0.124038	0.509887	0.61013	0.827066
Tmx4	232.267	0.0679973	0.134203	0.506673	0.612384	0.829526
Gabarapl2	353.951	-0.0606678	0.119895	-0.506007	0.612852	0.829565
Ahcyl2	193.022	0.0643509	0.128326	0.501464	0.616045	0.832465
Atp5l	473.512	0.0533257	0.106422	0.50108	0.616315	0.832465
Serf2	409.876	-0.0518893	0.103394	-0.501859	0.615766	0.832465
Cryab	1917.28	-0.0606992	0.121461	-0.499742	0.617257	0.833142
Sqstm1	633.662	0.0500116	0.100342	0.49841	0.618195	0.833814
Add1	478.416	-0.050808	0.102191	-0.497186	0.619058	0.834383
Nbea	252.773	0.0689718	0.138911	0.496519	0.619528	0.834422
Mrfap1	827.713	0.041677	0.084156	0.495235	0.620434	0.835047
Hint3	191.265	-0.0727633	0.148096	-0.491326	0.623196	0.838045
Marf1	237.43	0.0585905	0.119371	0.490828	0.623548	0.838045
Cnih2	192.208	-0.0728193	0.148949	-0.488887	0.624922	0.838699
Papola	241.491	-0.0682821	0.139518	-0.489413	0.62455	0.838699
Cystm1	224.142	0.0650444	0.133426	0.487495	0.625908	0.838736
Pabpn1	882.257	0.0495206	0.10166	0.48712	0.626174	0.838736
Pum2	334.914	0.059332	0.12196	0.486489	0.626621	0.838736
Wac	221.153	-0.0573357	0.117891	-0.486344	0.626724	0.838736
Atp1a2	1333.75	0.0504588	0.104181	0.48434	0.628145	0.838857
Ctbp1	336.756	-0.0543109	0.111912	-0.485298	0.627465	0.838857
Dact3	318.698	0.0579979	0.119604	0.484915	0.627737	0.838857
Gas7	723.749	0.0560357	0.115932	0.48335	0.628847	0.839203
Prickle2	239.611	-0.0563127	0.117304	-0.480056	0.631188	0.841444
Sod2	354.792	0.0562156	0.117181	0.479734	0.631417	0.841444
Brsk2	294.853	0.0582306	0.121602	0.478861	0.632037	0.841678
Kmt2c	195.722	-0.0621646	0.130303	-0.477079	0.633306	0.842476
Rtn3	981.513	0.0542987	0.113889	0.476768	0.633528	0.842476
Zfp706	223.59	-0.0647474	0.136471	-0.474442	0.635185	0.844086
Sf3b2	355.722	0.049819	0.105332	0.472972	0.636233	0.844886
Puf60	446.78	-0.0563656	0.119637	-0.471139	0.637541	0.845435
Synj2	322.171	-0.0711728	0.150945	-0.471515	0.637273	0.845435
Ppp2r1a	663.45	0.0498926	0.10673	0.467464	0.640168	0.848323
Cst3	3385.23	0.0591833	0.127061	0.465786	0.641368	0.848725
Vapa	400.477	-0.0579922	0.124463	-0.465939	0.641259	0.848725
Adipor1	200.063	-0.0568903	0.12249	-0.464448	0.642326	0.848835
Csnk1a1	634.065	0.0490254	0.105564	0.464416	0.64235	0.848835
Laptm4a	365.445	-0.0597785	0.129275	-0.462414	0.643784	0.849544
Prdx6	905.851	0.04818	0.104173	0.4625	0.643723	0.849544
Nsd2	182.929	-0.0570035	0.123557	-0.461353	0.644546	0.849955
Atp5j	638.69	0.0424891	0.0929984	0.45688	0.647757	0.852407
Fbxo44	235.336	-0.0570362	0.124768	-0.457139	0.647571	0.852407
Tomm20	464.23	0.048556	0.10603	0.457945	0.646992	0.852407
Sept5	717.467	0.0489838	0.107505	0.455642	0.648648	0.852985
Rabep1	271.914	-0.0560536	0.123328	-0.454508	0.649463	0.853464
Gatad2b	266.018	0.0539032	0.119259	0.451985	0.651279	0.855257
Clstn3	210.939	0.0632031	0.140481	0.449906	0.652778	0.855486
Frmd8	198.634	-0.0658797	0.146192	-0.450637	0.652251	0.855486
Snx1	332.972	-0.0482773	0.107316	-0.44986	0.652811	0.855486
Snx5	303.525	-0.0521432	0.116076	-0.449214	0.653277	0.855503
Pex5l	608.836	-0.0636107	0.142019	-0.447904	0.654223	0.856149
Chst2	323.237	0.050182	0.112571	0.445783	0.655754	0.856967
Rad23a	184.94	0.0558262	0.125197	0.445907	0.655665	0.856967
Tnr	266.251	-0.0564276	0.12677	-0.445117	0.656235	0.857003
Spire1	275.457	0.0485851	0.109594	0.443319	0.657535	0.858108
Kpna1	185.935	-0.0599512	0.135905	-0.441127	0.659121	0.859585
Litaf	476.28	-0.0484828	0.110323	-0.439461	0.660328	0.860565
Arl2	291.251	0.0510381	0.116709	0.43731	0.661887	0.862003
Psmd7	187.892	0.0548134	0.125816	0.435664	0.66308	0.862665
Rasd2	273.461	0.229453	0.527814	0.434723	0.663764	0.862665
S1pr1	302.124	-0.0521597	0.119852	-0.435201	0.663416	0.862665
BC005537	683.787	-0.0424713	0.0989812	-0.429085	0.667862	0.865639
Cab39	272.586	0.0499285	0.116255	0.429474	0.667579	0.865639
Cadm4	801.751	-0.0600356	0.140958	-0.425912	0.670172	0.865639
Nenf	258.775	0.0485405	0.113217	0.42874	0.668112	0.865639
Rab1a	454.392	0.0534669	0.125082	0.427454	0.669049	0.865639
Sem1	339.421	-0.0475784	0.11134	-0.427326	0.669142	0.865639
Ube2g1	195.413	-0.0566171	0.131754	-0.42972	0.667399	0.865639
Ube2m	431.16	-0.0473196	0.110894	-0.42671	0.669591	0.865639
Ubxn1	294.01	-0.0479206	0.112407	-0.426314	0.669879	0.865639
Kif5a	2240.26	0.0504633	0.119107	0.42368	0.671799	0.867149
Cntfr	319.218	-0.0463971	0.10985	-0.422368	0.672756	0.8672
Cyhr1	317.699	-0.0519906	0.122975	-0.422772	0.672461	0.8672
Atp5e	777.041	-0.0461326	0.109736	-0.420396	0.674196	0.867282
Enah	225.857	0.0563664	0.1339	0.420958	0.673786	0.867282
Zcchc14	182.384	-0.0548475	0.130457	-0.420427	0.674174	0.867282
Ankrd46	283.592	0.0482367	0.115907	0.416169	0.677286	0.867716
Appbp2	254.521	-0.0506557	0.121002	-0.418636	0.675482	0.867716
Cadm3	264.937	0.0506416	0.121251	0.417657	0.676198	0.867716
Ctnna2	193.459	-0.0565467	0.135692	-0.416729	0.676876	0.867716
Mapk8ip1	1013.93	0.0461021	0.110667	0.416585	0.676982	0.867716
Scd1	526.662	-0.0566646	0.135401	-0.418496	0.675585	0.867716
Eml1	242.729	0.0620575	0.14953	0.415016	0.67813	0.868
Klf13	422.908	-0.0569629	0.137389	-0.414611	0.678427	0.868
Ddb1	387.842	0.0435356	0.105484	0.412724	0.679809	0.869181
App	3515.64	-0.0372772	0.0905962	-0.411465	0.680731	0.869772
Ehmt2	304.261	0.0423619	0.10371	0.408464	0.682933	0.87082
Sgta	205.793	-0.0514548	0.125847	-0.408869	0.682636	0.87082
Svip	250.942	-0.0594864	0.145592	-0.408583	0.682846	0.87082
Eprs	218.206	-0.0527443	0.129999	-0.405729	0.684942	0.872793
Ppp1r1b	624.354	-0.144913	0.357746	-0.405072	0.685424	0.87282
Cotl1	186.053	-0.0542097	0.134289	-0.403679	0.686449	0.873536
Sox9	227.571	0.0647205	0.160589	0.403018	0.686935	0.873567
Apod	1489.74	-0.048424	0.121002	-0.400192	0.689015	0.87417
Cops6	319.098	-0.0527537	0.13193	-0.399862	0.689258	0.87417
Dip2b	262.488	-0.0455079	0.113606	-0.400576	0.688732	0.87417
Rheb	344.731	-0.048798	0.121502	-0.401624	0.687961	0.87417
Cox5b	722.936	-0.0355513	0.0892258	-0.398443	0.690304	0.874909
Agpat3	365.692	0.0418101	0.105737	0.395415	0.692536	0.875392
Cdk17	340.601	0.0432034	0.109059	0.396148	0.691996	0.875392
H3f3b	776.023	-0.0479273	0.121095	-0.395782	0.692265	0.875392
Ppp1r7	252.572	-0.0535823	0.135278	-0.396089	0.692039	0.875392
Inf2	439.104	-0.0477217	0.121258	-0.393554	0.69391	0.876543
Mpc2	305.822	-0.0488033	0.124439	-0.392186	0.694921	0.877234
Dctn2	474.2	0.0407723	0.104335	0.390782	0.695958	0.877371
Fabp5	420.523	-0.0555392	0.142107	-0.390828	0.695924	0.877371
Edil3	567.721	-0.037683	0.0970087	-0.38845	0.697683	0.87746
Fbxw11	247.048	0.0428514	0.110168	0.388964	0.697303	0.87746
Sh3glb2	279.411	0.0435376	0.111754	0.389586	0.696843	0.87746
Sin3b	194.31	-0.0486241	0.125262	-0.388178	0.697885	0.87746
Brd4	230.505	-0.0509414	0.131627	-0.387014	0.698746	0.877959
Hist1h2bb	201.733	0.135581	0.351562	0.385654	0.699753	0.878058
Lmbrd1	541.671	-0.0451791	0.117072	-0.38591	0.699563	0.878058
Gpr88	185.781	0.175789	0.457351	0.384364	0.700708	0.878091
Pde10a	267.696	0.178288	0.463117	0.384973	0.700258	0.878091
Arap2	197.637	0.0489852	0.127737	0.383486	0.701359	0.878325
Kifap3	315.441	0.0430221	0.112508	0.382393	0.70217	0.878758
Cdc42ep1	216.125	-0.0570201	0.150905	-0.377854	0.705539	0.879216
Dync1i2	391.186	-0.0396409	0.105005	-0.377516	0.70579	0.879216
Epha4	184.14	0.0507595	0.133407	0.380485	0.703586	0.879216
Fmr1	242.032	-0.0423649	0.111844	-0.378787	0.704846	0.879216
Get4	198.941	-0.0459713	0.121067	-0.379718	0.704155	0.879216
Osbpl1a	683.663	0.04025	0.106191	0.379032	0.704664	0.879216
Pygb	274.776	-0.0472733	0.125076	-0.377956	0.705463	0.879216
Hivep1	198.468	0.0531166	0.141065	0.376541	0.706515	0.879539
Atg13	195.448	0.0498519	0.133091	0.374569	0.707981	0.879743
Itgav	200.768	-0.0482223	0.128999	-0.373818	0.70854	0.879743
Rims1	544.457	0.0430074	0.114868	0.374406	0.708102	0.879743
Usp9x	327.401	-0.0436829	0.116512	-0.374921	0.707719	0.879743
Eif3i	203.565	0.045191	0.121661	0.371449	0.710303	0.881028
Mib1	394.927	-0.0394584	0.106306	-0.371176	0.710506	0.881028
Akr1a1	824.589	0.0404375	0.110062	0.367407	0.713316	0.881149
Cand1	213.146	-0.0447079	0.120815	-0.370051	0.711344	0.881149
Dlg1	452.692	-0.04154	0.112746	-0.368439	0.712546	0.881149
Erp29	204.284	-0.050815	0.138802	-0.366097	0.714293	0.881149
Hist1h1c	439.424	-0.0525567	0.143416	-0.366465	0.714018	0.881149
Prrc2c	330.469	0.0395659	0.10809	0.366044	0.714332	0.881149
Sparc	307.47	-0.0469055	0.128007	-0.366428	0.714046	0.881149
Ube2e3	322.089	-0.0416283	0.113277	-0.367492	0.713252	0.881149
Nap1l4	274.5	0.0398614	0.109839	0.362907	0.716674	0.882312
Paics	250.948	-0.0427812	0.1177	-0.363477	0.716248	0.882312
Ssbp2	399.528	-0.0369513	0.101515	-0.363999	0.715859	0.882312
Psma7	216.513	0.0428576	0.118366	0.362077	0.717295	0.882501
Reps2	220.351	0.0484549	0.134496	0.36027	0.718646	0.883588
Hspa4l	203.702	0.0507925	0.14133	0.359389	0.719304	0.883824
Rbm25	214.207	-0.0431955	0.120491	-0.358494	0.719974	0.884071
Glyr1	195.199	-0.049608	0.139093	-0.356653	0.721351	0.884741
Pja1	254.954	0.0453647	0.127245	0.356515	0.721455	0.884741
Copa	375.362	-0.0370616	0.105622	-0.35089	0.725671	0.888759
Sars	307.072	0.0400099	0.113917	0.351219	0.725424	0.888759
Erc2	223.931	0.04968	0.142564	0.348476	0.727482	0.889074
Hnrnpa2b1	652.147	0.039614	0.113431	0.349234	0.726913	0.889074
Nisch	592.101	0.0328497	0.094402	0.347976	0.727858	0.889074
Rnf11	436.352	0.0373803	0.107016	0.349296	0.726867	0.889074
Slc22a17	1143.16	0.0337192	0.0970571	0.347416	0.728279	0.889074
Dazap2	413.797	0.041616	0.120304	0.345922	0.729401	0.88987
Aco2	256.41	-0.0411733	0.120237	-0.342434	0.732024	0.890324
Fam173a	186.842	-0.0458258	0.133427	-0.343453	0.731257	0.890324
Gars	197.659	0.0428263	0.124682	0.343483	0.731235	0.890324
Idh3g	198.265	-0.0439146	0.128195	-0.34256	0.73193	0.890324
Rrp1	382.936	-0.0342534	0.100069	-0.342297	0.732128	0.890324
Atraid	184.381	-0.0451433	0.132146	-0.341617	0.732639	0.890374
Nipal3	230.392	-0.0456254	0.134192	-0.340001	0.733856	0.891279
Itm2c	1104.97	0.0347356	0.102748	0.338067	0.735313	0.892476
Tbl1xr1	189.696	-0.0551853	0.16384	-0.336825	0.736249	0.893039
Acap2	234.262	-0.0441215	0.132154	-0.333864	0.738483	0.895173
Fubp1	198.364	0.0471966	0.14194	0.332512	0.739503	0.895836
Ndrg1	438.529	0.0458198	0.138171	0.331617	0.740178	0.89608
Adap1	465.846	0.0373633	0.113472	0.329274	0.741948	0.896463
Brk1	303.703	-0.0445369	0.135138	-0.329565	0.741729	0.896463
Gad2	353.582	0.0819979	0.249469	0.328689	0.742391	0.896463
H1f0	272.897	-0.0407038	0.123386	-0.32989	0.741483	0.896463
Dctn1	307.414	-0.0381556	0.116861	-0.326505	0.744043	0.897884
Rhoa	548.879	0.0346821	0.106795	0.324755	0.745367	0.898355
Sh3bgrl3	358.023	0.0369388	0.113751	0.324734	0.745383	0.898355
Adipor2	201.755	-0.103057	0.3207	-0.321351	0.747944	0.898628
Ilk	284.319	0.0407322	0.126561	0.321839	0.747575	0.898628
Mtch1	944.443	-0.0311456	0.0969372	-0.321297	0.747986	0.898628
Prex2	227.323	-0.0427182	0.132437	-0.322556	0.747032	0.898628
Vps41	186.541	-0.0413954	0.128356	-0.322505	0.74707	0.898628
Aamp	348.621	0.0334411	0.104896	0.318803	0.749876	0.898866
Ndufa8	328.187	-0.0383892	0.120169	-0.31946	0.749378	0.898866
Ndufb8	313.739	0.0385852	0.121187	0.318394	0.750186	0.898866
Prr18	340.125	-0.0395229	0.124325	-0.3179	0.750561	0.898866
S100b	491.384	-0.0419621	0.131397	-0.319354	0.749458	0.898866
Snrnp70	284.13	0.0414	0.131544	0.314722	0.752972	0.901184
Ak3	233.201	-0.0435929	0.13976	-0.311913	0.755106	0.901509
Atp6v1e1	656.972	0.0332322	0.107458	0.309257	0.757126	0.901509
Chordc1	262.266	-0.0413797	0.132782	-0.311637	0.755316	0.901509
Ctcf	183.538	-0.0423695	0.138894	-0.30505	0.760328	0.901509
Dip2a	406.142	-0.0427486	0.140103	-0.305124	0.760272	0.901509
Frrs1l	232.01	0.0428206	0.139444	0.30708	0.758782	0.901509
Gnptg	293.664	-0.0348759	0.111399	-0.313073	0.754225	0.901509
Lpgat1	419.092	0.033723	0.110519	0.305133	0.760264	0.901509
Nedd8	363.442	0.0328588	0.107687	0.305132	0.760265	0.901509
Nek7	193.088	-0.0431957	0.141084	-0.30617	0.759475	0.901509
Ppp1ca	531.888	0.0315911	0.102272	0.308894	0.757402	0.901509
Prnp	1411.68	0.0299397	0.0981751	0.304962	0.760395	0.901509
Rab14	521.274	0.0323965	0.106021	0.305567	0.759934	0.901509
Rufy3	356.756	-0.0342805	0.111495	-0.307462	0.758492	0.901509
Selenow	2415.81	-0.0296911	0.0959521	-0.309436	0.75699	0.901509
Abat	202.463	-0.0430055	0.14323	-0.300255	0.763982	0.901805
Arl8b	528.902	-0.037077	0.123453	-0.300333	0.763923	0.901805
Hnrnpd	404.123	-0.0366773	0.12195	-0.300757	0.7636	0.901805
Hsp90b1	763.694	-0.0299453	0.0989307	-0.302689	0.762127	0.901805
Prxl2a	207.278	0.048243	0.159501	0.302461	0.7623	0.901805
Wipi2	215.305	-0.040369	0.134115	-0.301003	0.763413	0.901805
Zhx1	214.187	-0.0373169	0.124004	-0.300933	0.763465	0.901805
Pcbp2	1297.15	-0.0302573	0.101028	-0.299493	0.764564	0.901928
Mprip	231.404	0.0448175	0.150082	0.298619	0.76523	0.902151
Nadk	220.186	0.0355987	0.119821	0.297099	0.766391	0.902957
Arel1	248.49	-0.0404904	0.136849	-0.295876	0.767325	0.903057
Dap3	184.61	-0.0357951	0.121037	-0.295736	0.767431	0.903057
Josd2	206.891	-0.0436762	0.148813	-0.293497	0.769142	0.903452
Klhl11	208.316	0.0356772	0.1211	0.29461	0.768292	0.903452
Ptbp2	237.183	0.0339516	0.115709	0.293421	0.769201	0.903452
Cltb	399.739	0.0339742	0.116608	0.291355	0.77078	0.904184
Hdac11	259.412	-0.0333902	0.114556	-0.291474	0.770689	0.904184
Acox1	229.839	-0.035704	0.124098	-0.287707	0.773571	0.90663
Fasn	311.055	0.0388028	0.135024	0.287377	0.773824	0.90663
Dgkb	218.968	-0.0927218	0.330806	-0.280291	0.779254	0.911314
Opcml	241.021	0.0455299	0.162448	0.280273	0.779268	0.911314
Socs5	199.809	-0.03653	0.129846	-0.281334	0.778455	0.911314
Cyld	196.269	-0.0373894	0.134476	-0.278038	0.780983	0.912192
Hnrnpa1	437.349	0.033952	0.122101	0.278065	0.780963	0.912192
Ube3a	281.849	-0.0339722	0.122647	-0.276992	0.781786	0.912566
Cct6a	259.603	0.0330654	0.122027	0.270968	0.786416	0.916839
Gnai2	671.655	-0.0311282	0.11474	-0.271294	0.786165	0.916839
Snapin	222.191	-0.0339873	0.126511	-0.268652	0.788198	0.91835
Klc1	496.049	-0.0277897	0.10394	-0.267362	0.78919	0.91894
Eif3c	381.833	-0.0308197	0.116237	-0.265146	0.790897	0.919435
Penk	316.962	-0.128022	0.48124	-0.266025	0.79022	0.919435
Ppp1r16b	213.318	-0.0393692	0.14861	-0.264917	0.791074	0.919435
Sema5a	188.308	-0.0379681	0.143892	-0.263864	0.791885	0.919812
Gls	369.205	-0.035492	0.135484	-0.261966	0.793348	0.920381
Mettl9	246.057	-0.0293985	0.112007	-0.26247	0.792959	0.920381
Atp6v1h	223.369	0.0332634	0.129114	0.257629	0.796693	0.92098
Cfl2	427.749	-0.0316463	0.122684	-0.25795	0.796446	0.92098
Dnajc5	214.587	0.0330554	0.128344	0.257554	0.796751	0.92098
Fkbp1a	1339.45	-0.0276723	0.107726	-0.256877	0.797274	0.92098
Kif21a	424.541	-0.0314494	0.122428	-0.256881	0.797271	0.92098
Klhl9	253.456	0.0288796	0.111941	0.25799	0.796415	0.92098
Rgs9	200.479	0.125549	0.487993	0.257277	0.796965	0.92098
Atf4	204.813	-0.0312566	0.122533	-0.255087	0.798656	0.921451
Serpine2	233.253	-0.036805	0.144183	-0.255265	0.798518	0.921451
Gpm6b	1829.87	-0.0250335	0.0988981	-0.253124	0.800172	0.922638
Atp9a	443.872	0.0256075	0.101488	0.252322	0.800792	0.92279
Celf1	295.875	0.0306334	0.122571	0.249924	0.802646	0.924363
Cap1	539.493	-0.0264222	0.10715	-0.246591	0.805225	0.926546
Ccny	222.476	0.0301605	0.122501	0.246207	0.805522	0.926546
Atp8a1	362.148	0.0325846	0.132741	0.245476	0.806088	0.926634
Cadm1	249.262	0.0283921	0.116018	0.244721	0.806673	0.926743
Anp32e	221.134	-0.0319666	0.132267	-0.241683	0.809026	0.928334
Atxn10	307.163	-0.0280178	0.115937	-0.241665	0.80904	0.928334
Prpf8	300.875	0.0287454	0.119762	0.240021	0.810314	0.929232
Bpgm	345.995	-0.0296787	0.124906	-0.237608	0.812185	0.930813
Brd2	394.349	-0.0252775	0.106892	-0.236477	0.813062	0.931254
Ptk2	239.716	0.0371009	0.158365	0.234274	0.814772	0.932648
Sort1	313.143	-0.0285198	0.122649	-0.232531	0.816125	0.933632
Skp1a	1219.35	0.0229075	0.0995295	0.230158	0.817969	0.935175
Acsl3	558.76	0.0241576	0.105956	0.227997	0.819649	0.936529
Ndufc2	412.876	-0.0246668	0.108765	-0.22679	0.820587	0.937035
4930402H24Rik	328.716	-0.0265556	0.118543	-0.224016	0.822745	0.937356
Atp2a2	1129.38	-0.0214943	0.0960118	-0.223871	0.822857	0.937356
Kat7	216.291	-0.029654	0.13232	-0.224108	0.822673	0.937356
Ncam1	638.203	-0.0249209	0.110571	-0.225384	0.82168	0.937356
Ncl	645.089	0.025813	0.115627	0.223243	0.823347	0.937356
Nfix	593.23	0.026902	0.121027	0.222281	0.824095	0.937643
Npepps	327.842	0.0271035	0.12258	0.221109	0.825008	0.938117
Cdc42bpa	503.925	0.0227554	0.103768	0.219292	0.826423	0.938873
U2af1	204.673	-0.0285236	0.130256	-0.218981	0.826665	0.938873
Pdk2	204.79	-0.0282059	0.129546	-0.217728	0.827641	0.939417
Ank2	669.642	-0.0231728	0.108182	-0.214202	0.830389	0.939717
Gria2	338.837	-0.0341238	0.159191	-0.214357	0.830268	0.939717
Ndn	205.355	0.0344322	0.160328	0.214762	0.829953	0.939717
Ndufb7	386.456	-0.0220162	0.102756	-0.214257	0.830347	0.939717
Psmb4	480.367	0.021957	0.101749	0.215796	0.829147	0.939717
Fth1	20280.5	0.0231267	0.109111	0.211956	0.832141	0.941136
Ahsa1	276.515	0.0273512	0.13171	0.207662	0.835493	0.941755
Arhgef10	230.2	-0.029014	0.138855	-0.208951	0.834486	0.941755
Kcnab1	225.39	-0.0272753	0.132362	-0.206065	0.83674	0.941755
Map6	224.666	-0.0256232	0.123519	-0.207443	0.835664	0.941755
Ptov1	433.884	-0.0218272	0.104018	-0.209841	0.833791	0.941755
Rapgef1	204.109	-0.0250878	0.121331	-0.206772	0.836188	0.941755
Srsf11	343.386	0.0260285	0.12617	0.206297	0.836559	0.941755
Tmem147	252.052	-0.0238826	0.116209	-0.205514	0.837171	0.941755
Usp34	255.988	-0.0252572	0.122647	-0.205934	0.836842	0.941755
Srrm2	491.221	-0.021588	0.105526	-0.204575	0.837904	0.94202
Gng12	564.459	-0.0265228	0.130357	-0.203463	0.838773	0.942436
Cct8	291.621	0.0228441	0.115357	0.19803	0.843022	0.946144
Trpc4ap	199.972	-0.0237172	0.119806	-0.197963	0.843074	0.946144
Rab5b	201.225	0.0276797	0.140404	0.197143	0.843716	0.946303
Alcam	188.34	0.026698	0.137979	0.193493	0.846573	0.947452
Gpr155	224.509	-0.025167	0.130779	-0.192439	0.847398	0.947452
Hsp90aa1	1865	-0.0238362	0.124072	-0.192115	0.847652	0.947452
Inpp5f	199.416	0.0256811	0.133385	0.192534	0.847324	0.947452
Itfg1	399.305	-0.021397	0.111446	-0.191995	0.847746	0.947452
Tmem9b	326.561	0.0273822	0.140493	0.194901	0.84547	0.947452
Sh3bgrl	232.104	0.0273424	0.146449	0.186703	0.851894	0.951524
Arl3	313.719	-0.0219819	0.119135	-0.184512	0.853612	0.951757
Cadps	396.528	0.021054	0.114054	0.184597	0.853545	0.951757
Map1lc3b	546.982	0.0199425	0.10788	0.184858	0.85334	0.951757
Atxn2l	324.928	-0.0220186	0.12177	-0.180822	0.856508	0.953161
Ndufb5	439.139	-0.0188295	0.103646	-0.181672	0.85584	0.953161
Oxsr1	380.609	-0.0236318	0.131586	-0.179592	0.857473	0.953161
Ppp2r2c	684.194	0.0204875	0.11385	0.179951	0.857191	0.953161
Rack1	672.543	0.0156244	0.0872609	0.179054	0.857895	0.953161
Stmn1	517.679	-0.0208298	0.114989	-0.181146	0.856253	0.953161
Arhgef9	340.265	-0.0193106	0.110215	-0.175209	0.860916	0.955955
Hsd17b12	292.597	-0.0195411	0.1122	-0.174163	0.861737	0.956306
Anapc5	257.101	0.0226286	0.132373	0.170946	0.864266	0.95855
Csnk1g2	200.757	-0.021957	0.132238	-0.166041	0.868125	0.961816
Fbxo7	252.752	-0.0186005	0.112987	-0.164625	0.869239	0.961816
Gm16286	180.792	0.021864	0.132818	0.164616	0.869246	0.961816
Hras	327.846	-0.0190312	0.115442	-0.164855	0.869058	0.961816
Nsd3	224.935	-0.0190819	0.117357	-0.162597	0.870836	0.963012
Nudcd3	204.472	-0.0205182	0.128721	-0.159401	0.873353	0.965231
Pink1	962.029	0.0190683	0.121215	0.15731	0.875001	0.966487
Arpc1a	378.632	0.018779	0.120315	0.156081	0.875969	0.966992
Prrc2a	244.543	-0.0221452	0.142642	-0.15525	0.876624	0.967151
Ctsb	1125.8	-0.0147198	0.0962807	-0.152884	0.87849	0.968079
Tspyl4	424.998	0.0197682	0.12923	0.152969	0.878422	0.968079
Eml2	320.589	-0.019148	0.126056	-0.1519	0.879266	0.96837
Eif5	669.948	-0.0152516	0.101211	-0.150691	0.88022	0.968741
Gjb1	181.595	0.0229239	0.154408	0.148463	0.881978	0.968741
Iqsec1	221.055	-0.0182479	0.122488	-0.148977	0.881572	0.968741
Setd7	280.795	0.0166863	0.112573	0.148227	0.882164	0.968741
Tcp1	422.289	-0.0180081	0.121059	-0.148755	0.881747	0.968741
Akap8l	209.62	0.0180094	0.1263	0.142593	0.886612	0.972245
Chd3	358.546	0.016001	0.114066	0.140279	0.88844	0.972245
Cops8	238.592	0.016959	0.120594	0.140629	0.888163	0.972245
Oxct1	484.221	0.0158001	0.112617	0.140299	0.888424	0.972245
Rcn2	192.61	-0.0173744	0.123799	-0.140344	0.888388	0.972245
Ubqln4	185.839	-0.0208645	0.14599	-0.142917	0.886356	0.972245
Ckap5	236.465	-0.0153837	0.110738	-0.13892	0.889514	0.972857
Emc10	218.906	0.0184944	0.134645	0.137357	0.890749	0.973645
Ash1l	187.768	-0.0169395	0.12638	-0.134037	0.893374	0.9737
Ddrgk1	222.572	-0.0194523	0.145106	-0.134056	0.893359	0.9737
Ldlrad4	198.439	-0.0177554	0.130678	-0.135872	0.891923	0.9737
Mturn	195.616	-0.0184023	0.135802	-0.135508	0.89221	0.9737
Pnisr	235.458	-0.0169142	0.125863	-0.134386	0.893097	0.9737
Ube4b	230.936	-0.0164969	0.124105	-0.132926	0.894252	0.974095
Aff4	195.003	0.0156078	0.121837	0.128104	0.898067	0.976002
Fut8	183.988	-0.0174941	0.136414	-0.128243	0.897957	0.976002
Map4	848.133	0.0137957	0.107183	0.128711	0.897586	0.976002
Pafah1b2	402.746	-0.0148574	0.114604	-0.129642	0.89685	0.976002
Tmsb4x	5675.75	-0.0106612	0.0836719	-0.127416	0.898611	0.976033
Dnaja1	481.811	0.0137133	0.110083	0.124572	0.900862	0.976115
Hacd3	225.897	0.0147461	0.118155	0.124803	0.90068	0.976115
Igfbp5	1140.44	-0.013934	0.112047	-0.124358	0.901032	0.976115
Ralgapa1	249.425	0.0166261	0.134016	0.124061	0.901267	0.976115
Smpd1	237.362	0.0159071	0.128138	0.124141	0.901204	0.976115
Add3	243.796	0.0147021	0.120834	0.121672	0.903159	0.97681
Clcn4	209.912	-0.0154474	0.12792	-0.120758	0.903882	0.97681
Dlg2	271.752	0.0138377	0.114701	0.120641	0.903975	0.97681
Slc6a11	181.199	-0.0163126	0.133602	-0.122098	0.902821	0.97681
Ap2m1	187.218	-0.0167959	0.140939	-0.119171	0.90514	0.977293
Eif3g	189.444	-0.0150623	0.128226	-0.117467	0.90649	0.977293
Ptprs	416.299	0.0120469	0.101797	0.118343	0.905796	0.977293
Sh3gl3	497.335	-0.0137303	0.116616	-0.11774	0.906274	0.977293
Esd	188.645	0.0140658	0.127245	0.110542	0.91198	0.979304
Etnk1	507.916	-0.0109505	0.099046	-0.11056	0.911965	0.979304
Id3	188.308	0.0145474	0.130473	0.111497	0.911222	0.979304
Mcrip1	204.301	0.0140427	0.124464	0.112826	0.910168	0.979304
Ndufb10	608.063	-0.0115218	0.102304	-0.112623	0.91033	0.979304
Phlpp1	558.052	-0.0108631	0.0980489	-0.110793	0.911781	0.979304
Ppp3r1	354.83	-0.0133939	0.120271	-0.111364	0.911328	0.979304
Luc7l3	246.73	-0.0152249	0.139831	-0.10888	0.913297	0.979611
Ssbp3	338.229	0.0138342	0.127065	0.108875	0.913302	0.979611
Apc	385.05	0.0141363	0.145817	0.096946	0.922769	0.980312
Arpc3	366.695	0.0103551	0.105724	0.097944	0.921977	0.980312
Bptf	265.646	-0.00965664	0.109807	-0.0879417	0.929923	0.980312
Cadm2	341.994	0.00992472	0.11344	0.0874891	0.930283	0.980312
Capza2	577.329	-0.0102847	0.101333	-0.101494	0.919158	0.980312
Cd9	343.146	0.0145029	0.150905	0.0961065	0.923436	0.980312
Cpsf6	223.009	0.0116829	0.133757	0.0873442	0.930398	0.980312
Drap1	570.624	-0.00914739	0.10471	-0.0873593	0.930386	0.980312
Gatad1	360.425	0.0107962	0.115253	0.0936742	0.925368	0.980312
Glod4	215.944	-0.0114349	0.128615	-0.0889081	0.929155	0.980312
Gnl1	217.16	0.0113694	0.123596	0.0919886	0.926707	0.980312
Gspt1	180.912	-0.0145533	0.139131	-0.104601	0.916692	0.980312
Hnrnpu	379.7	-0.00954319	0.107293	-0.0889454	0.929125	0.980312
Hopx	202.039	0.0122929	0.132466	0.0928	0.926062	0.980312
Immt	279.393	-0.0118542	0.119753	-0.0989883	0.921148	0.980312
Kras	205.74	-0.0118583	0.121599	-0.0975193	0.922314	0.980312
Lancl1	204.689	-0.0112134	0.118486	-0.094639	0.924602	0.980312
Map7d1	865.792	0.00982057	0.102692	0.0956315	0.923813	0.980312
Mapk9	200.727	0.0125397	0.118344	0.105959	0.915615	0.980312
Med13	218.68	0.0130297	0.130551	0.0998059	0.920498	0.980312
Myo18a	297.896	-0.0120086	0.117893	-0.10186	0.918868	0.980312
Nudt4	391.857	0.0109368	0.122668	0.0891576	0.928957	0.980312
Pa2g4	250.751	-0.0121784	0.116994	-0.104095	0.917094	0.980312
Pdhb	183.201	0.0181269	0.183334	0.0988737	0.921239	0.980312
Polr2g	211.596	0.0105839	0.121431	0.0871595	0.930545	0.980312
Prkcsh	205.08	0.0120713	0.137351	0.0878863	0.929967	0.980312
Scg3	684.133	0.00886999	0.10145	0.087432	0.930328	0.980312
Supt5	187.503	0.0122639	0.126794	0.0967229	0.922946	0.980312
Thbs4	283.867	-0.0181518	0.174826	-0.103828	0.917306	0.980312
Tm9sf2	193.926	-0.013144	0.127319	-0.103236	0.917776	0.980312
Vash1	185.13	0.0123814	0.141681	0.0873895	0.930362	0.980312
Ypel3	805.635	0.00989167	0.100405	0.0985179	0.921521	0.980312
Pnpla8	234.785	0.0104377	0.121089	0.086199	0.931308	0.98057
Lpar1	239.011	0.0116067	0.142161	0.081645	0.934929	0.982394
Ncor1	206.966	-0.0099859	0.121015	-0.0825181	0.934235	0.982394
Trim2	457.002	0.00797809	0.0980023	0.0814071	0.935118	0.982394
Wasf1	217.11	-0.0100572	0.120871	-0.0832061	0.933688	0.982394
Arsb	202.581	0.00943822	0.129419	0.0729277	0.941864	0.982651
Bclaf1	243.449	0.00892843	0.124085	0.0719541	0.942638	0.982651
Dlgap4	264.298	-0.00926553	0.127969	-0.0724046	0.94228	0.982651
Dnajb2	499.075	-0.0086163	0.116017	-0.0742675	0.940798	0.982651
Eef1b2	768.18	0.00769917	0.0986656	0.0780329	0.937802	0.982651
Hnrnpc	250.815	-0.0100436	0.127047	-0.0790536	0.93699	0.982651
Ndufb1-ps	396.282	0.00836061	0.109368	0.0764446	0.939065	0.982651
Otub1	284.036	0.00899852	0.114212	0.0787876	0.937202	0.982651
Pdxk	213.053	0.0112441	0.147832	0.0760597	0.939372	0.982651
Rundc3a	549.596	0.00844809	0.115209	0.0733283	0.941545	0.982651
Slc24a2	479.861	0.00867597	0.11411	0.0760316	0.939394	0.982651
Stx12	278.137	0.00914673	0.118501	0.0771869	0.938475	0.982651
Tmx3	181.08	-0.0099959	0.133119	-0.0750898	0.940143	0.982651
Zfand5	276.851	0.00991106	0.133375	0.0743095	0.940764	0.982651
Micu1	248.718	0.0083903	0.122573	0.0684515	0.945426	0.984461
Ndufb9	704.786	0.00874332	0.128937	0.0678106	0.945936	0.984461
Nrxn1	395.826	0.00992685	0.14615	0.0679222	0.945848	0.984461
Napa	384.155	-0.00709181	0.109421	-0.0648122	0.948324	0.98586
Phc2	245.185	0.00740834	0.113502	0.0652707	0.947958	0.98586
Cyb5r3	209.573	0.00740002	0.125742	0.0588509	0.953071	0.989707
Tbc1d10b	260.168	-0.00745666	0.126608	-0.0588954	0.953035	0.989707
Gfap	1274.5	0.0076759	0.135866	0.0564963	0.954946	0.991111
Aktip	274.866	0.00598615	0.12893	0.0464294	0.962968	0.991332
Atp6v0b	439.548	-0.0054782	0.105486	-0.0519328	0.958582	0.991332
Cdk11b	211.962	0.00596763	0.123826	0.0481937	0.961562	0.991332
Crebzf	256.984	0.00591724	0.127636	0.0463604	0.963023	0.991332
Cxxc5	202.424	-0.00648866	0.13982	-0.0464073	0.962986	0.991332
Herc1	192.012	-0.00675563	0.13855	-0.0487597	0.961111	0.991332
Hnrnpm	329.027	0.00587418	0.12387	0.0474221	0.962177	0.991332
Hspa5	529.899	0.00666867	0.139828	0.0476919	0.961962	0.991332
Kif1b	1452.1	-0.00512254	0.0942048	-0.0543766	0.956635	0.991332
Pafah1b1	848.404	-0.00507311	0.0967907	-0.0524132	0.958199	0.991332
Rsrp1	719.791	0.00568655	0.121425	0.0468316	0.962647	0.991332
S1pr5	239.34	-0.0066143	0.137932	-0.0479532	0.961754	0.991332
Slc27a1	204.806	0.00634783	0.123681	0.051324	0.959067	0.991332
Smim13	337.501	-0.00678025	0.125522	-0.0540165	0.956922	0.991332
Zfp91	373.161	0.00595406	0.110244	0.054008	0.956929	0.991332
Cct3	261.538	0.00456229	0.111415	0.0409487	0.967337	0.993812
Rnf157	269.845	-0.00533912	0.126113	-0.042336	0.966231	0.993812
Set	248.013	0.00483051	0.118684	0.0407005	0.967535	0.993812
Spg20	182.951	-0.00541534	0.129215	-0.0419096	0.966571	0.993812
Dync1li2	522.734	0.00417046	0.108691	0.0383698	0.969393	0.995128
Tef	248.941	0.00583912	0.154583	0.0377733	0.969868	0.995128
Arl6ip1	431.121	0.00401199	0.115572	0.0347142	0.972308	0.995592
Cox17	258.642	0.00433126	0.120935	0.0358147	0.97143	0.995592
Eif3e	292.077	0.00374859	0.108586	0.0345218	0.972461	0.995592
Hsbp1	559.904	0.00356769	0.0989914	0.0360404	0.97125	0.995592
Smarcd1	196.763	-0.00430177	0.126878	-0.0339047	0.972953	0.995592
Rnf44	213.658	0.00390502	0.118026	0.033086	0.973606	0.995721
Adgrb3	258.733	0.00246172	0.117931	0.0208742	0.983346	0.996363
Aebp2	321.183	0.00199604	0.11283	0.0176907	0.985886	0.996363
Araf	255.89	-0.00261678	0.114944	-0.0227657	0.981837	0.996363
Arf3	618.942	0.0016867	0.119515	0.014113	0.98874	0.996363
Bax	183.631	-0.00408914	0.134019	-0.0305116	0.975659	0.996363
Bcas2	212.153	0.00265524	0.141827	0.0187217	0.985063	0.996363
Cldn10	215.078	0.00399488	0.128199	0.0311614	0.975141	0.996363
Cox7a2	613.878	0.00207025	0.11973	0.017291	0.986204	0.996363
Cs	410.125	-0.00312949	0.111181	-0.0281476	0.977544	0.996363
Degs1	316.935	-0.00224529	0.120908	-0.0185703	0.985184	0.996363
Dusp3	681.041	0.00131179	0.107556	0.0121963	0.990269	0.996363
Emc3	206.042	-0.00260414	0.124147	-0.0209762	0.983265	0.996363
Enpp2	1893.59	-0.00379508	0.152542	-0.0248788	0.980152	0.996363
Fto	204.908	-0.00306564	0.139875	-0.021917	0.982514	0.996363
Gnb1	905.915	-0.00254084	0.0876006	-0.0290049	0.976861	0.996363
Klhdc2	256.603	0.00167415	0.128558	0.0130226	0.98961	0.996363
Klhl5	184.268	0.00256325	0.133101	0.0192579	0.984635	0.996363
Lamp1	913.722	-0.00159843	0.103088	-0.0155056	0.987629	0.996363
Micos13	197.291	-0.00169613	0.122764	-0.0138162	0.988977	0.996363
Naa38	193.509	-0.00286934	0.121965	-0.023526	0.981231	0.996363
Nap1l1	488.843	0.00298255	0.108622	0.0274581	0.978094	0.996363
Ndufa5	280.714	-0.00299554	0.150035	-0.0199656	0.984071	0.996363
Pdcd4	246.258	0.0014153	0.119709	0.0118228	0.990567	0.996363
Psenen	209.991	0.00333497	0.126492	0.0263651	0.978966	0.996363
Selenom	234.016	0.00276675	0.137417	0.0201339	0.983937	0.996363
Sfpq	519.454	0.00231086	0.111253	0.0207711	0.983428	0.996363
Ski	345.489	-0.00283904	0.109232	-0.0259909	0.979265	0.996363
Tbc1d9b	303.769	-0.00195183	0.131853	-0.014803	0.988189	0.996363
Tnk2	241.821	-0.00204877	0.134861	-0.0151917	0.987879	0.996363
Vapb	320.314	-0.0014886	0.111444	-0.0133574	0.989343	0.996363
Zcchc24	368.018	-0.00299015	0.109333	-0.0273489	0.978181	0.996363
Psmd3	199.134	-0.00137446	0.124366	-0.0110517	0.991182	0.996452
Fkbp4	221.018	0.00114881	0.122092	0.00940932	0.992493	0.997026
Txn1	300.519	0.00105409	0.11694	0.00901399	0.992808	0.997026
Rab11a	390.522	-0.00100316	0.122443	-0.00819283	0.993463	0.997154
Anks1b	1012.88	0.00038995	0.0875643	0.0044533	0.996447	0.999065
Ghitm	487.681	-0.000363202	0.10581	-0.00343259	0.997261	0.999065
Lsamp	310.731	0.000208267	0.115671	0.00180051	0.998563	0.999065
Mapk10	351.87	0.000552434	0.125956	0.00438592	0.996501	0.999065
Ndufv3	261.157	0.000382675	0.127923	0.00299145	0.997613	0.999065
Tafa5	241.22	0.000131777	0.112441	0.00117196	0.999065	0.999065
Wdr13	245.966	-0.000214491	0.124913	-0.00171712	0.99863	0.999065
March1	6.9116	-0.0205528	0.53341	-0.0385309	0.969264	NA
Marc1	63.6182	-0.120328	0.196896	-0.611125	0.541117	NA
March2	100.14	0.0258149	0.162944	0.158428	0.87412	NA
Marc2	74.0043	-0.0743964	0.172331	-0.431705	0.665956	NA
March3	4.69	0.487167	0.661464	0.736499	0.461427	NA
March4	18.1821	0.0627765	0.322788	0.194482	0.845798	NA
March5	33.2357	0.503234	0.259604	1.93846	0.0525667	NA
March7	99.1968	0.153102	0.167581	0.913603	0.360925	NA
March9	41.5729	0.123966	0.229458	0.540257	0.58902	NA
March10	5.03243	0.877414	0.635684	1.38027	0.167504	NA
March11	20.6118	0.327447	0.30656	1.06813	0.285461	NA
Sept1	10.4232	0.205769	0.42226	0.487304	0.626043	NA
Sept9	55.2045	0.459408	0.21363	2.15049	0.0315168	NA
Sept10	46.3664	-0.124863	0.227741	-0.548267	0.583508	NA
Sept14	1.1733	0.305514	1.37553	0.222107	0.82423	NA
0610009B22Rik	5.2664	-0.359755	0.589241	-0.61054	0.541504	NA
0610010F05Rik	85.816	-0.0578115	0.159811	-0.36175	0.717539	NA
0610010K14Rik	71.7317	0.234587	0.171786	1.36557	0.172072	NA
0610012G03Rik	117.054	0.0549215	0.163861	0.335172	0.737496	NA
0610030E20Rik	39.2512	-0.129645	0.2303	-0.562942	0.573474	NA
0610040J01Rik	11.124	0.237385	0.398116	0.596272	0.550993	NA
1110002E22Rik	2.07177	-0.308269	0.92853	-0.331997	0.739891	NA
1110017D15Rik	2.98258	0.541896	0.788175	0.687532	0.491748	NA
1110025L11Rik	1.08042	0.0959838	1.38953	0.0690764	0.944929	NA
1110032A03Rik	71.8769	-0.208509	0.178041	-1.17113	0.241547	NA
1110032F04Rik	29.7444	0.430813	0.303969	1.41729	0.156398	NA
1110038F14Rik	56.968	0.0159921	0.208764	0.0766034	0.938939	NA
1110051M20Rik	136.824	-0.00108367	0.138235	-0.00783928	0.993745	NA
1110059E24Rik	33.2966	0.0715501	0.251454	0.284546	0.775992	NA
1110059G10Rik	44.6807	-0.109481	0.208653	-0.524704	0.599789	NA
1110065P20Rik	173.457	0.0208854	0.140155	0.149016	0.881541	NA
1190005I06Rik	89.3127	-0.00372283	0.172255	-0.0216123	0.982757	NA
1300017J02Rik	1.41546	0.457996	1.14776	0.399036	0.689867	NA
1500009C09Rik	157.531	0.219022	0.14362	1.525	0.127258	NA
1500011B03Rik	116.298	-0.0311403	0.15474	-0.201243	0.840509	NA
1520401A03Rik	2.10468	-0.952593	0.918927	-1.03664	0.299905	NA
1600002K03Rik	10.4777	0.208142	0.415888	0.500475	0.616741	NA
1600012H06Rik	46.8158	0.145887	0.21102	0.691343	0.48935	NA
1600014C10Rik	28.6849	-0.294926	0.26642	-1.107	0.268294	NA
1600014C23Rik	2.41365	-0.117494	0.844539	-0.139122	0.889354	NA
1700001C02Rik	14.9679	-0.335079	0.368849	-0.908447	0.363642	NA
1700001C19Rik	1.35788	-1.59627	1.16242	-1.37322	0.169683	NA
1700001F09Rik	4.16328	0.274712	0.680336	0.403789	0.686368	NA
1700001K19Rik	1.24184	-0.502483	1.22187	-0.41124	0.680896	NA
1700001L19Rik	33.4533	0.0297778	0.257337	0.115715	0.907878	NA
1700001O22Rik	9.0021	-0.209756	0.476878	-0.439853	0.660043	NA
1700001P01Rik	4.96101	-0.843278	0.629021	-1.34062	0.180044	NA
1700003E16Rik	28.5603	-0.0977915	0.256398	-0.381406	0.702902	NA
1700003F12Rik	4.13314	-0.203201	0.690852	-0.29413	0.768658	NA
1700003H04Rik	1.45671	-1.31932	1.24913	-1.05619	0.290882	NA
1700007K13Rik	65.7999	-0.229995	0.443096	-0.519063	0.603717	NA
1700008O03Rik	5.33762	-1.27725	0.655407	-1.94879	0.0513208	NA
1700008P02Rik	0.965954	-1.02412	1.42978	-0.716282	0.473817	NA
1700009N14Rik	1.24136	-2.18466	1.31025	-1.66736	0.0954433	NA
1700010B08Rik	1.79149	-0.769868	1.02249	-0.752938	0.451487	NA
1700010I14Rik	5.50352	-0.555089	0.62158	-0.89303	0.371841	NA
1700011L22Rik	2.03254	0.334403	0.925717	0.361237	0.717922	NA
1700012B07Rik	1.5307	-0.490151	1.1239	-0.436116	0.662752	NA
1700012B09Rik	24.4662	-0.294824	0.306277	-0.962607	0.335745	NA
1700012P22Rik	1.12792	-1.24496	1.25027	-0.995753	0.31937	NA
1700013F07Rik	19.2149	-0.252071	0.311495	-0.809229	0.418383	NA
1700014D04Rik	1.14673	0.184134	1.27952	0.143909	0.885572	NA
1700015G11Rik	1.16994	-1.05624	1.42533	-0.741047	0.458665	NA
1700016C15Rik	2.21603	0.191704	0.970254	0.197581	0.843373	NA
1700016D06Rik	1.22528	0.063523	1.28335	0.0494979	0.960523	NA
1700016H13Rik	1.20492	-2.00628	1.36316	-1.47178	0.14108	NA
1700016K19Rik	26.6574	-0.00727202	0.307431	-0.0236541	0.981128	NA
1700017B05Rik	3.18174	-0.428496	0.744685	-0.575406	0.565016	NA
1700017D01Rik	1.34288	0.721809	1.21131	0.59589	0.551249	NA
1700017N19Rik	1.42572	0.370251	1.14091	0.324522	0.745543	NA
1700018F24Rik	1.21708	-1.8379	1.33772	-1.3739	0.169473	NA
1700018G05Rik	1.14332	0.995692	1.33085	0.748164	0.454361	NA
1700019A02Rik	5.17009	-0.280422	0.60136	-0.466313	0.640992	NA
1700019D03Rik	38.4897	0.0597896	0.23726	0.252	0.801041	NA
1700019N19Rik	2.03923	0.28135	0.90755	0.31001	0.756553	NA
1700020A23Rik	1.22908	0.156837	1.24833	0.125638	0.900019	NA
1700020D05Rik	27.9156	-0.34531	0.270094	-1.27848	0.20108	NA
1700020L24Rik	2.84722	0.248447	0.846247	0.293587	0.769074	NA
1700020N01Rik	2.23323	-0.697396	0.939107	-0.742617	0.457714	NA
1700021F05Rik	71.1523	-0.102185	0.181544	-0.562869	0.573524	NA
1700021F07Rik	1.30776	-1.49716	1.23777	-1.20957	0.226445	NA
1700022I11Rik	1.19353	-0.855921	1.2897	-0.66366	0.506908	NA
1700023F06Rik	2.19738	-0.343043	0.910907	-0.376595	0.706475	NA
1700024B05Rik	26.5407	-0.575112	0.290973	-1.97651	0.0480971	NA
1700024G13Rik	16.9459	-0.735116	0.377125	-1.94926	0.0512641	NA
1700024P04Rik	1.41047	-1.3356	1.24017	-1.07695	0.281504	NA
1700025B11Rik	1.77725	1.01384	1.06782	0.949455	0.342389	NA
1700025C18Rik	1.05748	0.502163	1.33997	0.374757	0.707841	NA
1700025G04Rik	102.155	-0.0808348	0.184381	-0.438412	0.661088	NA
1700028J19Rik	2.4328	-0.174989	0.886873	-0.19731	0.843585	NA
1700028K03Rik	4.23509	-0.00507198	0.660784	-0.00767571	0.993876	NA
1700028P14Rik	20.5027	-0.40137	0.313667	-1.2796	0.200685	NA
1700029H14Rik	1.23229	1.23101	1.27182	0.967908	0.33309	NA
1700029I15Rik	2.36829	0.617264	0.848278	0.727667	0.466818	NA
1700029J07Rik	33.2163	0.013566	0.256088	0.052974	0.957753	NA
1700029P11Rik	0.924488	-2.37278	1.4923	-1.59002	0.11183	NA
1700030J22Rik	10.7806	-0.317551	0.408825	-0.77674	0.437312	NA
1700030K09Rik	32.5058	-0.121339	0.24419	-0.496903	0.619257	NA
1700031L13Rik	1.24545	-0.0106756	1.20262	-0.00887689	0.992917	NA
1700034E13Rik	1.29137	-0.684164	1.26354	-0.541467	0.588186	NA
1700034I23Rik	1.2261	-0.229277	1.34165	-0.170892	0.864309	NA
1700034J05Rik	1.34799	0.0355531	1.13197	0.0314081	0.974944	NA
1700037C18Rik	13.4162	-0.0648418	0.385922	-0.168018	0.866569	NA
1700037H04Rik	77.8021	0.252157	0.173905	1.44997	0.147067	NA
1700056E22Rik	2.21887	-0.735919	0.913561	-0.80555	0.420502	NA
1700057G04Rik	2.20964	-0.564017	0.952207	-0.592326	0.553632	NA
1700064H15Rik	4.00732	-0.648032	0.691481	-0.937165	0.348674	NA
1700066M21Rik	22.268	0.348336	0.307244	1.13374	0.256902	NA
[truncated: 15,478 more rows]

## Sheet: TableS10D MCtx_4-AP_vs_Vehicle
gene	baseMean	log2FoldChange	lfcSE	stat	pvalue	padj
Atf5	444.038	0.647238	0.103818	6.23433	4.53718e-10	5.68963e-06
Bcas1	641.852	0.644104	0.118893	5.41748	6.04438e-08	0.000378983
Tmem222	2222.08	0.446236	0.0865339	5.15678	2.51228e-07	0.00105013
Rbpj	624.392	0.453128	0.0896848	5.05244	4.36191e-07	0.00136746
Akt2	2073.02	0.391794	0.0785669	4.98676	6.13991e-07	0.00153989
Cux2	1254.89	0.563103	0.118776	4.74086	2.12808e-06	0.00300305
Fam168a	3229.99	0.350714	0.0731525	4.79428	1.63259e-06	0.00300305
Ppp6r1	5011.11	0.396308	0.0836395	4.73829	2.1553e-06	0.00300305
Snx24	220.116	0.540207	0.11321	4.77174	1.82642e-06	0.00300305
Cacnb1	2599.75	0.38566	0.0837818	4.60315	4.16149e-06	0.00492422
Lingo1	14809.2	0.349665	0.0760904	4.59539	4.31949e-06	0.00492422
4930578G10Rik	341.814	0.41372	0.0927064	4.46269	8.09371e-06	0.00582897
Camk2n1	71860.7	0.49376	0.109894	4.49306	7.02066e-06	0.00582897
Cyp4f14	271.497	0.44448	0.0982011	4.52622	6.00475e-06	0.00582897
Eef2	12574.6	0.348044	0.0783185	4.44396	8.83177e-06	0.00582897
Fbxl19	1308.53	0.48193	0.10799	4.46272	8.09249e-06	0.00582897
Nck2	542.783	0.615486	0.136997	4.49271	7.03238e-06	0.00582897
Phactr1	5029.4	0.540508	0.120544	4.4839	7.32914e-06	0.00582897
Ptprt	2816.76	0.375914	0.0844603	4.45077	8.5562e-06	0.00582897
Atg12	464.457	0.532797	0.121302	4.39231	1.12151e-05	0.0070319
Prrt1	1956.51	0.442864	0.101292	4.37216	1.23023e-05	0.00734625
Anxa11	1386.96	0.359384	0.0825668	4.35264	1.34505e-05	0.00741723
Sec61b	1059.57	0.404835	0.0930623	4.35015	1.36042e-05	0.00741723
1110038F14Rik	989.977	0.40297	0.0928392	4.34052	1.42147e-05	0.00742716
Cd164l2	186.397	0.484508	0.112184	4.31887	1.56831e-05	0.007524
Dvl1	1399.5	0.401001	0.0930901	4.30766	1.64991e-05	0.007524
Picalm	2469.88	0.322568	0.0747001	4.31818	1.57323e-05	0.007524
Usp45	642.419	0.477886	0.111042	4.30366	1.68e-05	0.007524
Cdk5r2	6902.94	0.444691	0.105884	4.19979	2.67159e-05	0.00907595
Fcho1	2257.21	0.358262	0.0850566	4.21205	2.53068e-05	0.00907595
Kcnk4	1006.81	0.425684	0.100544	4.2338	2.29778e-05	0.00907595
Mras	4875.88	0.292531	0.0687707	4.25371	2.10253e-05	0.00907595
Rassf2	330.396	0.448181	0.106263	4.21765	2.46857e-05	0.00907595
Samd10	277.245	0.514596	0.122215	4.21056	2.54736e-05	0.00907595
Ubtd2	1571.28	0.377683	0.0899405	4.19926	2.67791e-05	0.00907595
Vrk3	362.195	0.481378	0.113911	4.2259	2.37985e-05	0.00907595
Zfp207	1658.43	0.325785	0.0767722	4.24353	2.20029e-05	0.00907595
March5	647.178	0.533874	0.128655	4.14965	3.32978e-05	0.00935123
Auts2	2048.99	0.46401	0.111505	4.16133	3.16394e-05	0.00935123
Dgcr2	774.746	0.382999	0.0917666	4.17362	2.99804e-05	0.00935123
Egfl7	1137.48	0.386163	0.0930989	4.14788	3.35571e-05	0.00935123
Gse1	1149.78	0.349295	0.0836219	4.17708	2.95272e-05	0.00935123
Nt5c1a	147.749	0.54731	0.131749	4.15418	3.26455e-05	0.00935123
Rbm15b	831.751	0.413218	0.0994527	4.15492	3.25408e-05	0.00935123
Tmem14c	1138.26	0.317623	0.0759579	4.18157	2.89509e-05	0.00935123
Amd1	899.047	0.58022	0.140209	4.13825	3.49968e-05	0.00944771
Tmem240	875.633	0.500796	0.121095	4.13555	3.54101e-05	0.00944771
Clptm1l	1933.14	0.385775	0.0936419	4.11968	3.79398e-05	0.00991177
Ndufa7	919.323	0.587743	0.143395	4.09878	4.15329e-05	0.0101303
Nnt	144.224	0.624057	0.152192	4.10047	4.12312e-05	0.0101303
Sacs	1132.03	0.457164	0.111458	4.10168	4.10153e-05	0.0101303
Secisbp2	378.642	0.381439	0.0931212	4.09615	4.20077e-05	0.0101303
Gm12184	81.3786	0.704589	0.172475	4.08517	4.40451e-05	0.0103033
Shisa4	3902.11	0.422985	0.103585	4.08347	4.43684e-05	0.0103033
Cyp46a1	1947.18	0.503483	0.124115	4.0566	4.97924e-05	0.0113155
Memo1	1315.31	0.368462	0.0910005	4.04901	5.1434e-05	0.0113155
Mink1	5187.32	0.404821	0.099974	4.04926	5.13801e-05	0.0113155
Dclk1	9547.67	0.400552	0.0991724	4.03894	5.36929e-05	0.0116088
Chst11	491.207	0.43224	0.108072	3.99954	6.34659e-05	0.0119852
Dbt	352.914	0.509499	0.12737	4.00016	6.3301e-05	0.0119852
Fam163b	1875.84	0.472886	0.118069	4.00515	6.19785e-05	0.0119852
Gpbp1l1	154.411	0.692796	0.173311	3.99742	6.40355e-05	0.0119852
Grk3	1246.26	0.400596	0.0995816	4.02279	5.75117e-05	0.0119852
Maz	534.508	0.610442	0.152206	4.01063	6.0557e-05	0.0119852
Sema5b	169.891	0.465656	0.116305	4.00376	6.23438e-05	0.0119852
Ufm1	972.29	0.475883	0.118737	4.00786	6.12703e-05	0.0119852
Zfp697	226.994	0.599875	0.149236	4.01964	5.82882e-05	0.0119852
Bysl	635.549	0.439897	0.110245	3.99019	6.602e-05	0.0121749
Npy	9378.74	0.367939	0.0924901	3.97814	6.94554e-05	0.0126228
B3gat1	4948.29	0.353362	0.0891811	3.9623	7.42325e-05	0.0131109
Sema4a	1271.18	0.33891	0.085479	3.96484	7.34462e-05	0.0131109
Cdo1	971.963	0.347193	0.0877617	3.95609	7.6185e-05	0.0131951
Taf5	47.6865	-0.817393	0.206719	-3.95413	7.68135e-05	0.0131951
Cep170b	5507.37	0.314381	0.0798152	3.93887	8.18678e-05	0.0135675
Chd7	168.199	0.475445	0.120738	3.93781	8.22275e-05	0.0135675
Samd4b	2270.35	0.288652	0.0732759	3.93925	8.17357e-05	0.0135675
Mical3	2117.67	0.505229	0.128562	3.92985	8.49972e-05	0.0137338
Rbm10	873.109	0.295135	0.0751237	3.92865	8.54253e-05	0.0137338
Phkg1	479.481	0.304925	0.0779031	3.91416	9.07185e-05	0.0144001
Ctdspl	673.691	0.394283	0.101107	3.89965	9.63311e-05	0.0150999
Prdm10	513.066	0.331773	0.0855029	3.88026	0.000104344	0.016154
Cep112	812.807	-0.275665	0.0711386	-3.87504	0.000106608	0.0161607
Ctnnd2	6724.89	0.321604	0.0830737	3.87131	0.000108254	0.0161607
Vwa1	729.346	0.288058	0.0744015	3.87167	0.000108094	0.0161607
Epb41l2	1931.42	0.252132	0.0652906	3.86169	0.000112604	0.0166125
Sh2d5	1557.79	0.380771	0.0987156	3.85726	0.000114667	0.0167201
Eid2b	312.51	0.538636	0.139798	3.85295	0.000116704	0.0168215
Adpgk	468.391	0.387392	0.101013	3.83508	0.000125523	0.017887
Timm10b	581.532	0.439953	0.114919	3.82836	0.000128999	0.0181758
Rsf1	527.75	0.417967	0.109428	3.81957	0.000133682	0.0186264
Col3a1	105.34	-0.769537	0.201747	-3.81438	0.000136527	0.0188137
Aldh1a3	152.982	0.567059	0.148939	3.80734	0.00014047	0.0191243
Itpk1	1303.16	0.254635	0.0669219	3.80495	0.000141831	0.0191243
Ipo9	2223.26	0.391345	0.10294	3.80168	0.000143718	0.0191726
Amfr	3324.79	0.395317	0.104376	3.78744	0.000152206	0.0193076
Fam219a	5867.64	0.280856	0.0739691	3.79693	0.000146498	0.0193076
Tsc22d2	606.398	0.424869	0.112263	3.78458	0.000153968	0.0193076
Ubap2	564.399	0.315337	0.0832595	3.7874	0.00015223	0.0193076
Zbtb38	1262.35	0.36174	0.0954107	3.7914	0.000149799	0.0193076
Zfp526	214.01	0.445993	0.117835	3.78489	0.000153774	0.0193076
Cacnb3	7625.57	0.256421	0.067989	3.77151	0.000162265	0.0201326
Sbno2	197.815	0.411911	0.109283	3.76922	0.000163758	0.0201326
Rprd1a	2772.98	0.38298	0.101824	3.76119	0.000169107	0.0205883
Fem1a	406.748	0.608267	0.161952	3.75584	0.000172759	0.0206324
Pdcd7	297.677	0.530381	0.141206	3.75607	0.0001726	0.0206324
Mtmr2	76.9846	0.712312	0.189816	3.75265	0.000174974	0.0206997
D1Ertd622e	1275.2	0.427112	0.113971	3.74754	0.000178578	0.0208769
Syndig1	2054.49	0.293053	0.0782347	3.74583	0.000179801	0.0208769
Adgrl1	1382.79	0.400717	0.10721	3.73769	0.000185716	0.02135
Ilf3	799.601	0.459254	0.12294	3.73558	0.000187281	0.02135
Aasdhppt	714.753	0.429606	0.115382	3.72333	0.000196609	0.021627
Comt	1552.82	0.411201	0.110336	3.72682	0.000193913	0.021627
L2hgdh	226.398	0.577605	0.155127	3.72344	0.000196528	0.021627
Usp4	1004.78	0.426514	0.114426	3.72741	0.000193458	0.021627
Inafm2	1086.22	0.389533	0.104866	3.71457	0.000203546	0.022004
Slc25a38	644.273	0.339725	0.0914177	3.71618	0.000202254	0.022004
Leprotl1	2351.3	0.358502	0.096606	3.71096	0.000206471	0.0221294
Ephx2	473.851	0.317276	0.0855534	3.70852	0.000208475	0.0221549
Elavl1	1762.94	0.379585	0.10311	3.68136	0.000231996	0.0242579
Fam122a	317.989	0.557787	0.151523	3.68121	0.000232133	0.0242579
Ccdc157	345.29	0.40026	0.108859	3.67688	0.000236103	0.0244689
Ttyh3	3107.38	0.347134	0.0948506	3.65979	0.000252417	0.0259452
Abr	12667.2	0.279041	0.0765263	3.64634	0.000266006	0.0260603
Asphd1	1016.39	0.317778	0.0869894	3.65307	0.000259125	0.0260603
Iqsec3	2836.73	0.329698	0.0902887	3.6516	0.000260615	0.0260603
Irs1	519.545	0.308124	0.0844414	3.64897	0.000263295	0.0260603
Rab2a	5953.57	0.395248	0.108309	3.64927	0.000262988	0.0260603
Strap	3042.56	0.387684	0.106266	3.64824	0.000264047	0.0260603
Gm2115	193.117	0.458541	0.125861	3.64324	0.000269228	0.0261715
Arhgap23	1570.73	0.274959	0.0755279	3.6405	0.000272109	0.0262409
Slc1a3	5084.41	0.419398	0.115264	3.6386	0.000274127	0.0262409
Nav1	355.626	0.417238	0.114903	3.63124	0.000282068	0.0267965
Arv1	193.735	0.43787	0.120993	3.61896	0.000295784	0.0270739
Coq2	106.74	0.614907	0.169903	3.61915	0.000295567	0.0270739
Mark2	3051.92	0.286812	0.079219	3.6205	0.000294039	0.0270739
Moap1	174.151	0.573409	0.158418	3.6196	0.000295055	0.0270739
Tcerg1	989.787	0.391677	0.108105	3.62311	0.000291079	0.0270739
Crybb1	215.942	0.472539	0.130826	3.61197	0.000303882	0.02761
Zdhhc21	1511.45	0.370295	0.102571	3.61013	0.000306044	0.02761
Polr3b	270.352	0.414128	0.114907	3.60403	0.000313321	0.0280646
Mier2	823.003	0.306089	0.0849771	3.60202	0.000315758	0.0280823
Cry2	2797.94	0.395691	0.109972	3.59811	0.000320542	0.028307
Capn2	2364.8	0.20646	0.0575371	3.58829	0.000332848	0.0284024
Dhx30	1916.85	0.259279	0.0721647	3.59288	0.000327045	0.0284024
Gpd1	2325.83	0.272567	0.0759617	3.58822	0.000332947	0.0284024
Lrrc55	770.771	0.339993	0.0946866	3.59072	0.000329768	0.0284024
Mef2d	3421.01	0.227465	0.0633785	3.58899	0.000331957	0.0284024
Gnao1	7734.3	0.374457	0.104544	3.58183	0.000341198	0.0285242
Mrto4	108.076	0.682551	0.190399	3.58485	0.000337275	0.0285242
Srcap	488.851	0.528339	0.147462	3.58288	0.000339822	0.0285242
Kcnj4	2572.94	0.377817	0.105772	3.57198	0.000354291	0.0291006
Nfia	1315.36	0.320372	0.0896859	3.57216	0.00035405	0.0291006
Trim3	2805.08	0.295599	0.082768	3.57142	0.000355056	0.0291006
Ppdpf	1613.13	0.359744	0.100922	3.56458	0.000364439	0.0296758
Cr1l	717.585	0.328126	0.0923374	3.55355	0.000380068	0.0301323
Eef1a2	34081.2	0.289377	0.0814284	3.55377	0.000379757	0.0301323
Repin1	854.882	0.340334	0.0958102	3.55218	0.000382061	0.0301323
Shank3	5611.98	0.211287	0.0593942	3.55737	0.000374588	0.0301323
Srsf2	1041.03	0.449356	0.126383	3.55552	0.000377238	0.0301323
Abcd1	141.101	0.508467	0.143574	3.54149	0.000397873	0.0306094
Cox6a2	823.479	0.325543	0.0919151	3.54178	0.000397439	0.0306094
Ubald2	1178.85	0.235557	0.0664372	3.54556	0.000391777	0.0306094
Ulk3	809.595	0.382624	0.108007	3.54258	0.000396228	0.0306094
Nrgn	34349.7	0.426707	0.120649	3.53677	0.000405048	0.0309714
Rfx7	1593.82	-0.234919	0.0665778	-3.52849	0.000417933	0.0317629
Car7	784.347	0.311443	0.0887955	3.50742	0.000452479	0.0327982
Fhl1	1590.54	0.301355	0.0858953	3.50839	0.000450821	0.0327982
Gm42517	2169.62	0.258131	0.073531	3.5105	0.000447262	0.0327982
Lgals1	329.612	0.493095	0.140557	3.50815	0.000451226	0.0327982
Nf1	1527.23	0.421236	0.119765	3.51718	0.000436156	0.0327982
Park7	3951.21	0.304271	0.0867273	3.50836	0.000450877	0.0327982
Snhg4	127.834	0.636369	0.181094	3.51403	0.000441369	0.0327982
Zfpm1	1096.48	0.279352	0.0795808	3.5103	0.000447605	0.0327982
Prmt1	1868.93	0.329538	0.0940371	3.50434	0.000457734	0.0329884
Epor	202.616	0.364541	0.104079	3.50253	0.000460857	0.0330237
Lbh	884.618	0.413276	0.118051	3.50083	0.000463807	0.0330463
Cd276	216.699	0.411407	0.117578	3.49902	0.000466978	0.0330842
Cdk2ap1	975.455	0.277942	0.0795666	3.49321	0.000477258	0.0335014
Exosc5	747.261	0.279748	0.0800957	3.49267	0.00047821	0.0335014
Akap13	466.137	0.341195	0.0977542	3.49034	0.000482406	0.0336076
Kcnj9	5023.48	0.227261	0.0651481	3.48838	0.000485963	0.0336684
Hsdl2	823.961	0.332512	0.095487	3.48228	0.000497169	0.0337016
Mef2a	2501.75	0.304341	0.0873974	3.48226	0.000497192	0.0337016
Snapc3	380.02	0.455843	0.130813	3.48469	0.000492711	0.0337016
Tuba1b	479.221	0.449569	0.12902	3.48448	0.000493097	0.0337016
Hdac8	220.313	0.479214	0.137821	3.47708	0.0005069	0.0341749
Fam163a	160.5	0.45882	0.132136	3.47234	0.00051595	0.034599
Pcbp1	3710.76	0.388161	0.111846	3.47049	0.000519507	0.0346522
Pbx1	3279.08	0.266566	0.0769273	3.46516	0.000529913	0.0351593
Yif1a	328.087	0.410739	0.11864	3.46205	0.000536071	0.0353807
Zfp771	434.286	0.456503	0.132005	3.45821	0.000543768	0.0357008
Col25a1	574.559	0.292175	0.0845872	3.45413	0.000552077	0.0360402
Gm17349	134.263	0.432636	0.125298	3.45286	0.000554686	0.0360402
B4galt2	3310.06	0.303502	0.0879743	3.4499	0.000560802	0.0360639
Csf1	93.1264	0.500448	0.145045	3.45031	0.00055995	0.0360639
Akr1b3	940.409	0.376467	0.109367	3.44224	0.000576915	0.0366291
Osbpl10	625.538	0.435502	0.126592	3.4402	0.000581276	0.0366291
Tmem151b	3429.81	0.323708	0.0940779	3.44085	0.000579898	0.0366291
Ubr2	292.681	0.532614	0.154664	3.44368	0.000573859	0.0366291
Enho	1306.85	0.366588	0.106824	3.43169	0.000599829	0.0376093
Tmem169	472.448	0.310895	0.0909692	3.41759	0.000631785	0.0394159
Josd2	667.821	0.445164	0.130409	3.41359	0.000641138	0.0398013
Ankrd52	912.818	0.382601	0.112413	3.40352	0.000665238	0.0407104
Apaf1	137.146	0.44709	0.131473	3.40063	0.000672304	0.0407104
Nt5m	1285.54	0.24086	0.070866	3.39881	0.000676795	0.0407104
Prdx5	5906.1	0.235582	0.069314	3.39877	0.000676902	0.0407104
Prep	489.975	0.420428	0.123545	3.40302	0.000666455	0.0407104
Pstk	993.697	0.316792	0.0932615	3.39681	0.000681754	0.0407104
Rspo1	300.321	0.452361	0.13306	3.39967	0.000674674	0.0407104
Smarca1	556.672	0.389573	0.114657	3.39773	0.000679486	0.0407104
Plppr2	2665.11	0.380701	0.112187	3.39346	0.000690154	0.0410167
Rnf19b	1823.39	0.256128	0.0755325	3.39097	0.00069646	0.0411963
Arl6ip5	5884.92	0.251548	0.0742915	3.38596	0.00070929	0.0415207
Mafb	338.394	0.45639	0.134783	3.38611	0.000708919	0.0415207
Timm17a	930.869	0.380929	0.112536	3.38496	0.000711878	0.0415207
Coa3	1769.81	0.412856	0.122076	3.38195	0.000719725	0.0417841
Epas1	2578.92	0.382094	0.113059	3.3796	0.00072591	0.0419489
Acd	928.789	0.373852	0.110734	3.37612	0.000735172	0.0422537
Ackr1	2230.78	0.307834	0.0912076	3.37509	0.000737923	0.0422537
Sap130	1194.07	0.216359	0.0641742	3.37144	0.000747757	0.0426221
Gemin5	387.589	0.418505	0.124233	3.36871	0.000755204	0.0428213
Sp2	300.194	0.425375	0.126312	3.36766	0.000758081	0.0428213
Rhoc	138.83	0.462528	0.137457	3.36489	0.000765752	0.0430607
Atp6v1f	5459.97	0.335812	0.0998941	3.36168	0.000774707	0.0431426
Wbp2	7367.2	0.271337	0.0807389	3.36067	0.00077753	0.0431426
Zfp575	309.042	0.460419	0.136906	3.36304	0.000770893	0.0431426
Zfyve27	1093.72	0.340171	0.101277	3.35883	0.000782734	0.04324
Ctdnep1	1455.84	0.313011	0.0934138	3.3508	0.00080578	0.044277
Psrc1	132.162	0.435751	0.130086	3.34972	0.000808946	0.044277
Trpm3	476.694	0.436736	0.130422	3.34864	0.000812098	0.044277
Mars2	134.101	0.580716	0.173548	3.34614	0.000819441	0.0444839
Cacna2d2	630.863	0.433402	0.129683	3.34202	0.000831697	0.044794
Micos10	1327.39	0.433284	0.129741	3.33961	0.000838951	0.044794
Rbx1	2756.75	0.367631	0.110126	3.33827	0.000843014	0.044794
Rpap1	147.517	0.406498	0.121764	3.33841	0.0008426	0.044794
Susd1	200.731	0.404584	0.121176	3.33883	0.000841324	0.044794
Myl12a	742.494	0.272119	0.0816174	3.33408	0.000855822	0.0452827
D130043K22Rik	554.502	0.467288	0.140282	3.33106	0.000865165	0.0455847
Chtop	2396.93	0.339632	0.1023	3.31995	0.000900342	0.046703
Nek6	794.258	0.264878	0.0798003	3.31926	0.000902551	0.046703
Slc25a19	965.644	0.368105	0.110925	3.3185	0.00090501	0.046703
Slc8a1	6184.06	-0.179846	0.0541941	-3.31855	0.000904866	0.046703
Wdr45b	201.028	0.525053	0.158151	3.31995	0.000900344	0.046703
Myt1l	5924.6	0.193224	0.058276	3.31567	0.000914247	0.0469863
Aco1	728.942	0.342508	0.103618	3.30548	0.000948148	0.0474244
Bag4	1608.81	0.271658	0.0821868	3.30537	0.000948519	0.0474244
Cpne5	2524.64	0.240942	0.0728168	3.30888	0.000936683	0.0474244
Extl2	1635.53	0.406118	0.122874	3.30515	0.000949244	0.0474244
Mpv17	1371.15	0.362522	0.109588	3.30805	0.000939465	0.0474244
Mtfr1l	1399.09	0.299463	0.0905694	3.30645	0.000944852	0.0474244
Rmc1	1048.44	0.272359	0.0822569	3.31107	0.000929389	0.0474244
Nipa1	2510.69	0.353395	0.107054	3.3011	0.000963078	0.0477352
Osbp2	1362.01	0.474404	0.1437	3.30135	0.000962201	0.0477352
Adra1a	555.596	0.368158	0.111612	3.29853	0.000971908	0.0479804
Smn1	371.291	0.398508	0.120853	3.29745	0.000975678	0.0479804
Epn1	10303.3	0.231391	0.0702004	3.29615	0.00098019	0.048014
Zfp384	379.39	0.425377	0.129247	3.29119	0.000997654	0.0486793
Bcl11b	420.03	0.528631	0.160916	3.28513	0.00101934	0.0489753
Pard6b	237.151	0.351477	0.10698	3.28544	0.00101822	0.0489753
Rbm4	821.246	0.304242	0.0925763	3.28639	0.00101479	0.0489753
Zfp553	554.284	0.32571	0.099082	3.28727	0.00101162	0.0489753
Ccnd1	1069.85	0.310657	0.0946764	3.28125	0.00103347	0.0490899
Mcf2l	2114.31	0.248122	0.075614	3.28144	0.00103279	0.0490899
Setd1b	833.169	0.356395	0.108549	3.28326	0.00102614	0.0490899
Cdkn1b	943.761	0.314583	0.0960336	3.27576	0.00105379	0.049866
Mccc2	524.338	0.337852	0.103403	3.26734	0.00108562	0.0509874
Ss18l2	4493.8	-0.174372	0.0533641	-3.26759	0.00108466	0.0509874
Gar1	495.378	0.467391	0.14313	3.26551	0.00109268	0.0511278
Naa25	1308.28	-0.236611	0.0725128	-3.26302	0.00110232	0.0513869
Zfp111	152.06	0.43883	0.134724	3.25724	0.00112502	0.052251
Cox8a	14001.5	0.292222	0.0898955	3.25068	0.00115129	0.0531845
Trmt112	1692.93	0.350405	0.107813	3.25011	0.0011536	0.0531845
Ccdc85c	1115.36	0.342488	0.105507	3.24612	0.00116991	0.0535656
Fxyd7	2817.23	0.420245	0.129572	3.24334	0.00118138	0.0535656
Grin2d	162.431	0.424292	0.130767	3.24463	0.00117602	0.0535656
Psd2	1148.96	0.295075	0.091049	3.24084	0.00119177	0.0535656
Tmem144	209.638	0.354245	0.109258	3.24227	0.00118581	0.0535656
Yes1	321.168	0.342833	0.105718	3.2429	0.0011832	0.0535656
Zfp46	677.129	0.3441	0.10615	3.24164	0.00118845	0.0535656
Msi2	1046.47	0.337699	0.104466	3.23261	0.00122665	0.0549363
Sar1a	3245.83	0.283394	0.0877172	3.23077	0.00123456	0.0550939
Pi4kb	1375.26	0.285643	0.0884597	3.22908	0.0012419	0.055225
Snrpa	308.769	0.458684	0.142112	3.22764	0.00124818	0.055308
Vegfb	3274.9	0.319824	0.0991905	3.22434	0.00126262	0.055751
Ptcd1	597.984	0.258658	0.0803235	3.2202	0.00128102	0.0561676
S100a10	671.373	0.409554	0.127174	3.22042	0.00128003	0.0561676
Pot1a	534.516	0.32071	0.0996368	3.21879	0.00128731	0.0562468
Ubap2l	3772.93	0.184916	0.0574678	3.21773	0.00129211	0.0562606
Eif4ebp3	431.01	0.300097	0.0934182	3.2124	0.0013163	0.0565966
Gsg1l	1522.75	0.286991	0.0893528	3.21189	0.00131866	0.0565966
Klf12	437.417	0.40313	0.125544	3.21108	0.00132239	0.0565966
Lrtm2	1364.93	0.290874	0.090573	3.21149	0.0013205	0.0565966
Pabpn1	10870.4	0.228188	0.0709885	3.21443	0.00130703	0.0565966
Mier3	550.036	0.304933	0.0950038	3.20969	0.00132877	0.0566762
Dleu7	384.611	0.297113	0.0926463	3.20696	0.00134144	0.0570227
Csnk1e	3242.33	0.32561	0.101572	3.20572	0.00134725	0.0570759
Adipor1	2280.64	0.205732	0.0641973	3.20469	0.0013521	0.0570887
Dram2	397.566	0.430658	0.134725	3.19657	0.00139073	0.0585228
Lhfpl4	2064.72	0.307845	0.0963978	3.19348	0.00140567	0.0589536
Nupr1	406.803	-0.370683	0.116195	-3.19017	0.00142188	0.0594348
Aprt	279.771	0.562009	0.176382	3.18632	0.00144094	0.0599085
Rasd2	3223.11	0.242081	0.075984	3.18595	0.00144277	0.0599085
Clec18a	342.727	0.442071	0.138891	3.18286	0.00145829	0.0599498
Hist2h3c2	128.762	0.437185	0.137518	3.17912	0.00147723	0.0599498
Mief2	500.281	0.265199	0.083416	3.17924	0.00147662	0.0599498
Mtif3	469.472	0.338455	0.106432	3.18002	0.00147264	0.0599498
Mtmr4	1375.33	0.379748	0.119286	3.18351	0.00145501	0.0599498
Ppp1r12b	2107.82	0.227136	0.0713777	3.18217	0.00146176	0.0599498
Sec22a	365.794	0.425158	0.133656	3.18098	0.00146777	0.0599498
Tab1	693.748	0.244778	0.0771151	3.17419	0.00150257	0.0607815
Acss1	338.195	0.382828	0.120718	3.17126	0.00151778	0.0611994
Itgb4	142.15	-0.424064	0.133763	-3.17026	0.00152302	0.0612138
Syt2	756.208	0.408229	0.128937	3.16611	0.00154493	0.0618959
Inhbb	221.514	-0.326182	0.103176	-3.16143	0.00156997	0.0621463
Pgm1	483.292	0.391403	0.123875	3.15966	0.00157952	0.0621463
Rrs1	416.838	0.333551	0.105548	3.16017	0.00157676	0.0621463
Sft2d1	203.696	0.428114	0.135356	3.16286	0.00156225	0.0621463
Tnrc18	851.162	0.297344	0.0940538	3.16143	0.00156998	0.0621463
Usp49	407.328	0.28364	0.0897763	3.15941	0.00158091	0.0621463
Bscl2	4582.48	-0.188358	0.059689	-3.15566	0.00160137	0.0623746
Camk2a	51428.4	0.243473	0.0771314	3.1566	0.00159621	0.0623746
Cog1	826.78	0.34491	0.109301	3.15561	0.00160164	0.0623746
Golga5	343.226	0.351849	0.111547	3.15427	0.00160898	0.0624663
Mbnl1	1923	0.289721	0.0919449	3.15102	0.00162699	0.062753
Rbbp4	2716.91	0.328405	0.104262	3.1498	0.00163381	0.062753
Rbfox3	10908.2	0.248404	0.0788643	3.14976	0.00163403	0.062753
Tlr7	50.7382	-0.633552	0.20117	-3.14934	0.00163638	0.062753
Ina	3741.47	0.281588	0.0894854	3.14675	0.00165098	0.0631196
Apopt1	1095.23	0.31744	0.100916	3.14557	0.00165765	0.063182
Fndc10	500.877	0.495052	0.157443	3.14432	0.00166472	0.0632595
Pcdhga5	575.336	0.285298	0.0910008	3.13512	0.00171785	0.0650811
Dnajb14	2038	0.326702	0.104262	3.13347	0.00172752	0.0652504
Pop5	3305.03	0.284151	0.0909096	3.12564	0.0017742	0.0668122
Arpc4	5909.8	0.31431	0.100711	3.1209	0.00180298	0.0676928
Crtc1	1207.72	0.424192	0.136127	3.11616	0.00183226	0.0682659
Slc9a2	108.085	-0.455038	0.145998	-3.11675	0.00182857	0.0682659
Zdhhc9	828.788	0.300961	0.0965923	3.11578	0.00183458	0.0682659
Ddah1	1771.01	0.366332	0.117612	3.11476	0.00184096	0.0683008
Srebf2	3694	0.298468	0.0958917	3.11256	0.00185473	0.0686087
Sympk	1867.96	0.262143	0.084272	3.11068	0.00186658	0.0688438
Ubn1	876.601	0.28774	0.0925651	3.10851	0.00188031	0.0691467
Bhlhe40	8155.58	-0.333839	0.107542	-3.10425	0.0019076	0.0699042
Ccpg1	2069.16	0.235963	0.0760297	3.10356	0.00191205	0.0699042
Capn15	1370.83	0.289044	0.0932248	3.1005	0.00193192	0.0704251
Tmem198	1972.6	0.308804	0.0996546	3.09874	0.00194346	0.0706406
Emc8	462.596	0.370798	0.11972	3.09721	0.00195353	0.0708013
Ippk	880.672	0.211264	0.0682809	3.09404	0.00197452	0.0713557
Eif3m	1762.08	0.413257	0.133774	3.08923	0.00200679	0.0719004
Gemin8	188.118	0.40619	0.131456	3.08993	0.00200204	0.0719004
Tbc1d22a	915.705	0.254746	0.0824623	3.08924	0.0020067	0.0719004
Plxnc1	839.732	0.365574	0.118386	3.08797	0.00201529	0.0719993
Zmiz2	9186.91	0.234817	0.0760775	3.08655	0.00202491	0.0721375
Actr3	2569.9	0.424926	0.137902	3.08137	0.00206053	0.0726225
Hist1h2ag	50.881	-0.590887	0.191779	-3.08108	0.00206251	0.0726225
Kank1	201.354	0.371303	0.12042	3.08339	0.00204658	0.0726225
Mark1	2771.56	0.293817	0.0953743	3.08067	0.00206534	0.0726225
Rbck1	1238.23	0.339807	0.110314	3.08036	0.00206748	0.0726225
Arrb2	466.738	0.458635	0.14917	3.07458	0.00210802	0.0730816
Bach2	290.3	0.497397	0.161768	3.07475	0.00210679	0.0730816
Bet1l	1023.2	0.228185	0.0741681	3.07659	0.00209385	0.0730816
Gpr26	4024.14	0.318127	0.103478	3.07434	0.00210969	0.0730816
Papss1	2407.39	0.2763	0.0898661	3.07457	0.00210803	0.0730816
Hcn3	210.372	0.362439	0.117983	3.07196	0.00212658	0.0734638
Cplx2	8054.02	0.41085	0.133894	3.06848	0.0021515	0.0738993
Hagh	1853.16	0.410916	0.134054	3.0653	0.00217455	0.0738993
Pomgnt2	888.147	0.268173	0.0874625	3.06615	0.00216834	0.0738993
Ppfia3	4631.66	0.219265	0.0714995	3.06667	0.00216459	0.0738993
Shmt2	535.899	0.346992	0.113194	3.06546	0.00217337	0.0738993
Wdr83os	1832.76	0.307211	0.100161	3.06717	0.00216096	0.0738993
Ecrg4	115.203	-0.596192	0.19487	-3.05944	0.00221749	0.0751551
Fkbp15	1084.18	0.216392	0.0708201	3.05552	0.00224673	0.0757682
Ndufa11	1157.58	0.418459	0.137011	3.0542	0.00225663	0.0757682
Tor1aip2	1301.47	0.268355	0.0878762	3.05378	0.00225975	0.0757682
Zfp24	352.586	0.399647	0.130839	3.0545	0.00225438	0.0757682
Chd2	1383.87	0.25612	0.0839477	3.05095	0.00228121	0.0758226
Inpp5a	1385.69	0.292892	0.0959725	3.05183	0.00227449	0.0758226
Snhg11	28719.8	0.35834	0.117459	3.05077	0.00228257	0.0758226
Srp54a	425.881	0.469384	0.153878	3.05037	0.00228556	0.0758226
Mmd2	1956.45	0.249121	0.0816903	3.04958	0.00229165	0.0758239
Chd1	617.754	-0.231991	0.0761434	-3.04676	0.00231319	0.0762009
P2rx4	369.402	0.321708	0.105599	3.0465	0.00231519	0.0762009
Ap2a1	3620.49	0.364414	0.119769	3.04266	0.00234501	0.0765792
Naa35	623.994	0.303541	0.0997407	3.0433	0.00233998	0.0765792
Zfp11	247.966	0.296661	0.0974729	3.04352	0.0023383	0.0765792
Rusc2	4057.75	0.284282	0.0934683	3.04149	0.00235413	0.0766775
Cdkn2d	1250.35	0.350936	0.115442	3.03993	0.00236633	0.0766987
Trnp1	2458.56	0.250983	0.0825645	3.03984	0.00236702	0.0766987
Fam78b	774.961	0.351388	0.115693	3.03725	0.00238744	0.0767654
Hira	966.647	0.389786	0.128313	3.03778	0.00238328	0.0767654
Map1s	1767.37	0.235172	0.0773936	3.03865	0.00237639	0.0767654
Hmgcr	1763.34	0.251588	0.0828857	3.03536	0.00240247	0.0768545
Ryr1	198.772	0.329658	0.108579	3.03612	0.00239646	0.0768545
Pebp1	3799.89	0.278326	0.0917608	3.03317	0.00242001	0.0772185
Fgl2	46.3617	-0.651603	0.215043	-3.03011	0.00244464	0.0776097
Ndufb3	359.828	0.375307	0.123834	3.03074	0.00243954	0.0776097
Wdtc1	1901.93	0.264936	0.0874663	3.029	0.00245364	0.0776985
Dlgap3	8271.72	0.316849	0.104665	3.02726	0.00246781	0.0779505
Cnep1r1	1784.9	-0.191315	0.0632215	-3.0261	0.00247731	0.0780539
Aup1	1649.41	0.215004	0.0711013	3.02391	0.00249533	0.0780595
Mrtfa	1872.33	0.214246	0.0708532	3.02381	0.00249616	0.0780595
Pkn1	1290.55	0.309432	0.102302	3.02469	0.00248888	0.0780595
Smim24	40.6311	-0.639454	0.211559	-3.02258	0.00250626	0.0781803
Il11ra1	949.511	0.216594	0.0716869	3.02139	0.00251616	0.0782944
Shc2	621.63	0.254367	0.0842271	3.02001	0.00252766	0.0784577
Pou3f1	677.008	0.304676	0.100926	3.01881	0.00253773	0.0785758
Slc4a10	6318.68	0.264322	0.0875865	3.01784	0.00254582	0.078632
Ssh3	677.654	0.244233	0.0809753	3.01614	0.00256012	0.0788793
Retreg1	1011.92	0.252806	0.0838801	3.01389	0.00257919	0.0792723
Zdhhc5	886.812	0.206729	0.0686291	3.01226	0.00259309	0.0795045
Bcl2	294.498	0.425994	0.141606	3.00831	0.00262709	0.0797669
Dnajc11	1841.12	0.209085	0.0694752	3.00949	0.00261689	0.0797669
Mlxip	794.455	-0.293026	0.0973466	-3.01013	0.00261132	0.0797669
Ndc1	308.495	0.349788	0.116247	3.009	0.00262105	0.0797669
Cdk19	1387.33	0.370892	0.123354	3.00672	0.00264079	0.0799892
Krt80	266.968	0.419194	0.139485	3.0053	0.00265317	0.0801705
Arf6	1717.68	0.313217	0.10433	3.00217	0.00268065	0.0803164
Fezf2	1855.48	0.297652	0.0991105	3.00324	0.00267124	0.0803164
Tada1	1213.88	0.29697	0.0988617	3.0039	0.00266543	0.0803164
Ubac2	546.112	0.348544	0.11611	3.00183	0.00268362	0.0803164
Fam20a	133.24	0.430914	0.143727	2.99815	0.00271627	0.0807739
Tbc1d17	1062.16	0.347383	0.115874	2.99793	0.00271823	0.0807739
Vstm2l	3512.41	0.348511	0.11625	2.99796	0.00271797	0.0807739
Srrm3	1421.55	0.246097	0.0821266	2.99656	0.00273042	0.0809442
Olfr78	161.027	-0.35556	0.118727	-2.99478	0.00274644	0.0810362
Usp10	1246.06	0.206039	0.0687972	2.99488	0.00274555	0.0810362
Qk	5822.8	0.323315	0.108051	2.99223	0.00276946	0.0815236
Mllt6	3231.23	0.277414	0.0927661	2.99047	0.00278551	0.0816702
Phpt1	131.023	0.499712	0.167114	2.99025	0.00278747	0.0816702
Pde4d	2222.89	0.255433	0.0854607	2.98889	0.00279993	0.0818442
Thbs1	89.3049	-0.554857	0.185872	-2.98515	0.00283441	0.0826592
Shisa2	66.2101	0.59425	0.199249	2.98245	0.00285951	0.0830202
Trappc6b	1814.95	0.356916	0.119674	2.9824	0.00286003	0.0830202
Frat2	211.405	0.370418	0.124357	2.97867	0.002895	0.083034
Garnl3	3165.49	0.189367	0.0635393	2.98031	0.00287953	0.083034
Isca1	121.814	0.432926	0.145369	2.97812	0.00290023	0.083034
Scrt2	500.002	0.328373	0.110244	2.97861	0.00289557	0.083034
Strn4	4079.39	0.169549	0.056915	2.97898	0.00289213	0.083034
Xpr1	1535.87	0.389498	0.130711	2.97984	0.00288398	0.083034
Ccdc85a	2450.55	-0.204969	0.0689001	-2.97487	0.00293112	0.0837272
Btbd3	3026.36	0.296422	0.0997535	2.97154	0.00296306	0.0843046
Tyw1	256.456	0.314197	0.105742	2.97137	0.00296478	0.0843046
Rnf130	1997.55	0.301489	0.10149	2.97064	0.00297184	0.0843143
Pex16	765.39	0.215661	0.0726291	2.96934	0.00298437	0.0844786
Sox21	135.691	0.449379	0.151574	2.96476	0.00302924	0.0855554
Tmf1	1771.62	-0.213355	0.0720714	-2.96033	0.00307313	0.0866
Lpin1	331.858	0.321915	0.108812	2.95846	0.00309181	0.0869313
Abca5	1568.43	-0.271169	0.0917329	-2.95607	0.00311584	0.0870214
Dennd6b	1356.65	0.268899	0.0909462	2.95668	0.0031097	0.0870214
Ppp4r3a	475.837	-0.37082	0.125438	-2.9562	0.00311455	0.0870214
Gm765	128.88	-0.430995	0.145958	-2.95287	0.00314831	0.0875383
Schip1	6460.29	0.316662	0.107225	2.95326	0.00314439	0.0875383
Arl4d	914.943	0.380279	0.128857	2.95117	0.00316575	0.0878158
AU022751	61.1044	0.50236	0.170261	2.95053	0.00317229	0.0878158
Kcnk13	86.5487	0.463875	0.157272	2.9495	0.00318286	0.0878353
Otud3	681.567	0.317444	0.107658	2.94863	0.00319184	0.0878353
Sstr3	543.156	0.32516	0.110283	2.94842	0.00319401	0.0878353
Maged1	9081.92	0.366701	0.124405	2.94765	0.00320204	0.0878634
Opa1	2505.52	0.324436	0.110182	2.94455	0.00323423	0.0885528
Nrg1	633.129	0.316752	0.107599	2.94382	0.00324192	0.08857
Lonp1	941.478	0.285854	0.0971656	2.94192	0.00326183	0.0888413
Ppp2cb	2992.08	0.354358	0.120468	2.94152	0.00326602	0.0888413
Pmm1	5493.24	0.235504	0.0800983	2.94019	0.00328009	0.0890309
Bend4	279.913	0.311219	0.106021	2.93545	0.0033306	0.0893511
Fbxl14	363.634	0.359615	0.122469	2.93637	0.00332078	0.0893511
Garem1	349.886	0.395167	0.134518	2.93766	0.00330701	0.0893511
Gm3264	218.806	0.347932	0.118543	2.93508	0.00333463	0.0893511
Oprd1	1094.39	0.219135	0.0746522	2.93542	0.00333102	0.0893511
Zfp507	582.594	0.231437	0.0787781	2.93783	0.00330519	0.0893511
Plxna2	2895.64	0.313362	0.106824	2.93345	0.00335215	0.0896289
Dennd5a	3157.09	0.26612	0.0908084	2.93056	0.00338349	0.089799
Ercc6	580.6	0.263791	0.0900126	2.9306	0.00338313	0.089799
Rnf10	8378.86	0.201755	0.0688523	2.93026	0.00338675	0.089799
Smim17	332.624	-0.302213	0.103136	-2.93023	0.00338716	0.089799
Ube2ql1	5539.04	0.31297	0.106997	2.92503	0.00344425	0.0911201
Dact1	223.341	-0.389504	0.1335	-2.91764	0.00352686	0.0931091
Ccdc12	340.405	0.406802	0.139556	2.91498	0.00355716	0.0937117
Slc25a33	1809.08	0.211045	0.0724351	2.91357	0.00357316	0.093936
Gprc5b	2382.16	0.34134	0.117323	2.90939	0.00362129	0.0942137
Hist3h2ba	382.045	0.472189	0.162246	2.91032	0.00361054	0.0942137
Mogs	552.689	0.328082	0.112692	2.91133	0.00359899	0.0942137
Papolg	388.169	0.321101	0.110344	2.91	0.00361423	0.0942137
Tmem28	289.664	0.301241	0.103517	2.91006	0.00361365	0.0942137
Rida	1379.22	0.244	0.0838962	2.90835	0.00363341	0.0943331
Rnasel	268.937	0.359473	0.123663	2.90686	0.00365071	0.0945866
Tmem205	854.224	0.284115	0.0977626	2.90617	0.00365882	0.0946013
Dennd4b	887.9	0.348738	0.120125	2.90311	0.00369472	0.0950962
Sgtb	1808.22	0.414305	0.142735	2.90261	0.00370071	0.0950962
Ubxn11	458.942	0.309202	0.106502	2.90325	0.00369314	0.0950962
Naa80	392.269	0.252961	0.0871793	2.90161	0.00371246	0.095203
Tnfrsf11a	160.599	0.380197	0.13117	2.8985	0.00374951	0.0959569
Gfpt1	1033.12	0.272339	0.0939838	2.89772	0.00375888	0.0960006
Kcnk9	2115.61	0.197626	0.0682224	2.8968	0.00376995	0.0960877
Trim8	2112.96	0.285224	0.0985319	2.89474	0.00379478	0.0965243
Scrt1	2335.84	0.310974	0.107467	2.89366	0.00380775	0.0965378
Zfp445	1031.9	0.387585	0.133954	2.89342	0.0038107	0.0965378
Arfgef1	2825.95	0.25039	0.086598	2.89141	0.00383518	0.0969619
Asb8	905.722	0.300459	0.104047	2.88772	0.00388048	0.0973225
Exoc6b	1602.39	0.301012	0.104225	2.88809	0.00387589	0.0973225
Pim3	2140.44	0.368115	0.127452	2.88827	0.00387372	0.0973225
Rybp	134.107	0.539516	0.186757	2.88887	0.00386631	0.0973225
Abcg1	757.976	0.380069	0.131742	2.88495	0.00391471	0.0976222
Catsperz	384.607	0.35813	0.124115	2.88547	0.00390826	0.0976222
Pcdh1	4150.52	0.278896	0.0966804	2.88472	0.00391767	0.0976222
Syn1	8452.7	0.371974	0.128968	2.88424	0.00392357	0.0976222
Alg3	506.167	0.262667	0.0911237	2.88253	0.0039449	0.0979584
Fbxo41	1186.26	0.335472	0.116477	2.88017	0.00397466	0.0983081
Srp68	1916.47	0.241024	0.0836782	2.88037	0.00397213	0.0983081
Esrra	1543.42	0.266579	0.0926844	2.87621	0.00402486	0.0987707
Gatd1	1478.59	0.26886	0.0934597	2.87675	0.00401792	0.0987707
Map4k4	1392.11	0.232942	0.080975	2.87671	0.00401841	0.0987707
[truncated: 18,753 more rows]

## Sheet: TableS10E SSCtx_4-AP_vs_Vehicle
gene	baseMean	log2FoldChange	lfcSE	stat	pvalue	padj
[truncated: 19,313 more rows]
