# Supplementary material for: Mapping the secondary response to traumatic brain injury using spatial transcriptomics shows acute 4-aminopyridine treatment mitigates axonal and molecular pathology
Source: Acta Neuropathol Commun. 2026 Jan 8;14:36. doi: 10.1186/s40478-025-02219-1 (PMC12882205; doi:10.1186/s40478-025-02219-1)
Supplement: Supplementary file 5 — Additional file5 (XLSX 2070 kb) [file 40478_2025_2219_MOESM5_ESM.xlsx]

## Sheet: Dictionary
TableS11A TBI_vs_Sham	Excel of GSEA from TBI-Vehicle over Sham-Vehicle comparison of all five regions
TableS11B TBI-4-AP_vs_TBI	Excel of GSEA from TBI-4-AP over TBI-Vehicle comparison of all five regions
TableS11C 4-AP_vs_Vehicle	Excel of GSEA from Sham-4-AP over Sham-Vehicle comparison of all five regions
TableS11D TBI-4-AP_vs_Sham-4-AP	Excel of GSEA from TBI-4-AP over Sham-4-AP comparison of all five regions
Feature names	Explanation
region	user-annotated areas within a mouse brain, including cingulum, anterior cingulate area (ACA), corpus callosum (CC), motor cortex (MCtx), and somatosensory cortex (SSCtx) regions
mouse_MSigDB_collections	major collections from the Mouse Molecular Signatures Database (MSigDB), including M2 (BioCarta, Reactome and WikiPathways subsets), MH (hallmark gene sets), and GO (BP, CC, MF gene sets)
pathway	a subgroup of MSigDB collections
padj	Benjamini-Hochberg (BH) adjusted p-value
NES	normalized enrichment score
leadingEdge	the subsets of genes contributed the most to the enrichment signal of a given gene set's leading edge
count	the number of genes in a given gene set's leading edge
ratio	the percentage of leading-edge genes in a pathway gene set

## Sheet: TableS11A TBI_vs_Sham
region	mouse_MSigDB_collections	pathway	padj	NES	leadingEdge	count	ratio
Cing WM	M2	BIOCARTA_BAD_PATHWAY	0.0300606	1.89822	Prkar2b,Adcy1,Ywhah,Prkacb,Mapk1,Prkar1a,Pik3cg,Prkar2a	8	38.0952
Cing WM	M2	BIOCARTA_BARRESTIN_SRC_PATHWAY	0.0472744	1.74722	Dnm1,Gnas,Adcy1,Hck,Mapk1	5	31.25
Cing WM	M2	BIOCARTA_CK1_PATHWAY	0.0403056	1.8023	Prkar2b,Prkacb,Ppp1r1b,Prkar1a,Prkar2a,Ppp2ca,Cdk5r1,Drd1	8	53.3333
Cing WM	M2	BIOCARTA_CREB_PATHWAY	0.00241363	2.07163	Prkcb,Prkar2b,Adcy1,Prkacb,Mapk1,Prkar1a,Prkar2a,Mapk14,Hras,Akt1,Grb2,Prkca	12	66.6667
Cing WM	M2	BIOCARTA_EIF4_PATHWAY	0.0361379	1.72641	Pdpk1,Prkcb,Pdk2,Mapk1,Pten,Mapk14	6	31.5789
Cing WM	M2	BIOCARTA_GPCR_PATHWAY	0.0356759	1.71377	Calm3,Calm1,Prkcb,Prkar2b,Adcy1,Prkacb,Prkar1a,Elk1,Prkar2a,Hras,Nfatc2,Ppp3cb	12	44.4444
Cing WM	M2	BIOCARTA_HDAC_PATHWAY	0.0102613	1.94411	Calm3,Calm1,Camk2a,Ywhah,Map2k6,Pik3cg,Hdac5,Mapk14,Cabin1,Nfatc2,Ppp3cb,Insr,Akt1,Ppp3ca,Igf1,Pik3ca	16	69.5652
Cing WM	M2	BIOCARTA_MEF2D_PATHWAY	0.0221269	1.86904	Calm3,Calm1,Prkcb,Hdac2,Mef2d,Cabin1,Nfatc2,Ppp3cb,Capn2,Prkca,Ppp3ca	11	73.3333
Cing WM	M2	BIOCARTA_MPR_PATHWAY	0.029578	1.8353	Prkar2b,Adcy1,Prkacb,Mapk1,Prkar1a,Prkar2a,Hras	7	46.6667
Cing WM	M2	BIOCARTA_NFAT_PATHWAY	0.00194156	2.01803	Calm3,Mef2c,Calm1,Prkar2b,Camk2a,Prkacb,Mapk1,Prkar1a,Pik3cg,Crebbp,Prkar2a,Mapk14,Edn1,Camk4,Hras,Nfatc2,Ppp3cb,Akt1,Calr,Fgf2,Gsk3b,Mapk8,Ppp3ca,Igf1,Csnk1a1,Pik3ca	26	65
Cing WM	M2	BIOCARTA_NOS1_PATHWAY	0.00196402	2.04688	Calm3,Calm1,Prkcb,Dlg4,Prkar2b,Grin2b,Prkacb,Prkar1a,Prkar2a	9	47.3684
Cing WM	M2	BIOCARTA_VIP_PATHWAY	0.0138674	1.88426	Calm3,Calm1,Prkar2b,Prkacb,Prkar1a,Prkar2a,Nfatc2,Myc,Vip,Ppp3cb,Chuk,Ppp3ca	12	50
Cing WM	M2	REACTOME_ABC_FAMILY_PROTEINS_MEDIATED_TRANSPORT	0.0198114	1.58705	Psmd8,Psmd12,Eif2s2,Psmb4,Psma1,Psmd3,Erlec1,Eif2s1,Psma4,Abcb9,Abcb6,Abcf1,Psmd14,Psmc2,Psma2,Psmd9,Psmd13,Psmf1,Psma7,Psmd4,Psme3,Vcp,Abcb8,Psme1,Abca4,Ubc,Psmc5,Psmd1,Psma3,Abcc3,Psmb10,Abca3,Psmd10,Psmd6,Abcc4,Psmd5,Derl3,Psmb3	38	43.6782
Cing WM	M2	REACTOME_ACETYLCHOLINE_NEUROTRANSMITTER_RELEASE_CYCLE	0.0456458	1.75664	Stx1a,Stxbp1,Ppfia2,Cplx1,Ppfia4,Rab3a,Vamp2	7	43.75
Cing WM	M2	REACTOME_ACTIVATION_OF_APC_C_AND_APC_C_CDC20_MEDIATED_DEGRADATION_OF_MITOTIC_PROTEINS	0.0271878	1.61976	Psmd8,Psmd12,Psmb4,Psma1,Psmd3,Anapc11,Psma4,Anapc5,Psmd14,Psmc2,Psma2,Psmd9,Psmd13,Psmf1,Psma7,Psmd4,Psme3,Psme1,Cdc27,Ubc,Psmc5,Psmd1,Pttg1,Psma3,Psmb10,Psmd10,Bub3,Psmd6,Ube2s,Psmd5,Psmb3	31	46.2687
Cing WM	M2	REACTOME_ACTIVATION_OF_NF_KAPPAB_IN_B_CELLS	0.00873142	1.75567	Prkcb,Psmd8,Psmd12,Psmb4,Psma1,Psmd3,Ikbkg,Psma4,Psmd14,Psmc2,Psma2,Psmd9,Psmd13,Psmf1,Psma7,Psmd4,Cul1,Psme3,Psme1,Ubc,Psmc5,Psmd1,Psma3,Psmb10,Psmd10,Psmd6,Psmd5,Psmb3	28	49.1228
Cing WM	M2	REACTOME_ACTIVATION_OF_NMDA_RECEPTORS_AND_POSTSYNAPTIC_EVENTS	5.53831e-05	2.47661	Calm3,Dlg3,Calm1,Camkk2,Dlg4,Gria1,Gria3,Camk2b,Camk2a,Lrrc7,Nefl,Prkacb,Prkaca,Camkk1,Prkar1a,Dlg2	16	51.6129
Cing WM	M2	REACTOME_AEROBIC_RESPIRATION_AND_RESPIRATORY_ELECTRON_TRANSPORT	5.31521e-06	2.04698	Uqcr10,Pkm,Mdh1,Ndufs8,Dlst,Ndufab1,Suclg2,Ogdh,Ndufb5,Ndufs3,Cox7a2,Pdk1,Got2,Suclg1,Ndufb6,Idh3a,Mdh2,Slc25a22,Tmem126b,Cox7b,Pdk2,Lyrm2,Sdhb,Ndufv2,Rmnd5a,Acat1,Wdr26,Pdhx,Cyc1,Sdha,Lyrm7,Ranbp9,Ndufb4,Nfs1,Cox5b,Pm20d1,Uqcrc1,Cycs,Uqcrb,Idh3b,Surf1,Ndufs7,Ndufc2,Etfdh,Ndufs6,Cox15,Sco2,Dmac2,Maea,Sdhaf3,Sdhaf4,Sirt4,Cox14,Cs,Ndufv1,Cox19,Slc25a4,Trap1,Cox6a1,Ubc,Me2,Ndufaf1,Ndufs2,Glo1,Sdhd,M…	80	44.1989
Cing WM	M2	REACTOME_AGGREPHAGY	0.0350208	1.73827	Tuba4a,Tubb3,Dynll1,Tubb4b,Tubb2a,Tuba8,Ube2n,Dync1i1,Tuba1b,Hdac6,Tuba1a,Ubc,Dynll2,Dync1li1,Dync1h1,Arl13b	16	57.1429
Cing WM	M2	REACTOME_AMINO_ACIDS_REGULATE_MTORC1	0.00689552	1.85096	Rraga,Atp6v0c,Atp6v1b2,Atp6v1d,Atp6v1h,Nprl2,Rheb,Atp6v1e1,Itfg2,Rragd,Seh1l,Sesn1,Atp6v1c1,Sesn2,Atp6v0d1,Nprl3,Rragb,Mios	18	39.1304
Cing WM	M2	REACTOME_ANTIGEN_PROCESSING_CROSS_PRESENTATION	0.0139652	1.71253	Psmd8,Psmd12,Psmb4,B2m,Psma1,Vamp8,H2-M10.6,Psmd3,H2-T23,Psma4,Pdia3,Psmd14,Psmc2,Psma2,Psmd9,Psmd13,Psmf1,Psma7,Psmd4,Fcgr1,Psme3,Psme1,Psmc5,Psmd1,Psma3,Psmb10,Stx4a,Psmd10,Calr,Psmd6,Lnpep,Psmd5,Psmb3	33	49.2537
Cing WM	M2	REACTOME_ANTIGEN_PROCESSING_UBIQUITINATION_PROTEASOME_DEGRADATION	0.00105119	1.65683	Fbxl16,Pja2,Psmd8,Psmd12,Ubox5,Rnf4,Klhl22,Rnf126,Psmb4,Trim9,Psma1,Herc3,Rnf41,Ube2j1,Psmd3,Lonrf1,Fbxl19,Uba1,Anapc11,Asb6,Hectd3,Klhl11,Rnf115,Nedd4l,Asb13,Psma4,Ube2a,Arel1,Ube2n,Fbxw4,Kbtbd7,Anapc5,Stub1,Smurf1,Unkl,Psmd14,Ube2m,Ube2k,Psmc2,Psma2,Fbxl21,Rbbp6,Psmd9,Herc2,Fbxw5,Psmd13,Ubr4,Ube2w,Cdc34,Glmn,Trim41,Psmf1,Psma7,Psmd4,Ube2v2,Fbxo6,Vhl,Cul1,Asb1,Psme3,Rnf217,Ube3b,Ube2q1,Fbxl14,Ga…	101	37.6866
Cing WM	M2	REACTOME_APC_C_CDH1_MEDIATED_DEGRADATION_OF_CDC20_AND_OTHER_APC_C_CDH1_TARGETED_PROTEINS_IN_LATE_MITOSIS_EARLY_G1	0.021781	1.66351	Psmd8,Psmd12,Psmb4,Psma1,Psmd3,Anapc11,Psma4,Anapc5,Psmd14,Psmc2,Psma2,Psmd9,Psmd13,Psmf1,Psma7,Psmd4,Psme3,Psme1,Cdc27,Ubc,Psmc5,Psmd1,Pttg1,Psma3,Psmb10,Psmd10,Psmd6,Ube2s,Psmd5,Psmb3,Anapc16,Anapc2,Skp2,Psme2,Psmc6,Psmb2,Psma6,Psmb8,Psmc3	39	60
Cing WM	M2	REACTOME_ASPARAGINE_N_LINKED_GLYCOSYLATION	0.00027966	1.76786	Tuba4a,Napb,Tubb3,Sptan1,Dynll1,Gria1,Arf1,Napa,Tubb4b,Dctn3,Tubb2a,St3gal5,Tuba8,Cog6,B4galt6,Sptbn2,Trappc2,St6galnac6,Copg2,Pmm1,St6galnac5,Trappc1,Uap1,Capza2,Cog7,Copz1,Mgat4c,Capzb,Arf4,Mcfd2,St8sia5,Nsf,Dpm3,Fcsk,Dctn5,Sar1b,Pdia3,Npl,Nus1,Folr1,Dync1i1,Arf3,Tuba1b,Cnih2,Sptbn1,Ank1,Cog4,Tmed9,Ykt6,Sec22c,Sec23ip,Tuba1a,Copa,Napg,St3gal2,Dctn2,Ctsc,Gbf1,Mgat2,Trappc5,Vcp,Rad23b,Alg6,Ubc,Tr…	102	43.038
Cing WM	M2	REACTOME_ASSEMBLY_OF_THE_PRE_REPLICATIVE_COMPLEX	0.0472744	1.54781	Psmd8,Psmd12,Orc3,Psmb4,Psma1,Psmd3,Anapc11,Psma4,Mcm8,Anapc5,Psmd14,Psmc2,Psma2,Psmd9,Psmd13,Psmf1,Psma7,Psmd4,Mcm4,Psme3,Psme1,Cdc27,Ubc,Psmc5,Psmd1,Psma3,Psmb10,Psmd10,Psmd6,Ube2s,Psmd5,Psmb3	32	42.6667
Cing WM	M2	REACTOME_AUF1_HNRNP_D0_BINDS_AND_DESTABILIZES_MRNA	0.0117406	1.82696	Psmd8,Psmd12,Psmb4,Psma1,Psmd3,Psma4,Psmd14,Psmc2,Psma2,Psmd9,Psmd13,Psmf1,Psma7,Psmd4,Psme3,Hspb1,Psme1,Ubc,Psmc5,Psmd1,Psma3,Psmb10,Psmd10,Psmd6,Psmd5,Psmb3	26	52
Cing WM	M2	REACTOME_BETA_CATENIN_INDEPENDENT_WNT_SIGNALING	0.00146499	1.82671	Clta,Calm3,Calm1,Prkcb,Psmd8,Psmd12,Ap2a2,Gnb5,Camk2a,Psmb4,Psma1,Gng2,Prkcg,Psmd3,Kras,Ppp3r1,Gng10,Psma4,Rac1,Smurf1,Psmd14,Gng4,Psmc2,Psma2,Psmd9,Psmd13,Ror1,Psmf1,Psma7,Cltb,Pfn1,Psmd4,Nlk,Cltc,Gng12,Psme3,Calm2,Ap2b1,Psme1,Tcf7l2,Ubc,Psmc5,Fzd6,Psmd1,Psma3,Ppp3cb,Gnb1,Gng13	48	42.8571
Cing WM	M2	REACTOME_C_TYPE_LECTIN_RECEPTORS_CLRS	0.00094623	1.85913	Pdpk1,Calm3,Calm1,Psmd8,Psmd12,Psmb4,Psma1,Prkacb,Psmd3,Ikbkg,Kras,Src,Ppp3r1,Prkaca,Psma4,Ube2n,Syk,Prkcd,Psmd14,Ube2m,Psmc2,Psma2,Psmd9,Psmd13,Cdc34,Psmf1,Psma7,Psmd4,Hras,Cul1,Psme3,Calm2,Psme1,Tab3,Nfatc2,Ubc,Psmc5,Psmd1,Psma3,Pycard,Ppp3cb,Psmb10,Psmd10,Pak1,Traf6,Psmd6,Psmd5,Psmb3,Ube2d2a,Chuk,Ppp3ca	51	51
Cing WM	M2	REACTOME_CA_DEPENDENT_EVENTS	0.000208362	2.33812	Calm3,Calm1,Camkk2,Adcy1,Pde1a,Prkcg,Prkacb,Mapk1,Prkaca,Camkk1,Pde1b,Prkar1a,Prkcd,Adcy9,Calm2,Adcy5,Adcy2	17	68
Cing WM	M2	REACTOME_CARDIAC_CONDUCTION	0.0030382	1.79491	Itpr1,Calm3,Calm1,Atp2b2,Kcnk1,Camk2b,Camk2a,Kcnd2,Slc8a3,Ryr3,Cacna1c,Atp1a1,Atp2a2,Prkaca,Kcnd3,Atp2b1,Cacng8,Atp2b3,Kcnk3,Kcnip3,Fxyd1	21	25
Cing WM	M2	REACTOME_CDK_MEDIATED_PHOSPHORYLATION_AND_REMOVAL_OF_CDC6	0.0338865	1.62072	Psmd8,Psmd12,Psmb4,Psma1,Psmd3,Anapc11,Psma4,Anapc5,Psmd14,Psmc2,Psma2,Psmd9,Psmd13,Psmf1,Psma7,Ccne1,Psmd4,Psme3,Psme1,Cdc27,Ubc,Psmc5,Psmd1,Psma3,Psmb10,Psmd10,Psmd6,Ube2s,Psmd5,Psmb3,Ccne2	31	47.6923
Cing WM	M2	REACTOME_CELLULAR_RESPONSE_TO_CHEMICAL_STRESS	0.000550213	1.86388	Psmd8,Psmd12,Sod2,Cox7a2,Psmb4,Psma1,Map1lc3b,Cox7b,Prkaa2,Psmd3,Gpx3,Srxn1,Psma4,Gpx1,Sesn1,Akt2,Smarcd3,Cox5b,Sesn2,Cycs,Psmd14,Sod1,Hdac3,Psmc2,Psma2,Sin3b,Psmd9,Med1,Psmd13,Psmf1,Psma7,Psmd4,Cul1,Psme3,Vcp,Nploc4,Psme1,Cox6a1,Sod3,Ubc,Psmc5,Blvra,Psmd1,Gsr,Psma3,Sqstm1,Prdx2,Gstp2,Ubxn7,Psmb10,Akt1,Psmd10,Psmd6,Psmd5,Psmb3,Gsk3b,Cox7a1,Keap1,Cox7a2l	59	44.3609
Cing WM	M2	REACTOME_CELLULAR_RESPONSES_TO_STIMULI	0.000103486	1.69107	Tuba4a,Tubb3,Dynll1,Rraga,Psmd8,Tubb4b,Psmd12,Dctn3,Atp6v0c,Sod2,Map3k5,Tubb2a,Eif2s2,Cox7a2,Ets2,Camk2b,Tuba8,Camk2a,Psmb4,Atp6v1b2,Bag5,Psma1,Map1lc3b,Atp6v1d,Atp6v1h,Nprl2,Cox7b,Mapk10,Hsp90aa1,Prkaa2,Psmd3,Mapk1,Rheb,Hsph1,Hspa5,Anapc11,Atp6v1e1,Capza2,Gpx3,Srxn1,Itfg2,Mapk11,Eif2s1,Capzb,Rragd,Psma4,Seh1l,Gpx1,Sesn1,Tnik,Atp6v1c1,Akt2,Hikeshi,Dctn5,Map2k6,Smarcd3,Anapc5,Cox5b,Sesn2,Terf2ip,C…	150	38.1679
Cing WM	M2	REACTOME_CHOLESTEROL_BIOSYNTHESIS	0.000550213	-2.14304	Dhcr7,Lss,Cyp51,Hsd17b7,Msmo1,Ebp,Pmvk,Mvd,Hmgcs1,Sqle,Arv1,Srebf2,Fdft1,Nsdhl,Mvk	15	62.5
Cing WM	M2	REACTOME_CITRIC_ACID_CYCLE_TCA_CYCLE	0.00534139	1.97322	Dlst,Suclg2,Ogdh,Suclg1,Idh3a,Mdh2,Sdhb,Acat1,Sdha,Nfs1,Idh3b,Sdhaf3,Sdhaf4,Cs,Trap1,Sdhd,Aco2,Idh3g	18	56.25
Cing WM	M2	REACTOME_CLASS_I_MHC_MEDIATED_ANTIGEN_PROCESSING_PRESENTATION	0.00106897	1.61491	Fbxl16,Pja2,Psmd8,Psmd12,Ubox5,Rnf4,Klhl22,Rnf126,Psmb4,Trim9,B2m,Psma1,Herc3,Vamp8,Rnf41,H2-M10.6,Ube2j1,Psmd3,Lonrf1,Fbxl19,Uba1,Hspa5,Anapc11,H2-T23,Asb6,Hectd3,Klhl11,Rnf115,Nedd4l,Asb13,Psma4,Ube2a,Arel1,Ube2n,Fbxw4,Kbtbd7,Anapc5,Sar1b,Pdia3,Stub1,Smurf1,Unkl,Psmd14,Ube2m,Ube2k,Psmc2,Psma2,Fbxl21,Rbbp6,Psmd9,Herc2,Fbxw5,Psmd13,Ubr4,Ube2w,Cdc34,Glmn,Trim41,Psmf1,Psma7,Psmd4,Fcgr1,Ube2v2,Fbxo6…	113	37.1711
Cing WM	M2	REACTOME_CLEC7A_DECTIN_1_SIGNALING	0.0017539	1.93068	Pdpk1,Calm3,Calm1,Psmd8,Psmd12,Psmb4,Psma1,Psmd3,Ikbkg,Src,Ppp3r1,Psma4,Ube2n,Prkcd,Psmd14,Ube2m,Psmc2,Psma2,Psmd9,Psmd13,Cdc34,Psmf1,Psma7,Psmd4,Cul1,Psme3,Calm2,Psme1,Tab3,Nfatc2,Ubc,Psmc5,Psmd1,Psma3,Pycard,Ppp3cb,Psmb10,Psmd10,Traf6,Psmd6,Psmd5,Psmb3,Ube2d2a,Chuk,Ppp3ca	45	52.9412
Cing WM	M2	REACTOME_COPI_INDEPENDENT_GOLGI_TO_ER_RETROGRADE_TRAFFIC	0.0190908	1.82962	Tuba4a,Tubb3,Dynll1,Tubb4b,Dctn3,Tubb2a,Tuba8,Capza2,Capzb,Rab3gap1,Dctn5,Dync1i1,Tuba1b,Rab6a,Tuba1a,Dctn2,Dynll2,Dync1li1,Dync1h1,Actr10,Bicd1,Actr1a	22	53.6585
Cing WM	M2	REACTOME_COPI_MEDIATED_ANTEROGRADE_TRANSPORT	8.77776e-05	2.1221	Tuba4a,Napb,Tubb3,Sptan1,Dynll1,Arf1,Napa,Tubb4b,Dctn3,Tubb2a,Tuba8,Cog6,Sptbn2,Copg2,Capza2,Cog7,Copz1,Capzb,Arf4,Nsf,Dctn5,Folr1,Dync1i1,Arf3,Tuba1b,Sptbn1,Ank1,Cog4,Tmed9,Ykt6,Tuba1a,Copa,Napg,Dctn2,Gbf1,Bet1l,Dynll2,Dync1li1,Cog1,Dync1h1,Arfgap1,Actr10,Sptbn4,Gorasp1	44	55.6962
Cing WM	M2	REACTOME_CROSS_PRESENTATION_OF_SOLUBLE_EXOGENOUS_ANTIGENS_ENDOSOMES	0.00723009	1.9477	Psmd8,Psmd12,Psmb4,Psma1,Psmd3,Psma4,Psmd14,Psmc2,Psma2,Psmd9,Psmd13,Psmf1,Psma7,Psmd4,Fcgr1,Psme3,Psme1,Psmc5,Psmd1,Psma3,Psmb10,Psmd10,Psmd6,Psmd5,Psmb3	25	56.8182
Cing WM	M2	REACTOME_CYCLIN_A_CDK2_ASSOCIATED_EVENTS_AT_S_PHASE_ENTRY	0.0102613	1.74971	Psmd8,Psmd12,Psmb4,Cables1,Psma1,Psmd3,Psma4,Akt2,Psmd14,Psmc2,Psma2,Psmd9,Psmd13,Psmf1,Psma7,Ccne1,Psmd4,Cul1,Psme3,Psme1,Ubc,Psmc5,Psmd1,Psma3,Psmb10,Akt1,Psmd10,Psmd6,Psmd5,Psmb3,Ccne2	31	47.6923
Cing WM	M2	REACTOME_CYTOKINE_SIGNALING_IN_IMMUNE_SYSTEM	0.00807039	1.46642	Tuba4a,Stx1a,Ywhaz,Tubb3,Snca,Psmd8,Tubb4b,Psmd12,Ptprj,Tubb2a,Camk2b,Tuba8,Sla,Camk2a,Psmb4,Psma1,Mapk10,Hck,Osmr,Ripk2,Psmd3,Ikbkg,Mapk1,Tarbp2,Kras,Socs5,Il20rb,Mapk11,Traf3,Prkaca,Psma4,Ppp2r1a,N4bp1,Fancc,Il6ra,Ube2n,Akt2,Map2k6,Syk,Prkcd,Abl2,Inpp5d,Nkiras2,Psmd14,Arih1,Ube2m,Il11ra1,Psmc2,Socs2,Psma2,Vamp2,Tuba1b,Psmd9,Foxo3,Grb10,Psmd13,Eda2r,Ppp2ca,Psmf1,Psma7,Adar,Mapk14,Psmd4,Tnfrsf1a,…	120	33.9943
Cing WM	M2	REACTOME_DECTIN_1_MEDIATED_NONCANONICAL_NF_KB_SIGNALING	0.00637462	1.87968	Psmd8,Psmd12,Psmb4,Psma1,Psmd3,Psma4,Psmd14,Ube2m,Psmc2,Psma2,Psmd9,Psmd13,Psmf1,Psma7,Psmd4,Cul1,Psme3,Psme1,Ubc,Psmc5,Psmd1,Psma3,Psmb10,Psmd10,Psmd6,Psmd5,Psmb3,Chuk,Psme2,Fbxw11,Psmc6,Psmb2,Psma6,Psmb8,Psmc3	35	67.3077
Cing WM	M2	REACTOME_DEGRADATION_OF_DVL	0.0165839	1.77746	Psmd8,Psmd12,Psmb4,Psma1,Psmd3,Psma4,Psmd14,Psmc2,Psma2,Psmd9,Psmd13,Psmf1,Psma7,Psmd4,Psme3,Psme1,Ubc,Psmc5,Psmd1,Psma3,Klhl12,Psmb10,Psmd10,Psmd6,Psmd5,Psmb3	26	50
Cing WM	M2	REACTOME_DEVELOPMENTAL_BIOLOGY	0.00554445	1.50163	Tuba4a,Stx1a,Clta,Tubb3,Mef2c,Ephb6,Dnm1,Sptan1,Gfra2,Dlg4,Tubb4b,Ap2a2,Tubb2a,Sh3gl2,Nrp1,Tuba8,Actb,Aimp2,Cacng2,Limk1,Sptbn2,Slit3,Stx1b,Prkacb,Arpc3,Hsp90aa1,Rap1gap,Myrip,Kalrn,Mapk1,Dscam,Git1,Rasa1,Dok6,Pdlim7,Kras,Mapk11,Src,Arpc2,Prkaca,Dpysl5,Rock2,Gap43,Ranbp9,Efna3,Akt2,Usp33,Rac1,Abl2,Fgfr1,Cacng8,Hdac3,Myo5a,Shank3,Crmp1,Ephb4,Dok5,Tuba1b,Tchh,Dpysl4,Epha7,Foxo3,Myo9b,Cdon,Sptbn1,Gr…	82	25
Cing WM	M2	REACTOME_DOPAMINE_NEUROTRANSMITTER_RELEASE_CYCLE	0.0190908	1.86625	Stx1a,Stxbp1,Syn2,Ppfia2,Cplx1,Ppfia4,Rab3a,Vamp2,Lin7c,Apba1,Unc13b,Slc18a2,Snap25	13	56.5217
Cing WM	M2	REACTOME_DOWNSTREAM_SIGNALING_EVENTS_OF_B_CELL_RECEPTOR_BCR	0.000750039	2.00096	Calm3,Calm1,Prkcb,Psmd8,Psmd12,Psmb4,Rasgrp1,Psma1,Psmd3,Ikbkg,Kras,Ppp3r1,Psma4,Fkbp1a,Psmd14,Psmc2,Psma2,Psmd9,Psmd13,Psmf1,Psma7,Psmd4,Hras,Cul1,Psme3,Calm2,Psme1,Nfatc2,Ubc,Psmc5,Psmd1,Psma3,Ppp3cb,Psmb10,Psmd10,Psmd6,Psmd5,Psmb3	38	53.5211
Cing WM	M2	REACTOME_DOWNSTREAM_TCR_SIGNALING	0.0108758	1.73021	Pdpk1,Psmd8,Psmd12,Psmb4,Psma1,Ripk2,Psmd3,Ikbkg,Pten,Psma4,Ube2n,Inpp5d,Psmd14,Psmc2,Psma2,Psmd9,Psmd13,Cdc34,Psmf1,Psma7,Psmd4,Cul1,Psme3,Psme1,Ubc,Psmc5,Psmd1,Psma3,Psmb10,Psmd10,Traf6,Psmd6,Psmd5,Psmb3,Ube2d2a,Chuk	36	48
Cing WM	M2	REACTOME_EFFECTS_OF_PIP2_HYDROLYSIS	0.0271878	1.77576	Itpr1,Dgkz,Abhd12,Dgkq,Prkce,Dagla,Prkcd,Dgkh,Daglb	9	37.5
Cing WM	M2	REACTOME_ER_TO_GOLGI_ANTEROGRADE_TRANSPORT	5.67085e-05	2.05443	Tuba4a,Napb,Tubb3,Sptan1,Dynll1,Gria1,Arf1,Napa,Tubb4b,Dctn3,Tubb2a,Tuba8,Cog6,Sptbn2,Trappc2,Copg2,Trappc1,Capza2,Cog7,Copz1,Capzb,Arf4,Mcfd2,Nsf,Dctn5,Sar1b,Folr1,Dync1i1,Arf3,Tuba1b,Cnih2,Sptbn1,Ank1,Cog4,Tmed9,Ykt6,Sec22c,Sec23ip,Tuba1a,Copa,Napg,Dctn2,Ctsc,Gbf1,Trappc5,Trappc4,Bet1l,Sec16a,Dynll2,Dync1li1,Cog1,Dync1h1,Arfgap1,Lman2,Actr10,Sptbn4,Gorasp1,Trappc9,Trappc3,F5,Preb,Sec23a,Actr1a,…	68	53.125
Cing WM	M2	REACTOME_FC_EPSILON_RECEPTOR_FCERI_SIGNALING	0.00392566	1.73365	Pdpk1,Calm3,Calm1,Psmd8,Psmd12,Psmb4,Psma1,Mapk10,Psmd3,Ikbkg,Mapk1,Kras,Ppp3r1,Psma4,Ube2n,Rac1,Syk,Psmd14,Psmc2,Psma2,Psmd9,Psmd13,Cdc34,Psmf1,Psma7,Psmd4,Hras,Map2k4,Cul1,Psme3,Calm2,Psme1,Mapk9,Tab3,Nfatc2,Ubc,Psmc5,Psmd1,Psma3,Ppp3cb,Psmb10,Psmd10,Pak1,Traf6,Grb2,Psmd6,Psmd5,Psmb3,Mapk8,Ube2d2a,Chuk,Ppp3ca	52	47.7064
Cing WM	M2	REACTOME_FCERI_MEDIATED_NF_KB_ACTIVATION	0.0130016	1.66515	Pdpk1,Psmd8,Psmd12,Psmb4,Psma1,Psmd3,Ikbkg,Psma4,Ube2n,Psmd14,Psmc2,Psma2,Psmd9,Psmd13,Cdc34,Psmf1,Psma7,Psmd4,Cul1,Psme3,Psme1,Tab3,Ubc,Psmc5,Psmd1,Psma3,Psmb10,Psmd10,Traf6,Psmd6,Psmd5,Psmb3,Ube2d2a,Chuk	34	50
Cing WM	M2	REACTOME_FCGAMMA_RECEPTOR_FCGR_DEPENDENT_PHAGOCYTOSIS	0.0017539	1.88484	Abi2,Nckap1,Cyfip2,Wasf3,Actb,Nckipsd,Limk1,Hck,Arpc3,Hsp90aa1,Baiap2,Mapk1,Prkce,Nckap1l,Src,Arpc2,Rac1,Syk,Prkcd,Myo5a,Pld3,Myo9b,Abi1,Fcgr1,Brk1,Actr2	26	37.1429
Cing WM	M2	REACTOME_FLT3_SIGNALING	0.0120228	1.89182	Ptprj,Sla,Kras,Akt2,Syk,Abl2,Socs2,Foxo3,Grb10,Hras,Sla2,Ubc,Socs6,Csk,Akt1,Grb2	16	59.2593
Cing WM	M2	REACTOME_G_ALPHA_I_SIGNALLING_EVENTS	0.0059977	1.56253	Calm3,Calm1,Camkk2,Cxcl5,Rgs17,Ackr3,Gabbr2,Gnb5,Adcy1,Rgs9,Gng2,Sstr4,Oprd1,Grm8,Pde1a,Prkcg,Pde4a,Prkacb,Ppp1r1b,Mapk1,Ppp1ca,Rgs16,Gna11,Npy2r,Psap,Src,Gng10,Prkaca,Camkk1,Ccl6,Ppp2r1a,Pde1b,Prkar1a,Prkcd,Gpsm1,Pde4c,Gng4,Oprl1,Penk,Oprm1,C3ar1,Grm3,Ppp2ca,P2ry14,Sstr1,Gnai3,Adra2c,Rgs14,Grm7,Adora3,Rho,Gng12,Adcy9,Calm2,Rgs11,Grm2,Adcy5,Apln,Rgs8,Adcy2,Gnb1,Gng13,Rgs20,Sstr2,Rgs7	65	37.3563
Cing WM	M2	REACTOME_G_PROTEIN_MEDIATED_EVENTS	0.00027966	2.25547	Calm3,Calm1,Camkk2,Adcy1,Pde1a,Prkcg,Prkacb,Mapk1,Gna11,Prkaca,Camkk1,Pde1b,Prkar1a,Prkcd,Gnai3,Adcy9,Calm2,Adcy5,Adcy2	19	52.7778
Cing WM	M2	REACTOME_GLI3_IS_PROCESSED_TO_GLI3R_BY_THE_PROTEASOME	0.00173993	2.00839	Psmd8,Psmd12,Psmb4,Psma1,Prkacb,Psmd3,Prkaca,Psma4,Psmd14,Psmc2,Psma2,Psmd9,Psmd13,Psmf1,Psma7,Psmd4,Cul1,Psme3,Psme1,Ubc,Psmc5,Psmd1,Psma3,Psmb10,Psmd10,Psmd6,Psmd5,Psmb3,Gsk3b,Gli3,Csnk1a1,Psme2,Psmc6,Sufu,Psmb2,Psma6,Psmb8,Psmc3	38	73.0769
Cing WM	M2	REACTOME_GLUTAMATE_NEUROTRANSMITTER_RELEASE_CYCLE	0.0244838	1.78801	Stx1a,Slc17a7,Stxbp1,Ppfia2,Cplx1,Ppfia4,Slc1a2,Rab3a,Vamp2,Slc1a1	10	41.6667
Cing WM	M2	REACTOME_HEDGEHOG_LIGAND_BIOGENESIS	0.00740106	1.81462	Psmd8,Psmd12,Psmb4,Psma1,Psmd3,Erlec1,Psma4,Scube2,Psmd14,Psmc2,Psma2,Psmd9,Gpc5,Psmd13,Psmf1,Psma7,Psmd4,Psme3,Vcp,Psme1,Ubc,Psmc5,Psmd1,Psma3,Psmb10,Psmd10,Psmd6,Psmd5,Psmb3	29	49.1525
Cing WM	M2	REACTOME_HEDGEHOG_OFF_STATE	0.00027966	1.99779	Tuba4a,Tubb3,Psmd8,Tubb4b,Psmd12,Tubb2a,Adcy1,Psmb4,Psma1,Prkacb,Wdr35,Psmd3,Prkaca,Psma4,Prkar1a,Psmd14,Psmc2,Psma2,Tuba1b,Psmd9,Ift57,Psmd13,Psmf1,Psma7,Psmd4,Tuba1a,Cul1,Psme3,Adcy9,Psme1,Ubc,Psmc5,Psmd1,Adcy5,Adcy2,Rpgrip1l,Psma3,Wdr19,Psmb10,Psmd10,Psmd6,Psmd5,Psmb3,Gsk3b	44	46.3158
Cing WM	M2	REACTOME_HSP90_CHAPERONE_CYCLE_FOR_STEROID_HORMONE_RECEPTORS_SHR_IN_THE_PRESENCE_OF_LIGAND	0.0196311	1.82345	Tuba4a,Tubb3,Dynll1,Tubb4b,Dctn3,Tubb2a,Tuba8,Hsp90aa1,Capza2,Capzb,Dctn5,Dync1i1,Tuba1b,Dnaja4,Tuba1a,Dctn2,Dnajb1,Dnaja1,Ar,Dynll2,Dync1li1,Dync1h1,Actr10	23	56.0976
Cing WM	M2	REACTOME_INSULIN_RECEPTOR_RECYCLING	0.0334854	1.82275	Ide,Atp6v0c,Atp6v1b2,Atp6v1d,Atp6v1h,Atp6v1e1,Atp6v1c1,Atp6v0d1,Ptpn1,Atp6v0a1,Insr,Ctsd	12	54.5455
Cing WM	M2	REACTOME_INTRACELLULAR_SIGNALING_BY_SECOND_MESSENGERS	0.000325933	1.77541	Pdpk1,Calm3,Calm1,Camkk2,Rraga,Psmd8,Psmd12,Nrg3,Pip4k2c,Adcy1,Psmb4,Bdnf,Pip4k2b,Psma1,Pde1a,Prkcg,Prkacb,Psmd3,Kl,Mapk1,Rheb,Pten,Prkce,Fgf9,Src,Prkaca,Rragd,Psma4,Camkk1,Ntrk3,Ppp2r1a,Pde1b,Prkar1a,Akt2,Foxo6,Fgf7,Rac1,Prkcd,Cd86,Stub1,Fgfr1,Psmd14,Gatad2b,Psmc2,Psma2,Esr1,Fgf10,Psmd9,Foxo3,Ier3,Psmd13,Ppp2ca,Psmf1,Psma7,Psmd4,Fgf5,Casp9,Rragb,Psme3,Pip5k1c,Adcy9,Calm2,Them4,Psme1,Ubc,Psmc5,Ps…	85	38.1166
Cing WM	M2	REACTOME_INTRAFLAGELLAR_TRANSPORT	0.0124824	1.82594	Tuba4a,Tubb3,Dynll1,Tubb4b,Tubb2a,Wdr35,Ift22,Kifap3,Tuba1b,Ift57,Kif3b,Tuba1a,Ift46,Dync2li1,Dynlrb1,Wdr19,Dynll2	17	44.7368
Cing WM	M2	REACTOME_INTRINSIC_PATHWAY_FOR_APOPTOSIS	0.0197607	1.76874	Ywhaz,Ywhag,Dynll1,Ywhah,Mapk1,Ppp3r1,Aven,Cycs,Nmt1,Casp9,Apip,Ywhab,Apaf1,Gsdmd,Dynll2,Ywhae,Mapk8	17	48.5714
Cing WM	M2	REACTOME_ION_HOMEOSTASIS	0.0017539	2.08283	Itpr1,Calm3,Calm1,Atp2b2,Camk2b,Camk2a,Slc8a3,Ryr3,Atp1a1,Atp2a2,Prkaca,Atp2b1,Atp2b3,Fxyd1,Atp2b4,Calm2,Camk2d,Stim1,Trpc1	19	43.1818
Cing WM	M2	REACTOME_KEAP1_NFE2L2_PATHWAY	0.000327041	2.07553	Psmd8,Psmd12,Psmb4,Psma1,Map1lc3b,Prkaa2,Psmd3,Srxn1,Psma4,Sesn1,Akt2,Sesn2,Psmd14,Psmc2,Psma2,Psmd9,Psmd13,Psmf1,Psma7,Psmd4,Cul1,Psme3,Vcp,Nploc4,Psme1,Ubc,Psmc5,Psmd1,Psma3,Sqstm1,Ubxn7,Psmb10,Akt1,Psmd10,Psmd6,Psmd5,Psmb3,Gsk3b,Keap1	39	54.9296
Cing WM	M2	REACTOME_L1CAM_INTERACTIONS	0.000138851	2.20376	Tuba4a,Clta,Tubb3,Dnm1,Sptan1,Tubb4b,Ap2a2,Tubb2a,Sh3gl2,Nrp1,Tuba8,Actb,Sptbn2,Mapk1,Src,Gap43,Ranbp9,Rac1,Fgfr1,Tuba1b,Sptbn1,Ank1,Tuba1a,Cltc	24	42.8571
Cing WM	M2	REACTOME_LYSOSOME_VESICLE_BIOGENESIS	0.0144396	1.85805	Clta,Ap1b1,Arf1,Ap1s1,Sh3gl2,Vamp8,Gns,Clvs1,Vamp2,Cltb,Cltc	11	36.6667
Cing WM	M2	REACTOME_MAPK_FAMILY_SIGNALING_CASCADES	0.000883887	1.63941	Calm3,Dlg3,Calm1,Cnksr2,Sptan1,Gfra2,Fntb,Dlg4,Psmd8,Rasgef1a,Psmd12,Ppp5c,Nrg3,Camk2b,Camk2a,Psmb4,Lrrc7,Actb,Rasgrp1,Psma1,Sptbn2,Nefl,Prkacb,Psmd3,Kl,Kalrn,Mapk1,Pebp1,Rasa1,Rgl1,Kras,Fgf9,Spred2,Src,Dusp5,Prkaca,Psma4,Ppp2r1a,Il6ra,Ranbp9,Kbtbd7,Fgf7,Syngap1,Rac1,Fgfr1,Psmd14,Psmc2,Psma2,Dlg2,Fgf10,Psmd9,Foxo3,Sptbn1,Dusp8,Psmd13,Ppp2ca,Psmf1,Psma7,Abhd17c,Psmd4,Rap1b,Fgf5,Ksr1,Hras,Dusp2,Ywh…	97	38.0392
Cing WM	M2	REACTOME_MAPK6_MAPK4_SIGNALING	0.006619	1.77632	Psmd8,Psmd12,Psmb4,Psma1,Prkacb,Psmd3,Kalrn,Prkaca,Psma4,Rac1,Psmd14,Psmc2,Psma2,Psmd9,Foxo3,Psmd13,Psmf1,Psma7,Psmd4,Psme3,Dnajb1,Hspb1,Psme1,Ubc,Psmc5,Psmd1,Psma3,Psmb10,Psmd10,Pak1,Psmd6,Ccnd3,Psmd5,Psmb3	34	51.5152
Cing WM	M2	REACTOME_METABOLISM_OF_POLYAMINES	0.00129447	2.0539	Oaz1,Psmd8,Sms,Psmd12,Psmb4,Oaz2,Psma1,Psmd3,Psma4,Psmd14,Azin2,Psmc2,Psma2,Azin1,Psmd9,Psmd13,Psmf1,Psma7,Psmd4,Psme3,Psme1,Psmc5,Psmd1,Psma3,Sat1,Psmb10,Psmd10,Psmd6,Psmd5,Psmb3	30	58.8235
Cing WM	M2	REACTOME_METABOLISM_OF_STEROIDS	0.0115115	-1.73146	Srd5a1,Slco1a4,Dhcr7,Lss,Cyp51,Slc27a2,Hsd17b7,Cyp8b1,Msmo1,Cyp27a1,Cyp2r1,Ebp,Cyp27b1,Pmvk,Mvd,Hmgcs1,Amacr,Fdx1,Sqle,Hsd17b4,Hsd17b12,Arv1,Srebf2,Cyp7b1,Fdft1,Hsd17b1,Nsdhl,Stard5,Cga,Mvk,Tspo,Kpnb1,Ube2i,Osbpl1a	34	40
Cing WM	M2	REACTOME_MHC_CLASS_II_ANTIGEN_PRESENTATION	0.000755586	1.91224	Tuba4a,Clta,Tubb3,Dnm1,Ap1b1,Dynll1,Arf1,Cd74,Tubb4b,Ap1s1,Dctn3,Ap2a2,Tubb2a,Sh3gl2,Tuba8,Sptbn2,Ctsb,Capza2,Actr1b,Capzb,Dctn5,Sar1b,Dync1i1,Kifap3,Tuba1b,Rab7,Kif3b,Tuba1a,Ctss,Cltc,Dctn2,Ctsc,Ap2b1,Ctsk,Dynll2,H2-DMa,Dync1li1,Dync1h1,Kif15,Actr10,Klc4,Ctsd,Sec23a,Actr1a	44	47.8261
Cing WM	M2	REACTOME_MITOTIC_METAPHASE_AND_ANAPHASE	0.00979106	1.5411	Tuba4a,Tubb3,Pds5b,Dynll1,Zwint,Psmd8,Tubb4b,Psmd12,Tubb2a,Tuba8,Psmb4,Cenpt,Psma1,Psmd3,Anapc11,Ankle2,Ran,Psma4,Seh1l,Ppp2r1a,Ist1,Anapc5,Psmd14,Psmc2,Psma2,Dync1i1,Tuba1b,Psmd9,Psmd13,Ppp2ca,Psmf1,Psma7,Psmd4,Tuba1a,Clip1,Psme3,Spc24,Cdca5,Chmp3,Psme1,Emd,Cdc27,Chmp2b,Ubc,Psmc5,Psmd1,Pttg1,Ppp2r5e,Psma3,Ndel1,Nup93,Psmb10,Rcc1,Dynll2,Dync1li1,Dync1h1,Ppp2r5c,Psmd10,Ppp2r5d,Bub3,Psmd6,Nup107,Ub…	66	34.0206
Cing WM	M2	REACTOME_NEDDYLATION	0.00177154	1.62813	Fbxl16,Cul4b,Psmd8,Psmd12,Klhl22,Psmb4,Psma1,Gps1,Cops7a,Psmd3,Cop1,Fbxl19,Cand1,Nae1,Asb6,Socs5,Klhl11,Nedd8,Commd9,Asb13,Psma4,Fbxw4,Kbtbd7,Dcaf7,Psmd14,Ube2m,Cops8,Uchl3,Psmc2,Socs2,Psma2,Fbxl21,Psmd9,Dcun1d1,Fbxw5,Cops4,Psmd13,Psmf1,Psma7,Psmd4,Fbxo6,Dcaf13,Dcun1d2,Cul4a,Fem1b,Vhl,Cul1,Asb1,Psme3,Spsb3,Cops2,Fbxl14,Gan,Vcp,Nploc4,Psme1,Fbxw9,Dcaf11,Ubc,Psmc5,Psmd1,Socs6,Cops5,Psma3,Lmo7,Hif3a…	88	43.1373
Cing WM	M2	REACTOME_NERVOUS_SYSTEM_DEVELOPMENT	0.0039238	1.58286	Tuba4a,Clta,Tubb3,Ephb6,Dnm1,Sptan1,Gfra2,Tubb4b,Ap2a2,Tubb2a,Sh3gl2,Nrp1,Tuba8,Actb,Limk1,Sptbn2,Slit3,Prkacb,Arpc3,Hsp90aa1,Rap1gap,Kalrn,Mapk1,Dscam,Git1,Rasa1,Dok6,Pdlim7,Kras,Src,Arpc2,Prkaca,Dpysl5,Rock2,Gap43,Ranbp9,Efna3,Usp33,Rac1,Abl2,Fgfr1,Shank3,Crmp1,Ephb4,Dok5,Tuba1b,Dpysl4,Epha7,Myo9b,Sptbn1,Grb10,Ank1,Rnd1,Ntn4,Pfn1,Cdk5r1,Epha8,Tuba1a,Dok4,Hras,Cltc,Actr2,Pip5k1c,Ap2b1,Ngef,Epha6…	70	29.9145
Cing WM	M2	REACTOME_NEUREXINS_AND_NEUROLIGINS	0.000750039	2.1843	Shank1,Dlg3,Nlgn3,Dlg4,Dlgap2,Homer1,Lrrtm2,Dlgap3,Nrxn1,Nlgn2,Dlgap4,Shank3,Dlg2,Sorbs2,Lrrtm3	15	50
Cing WM	M2	REACTOME_NEURONAL_SYSTEM	2.2126e-06	1.9854	Stx1a,Shank1,Slc17a7,Calm3,Dlg3,Calm1,Glra3,Prkcb,Ncald,Nlgn3,Camkk2,Dlg4,Gabra5,Gria1,Dnajc5,Grik3,Gabra3,Kcnk1,Gria3,Cacnb3,Dlgap2,Gabbr2,Ap2a2,Gnb5,Homer1,Adcy1,Camk2b,Stxbp1,Camk2a,Lrrtm2,Syn2,Lrrc7,Kcnj9,Dlgap3,Cacng2,Gng2,Prkcg,Kcnab2,Nefl,Kcnd2,Prkacb,Chrna5,Ppfia2,Cplx1,Gabra1,Gng10,Prkaca,Nrxn1,Camkk1,Ppfia4,Ntrk3,Cacna1a,Slc1a2,Arhgef9,Cacnb4,Prkar1a,Kcnd3,Nsf,Rab3a,Flot2,Nlgn2,Cacng8,D…	75	25.5102
Cing WM	M2	REACTOME_NEUROTRANSMITTER_RECEPTORS_AND_POSTSYNAPTIC_SIGNAL_TRANSMISSION	8.77776e-05	2.02599	Calm3,Dlg3,Calm1,Glra3,Prkcb,Ncald,Camkk2,Dlg4,Gabra5,Gria1,Grik3,Gabra3,Gria3,Gabbr2,Ap2a2,Gnb5,Adcy1,Camk2b,Camk2a,Lrrc7,Kcnj9,Cacng2,Gng2,Prkcg,Nefl,Prkacb,Chrna5,Gabra1,Gng10,Prkaca,Camkk1,Arhgef9,Prkar1a,Nsf,Cacng8,Gng4,Gabrq,Glrb,Dlg2	39	31.4516
Cing WM	M2	REACTOME_NOREPINEPHRINE_NEUROTRANSMITTER_RELEASE_CYCLE	0.0271878	1.83366	Stx1a,Stxbp1,Ppfia2,Cplx1,Ppfia4,Rab3a,Vamp2,Unc13b,Slc18a2,Snap25	10	62.5
Cing WM	M2	REACTOME_NUCLEAR_EVENTS_MEDIATED_BY_NFE2L2	0.000550213	2.15896	Psmd8,Psmd12,Psmb4,Psma1,Prkaa2,Psmd3,Srxn1,Psma4,Psmd14,Psmc2,Psma2,Psmd9,Psmd13,Psmf1,Psma7,Psmd4,Cul1,Psme3,Psme1,Ubc,Psmc5,Psmd1,Psma3,Psmb10,Psmd10,Psmd6,Psmd5,Psmb3,Gsk3b	29	59.1837
Cing WM	M2	REACTOME_OPIOID_SIGNALLING	0.00113565	1.92816	Calm3,Calm1,Camkk2,Gnb5,Adcy1,Gng2,Pde1a,Prkcg,Pde4a,Prkacb,Ppp1r1b,Mapk1,Ppp1ca,Gna11,Gng10,Prkaca,Camkk1,Ppp2r1a,Pde1b,Prkar1a,Prkcd,Pde4c,Gng4,Oprm1,Ppp2ca,Gnai3,Gng12,Adcy9,Calm2,Adcy5,Adcy2,Gnb1,Gng13	33	50
Cing WM	M2	REACTOME_PCP_CE_PATHWAY	0.00489677	1.74875	Clta,Prkcb,Psmd8,Psmd12,Ap2a2,Psmb4,Psma1,Prkcg,Psmd3,Psma4,Rac1,Smurf1,Psmd14,Psmc2,Psma2,Psmd9,Psmd13,Ror1,Psmf1,Psma7,Cltb,Pfn1,Psmd4,Cltc,Psme3,Ap2b1,Psme1,Ubc,Psmc5,Fzd6,Psmd1,Psma3,Psmb10,Psmd10,Psmd6,Psmd5,Psmb3,Fzd3	38	48.1013
Cing WM	M2	REACTOME_PKA_MEDIATED_PHOSPHORYLATION_OF_CREB	0.00534759	2.00787	Calm3,Calm1,Adcy1,Prkacb,Prkaca,Prkar1a,Adcy9,Calm2,Adcy5,Adcy2	10	62.5
Cing WM	M2	REACTOME_PLATELET_CALCIUM_HOMEOSTASIS	0.00798819	1.95321	Itpr1,Calm3,Calm1,Atp2b2,P2rx5,Slc8a3,P2rx3,Atp2a2,Atp2b1,Atp2b3,Atp2b4,Calm2,Trpc6	13	54.1667
Cing WM	M2	REACTOME_PLATELET_HOMEOSTASIS	0.0300606	1.60102	Itpr1,Calm3,Calm1,Atp2b2,Gnb5,Gnas,P2rx5,Gng2,Pde1a,Slc8a3,P2rx3,Atp2a2,Gng10,Ppp2r1a,Pde1b,Atp2b1,Gng4,Atp2b3,Prkg1,Ppp2ca,Mapk14,Atp2b4,Gng12,Calm2,Pde2a,Trpc6,Ppp2r5e,Gnb1,Gng13,Ppp2r5c,Ppp2r5d	31	46.2687
Cing WM	M2	REACTOME_PROTEIN_PROTEIN_INTERACTIONS_AT_SYNAPSES	0.0017539	1.91821	Shank1,Dlg3,Nlgn3,Dlg4,Gria1,Gria3,Dlgap2,Homer1,Lrrtm2,Dlgap3,Ppfia2,Nrxn1,Ppfia4,Ntrk3,Flot2,Nlgn2,Dlgap4,Shank3,Dlg2,Sorbs2	20	31.25
Cing WM	M2	REACTOME_PTEN_REGULATION	0.00993164	1.70726	Rraga,Psmd8,Psmd12,Psmb4,Psma1,Psmd3,Rheb,Pten,Rragd,Psma4,Akt2,Stub1,Psmd14,Gatad2b,Psmc2,Psma2,Psmd9,Psmd13,Psmf1,Psma7,Psmd4,Rragb,Psme3,Psme1,Ubc,Psmc5,Psmd1,Psma3,Nedd4,Psmb10,Akt1,Psmd10,Maf1,Psmd6,Psmd5,Psmb3,Frk,Chd3,Lamtor2,Xiap,Psme2,Psmc6,Rnf146,Psmb2,Psma6,Psmb8,Prex2,Csnk2b,Psmc3,Rptor	50	54.9451
Cing WM	M2	REACTOME_RAF_ACTIVATION	0.00524918	1.93785	Calm3,Calm1,Camk2b,Camk2a,Kras,Src,Ppp2r1a,Ppp2ca,Ksr1,Hras,Ywhab,Calm2,Mark3,Ppp2r5e,Camk2d,Ppp2r5c,Ppp2r5d,Araf,Braf,Shoc2,Ppp2r5b,Ppp1cb,Camk2g	23	67.6471
Cing WM	M2	REACTOME_RECYCLING_PATHWAY_OF_L1	0.000947798	2.14646	Tuba4a,Clta,Tubb3,Dnm1,Tubb4b,Ap2a2,Tubb2a,Sh3gl2,Tuba8,Actb,Mapk1,Src	12	44.4444
Cing WM	M2	REACTOME_REGULATION_OF_MRNA_STABILITY_BY_PROTEINS_THAT_BIND_AU_RICH_ELEMENTS	0.0356759	1.58532	Ywhaz,Psmd8,Psmd12,Psmb4,Psma1,Set,Psmd3,Psma4,Prkcd,Psmd14,Psmc2,Psma2,Psmd9,Psmd13,Psmf1,Psma7,Psmd4,Nup214,Ywhab,Psme3,Hspb1,Psme1,Ubc,Psmc5,Psmd1,Psma3,Psmb10,Akt1,Psmd10,Psmd6,Psmd5,Psmb3	32	42.6667
Cing WM	M2	REACTOME_REGULATION_OF_PTEN_STABILITY_AND_ACTIVITY	0.0017539	1.92216	Psmd8,Psmd12,Psmb4,Psma1,Psmd3,Pten,Psma4,Akt2,Stub1,Psmd14,Psmc2,Psma2,Psmd9,Psmd13,Psmf1,Psma7,Psmd4,Psme3,Psme1,Ubc,Psmc5,Psmd1,Psma3,Nedd4,Psmb10,Akt1,Psmd10,Psmd6,Psmd5,Psmb3,Frk,Xiap,Psme2,Psmc6,Rnf146,Psmb2,Psma6,Psmb8,Prex2,Csnk2b,Psmc3	41	64.0625
Cing WM	M2	REACTOME_REGULATION_OF_RAS_BY_GAPS	0.00106897	1.97159	Psmd8,Psmd12,Psmb4,Psma1,Psmd3,Rasa1,Kras,Spred2,Psma4,Kbtbd7,Syngap1,Psmd14,Psmc2,Psma2,Psmd9,Psmd13,Psmf1,Psma7,Psmd4,Hras,Psme3,Psme1,Ubc,Psmc5,Psmd1,Psma3,Psmb10,Psmd10,Psmd6,Psmd5,Psmb3	31	50
Cing WM	M2	REACTOME_REGULATION_OF_RUNX2_EXPRESSION_AND_ACTIVITY	0.000550213	2.11121	Psmd8,Psmd12,Psmb4,Psma1,Psmd3,Psma4,Stub1,Psmd14,Psmc2,Psma2,Psmd9,Runx2,Psmd13,Psmf1,Psma7,Psmd4,Cul1,Psme3,Psme1,Ubc,Psmc5,Psmd1,Psma3,Psmb10,Psmd10,Psmd6,Psmd5,Psmb3	28	59.5745
Cing WM	M2	REACTOME_REGULATION_OF_RUNX3_EXPRESSION_AND_ACTIVITY	0.0114637	1.84556	Psmd8,Psmd12,Psmb4,Psma1,Psmd3,Src,Psma4,Smurf1,Psmd14,Psmc2,Psma2,Psmd9,Psmd13,Psmf1,Psma7,Psmd4,Tgfb1,Psme3,Psme1,Ubc,Psmc5,Psmd1,Psma3,Psmb10,Psmd10,Psmd6,Psmd5,Psmb3	28	57.1429
Cing WM	M2	REACTOME_RESPIRATORY_ELECTRON_TRANSPORT	0.000863136	1.89033	Uqcr10,Mdh1,Ndufs8,Ndufab1,Ndufb5,Ndufs3,Cox7a2,Got2,Ndufb6,Mdh2,Slc25a22,Tmem126b,Cox7b,Lyrm2,Ndufv2,Cyc1,Lyrm7,Ndufb4,Nfs1,Cox5b,Uqcrc1,Cycs,Uqcrb,Surf1,Ndufs7,Ndufc2,Etfdh,Ndufs6,Cox15,Sco2,Dmac2,Cox14,Ndufv1,Cox19,Cox6a1,Ndufaf1,Ndufs2	37	34.5794
Cing WM	M2	REACTOME_RHO_GTPASE_EFFECTORS	0.00031816	1.7884	Tuba4a,Pdpk1,Ywhaz,Tubb3,Calm3,Calm1,Abi2,Prkcb,Ywhag,Dynll1,Srf,Dlg4,Zwint,Tubb4b,Nckap1,Cyfip2,Men1,Tubb2a,Mrtfa,Ppp1r12a,Tuba8,Wasf3,Ywhah,Actb,Cenpt,Nckipsd,Limk1,Arpc3,Mylk,Baiap2,Mapk1,Myh10,Nckap1l,Mapk11,Src,Arpc2,Seh1l,Rock2,Ppp2r1a,Srgap2,Rac1,Prkcd	42	19.7183
Cing WM	M2	REACTOME_RHO_GTPASES_ACTIVATE_IQGAPS	0.00196402	2.14573	Tuba4a,Tubb3,Calm3,Calm1,Tubb4b,Men1,Tubb2a,Tuba8,Actb,Rac1,Tuba1b,Tuba1a,Clip1,Calm2	14	66.6667
Cing WM	M2	REACTOME_RHO_GTPASES_ACTIVATE_PAKS	0.0055108	1.95357	Calm3,Calm1,Ppp1r12a,Limk1,Mylk,Myh10,Rac1	7	36.8421
Cing WM	M2	REACTOME_RHO_GTPASES_ACTIVATE_WASPS_AND_WAVES	0.0123866	1.90408	Abi2,Nckap1,Cyfip2,Wasf3,Actb,Nckipsd,Arpc3,Baiap2,Mapk1,Nckap1l,Arpc2,Rac1,Abi1,Brk1,Actr2	15	48.3871
Cing WM	M2	REACTOME_SCF_SKP2_MEDIATED_DEGRADATION_OF_P27_P21	0.0165839	1.73556	Psmd8,Psmd12,Psmb4,Psma1,Psmd3,Psma4,Psmd14,Psmc2,Psma2,Psmd9,Psmd13,Psmf1,Psma7,Ccne1,Psmd4,Cul1,Psme3,Psme1,Ubc,Psmc5,Psmd1,Psma3,Psmb10,Psmd10,Psmd6,Psmd5,Psmb3,Ccne2	28	52.8302
Cing WM	M2	REACTOME_SEPARATION_OF_SISTER_CHROMATIDS	0.00194156	1.67882	Tuba4a,Tubb3,Pds5b,Dynll1,Zwint,Psmd8,Tubb4b,Psmd12,Tubb2a,Tuba8,Psmb4,Cenpt,Psma1,Psmd3,Anapc11,Psma4,Seh1l,Ppp2r1a,Anapc5,Psmd14,Psmc2,Psma2,Dync1i1,Tuba1b,Psmd9,Psmd13,Ppp2ca,Psmf1,Psma7,Psmd4,Tuba1a,Clip1,Psme3,Spc24,Cdca5,Psme1,Cdc27,Ubc,Psmc5,Psmd1,Pttg1,Ppp2r5e,Psma3,Ndel1,Psmb10,Dynll2,Dync1li1,Dync1h1,Ppp2r5c,Psmd10,Ppp2r5d,Bub3,Psmd6,Nup107,Ube2s,Psmd5,Nudc,Psmb3	58	36.25
Cing WM	M2	REACTOME_SEROTONIN_NEUROTRANSMITTER_RELEASE_CYCLE	0.0143626	1.90239	Stx1a,Stxbp1,Syn2,Ppfia2,Cplx1,Ppfia4,Rab3a,Vamp2,Unc13b,Slc18a2,Snap25	11	61.1111
Cing WM	M2	REACTOME_SIGNALING_BY_HEDGEHOG	0.000550213	1.84985	Tuba4a,Tubb3,Psmd8,Tubb4b,Psmd12,Tubb2a,Adcy1,Psmb4,Psma1,Prkacb,Wdr35,Psmd3,Dzip1,Erlec1,Prkaca,Psma4,Prkar1a,Smurf1,Scube2,Psmd14,Psmc2,Psma2,Tuba1b,Psmd9,Gpc5,Cdon,Evc,Ift57,Psmd13,Psmf1,Psma7,Psmd4,Tuba1a,Cul1,Psme3,Adcy9,Vcp,Psme1,Ubc,Psmc5,Psmd1,Adcy5,Adcy2,Rpgrip1l,Psma3,Wdr19	46	36.2205
Cing WM	M2	REACTOME_SIGNALING_BY_INSULIN_RECEPTOR	0.0120291	1.74433	Pdpk1,Ide,Atp6v0c,Atp6v1b2,Atp6v1d,Atp6v1h,Kl,Mapk1,Atp6v1e1,Fgf9,Atp6v1c1,Akt2,Fgf7,Fgfr1,Fgf10,Atp6v0d1,Grb10,Fgf5,Them4,Ptpn1,Atp6v0a1,Insr,Grb2,Fgf2,Ctsd	25	43.1034
Cing WM	M2	REACTOME_SIGNALING_BY_RECEPTOR_TYROSINE_KINASES	0.00241363	1.51114	Pdpk1,Clta,Calm3,Calm1,Abi2,Prkcb,Ide,Srf,Nckap1,Cyfip2,Ptpru,Ap2a2,Atp6v0c,Ltk,Ptprj,Nrg3,Sh3gl2,Nrp1,Wasf3,Atp6v1b2,Bdnf,Actb,Atp6v1d,Atp6v1h,Prkacb,Hsp90aa1,Rnf41,Thbs1,Kl,Baiap2,Mapk1,Tnk2,Rab4a,Rasa1,Atp6v1e1,Prkce,Flrt2,Gga3,Kras,Fgf9,Flrt1,Nckap1l,Spred2,Mapk11,Src,Prkaca,Ntrk3,Rock2,Ppp2r1a,Irs4,Ranbp9,Atp6v1c1,Akt2,Fgf7,Rac1,Prkcd,Stub1,Fgfr1,Hdac3,Flrt3,Esr1,Fgf10,Polr2l,Spint2,Nrp2,Pol…	116	32.2222
Cing WM	M2	REACTOME_SIGNALING_BY_THE_B_CELL_RECEPTOR_BCR	0.000429591	1.94141	Itpr1,Calm3,Calm1,Prkcb,Psmd8,Psmd12,Psmb4,Rasgrp1,Psma1,Psmd3,Ikbkg,Blnk,Kras,Ppp3r1,Psma4,Fkbp1a,Syk,Psmd14,Psmc2,Psma2,Psmd9,Psmd13,Psmf1,Psma7,Psmd4,Hras,Cul1,Psme3,Calm2,Psme1,Nfatc2,Ubc,Psmc5,Psmd1,Psma3,Ppp3cb,Stim1,Trpc1,Psmb10,Pik3cd,Psmd10,Grb2,Psmd6,Psmd5,Psmb3	45	48.3871
Cing WM	M2	REACTOME_SIGNALING_BY_VEGF	0.00194156	1.81164	Pdpk1,Calm3,Calm1,Abi2,Prkcb,Nckap1,Cyfip2,Nrp1,Wasf3,Actb,Prkacb,Hsp90aa1,Baiap2,Rasa1,Kras,Nckap1l,Mapk11,Src,Prkaca,Rock2,Akt2,Rac1,Prkcd,Nrp2,Abi1,Mapk14,Brk1,Hras,Calm2,Hspb1,Them4,Sphk1,Wasf1	33	34.7368
Cing WM	M2	REACTOME_STABILIZATION_OF_P53	0.026115	1.73026	Psmd8,Psmd12,Psmb4,Psma1,Psmd3,Cop1,Psma4,Psmd14,Psmc2,Psma2,Psmd9,Psmd13,Psmf1,Psma7,Psmd4,Psme3,Psme1,Ubc,Psmc5,Psmd1,Psma3,Psmb10,Psmd10,Psmd6,Psmd5,Psmb3	26	50.9804
Cing WM	M2	REACTOME_TCR_SIGNALING	0.0440212	1.52028	Pdpk1,Psmd8,Psmd12,Ptprj,Psmb4,Psma1,Ripk2,Psmd3,Ikbkg,Pten,Psma4,Ube2n,Inpp5d,Psmd14,Psmc2,Psma2,Psmd9,Psmd13,Cdc34,Psmf1,Psma7,Psmd4,Cul1,Psme3,Psme1,Ubc,Psmc5,Psmd1,Psma3,Csk,Psmb10,Psmd10,Pak1,Traf6,Psmd6,Psmd5,Psmb3	37	41.573
Cing WM	M2	REACTOME_THE_ROLE_OF_GTSE1_IN_G2_M_PROGRESSION_AFTER_G2_CHECKPOINT	0.000399793	2.08082	Tuba4a,Tubb3,Psmd8,Tubb4b,Psmd12,Tubb2a,Tuba8,Psmb4,Psma1,Hsp90aa1,Psmd3,Psma4,Psmd14,Psmc2,Psma2,Tuba1b,Psmd9,Psmd13,Psmf1,Psma7,Psmd4,Tuba1a,Psme3,Psme1,Ubc,Psmc5,Psmd1,Psma3,Psmb10,Psmd10,Psmd6,Psmd5,Psmb3	33	53.2258
Cing WM	M2	REACTOME_TP53_REGULATES_METABOLIC_GENES	0.0120228	1.74696	Ywhaz,Ywhag,Gpi1,Rraga,Cox7a2,Ywhah,Cox7b,Prkaa2,Rheb,Prkag2,Rragd,Sesn1,Akt2,Cox5b,Sesn2,Cycs,Rragb,Ywhab,Gls,Cox6a1,Gsr,Prkab2,Prdx2,Akt1,Tigar,Ywhae,Cox7a1,Cox7a2l	28	47.4576
Cing WM	M2	REACTOME_TRAFFICKING_OF_AMPA_RECEPTORS	0.0225888	1.77928	Prkcb,Dlg4,Gria1,Gria3,Ap2a2,Camk2b,Camk2a,Cacng2,Prkcg,Nsf,Cacng8	11	39.2857
Cing WM	M2	REACTOME_TRANSCRIPTIONAL_REGULATION_BY_RUNX2	0.00094623	1.95909	Psmd8,Psmd12,Psmb4,Psma1,Psmd3,Psma4,Stub1,Psmd14,Psmc2,Psma2,Psmd9,Runx2,Psmd13,Psmf1,Psma7,Psmd4,Cul1,Psme3,Psme1,Ubc,Psmc5,Psmd1,Psma3,Ar,Rbm14,Psmb10,Psmd10,Psmd6,Smad4,Psmd5,Psmb3,Ppm1d,Skp2,Psme2,Psmc6,Psmb2,Smad1,Psma6,Psmb8,Psmc3	40	70.1754
Cing WM	M2	REACTOME_TRANSMISSION_ACROSS_CHEMICAL_SYNAPSES	5.31521e-06	2.08509	Stx1a,Slc17a7,Calm3,Dlg3,Calm1,Glra3,Prkcb,Ncald,Camkk2,Dlg4,Gabra5,Gria1,Dnajc5,Grik3,Gabra3,Gria3,Cacnb3,Gabbr2,Ap2a2,Gnb5,Adcy1,Camk2b,Stxbp1,Camk2a,Syn2,Lrrc7,Kcnj9,Cacng2,Gng2,Prkcg,Nefl,Prkacb,Chrna5,Ppfia2,Cplx1,Gabra1,Gng10,Prkaca,Camkk1,Ppfia4,Cacna1a,Slc1a2,Arhgef9,Cacnb4,Prkar1a,Nsf,Rab3a,Cacng8,Gng4,Gabrq,Glrb,Dlg2,Vamp2	53	29.1209
Cing WM	M2	REACTOME_TRANSPORT_TO_THE_GOLGI_AND_SUBSEQUENT_MODIFICATION	0.000527049	1.81653	Tuba4a,Napb,Tubb3,Sptan1,Dynll1,Gria1,Arf1,Napa,Tubb4b,Dctn3,Tubb2a,Tuba8,Cog6,B4galt6,Sptbn2,Trappc2,Copg2,Trappc1,Capza2,Cog7,Copz1,Mgat4c,Capzb,Arf4,Mcfd2,Nsf,Dctn5,Sar1b,Folr1,Dync1i1,Arf3,Tuba1b,Cnih2,Sptbn1,Ank1,Cog4,Tmed9,Ykt6,Sec22c,Sec23ip,Tuba1a,Copa,Napg,Dctn2,Ctsc,Gbf1,Mgat2,Trappc5,Trappc4,Bet1l,Sec16a,Dynll2,Dync1li1,Cog1,Dync1h1,St8sia3,Arfgap1,Lman2,Actr10,Sptbn4,Gorasp1,Trappc9,T…	73	46.4968
Cing WM	M2	REACTOME_UBIQUITIN_MEDIATED_DEGRADATION_OF_PHOSPHORYLATED_CDC25A	0.0039238	1.89322	Psmd8,Psmd12,Psmb4,Psma1,Psmd3,Psma4,Psmd14,Psmc2,Psma2,Psmd9,Psmd13,Psmf1,Psma7,Psmd4,Psme3,Psme1,Ubc,Psmc5,Psmd1,Psma3,Psmb10,Psmd10,Psmd6,Psmd5,Psmb3	25	53.1915
Cing WM	M2	REACTOME_UCH_PROTEINASES	0.00993164	1.71685	Psmd8,Psmd12,Psmb4,Actb,Psma1,Ino80b,Psmd3,Uchl1,Nedd8,Psma4,Psmd14,Uchl3,Psmc2,Ino80e,Psma2,Bap1,Hcfc1,Psmd9,Psmd13,Psmf1,Psma7,Psmd4,Psme3,Psme1,Foxk2,Ubc,Psmc5,Psmd1,Psma3,Psmb10,Psmd10,Senp8,Psmd6,Psmd5,Psmb3	35	47.2973
Cing WM	M2	REACTOME_UNBLOCKING_OF_NMDA_RECEPTORS_GLUTAMATE_BINDING_AND_ACTIVATION	0.000399793	2.31067	Calm3,Dlg3,Calm1,Dlg4,Gria1,Gria3,Camk2b,Camk2a,Lrrc7,Nefl	10	45.4545
Cing WM	M2	WP_ALZHEIMERS_DISEASE	0.0124593	1.72192	Itpr1,Ide,Grin2b,Snca,Lpl,Chp1,Mapk1,Ryr3,Nae1,Cacna1c,Ppp3r1,Atp2a2,Apbb1,Capn1,Atf6,Cdk5r1,Tnfrsf1a,Casp9,Calm2,Apaf1,Apoe,Ppp3cb	22	32.8358
Cing WM	M2	WP_CALCIUM_REGULATION_IN_CARDIAC_CELLS	5.67085e-05	2.0411	Itpr1,Ywhaz,Calm3,Prkcb,Ywhag,Prkar2b,Atp2b2,Rgs17,Cacnb3,Gnb5,Gnas,Adcy1,Rgs9,Camk2b,Camk2a,Ywhah,Gng2,Prkcg,Prkacb,Pkia,Slc8a3,Ryr3,Rgs16,Gna11,Prkce,Adra1b,Cacna1c,Atp2a2,Cacna1a,Prkar1a,Atp2b1,Fkbp1a,Prkcd,Gng4,Anxa6,Atp2b3,Prkar2a,Gnai3,Camk4,Rgs14,Gng12,Ywhab,Adcy9,Rgs11,Adcy5,Adcy2,Camk2d,Gnb1,Pkig,Gng13,Rgs20,Rgs7,Cacnb1,Camk1,Rgs10,Rgs6	56	43.0769
Cing WM	M2	WP_CHOLESTEROL_METABOLISM_WITH_BLOCH_AND_KANDUTSCHRUSSELL_PATHWAYS	0.00130096	-1.98276	Scd1,Hmgcs2,Dhcr7,Lss,Scd2,Cyp51,Acot1,Hsd17b7,Msmo1,Cyp27a1,Ebp,Pmvk,Mvd,Hmgcs1,Elovl5,Sqle,Abcg1,Srebf2,Fdft1,Nsdhl,Nr1h3,Mvk	22	48.8889
Cing WM	M2	WP_DRAVET_SYNDROME_SCN1AA1783V_POINT_MUTATION_MODEL	0.00241363	1.86035	Slc17a7,Gria1,Fgf13,Gabra3,Gria3,Cacnb3,Gabbr2,Slc2a3,Stxbp1,Camk2a,Kcnj9,Gfap,Ppp1r1b,Gabra1,Mapk11,Scn1b,Cacna1a,Slc1a2,Cacnb4,Slc12a5,Scn2b	21	30.8824
Cing WM	M2	WP_ELECTRON_TRANSPORT_CHAIN	0.000550213	2.06975	Uqcr10,Ndufs8,Ndufab1,Uqcr11,Ndufb5,Cox7a2,Ndufb6,Cox7b,Sdhb,Ndufv2,Slc25a5,Sdha,Ndufb4,Cox5b,Uqcrc1,Uqcrb,Surf1,Ndufs7,Ndufc2,Ndufs6,Cox15	21	35
Cing WM	M2	WP_GLYCOLYSIS_AND_GLUCONEOGENESIS	0.00243306	2.04895	Gpi1,Pkm,Mdh1,Slc2a3,Eno2,Got2,Mdh2,Aldoa,Pgk1,Pdhx,Pfkm,Pgam1	12	36.3636
Cing WM	M2	WP_IL3_SIGNALING_PATHWAY	0.0198114	1.59972	Ywhaz,Dnm1,Prkcb,Bmx,Hck,Mapk1,Kras,Src,Prkaca,Gsk3a,Rac1,Syk,Inpp5d,Socs2,Kcnip3,Ppp2ca,Mapk14,Matk,Hras,Ywhab,Hspb1,Rapgef1,Stat5a,Mapk9,Rara,Pik3cd,Akt1,Pak1,Grb2,Rack1,Vcl,Crkl,Atf2,Gsk3b,Mapk8,Id1,Prkca	37	41.1111
Cing WM	M2	WP_IL5_SIGNALING_PATHWAY	0.00985372	1.74543	Ywhaz,Prkcb,Hck,Rap1gap,Mapk1,Kras,Gsk3a,Rac1,Syk,Prkcd,Pik3cg,Elk1,Foxo3,Mapk14,Hras,Itgb2,Rapgef1,Stat5a,Mapk9,Unc119,Akt1,Grb2,Ccnd3,Crkl,Atf2,Gsk3b	26	41.9355
Cing WM	M2	WP_MYOMETRIAL_RELAXATION_AND_CONTRACTION_PATHWAYS	0.000414045	1.88939	Itpr1,Ywhaz,Calm3,Prkcb,Ywhag,Prkar2b,Myl4,Rgs17,Ackr3,Cacnb3,Crcp,Dgkz,Gnb5,Gnas,Ets2,Adcy1,Rgs9,Camk2b,Camk2a,Ywhah,Actb,Gng2,Prkcg,Ramp1,Ramp3,Prkacb,Pkia,Ryr3,Rgs16,Prkce,Atp2a2,Rxfp1	32	24.0602
Cing WM	M2	WP_NEURAL_CREST_DIFFERENTIATION	0.0334854	-1.58861	Fgfr2,Mbp,Olig1,Hey2,Gjb1,Sox10,Hdac10,Notch1,Bmp4,Lhx2,Axin1,Dll4,Hdac7,Olig2,Lhx1,Hes5,Dvl2,Zic5,Prtg,Hdac1,Ctbp2,Sox9,Dlx5	23	29.8701
Cing WM	M2	WP_PROTEASOME_DEGRADATION	0.0123866	1.86396	Psmd8,Psmd12,Psmb4,Psmd3,Uba1,Uchl1,Psma4,Psmc2,Psma2,Psmd9,Psmd13,Psma7,Psmd4,Psme3,Psme1,Psmc5,Psma3,Nedd4,Psmb10,Psmd6,Psmd5,Ube2d3,Ube2d2a,Psme2,Psmc6,Psmb2,Ube2b,Psma6,Psmc3	29	67.4419
Cing WM	M2	WP_TCA_CYCLE	0.000300001	2.28569	Mdh1,Dlst,Suclg2,Ogdh,Pdk1,Suclg1,Idh3a,Mdh2,Pdk2,Sdhb,Pdhx,Sdha,Idh3b	13	43.3333
Cing WM	MH	HALLMARK_CHOLESTEROL_HOMEOSTASIS	0.00227533	-1.96438	Gstm7,Dhcr7,Cd9,Lss,Pcyt2,Cyp51,Abca2,Stx5a,Hsd17b7,Ebp,Pmvk,Ldlr,Mvd,Hmgcs1,Anxa5,Pparg,Sqle,Nfil3,Gnai1,Pdk3,Cxcl16,Srebf2,Fdft1,Tnfrsf12a,Acss2,Nsdhl,Chka	27	41.5385
Cing WM	MH	HALLMARK_G2M_CHECKPOINT	0.0327826	-1.5064	Meis1,Abl1,Mcm2,Slc12a2,Bard1,Tle3,Ezh2,Cdkn2c,Pole,Kif5b,Foxn3,Plk4,Sfpq,Gspt1,Rpa2,Nek2,Slc7a5,Pola2,Mad2l1,Traip,Cks2,Sqle,Ss18,Stil,Mcm3,Hira,Nusap1,Gins2,Mybl2,Syncrip,E2f2,Ccnt1,Smc4,Mnat1,Notch2,Casp8ap2,Ccnd1,Rbl1,Kif20b,Pbk,Tpx2,Ccna2,Meis2,Cdkn1b,Wrn,Aurka,Kif22,Orc6,Kpnb1,Cbx1,Aurkb,Cenpe,Rad21,Amd1,Ncl,Birc5	56	32.7485
Cing WM	MH	HALLMARK_MYC_TARGETS_V1	0.00341081	1.69184	Nme1,Psmd8,Ndufab1,Eif2s2,Got2,Uba2,Dut,Aimp2,Psma1,Fbl,Psmd3,Sf3a1,Pgk1,Ran,Eif2s1,Psma4,Cyc1,Serbp1,Psmd14,Hdac2,Nhp2,Psma2,Fam120a,Smarcc1,Hspe1,Rnps1,Psma7,Nap1l1,Acp1,Cct3,Tardbp,Cnbp,Pa2g4,Mcm4,Cul1,Rad23b,Hspd1,Psmd1,Myc,Hnrnpr,Cops5,Cct2,Etf1,Prdx4,Glo1,Cct4,Bub3,Ddx18,Eif4h,Pcna,Ywhae,Hnrnpa2b1,Tomm70a,Ncbp1,Hnrnpa3,Rack1,Psmb3	57	37.7483
Cing WM	MH	HALLMARK_OXIDATIVE_PHOSPHORYLATION	5.28643e-05	1.98169	Uqcr10,Gpi1,Timm8b,Mdh1,Ndufs8,Dlst,Ndufab1,Atp6v0c,Ogdh,Uqcr11,Ndufb5,Ndufs3,Cox7a2,Got2,Suclg1,Ndufb6,Idh3a,Mdh2,Atp6v1d,Atp6v1h,Cox7b,Sdhb,Ndufv2,Acat1,Pdhx,Atp6v1e1,Slc25a5,Cyc1,Sdha,Atp6v1c1,Cox5b,Immt,Uqcrc1,Uqcrb,Idh3b,Surf1,Ndufs7,Ndufc2,Etfdh,Ndufs6	40	25.641
Cing WM	MH	HALLMARK_PI3K_AKT_MTOR_SIGNALING	0.00382309	1.74715	Prkcb,Cfl1,Arf1,Pdk1,Sla,Mapk10,Arpc3,Prkaa2,Mapk1,Ppp1ca,Pten,Rit1,Tiam1,Ube2n,Map2k6,Rac1,Cab39,Prkar2a,Pfn1,Tnfrsf1a,Camk4,Hras,Cltc,Actr2,Ywhab,Il2rg,Them4,Mapk9,Arhgdia,Adcy2,Sqstm1,Akt1,Grb2,Calr,Ecsit,Smad2,Gsk3b,Ube2d3,Mapk8	39	40.2062
Cing WM	GO	GOBP_ACTION_POTENTIAL	0.0131267	1.62665	Calm3,Calm1,Gria1,Fgf13,Grin2b,Cacnb3,Ywhah,Trpc4,Kcnab2,Kcnd2,Cntnap1,Chrna5,Ank2,Cacna1i,Kcnq3,P2rx3,Gna11,Cacna1c,Kcnn2,Atp2a2,Scn1b,Nedd4l,Foxp1,Ntrk3,Cacnb4,Kcnma1,Kcnd3,Cntnap2,Scn2b,Rnf207,Sod1,Gpd1l,Kcns2,Kcnc2,Kcnc4,Scn2a	36	23.6842
Cing WM	GO	GOBP_AEROBIC_ELECTRON_TRANSPORT_CHAIN	0.000188821	2.28254	Uqcr10,Ndufs8,Uqcr11,Ndufs3,Cox7a2,Ndufb6,Bdnf,Cox7b,Sdhb,Ndufv2,Cyc1,Sdha,Cox8b,Cox5b,Uqcrc1,Cycs,Uqcrb,Ndufs7,Ndufc2,Ndufs6,Pink1,Uqcc3,Ndufv1,Cox6a1,Ndufaf1,Ndufs2	26	52
Cing WM	GO	GOBP_AEROBIC_RESPIRATION	5.25589e-05	2.03596	Uqcr10,Ide,Cbfa2t3,Snca,Mdh1,Ndufs8,Dlst,Ndufab1,Atp7a,Suclg2,Ogdh,Uqcr11,Ndufb5,Ndufs3,Cox7a2,Suclg1,Ndufb6,Bdnf,Idh3a,Mdh2,Cox7b,Sdhb,Ireb2,Ndufv2,Cyc1,Sdha,Ndufb4,Cox8b,Chchd10,Cox5b,Uqcrc1,Cycs,Uqcrb,Idh3b,Ndufs7,Ndufc2,Coa6,Ndufs6,Pink1,Ak4,Uqcc3,Coq7,Cs,Ndufv1,Vcp,Cox6a1,Pde2a,Ndufaf1,Myc,Mtfr1,Ndufs2	51	34.9315
Cing WM	GO	GOBP_ALCOHOL_BIOSYNTHETIC_PROCESS	0.00305869	-1.79178	Dhfr,Insig1,Hmgcs2,Dhcr7,Qdpr,Gch1,Lss,Ephx1,Cyp51,Itpkc,G6pdx,Sptlc1,Abca2,Hsd17b7,Msmo1,Cyp27a1,Bmp2,Ppip5k2,Rest,Asah1,Cyp2r1,Ebp,Cyp27b1,Pmvk,Itpkb,Mvd,Dab2,Hmgcs1,Erlin1,Lpcat3,Abcg1,Wnt4,Lipa,Srebf2,Fdft1,Adcyap1r1,Nsdhl,Pgp,Nfkb1,Pex2,Asah2,Mvk,Plcg2	43	39.8148
Cing WM	GO	GOBP_ALCOHOL_METABOLIC_PROCESS	0.00201718	-1.6822	Npc1,Dhfr,Insig1,Hmgcs2,Dhcr7,Qdpr,Gch1,Lrp5,Lss,Vldlr,Rdh12,Ephx1,Cyp51,Itpkc,G6pdx,Rdh1,Itpk1,Inppl1,Sptlc1,Abca2,Aldh1a1,Hsd17b7,Msmo1,Cyp27a1,Bmp2,Ppip5k2,Rest,Rdh11,Asah1,Cyp2r1,Ldlrap1,Ebp,Cyp27b1,Dpagt1,Pmvk,Ldlr,Itpkb,Mvd,Abhd4,Dab2,Gde1,Hmgcs1,Apoa2,Fdx1,Tpk1,Erlin1,Npc2,Lpcat3,Retsat,Sqle,Thtpa,Lipe,Abcg1,Idh1,Wnt4,Acadl,Lrp1,Synj2,Mttp,Adh5,Apoc1,Lipa,Gdpd3,Nudt4,Pla2g4a,Arv1,Srebf2,Ed…	85	34.1365
Cing WM	GO	GOBP_ASSOCIATIVE_LEARNING	0.0078346	1.78163	Neurod2,Shank1,Synpo,Nlgn3,Srf,Gabra5,Grin2b,Bdnf,Brsk1,Pgrmc1,Ppp1r1b,Rin1,Shank2,Adra1b,Cacna1c,Kras,Chrd,Pde1b,Nptn,Cntnap2,Syngap1,Abl2,Tbr1,Oprl1,Shank3,Map1a,Ddhd2,Slc1a1,Tuba1a,Rgs14,Grm7,Pias1	32	28.8288
Cing WM	GO	GOBP_ASTROCYTE_DIFFERENTIATION	0.0133128	-1.73307	Tspan2,Plp1,Bin1,Mag,Cntn2,Sox8,Nkx2-2,Abl1,Pou3f2,Notch1,Pax6,Bmp2,Actr3,Zeb2,Il6st,Ldlr,Hes5,Gpr37l1,Cntf,Nr1d1,Sox9,Vax1,Lrp1,Sox6,Agt,Naglu,Nr3c1,Ttc21b,Egfr,Nr2e1	30	34.8837
Cing WM	GO	GOBP_ATP_METABOLIC_PROCESS	0.0152662	1.63965	Gpi1,Cbfa2t3,Pkm,Ndufs8,Ndufab1,Atp7a,Ogdh,Ndufb5,Ndufs3,Eno2,Zbtb7a,Ndufb6,Atp6v1b2,Aldoa,Prkaa2,Sdhb,Ndufv2,Slc25a25,Ppargc1a,Prkag2,Clpx,Pgk1,Git1,Uchl1,Src,Prkaca,Bloc1s6,Sdha,Pfkm,Ndufb4,Pgam1,Ndufs7,Ndufc2,Htr2a,Prxl2c,Ndufs6,Ier3,Pfkl,Ak4,Uqcc3,Ppp2ca,Slc4a4,Tgfb1,Ndufv1,Ak3,Ak5,Vcp,Foxk2,Entpd1,Parg,Ampd2,Myc	52	30.2326
Cing WM	GO	GOBP_ATP_SYNTHESIS_COUPLED_ELECTRON_TRANSPORT	3.11823e-05	2.29903	Uqcr10,Snca,Ndufs8,Uqcr11,Ndufs3,Cox7a2,Ndufb6,Bdnf,Cox7b,Sdhb,Ndufv2,Cyc1,Sdha,Cox8b,Cox5b,Uqcrc1,Cycs,Uqcrb,Ndufs7,Ndufc2,Coa6,Ndufs6,Pink1,Uqcc3,Coq7,Ndufv1,Cox6a1,Ndufaf1,Ndufs2	29	49.1525
Cing WM	GO	GOBP_AXON_ENSHEATHMENT_IN_CENTRAL_NERVOUS_SYSTEM	0.00655183	-2.0533	Fa2h,Plp1,Myrf,Mal,Mag,Kcnj10,Cntn2,Nkx6-2,Sox10,Abca2,B4galt5,Omg,Hes5	13	43.3333
Cing WM	GO	GOBP_BEHAVIORAL_RESPONSE_TO_COCAINE	0.0305662	1.92917	Snca,Homer1,Bdnf,Ppp1r1b,Adra1b,Ehmt2,Htr2a,Sdk1,Crebbp	9	50
Cing WM	GO	GOBP_BILE_ACID_METABOLIC_PROCESS	0.0329462	-1.86058	Slc27a2,Atp8b1,Cyp8b1,Cyp27a1,Prox1,Abcd3,Amacr,Nr1d1,Arv1,Cyp7b1,Acaa1a,Pex2	12	48
Cing WM	GO	GOBP_BRANCHING_MORPHOGENESIS_OF_AN_EPITHELIAL_TUBE	0.0329462	-1.60028	Fgfr2,Ddr1,Hhex,Sox8,Abl1,Gpc3,Sox2,Tnc,Lrp5,Slc12a2,Rbm15,Angpt1,Notch1,Flt1,Bmp4,Vegfa,Dll4,Bmp2,Gdnf,Nfatc3,Mmp14,Spry1,Nrarp,Celsr1,Lhx1,Tek,Dlg1,Tbx2,Ctnnbip1,Dicer1,Epha2,Grem1,Csf1,Sox9,Wnt4,Fat4,Pdgfra,Msx2,Hs3st3b1,Pgr,Agt,Lef1	42	26.7516
Cing WM	GO	GOBP_CALCIUM_ION_REGULATED_EXOCYTOSIS	0.0207038	1.80753	Stx1a,Rph3a,Syt6,Arf1,Stxbp1,Syn2,Trim9,Syt9,Stx1b,Rims4,Vamp8,Cacna1i,Syt12,Cacna1c,Atp2a2,Syt13,Cacna1a,Rab3gap1,Rab3a,Vamp2,Cbarp,Scamp5	22	31.8841
Cing WM	GO	GOBP_CAMERA_TYPE_EYE_MORPHOGENESIS	0.0224505	-1.65172	Meis1,Sox8,Ephb1,Sox2,Ptn,Slc4a7,Man2a1,Hipk2,Ikzf1,Samd7,Aldh1a1,Rom1,Fat1,Notch1,Flt1,Tspan12,Bmp4,Foxn4,Vegfa,Pax6,Calb1,Prox1,Lhx1,Ptprm,Cntf,Bcar3,Prom1,Tbx2,Phactr4,Ptf1a,Epha2,Sox9,Frs2,Yy1,Naglu,Nectin3,Foxf2,Nectin1,Notch2,Gnat1,Sp1,Adamts9,Samd11,Lctl,Hcn1,Rpgr,Fgfr3,Irx5,Tbc1d20,Mfn2,Ihh	51	39.2308
Cing WM	GO	GOBP_CELL_JUNCTION_ASSEMBLY	6.61244e-05	1.66664	Pdpk1,Psd,Neurl1a,Mef2c,Abi2,Sdk2,Nlgn3,Srf,Dlg4,Gabra5,Gria1,Fgf13,Cfl1,Snca,Dmtn,Gabra3,Robo1,Asic2,Dlc1,Adgrb1,Ptprj,Nrg3,Amigo2,Icam5,Nrp1,Add2,Sipa1l1,Lrrtm2,Bdnf,Actb,Sptbn2,Cdh22,Caskin1,Cpeb3,Ophn1,Thy1,Lzts1,Cldn12,Iqsec2,Arhgap33,Gpm6a,Cntnap1,Cntn5,Numbl,Cdh8,Nptx1,Cbln1,Gabra1,Cttn,Adgrb2,Bsn,Pten,Shank2,Nae1,Amigo1,Cdh18,Flrt2,Flrt1,Src,Nedd8,Nedd4l,Prkaca,Adgrl2,Nrxn1,Plec,Ntrk3,Cac…	99	22.1477
Cing WM	GO	GOBP_CELLULAR_COMPONENT_ASSEMBLY_INVOLVED_IN_MORPHOGENESIS	0.0164236	-1.66968	Ugt8a,Itgb4,Mag,Phldb1,Cd9,Nfasc,Abca2,Fig4,Ldb3,Cflar,Prox1,Ankrd23,Poc1b,Epb41l3,Ncmap,Nectin2,Casq2,Clasp1,Pdgfrb,Csrp1,Dicer1,Akap13,Tnnt1,Tppp,Mypn,Pdgfra,Rfx2,Prkd1,Tmod2,Itgb1,Nebl,Cfl2,Tmf1,Pla2g3,Tpm1,Tlr2,Mfsd14a,Flnc,Tbc1d20,Pgm5,Fhod3,Mfn2,Ihh,Flii	44	42.3077
Cing WM	GO	GOBP_CELLULAR_RESPIRATION	1.09722e-06	2.13462	Uqcr10,Ide,Cbfa2t3,Snca,Mdh1,Ndufs8,Dlst,Ndufab1,Atp7a,Suclg2,Ogdh,Uqcr11,Sod2,Ndufb5,Ndufs3,Cox7a2,Suclg1,Ndufb6,Bdnf,Idh3a,Mdh2,Slc25a22,Cox7b,Sdhb,Ireb2,Ndufv2,Slc25a25,Ppargc1a,Prkaca,Cyc1,Sdha,Plec,Immp2l,Lyrm7,Ndufb4,Cox8b,Chchd10,Cox5b,Uqcrc1,Cycs,Uqcrb,Idh3b,Ndufs7,Ndufc2,Etfrf1,Coa6,Prelid1,Ndufs6,Pink1,Chchd4,Ak4,Uqcc3,Sco2,Sdhaf4,Coq7,Cs,Ndufv1,Vcp,Trap1,Ifnar1,Cox6a1,Pde2a,Pnpt1,Ndufa…	67	36.0215
Cing WM	GO	GOBP_CHAPERONE_MEDIATED_PROTEIN_COMPLEX_ASSEMBLY	0.0152662	2.06561	Hsp90aa1,Pfdn6,Bbs10,Clu,Stub1,Psmg2,Hopx,Ptges3l,Mkks,Ndufaf1,Cct2,Hspa4	12	70.5882
Cing WM	GO	GOBP_CHEMICAL_SYNAPTIC_TRANSMISSION_POSTSYNAPTIC	0.000695664	2.00677	Stx1a,Shank1,Slc17a7,Mef2c,Nlgn3,Dlg4,Grin2b,Snca,Celf4,Cacnb3,P2rx5,Bdnf,Stx1b,Baiap2,Cbln1,Slc8a3,Gabra1,Pten,Npy2r,Nrxn1,Rab3gap1,Begain,Cntnap2,Dbn1,Nlgn2,Glrb,Shank3,Tbc1d24,Mpp2,Slc29a1,Oprm1,Grid2,Ppp1r9a,Pclo,Igsf9b,Eea1,Anks1b	37	33.945
Cing WM	GO	GOBP_COGNITION	0.000458637	1.65567	Neurod2,Shank1,Synpo,Slc17a7,Mef2c,Abi2,Shisa7,Nlgn3,Pja2,Srf,Gabra5,Gria1,Prkar2b,Fgf13,Grin2b,Gnas,Adcy1,Ptgs2,Bdnf,B2m,Elavl4,Ptgs1,Cpeb3,Jph3,Egr1,Rogdi,Prnp,Brsk1,Pgrmc1,Ppp1r1b,Rin1,Kalrn,Sobp,Foxp2,Slc8a3,Pak6,Git1,Pten,Shank2,Adra1b,Thra,Cacna1c,Kras,Tifab,Chrd,Cbr3,Bloc1s6,Nrxn1,Arf4,Pde1b,Nfix,Th,Foxo6,Nptn,Slc12a5,Neurog1,Cntnap2,Dnaaf4,Syngap1,Abl2,Grcc10,Tbr1,Pomk,Ehmt2,Oprl1,Shank3,…	76	22.8228
Cing WM	GO	GOBP_DENDRITE_DEVELOPMENT	1.67339e-05	1.84717	Shank1,Neurl1a,Mef2c,Abi2,Zfp365,Nlgn3,Dlg4,Map2,Cfl1,Arf1,Rbfox2,Robo1,Sult4a1,Celsr2,Atp7a,Fezf2,Pacsin1,Camk2b,Nrp1,Camk2a,Sipa1l1,Bdnf,Ywhah,Elavl4,Cpeb3,Lzts1,Arhgap33,Numbl,Ppfia2,Kalrn,Cit,Baiap2,Dscam,Git1,Pten,Asap1,Ankrd27,Flrt1,Nedd4l,Arf4,Camk1d,Dpysl5,Cacna1a,Rock2,Tiam1,Tnik,Srgap2,Rap2a,Parp6,Gsk3a,Foxo6,Dlg5,Slc12a5,Iqsec1,Cntnap2,Syngap1,Rac1,Dbn1,Abl2,Nlgn2,Hdac2,Abi3bp,Palm,Sha…	89	29.4702
Cing WM	GO	GOBP_DENDRITE_MORPHOGENESIS	0.000395722	1.83994	Shank1,Abi2,Zfp365,Nlgn3,Dlg4,Cfl1,Rbfox2,Robo1,Sult4a1,Celsr2,Atp7a,Camk2b,Nrp1,Camk2a,Sipa1l1,Ywhah,Elavl4,Lzts1,Arhgap33,Numbl,Ppfia2,Kalrn,Cit,Baiap2,Dscam,Pten,Ankrd27,Nedd4l,Dpysl5,Cacna1a,Rock2,Tiam1,Tnik,Rap2a,Parp6,Cntnap2,Rac1,Dbn1,Abl2,Abi3bp,Shank3,Tbc1d24,Ache,Abi1,Hdac6,Adgrb3,Ppp1r9a,Mef2a,Nsmf,Cdk5r1	50	27.6243
Cing WM	GO	GOBP_DENDRITIC_SPINE_DEVELOPMENT	2.10731e-05	2.11212	Shank1,Neurl1a,Mef2c,Abi2,Zfp365,Nlgn3,Dlg4,Cfl1,Arf1,Camk2b,Camk2a,Sipa1l1,Cpeb3,Arhgap33,Ppfia2,Kalrn,Baiap2,Git1,Pten,Asap1,Arf4,Tiam1,Srgap2,Foxo6,Dlg5,Slc12a5,Iqsec1,Cntnap2,Rac1,Dbn1,Nlgn2,Hdac2,Abi3bp,Palm,Shank3,Sdk1,Crebbp,Hdac6,Ppp1r9a,Cdk5r1,Actr2,Spire1,Srcin1	43	33.8583
Cing WM	GO	GOBP_DENDRITIC_SPINE_MORPHOGENESIS	0.0179005	1.78519	Shank1,Abi2,Zfp365,Nlgn3,Dlg4,Cfl1,Camk2b,Sipa1l1,Arhgap33,Ppfia2,Kalrn,Baiap2,Pten,Tiam1,Dbn1,Abi3bp,Shank3,Hdac6,Ppp1r9a,Cdk5r1,Actr2,Srcin1,Ngef	23	31.9444
Cing WM	GO	GOBP_DIOL_BIOSYNTHETIC_PROCESS	0.039724	-1.84851	Dhfr,Qdpr,Gch1,Ephx1,Sptlc1,Abca2,Asah1	7	38.8889
Cing WM	GO	GOBP_DOPAMINE_RECEPTOR_SIGNALING_PATHWAY	0.00735265	2.01165	Gnb5,Gnas,Rgs9,Oprd1,Gna11,Nsg2,Klf16,Palm,Oprm1,Slc1a1,Gnai3,Cav2,Drd1,Adcy5,Rgs8,Htt,Caly	17	50
Cing WM	GO	GOBP_ELECTRON_TRANSPORT_CHAIN	2.9987e-05	2.2566	Uqcr10,Snca,Ndufs8,Uqcr11,Sod2,Ndufs3,Cox7a2,Ndufb6,Bdnf,Slc25a22,Cox7b,Sdhb,Ndufv2,Ppargc1a,Cyc1,Sdha,Plec,Immp2l,Cox8b,Cox5b,Uqcrc1,Cycs,Uqcrb,Ndufs7,Ndufc2,Etfrf1,Coa6,Etfdh,Ndufs6,Pink1,Uqcc3,Sco2,Coq7,Ndufv1,Cox6a1,Ndufaf1,Ndufs2	37	42.5287
Cing WM	GO	GOBP_ENERGY_DERIVATION_BY_OXIDATION_OF_ORGANIC_COMPOUNDS	4.86796e-06	1.93398	Uqcr10,Ide,Cbfa2t3,Snca,Mdh1,Ndufs8,Dlst,Ndufab1,Atp7a,Suclg2,Per2,Ogdh,Uqcr11,Sod2,Ndufb5,Ndufs3,Gnas,Cox7a2,Suclg1,Ndufb6,Bdnf,Idh3a,Mdh2,Slc25a22,Cox7b,Ppp1r3b,Sdhb,Kl,Ireb2,Ndufv2,Slc25a25,Nhlrc1,Ppargc1a,Prkag2,Gabarapl1,Ppp1ca,Adra1b,Prkaca,Cyc1,Sdha,Plec,Pfkm,Immp2l,Phka1,Lyrm7,Akt2,Ndufb4,Gsk3a,Cox8b,Chchd10,Cox5b,Uqcrc1,Cycs,Mt3,Uqcrb,Idh3b,Ndufs7,Ndufc2,Etfrf1,Coa6,Stk40,Prelid1,Ndufs6,…	87	31.6364
Cing WM	GO	GOBP_ENSHEATHMENT_OF_NEURONS	1.23385e-10	-2.45852	Ugt8a,Tspan2,Fa2h,Gal3st1,Plp1,Myrf,Itgb4,Tmem98,Zfp488,Pllp,Mal,Mag,Ndrg1,Kcnj10,Gjc3,Cntn2,Cldn11,Mbp,Tg,Cd9,Jam3,Erbb3,Ptn,Serinc5,Bcas1,Nkx6-2,Myoc,Pou3f2,Sox10,Nfasc,Tmem163,Atrn,Zfp24,Abca2,Trf,Fig4,Hgf,Sirt2,Pard3,Abcd1,S100b,Epb41l3,Ncmap,B4galt5,Ptprz1,Hexb,Omg,Olig2,Pou3f1,Kif14,Hes5	51	31.2883
Cing WM	GO	GOBP_EXCITATORY_POSTSYNAPTIC_POTENTIAL	0.000107255	2.14188	Stx1a,Shank1,Slc17a7,Mef2c,Nlgn3,Dlg4,Grin2b,Snca,Celf4,Cacnb3,P2rx5,Bdnf,Stx1b,Baiap2,Cbln1,Slc8a3,Pten,Npy2r,Nrxn1,Rab3gap1,Begain,Cntnap2,Dbn1,Nlgn2,Shank3,Tbc1d24,Mpp2,Slc29a1,Oprm1,Grid2,Ppp1r9a,Pclo	32	35.5556
Cing WM	GO	GOBP_EXCITATORY_SYNAPSE_ASSEMBLY	0.00679458	1.96422	Sipa1l1,Lrrtm2,Caskin1,Nptx1,Cbln1,Pten,Nrxn1,Ntrk3,Srgap2,Csmd2,Nptn,Cntnap2,Nlgn2,Fgfr1,Abi3bp,Shank3,Grid2	17	39.5349
Cing WM	GO	GOBP_EXOCYTIC_PROCESS	0.000585057	2.04222	Stx1a,Ywhaz,Napb,Rph3a,Stxbp5,Snca,Prrt2,Napa,Syp,Stxbp1,Camk2a,Syt9,Stx1b,Vamp8,Cplx1,Syngr3,Vps18,Snap47,Bloc1s6,Rab3gap1,Rab3a,Syk,Plek,Vamp2,Efr3a,Exoc8,Ykt6,Pclo	28	31.1111
Cing WM	GO	GOBP_EXOCYTOSIS	0.000401062	1.67927	Stx1a,Pdpk1,Ywhaz,Napb,Rph3a,Syt6,Prkcb,Stxbp5,Arf1,Snca,Prrt2,Napa,Rab40b,Epb41l1,Syp,Stxbp1,Camk2a,Syn2,Trim9,Syt9,Rasgrp1,Sptbn2,Prkcg,Stx1b,Rims4,Vamp8,Hck,Stxbp5l,Ppfia2,Cplx1,Syngr3,Cdk16,Vps18,Cacna1i,Myh10,Syt12,Coro1a,Snap47,Kcnq3,Git1,Rab15,Rab3b,Syngr1,Cacna1c,Rab11b,Vps41,Nckap1l,Atp2a2,Prkaca,Bloc1s6,Sv2b,Syt13,Cacna1a,Rab3gap1,Cacnb4,Nsf,Tsg101,Rab3a,Syk,Arfgef2,Rab13,Plek,Myo5a,Rab…	79	24.7649
Cing WM	GO	GOBP_EYE_MORPHOGENESIS	0.0118195	-1.64562	Ppp2r3a,Meis1,Sox8,Ephb1,Sox2,Ptn,Slc4a7,Man2a1,Hipk2,Ikzf1,Samd7,Aldh1a1,Rom1,Fat1,Notch1,Flt1,Tspan12,Bmp4,Foxn4,Vegfa,Pax6,Calb1,Prox1,Olfm3,Lhx1,Ptprm,Col5a2,Cntf,Bcar3,Prom1,Tbx2,Phactr4,Ptf1a,Epha2,Sox9,Gabrr2,Frs2,Mfap2,Yy1,Naglu,Nectin3,Foxf2,Nectin1,Notch2,Gnat1,Sp1,Foxl2,Tmem215,Adamts9,Samd11,Lctl,Hcn1,Rpgr,Fgfr3,Casp6,Irx5,Tbc1d20,Mfn2,Ihh	59	38.0645
Cing WM	GO	GOBP_FATTY_ACID_METABOLIC_PROCESS	0.0470861	-1.41813	Fa2h,Plp1,Gstm7,Scd1,Fads6,Elovl1,Insig1,Elovl7,Dbi,Cyp2j12,Ptgr2,Mid1ip1,Alox8,Scd2,Prkag3,Cnr1,Ephx1,Lias,Acot1,Slc27a2,Scd4,Eci2,Sirt2,Aacs,Fmo1,Ggt5,Kat2b,Acnat1,Prxl2b,Abcd1,Ankrd23,Abhd5,Adipor2,Echdc1,Asah1,Ncor1,Slc27a3,Cpt1b,Slc45a3,Irs1,Abcd3,Ilvbl,Erlin1,Acaca,Elovl5,Echs1,Pparg,Hsd17b4,Lipe,Prkab1,Cpt1a,Hadhb,Abcc9,Sox9,Gpat2,Hsd17b12,Acadl,Dcaf5,Pdk3,Adh5,Apoc1,Appl2,Lipa,Dgat1,Mtln,…	89	27.8997
Cing WM	GO	GOBP_G_PROTEIN_COUPLED_ACETYLCHOLINE_RECEPTOR_SIGNALING_PATHWAY	0.00957426	2.04102	Itpr1,Prkcb,Anxa7,Gna11,Oprm1,Cdk5r1,Rgs8,Stim1,Trpc1,Rgs10	10	50
Cing WM	GO	GOBP_GAMMA_AMINOBUTYRIC_ACID_SIGNALING_PATHWAY	0.0373773	1.85714	Shisa7,Gabra5,Gabra3,Gabbr2,Bdnf,Gabrd,Gabra1,Plcl2,Cacna1a,Cacnb4,Htr4,Gabrq,Gabrg3,Gabrg2,Gabra2,Gpr156,Gabrb1,Gabrb3	18	60
Cing WM	GO	GOBP_GENERATION_OF_PRECURSOR_METABOLITES_AND_ENERGY	1.21608e-06	1.86945	Uqcr10,Ide,Gpi1,Cbfa2t3,Pkm,Snca,Mdh1,Ndufs8,Dlst,Ndufab1,Atp7a,Suclg2,Per2,Ogdh,Uqcr11,Sod2,Ndufb5,Ndufs3,Gnas,Eno2,Cox7a2,Suclg1,Zbtb7a,Ndufb6,Bdnf,Idh3a,Mdh2,Pgls,Slc25a22,Cxxc5,Aldoa,Cox7b,Hmgcll1,Prkaa2,Ppp1r3b,Sdhb,Kl,Ireb2,Ndufv2,Slc25a25,Nhlrc1,Ppargc1a,Prkag2,Acat1,Pgk1,Gabarapl1,Ppp1ca,Git1,Adra1b,Uchl1,Src,Prkaca,Acox1,Cyc1,Sdha,Plec,Prps1,Pfkm,Immp2l,Phka1,Lyrm7,Akt2,Ndufb4,Gsk3a,Pgam…	95	24.7396
Cing WM	GO	GOBP_GLIAL_CELL_DEVELOPMENT	0.000938613	-1.84849	Tspan2,Fa2h,Plp1,Myrf,Itgb4,Zfp488,Mal,Mag,Ndrg1,Kcnj10,Cntn2,Nkx2-2,Olig1,Phgdh,Erbb3,Nkx6-2,Myoc,Pou3f2,Sox10,Abca2,Sirt2,Pard3,Ncmap,B4galt5,Zeb2,Omg,Ldlr,Pou3f1,Hes5,Cntf,Adam22,Dicer1,Sh3tc2,Raf1,Adgrg6,Nr1d1,Tppp,Lrp1,Ano1,Agt,Naglu	41	31.2977
Cing WM	GO	GOBP_GLIAL_CELL_DIFFERENTIATION	9.35768e-06	-1.86755	Opalin,Tspan2,Cnp,Fa2h,Plp1,Bin1,Myrf,Itgb4,Tmem98,Zfp488,Mal,Mag,Ndrg1,Aspa,Kcnj10,Cntn2,Sox8,Nkx2-2,Olig1,Phgdh,Abl1,Dusp10,Erbb3,Ptn,Rhoa,Nkx6-2,Myoc,Pou3f2,Sox10,Metrn,Abca2,Sirt2,Pard3,Notch1,Nkx6-1,Bmp4,Pax6,Bmp2,Trp73,Ncmap,Vtn,B4galt5,Ptprz1,Actr3,Zeb2,Daam2,Omg,Il6st,Olig2,Ldlr,Slc45a3,Pou3f1,Hes5,Hapln2,Nfia,Bcan,Gpr37l1,Dner,Cntf,Adam22,Pparg,Vcan,Hdac1,Dicer1,Sh3tc2,Dlx1,Raf1,Adgrg6,N…	92	34.0741
Cing WM	GO	GOBP_GLIOGENESIS	7.44371e-06	-1.80027	Opalin,Tspan2,Gjc2,Cnp,Fa2h,Plp1,Bin1,Myrf,Itgb4,Tmem98,Zfp488,Mal,Mag,Ndrg1,Aspa,Kcnj10,Cntn2,Sox8,Nkx2-2,Olig1,Dbi,Phgdh,Abl1,Cd9,Dusp10,Erbb3,Ptn,Apcdd1,Rhoa,Nkx6-2,Myoc,Pou3f2,Sox10,Metrn,Cers2,Abca2,Trf,Ezh2,Sirt2,Pard3,Notch1,Flt1,Nkx6-1,Bmp4,Tert,Pax6,Lrp8,Bmp2,P2rx4,Trp73,Ncmap,Vtn,B4galt5,Ptprz1,Actr3,Zeb2,Daam2,Hexb,Omg,Il6st,Olig2,Ldlr,Slc45a3,Pou3f1,Hes5,Cx3cr1,Hapln2,Nfia,Bcan,Slc7a5…	111	30.5785
Cing WM	GO	GOBP_GLUTAMATE_RECEPTOR_SIGNALING_PATHWAY	0.00680672	1.95947	Mef2c,Grin2b,Grik3,Frrs1l,Homer1,Camk2a,Grm8,Prnp,Kalrn,Gna11,Dagla,Tiam1,Shank3,Grm3,Slc1a1,Sstr1,Cdk5r1,Grm7	18	39.1304
Cing WM	GO	GOBP_INHIBITORY_SYNAPSE_ASSEMBLY	0.0466692	1.81718	Gabra5,Fgf13,Gabra3,Cbln1,Gabra1,Srgap2,Cntnap2,Nlgn2,Hapln4,Gabrg3,Gabrg2,Gabra2,Gabrb3,Clstn2,Mdga1,Sema4a	16	61.5385
Cing WM	GO	GOBP_ISOPRENOID_METABOLIC_PROCESS	0.036843	-1.71684	Hmgcs2,Lss,Rdh12,Rdh1,Aldh1a1,Cyp26b1,Cyp3a13,Rdh11,Dpagt1,Pmvk,Mvd,Aldh1a7,Hmgcs1,Amacr,Retsat,Aldh1a2,Rdh5,Adh5,Lipa,Dgat1,Dhrs4,Pex5,Fdft1	23	35.9375
Cing WM	GO	GOBP_LEARNING	0.000406069	1.83539	Neurod2,Shank1,Synpo,Nlgn3,Srf,Gabra5,Prkar2b,Fgf13,Grin2b,Ptgs2,Bdnf,Elavl4,Ptgs1,Jph3,Brsk1,Pgrmc1,Ppp1r1b,Rin1,Kalrn,Foxp2,Slc8a3,Pak6,Git1,Shank2,Adra1b,Cacna1c,Kras,Chrd,Nrxn1,Arf4,Pde1b,Nfix,Th,Nptn,Slc12a5,Cntnap2,Syngap1,Abl2,Tbr1,Oprl1,Shank3,Htr2a,Map1a,Ddhd2,Adgrb3,Slc1a1,Jph4,Tuba1a,Rgs14,Ythdf1,Grm7,Pias1	52	29.3785
Cing WM	GO	GOBP_LONG_TERM_SYNAPTIC_DEPRESSION	0.0305662	1.88789	Srf,Gria1,Arf1,Stxbp1,Iqsec2,Cbln1,Pten,Shank2,Shank3,Penk,Grid2,Ppp1r9a,Prrt1,Drd1,Grm2,Fmr1,Dgki,Cd38,Abhd6,Sorcs2,Drd5,Mgll,Vps13a,Arc	24	63.1579
Cing WM	GO	GOBP_LONG_TERM_SYNAPTIC_POTENTIATION	0.0221064	1.66411	Shisa7,Nlgn3,Grin2b,Snca,Tshz3,Adcy1,Camk2b,Lrrtm2,Prkcg,Cpeb3,Ptpn5,Prnp,Gfap,Mapk1,Syt12,Slc8a3,Snap47,Pten,Shank2,Chrd,Nptn,Rab3a,Shank3,Vamp2,2510002D24Rik,Mpp2,Cyp46a1,Slc1a1,Ppp1r9a,Rgs14,Ythdf1,Prrt1,Large1,Fam107a,Drd1,Rasgrf2,Apoe,Sqstm1,Stx4a,Pak1,Fmr1,Snap25,Psen1,Gsk3b,Epha4	45	39.4737
Cing WM	GO	GOBP_LYMPHOCYTE_MIGRATION	0.0372256	-1.75325	Oxsr1,Abl1,Apod,Padi2,Wnk1,Itga4,Rhoa,Slc12a2,Spns2,Crtam,Nedd9,Artn,Msn,Ccl20,Cxcl10,Lrch1,Fut4,F11r,Ccl7,Cxcl16,Cyp7b1	21	32.3077
Cing WM	GO	GOBP_MEMORY	0.0215989	1.58815	Shank1,Slc17a7,Shisa7,Pja2,Srf,Gria1,Fgf13,Grin2b,Adcy1,Ptgs2,Ptgs1,Cpeb3,Jph3,Egr1,Rogdi,Pgrmc1,Ppp1r1b,Rin1,Kalrn,Slc8a3,Pak6,Pten,Shank2,Bloc1s6,Nfix,Th,Foxo6,Ehmt2,Shank3,Htr2a,Crebbp,Scn2a,Map1a,Spg11,Slc1a1,Tuba1a,Camk4,Rgs14,Ythdf1,Grm7,Syt4,Itga8,Large1	43	28.4768
Cing WM	GO	GOBP_MICROTUBULE_ORGANIZING_CENTER_LOCALIZATION	0.0192166	-1.86299	Sema6a,Dync1li2,Syne1,Pard3,Kif5b,Nubp1,Nin,Dlg1,Mad2l1,Cep83,Sun2,Pard3b,Fhod1,Tbccd1,Aurka	15	48.3871
Cing WM	GO	GOBP_MITOCHONDRIAL_ELECTRON_TRANSPORT_NADH_TO_UBIQUINONE	0.0300317	1.93941	Ndufs8,Ndufs3,Ndufb6,Bdnf,Ndufv2,Ndufs7,Ndufc2,Ndufs6,Pink1,Ndufv1,Ndufaf1,Ndufs2	12	52.1739
Cing WM	GO	GOBP_MITOCHONDRIAL_RESPIRATORY_CHAIN_COMPLEX_ASSEMBLY	0.0298816	1.69237	Ndufs8,Ndufab1,Ndufb5,Ndufs3,Ndufb6,Tmem126b,Lyrm2,Pet100,Immp2l,Bcs1l,Lyrm7,Ndufb4,Surf1,Ndufs7,Ndufc2,Ndufs6,Chchd4,Uqcc3,Sco2,Dmac2,Sdhaf3,Sdhaf4,Cox14,Cox19,Ndufaf1,Ndufs2,Aifm1,Ndufaf7,Slc25a33,Ndufb7	30	38.4615
Cing WM	GO	GOBP_MODIFICATION_OF_POSTSYNAPTIC_STRUCTURE	0.0278666	1.81214	Synpo,Cfl1,Wasf3,Dlgap3,Kalrn,Baiap2,Myh10,Cttn,Tiam1,Prmt8,Dlgap4,Pfn1,Rap1b,Filip1,Drd1,Chmp2b,Wasf1,Itsn1,Pdxp	19	47.5
Cing WM	GO	GOBP_MODULATION_OF_EXCITATORY_POSTSYNAPTIC_POTENTIAL	0.0156307	1.85315	Stx1a,Shank1,Nlgn3,Dlg4,Grin2b,Celf4,Cacnb3,Stx1b,Baiap2,Cbln1,Slc8a3,Pten,Npy2r,Nrxn1,Dbn1,Nlgn2,Shank3,Tbc1d24	18	30.5085
Cing WM	GO	GOBP_MONOATOMIC_ION_HOMEOSTASIS	0.0289908	1.36975	Itpr1,Synpo,Calm3,Calm1,Tmem64,Prkcb,Snx10,Atp2b2,Vps33a,Arf1,Grin2b,Snca,Car12,Atp7a,Mcub,Atp6v0c,Sod2,Minpp1,Anxa7,Atp6v1b2,B2m,Trpc4,Jph3,Thy1,Chp1,Rogdi,Prnp,Pdk2,Znhit1,Atp6ap1l,Kl,Ireb2,Tesc,Ank2,Ckb,Mapk1,Wnk2,Stim2,Slc8a3,Coro1a,Ghitm,Ryr3,Akap6,Prkce,Cacna1c,Atp1a1,Rnasek,Atp2a2,Micu1,Gpr89,Sv2b,Cacna1a,Slc39a10,Cacnb4,Kcnma1,Tmc8,Bmyc,Nptn,Slc12a5,Atp2b1,Tmem38a,Abcb6,Fkbp1a,Letm1,Immt,…	101	20.7392
Cing WM	GO	GOBP_MONOCARBOXYLIC_ACID_BIOSYNTHETIC_PROCESS	0.015354	-1.62407	Fa2h,Plp1,Gstm7,Scd1,Gatm,Fads6,Elovl1,Gamt,Insig1,Elovl7,Mid1ip1,Alox8,Scd2,Prkag3,Lias,Rdh1,Slc27a2,Aldh1a1,Scd4,Sirt2,Cyp8b1,Kat2b,Prxl2b,Abcd1,Cyp27a1,Prox1,Slc45a3,Abcd3,Amacr,Erlin1,Acaca,Elovl5,Prkab1,Aldh1a2,Nr1d1,Hsd17b12,Acadl,Dcaf5,Apoc1,Pla2g4a,Acsm5,Cyp7b1,Agt,Klhl25,Alox5,Acss2,Degs1,Oxsm,Chst14,Nr1h3,Pex2,Asah2,Pla2g3,Scd3,Sco1,Aloxe3,Ceacam1	57	36.7742
Cing WM	GO	GOBP_MONOCARBOXYLIC_ACID_METABOLIC_PROCESS	0.0464686	-1.34889	Fa2h,Plp1,Gstm7,Aspa,Scd1,Gatm,Fads6,Elovl1,Gamt,Insig1,Elovl7,Dbi,Cyp2j12,Phgdh,Ptgr2,Mid1ip1,Alox8,Bpgm,Scd2,Prkag3,Cnr1,Ephx1,Lias,Rdh1,Acot1,Slc27a2,Aldh1a1,Scd4,Eci2,Atp8b1,Sirt2,Aacs,Eno4,Cyp26b1,Fmo1,Ggt5,Cyp8b1,Kat2b,Acnat1,Prxl2b,Abcd1,Cyp27a1,Prox1,Ugt1a7c,Ankrd23,Abhd5,Cyp3a13,Adipor2,Echdc1,Asah1,Flcn,Ncor1,Slc27a3,Cpt1b,P2rx7,Hexb,Slc45a3,Il4i1,Ldhd,Btd,Irs1,Aldh1a7,Fahd1,Abcd3,Ilvbl…	136	27.7551
Cing WM	GO	GOBP_MORPHOGENESIS_OF_A_BRANCHING_STRUCTURE	0.0160835	-1.56232	Fgfr2,Ermn,Ddr1,Hhex,Sox8,Sema3c,Abl1,Gpc3,Sox2,Tnc,Lrp5,Slc12a2,Rbm15,Sox10,Angpt1,Tgm2,Hgf,Notch1,Flt1,Bmp4,Vegfa,Dll4,Bmp2,Prox1,Gdnf,Nfatc3,Mmp14,Spry1,Nrarp,Celsr1,Lhx1,Tek,Dlg1,Tbx2,Ctnnbip1,Dicer1,Epha2,Grem1,Csf1,Sox9,Wnt4,Frs2,Btbd7,Fat4,Pdgfra,Msx2,Hs3st3b1,Pgr	48	24
Cing WM	GO	GOBP_MUSCLE_ADAPTATION	0.0492013	-1.58511	Gatm,Fbxo32,Nos3,Gsn,Hey2,Myoc,Prkag3,G6pdx,Ezh2,Tnni1,Notch1,Cflar,Bmp4,Selenon,Adk,Bmp2,Mymk,P2rx4,Trip10,Nfatc3,Gtf2ird2,Cmya5,Pparg,Adra1a,Lmcd1,Nol3,Tnnt1,Yy1,Agt,Becn1,Mlip,Nr3c1,Inpp5f	33	29.7297
Cing WM	GO	GOBP_MYELIN_ASSEMBLY	0.0078346	-2.02767	Ugt8a,Itgb4,Mag,Cd9,Nfasc,Abca2,Fig4,Epb41l3,Ncmap,Dicer1,Tppp	11	45.8333
Cing WM	GO	GOBP_NAD_METABOLIC_PROCESS	0.0152662	1.88179	Gpi1,Pkm,Mdh1,Dlst,Ogdh,Eno2,Idh3a,Mdh2,Aldoa,Pgk1,Pfkm,Idh3b,Nadk,Gpd1l,Pfkl	15	31.9149
Cing WM	GO	GOBP_NADH_METABOLIC_PROCESS	0.0082988	2.01092	Gpi1,Pkm,Mdh1,Dlst,Ogdh,Eno2,Idh3a,Mdh2,Aldoa,Pgk1,Pfkm,Idh3b,Gpd1l,Pfkl	14	40
Cing WM	GO	GOBP_NEGATIVE_REGULATION_OF_EXTRINSIC_APOPTOTIC_SIGNALING_PATHWAY_VIA_DEATH_DOMAIN_RECEPTORS	0.00951878	-2.01624	Rffl,Tmbim1,Hgf,Cflar,D1Pas1,Hmgb2,Ddx3x,Tnfrsf22,Nol3,Raf1,Bcl2l1	11	47.8261
Cing WM	GO	GOBP_NEGATIVE_REGULATION_OF_GLIAL_CELL_DIFFERENTIATION	0.0355643	-1.87982	Tmem98,Dusp10,Nkx6-2,Sirt2,Notch1,Nkx6-1,Bmp4,Daam2,Ldlr,Hes5,Gpr37l1,Dlx1,Nr1d1	13	40.625
Cing WM	GO	GOBP_NEGATIVE_REGULATION_OF_GLIOGENESIS	0.0127832	-1.89285	Tmem98,Dusp10,Ptn,Nkx6-2,Sox10,Cers2,Sirt2,Notch1,Nkx6-1,Bmp4,Tert,Daam2,Ldlr,Hes5,Gpr37l1,Dicer1,Dlx1,Nr1d1,Rb1,Cysltr2,Nr2e1,Dlx2,Tspo,Fgfr3,Mfn2,Fas	26	50
Cing WM	GO	GOBP_NEGATIVE_REGULATION_OF_MYOBLAST_DIFFERENTIATION	0.0160835	-1.95087	Sox8,Cmtm5,Ccl17,Il18,Notch1,Bmp4,Mstn,Cxcl10,Sox9,Id3	10	40
Cing WM	GO	GOBP_NEGATIVE_REGULATION_OF_OLIGODENDROCYTE_DIFFERENTIATION	0.017475	-1.9921	Tmem98,Dusp10,Nkx6-2,Sirt2,Notch1,Nkx6-1,Bmp4,Daam2,Hes5,Dlx1	10	58.8235
Cing WM	GO	GOBP_NEGATIVE_REGULATION_OF_TORC1_SIGNALING	0.0165114	1.91195	Ywhaz,Ywhag,Nprl2,Atxn3,Prkacb,Prkaa2,Itfg2,Prkaca,Sesn1,Ube2n,Sesn2,Sar1b,Tbc1d7,Ube2w,Nprl3,Nlk,Rnf152	17	41.4634
Cing WM	GO	GOBP_NEUROMUSCULAR_PROCESS	0.00208146	1.73952	Itpr1,Shank1,Nlgn3,Dlg4,Atp2b2,Grin2b,Prrt2,Rbfox1,Rbfox2,Stac2,Homer1,Tshz3,Camk2b,Kcnab2,Jph3,Nefl,Rogdi,Cntnap1,Myh10,Slc8a3,Pten,Uchl1,Psap,Tifab,Chd8,Nrxn1,Cacna1a,Gigyf2,Adarb1,Kcnma1,Neurog1,Cntnap2,Camta1,Dbn1,Abl2,Nlgn2,Grcc10,Pomk,Fgf14,Myo5a,Glrb,Shank3,Map1a,Penk,Grid2,Mycbp2,Jph4	47	27.0115
Cing WM	GO	GOBP_NEUROMUSCULAR_PROCESS_CONTROLLING_BALANCE	0.00874833	1.86829	Shank1,Dlg4,Atp2b2,Rbfox1,Rbfox2,Camk2b,Jph3,Nefl,Cntnap1,Myh10,Psap,Tifab,Nrxn1,Cacna1a,Gigyf2,Kcnma1,Neurog1,Camta1,Abl2,Nlgn2,Myo5a,Shank3	22	35.4839
Cing WM	GO	GOBP_NEURON_PROJECTION_ORGANIZATION	0.00993592	1.74494	Shank1,Rph3a,Abi2,Zfp365,Nlgn3,Dlg4,Cfl1,Arf1,Grin2b,Homer1,Camk2b,Sipa1l1,Prnp,Arhgap33,Ppfia2,Kalrn,Baiap2,Cttn,Pten,Tiam1,Cntnap2,Dbn1,Abl2,Abi3bp,Shank3,Map1a,Hdac6,Diaph1,Ppp1r9a,Cdk5r1	30	27.2727
Cing WM	GO	GOBP_NEUROTRANSMITTER_RECEPTOR_TRANSPORT	0.00917722	1.97838	Epb41l1,Camk2a,Lrrc7,Cacng2,Stx1b,Mapk10,Mylk,Cplx1,Snap47,Rab4a,Cacng8,Snx27,Vamp2,Ap3d1,Rab7,Slc1a1,Rab11a	17	43.5897
Cing WM	GO	GOBP_NEUROTRANSMITTER_SECRETION	4.95019e-06	2.11017	Stx1a,Ica1,Napb,Rph3a,Mef2c,Prkcb,Ptprn2,Snap91,Stxbp5,Snca,Prrt2,Napa,Syp,Mctp1,Stxbp1,Camk2a,Syn2,Trim9,Syt9,Pdzd11,Sptbn2,Grm8,Prkcg,Stx1b,Rims4,Brsk1,Stxbp5l,Ppfia2,Cplx1,Syngr3,Vps18,Syt12,Snap47,Git1,Atp2a2,Prkaca,Nrxn1,Sv2b,Cacna1a,Rab3gap1,Cacnb4,Rab3a	42	26.5823
Cing WM	GO	GOBP_NEUROTRANSMITTER_TRANSPORT	1.87338e-05	1.97047	Stx1a,Ica1,Napb,Slc17a7,Rph3a,Mef2c,Prkcb,Ptprn2,Snap91,Stxbp5,Snca,Prrt2,Napa,Per2,Syp,Mctp1,Stxbp1,Camk2a,Syn2,Trim9,Syt9,Pdzd11,Sptbn2,Grm8,Prkcg,Stx1b,Rims4,Brsk1,Stxbp5l,Gfap,Ppfia2,Cplx1,Syngr3,Vps18,Syt12,Snap47,Git1,Rab3b,Atp2a2,Prkaca,Nrxn1,Sv2b,Cacna1a,Slc1a2,Rab3gap1,Cacnb4,Th,Rab3a	48	24.1206
Cing WM	GO	GOBP_OLIGODENDROCYTE_DEVELOPMENT	0.00265781	-2.05354	Fa2h,Plp1,Myrf,Zfp488,Mal,Mag,Kcnj10,Cntn2,Nkx2-2,Olig1,Nkx6-2,Sox10,Abca2,B4galt5,Omg,Hes5	16	32.6531
Cing WM	GO	GOBP_OLIGODENDROCYTE_DIFFERENTIATION	2.05876e-05	-2.09489	Opalin,Tspan2,Cnp,Fa2h,Plp1,Myrf,Tmem98,Zfp488,Mal,Mag,Aspa,Kcnj10,Cntn2,Sox8,Nkx2-2,Olig1,Dusp10,Ptn,Nkx6-2,Sox10,Abca2,Sirt2,Notch1,Nkx6-1,Bmp4,Pax6,Trp73,Vtn,B4galt5,Ptprz1,Daam2,Omg,Olig2,Slc45a3,Hes5	35	30.4348
Cing WM	GO	GOBP_ORGANIC_ACID_BIOSYNTHETIC_PROCESS	0.00391992	-1.66543	Fa2h,Plp1,Gstm7,Adi1,Scd1,Gatm,Dhfr,Fads6,Elovl1,Gamt,Insig1,Elovl7,Phgdh,Cbs,Mid1ip1,Alox8,Scd2,Prkag3,Gsto1,Lias,Rdh1,Slc27a2,Plod3,Aldh1a1,Scd4,Carns1,Pycr1,Sirt2,Got1l1,Fmo1,Ggt5,Sephs1,Cyp8b1,Kat2b,Prxl2b,Abcd1,Cyp27a1,Prox1,Slc45a3,Abcd3,Ilvbl,Amacr,Erlin1,Psat1,Acaca,Elovl5,Tha1,Prkab1,Aldh1a2,Mthfd1l,Nr1d1,Psph,Hsd17b12,Acadl,Dcaf5,Apoc1,Pla2g4a,Acsm5,Cyp7b1,Agt,Klhl25,Alox5,Acss2,Degs1,M…	71	31.6964
Cing WM	GO	GOBP_ORGANIC_HYDROXY_COMPOUND_BIOSYNTHETIC_PROCESS	0.00599597	-1.68944	Ddc,Dhfr,Insig1,Hmgcs2,Dhcr7,Gpr37,Qdpr,Gch1,Lss,Alox8,Ephx1,Cyp51,Itpkc,G6pdx,Sptlc1,Abca2,Slc27a2,Hsd17b7,Cyp8b1,Msmo1,Cyp27a1,Bmp2,Prox1,Ppip5k2,Opn3,Rest,Asah1,Cyp2r1,Zeb2,Ebp,Cyp27b1,Pmvk,Itpkb,Mvd,Dab2,Hmgcs1,Abcd3,Amacr,Erlin1,Lpcat3,Sqle,Ctns,Insm1,Nr1d1,Abcg1,Wnt4,Vps35,Lipa,Srebf2,Cyp7b1,Fdft1,Adcyap1r1,Hsd17b1,Nsdhl,Pgp,Nfkb1,Pex2,Asah2,Mvk,Plcg2	60	34.6821
Cing WM	GO	GOBP_ORGANIC_HYDROXY_COMPOUND_METABOLIC_PROCESS	0.00132799	-1.6027	Npc1,Ddc,Dhfr,Insig1,Hmgcs2,Tg,Dhcr7,Gpr37,Qdpr,Gch1,Lrp5,Lss,Alox8,Npy,Vldlr,Rdh12,Ephx1,Cyp51,Itpkc,G6pdx,Rdh1,Itpk1,Foxe1,Inppl1,Sptlc1,Abca2,Nqo1,Slc27a2,Aldh1a1,Atp8b1,Cyp26b1,Hsd17b7,Cyp8b1,Msmo1,Cyp27a1,Bmp2,Prox1,Ppip5k2,Opn3,Rest,Rdh11,Npr1,Asah1,Cyp2r1,Zeb2,Ldlrap1,Ebp,Slco1c1,Cyp27b1,Dpagt1,Pmvk,Ldlr,Itpkb,Ldhd,Htr2c,Mvd,Abhd4,Dab2,Gde1,Hmgcs1,Abcd3,Apoa2,Amacr,Fdx1,Tpk1,Ebpl,Erlin1,Np…	122	30.9645
Cing WM	GO	GOBP_OXIDATIVE_PHOSPHORYLATION	0.0006733	1.99955	Uqcr10,Snca,Ndufs8,Ndufab1,Atp7a,Uqcr11,Ndufb5,Ndufs3,Cox7a2,Ndufb6,Bdnf,Cox7b,Sdhb,Ndufv2,Cyc1,Sdha,Ndufb4,Cox8b,Chchd10,Cox5b,Uqcrc1,Cycs,Uqcrb,Ndufs7,Ndufc2,Coa6,Ndufs6,Pink1,Ak4,Uqcc3,Coq7,Ndufv1,Vcp,Cox6a1,Pde2a,Ndufaf1,Myc,Ndufs2	38	38
Cing WM	GO	GOBP_PERIPHERAL_NERVOUS_SYSTEM_AXON_ENSHEATHMENT	0.0372256	-1.78928	Fa2h,Itgb4,Ndrg1,Myoc,Pou3f2,Sirt2,Pard3,Ncmap,Pou3f1,Adam22,Dicer1,Sh3tc2,Adgrg6	13	41.9355
Cing WM	GO	GOBP_PERIPHERAL_NERVOUS_SYSTEM_DEVELOPMENT	0.0115171	-1.81492	Fa2h,Itgb4,Ndrg1,Sox8,Erbb3,Myoc,Pou3f2,Sox10,Nhlh2,Sirt2,Pard3,Gdnf,Ncmap,Pou3f1,Cldn1,Artn,Hapln2,Adam22,Dicer1,Sh3tc2,Raf1,Adgrg6,Ednrb,Agt,Cdk5,Heyl,Arhgef10,Erbb2,Onecut2,Rela	30	40.5405
Cing WM	GO	GOBP_POSITIVE_REGULATION_OF_CANONICAL_WNT_SIGNALING_PATHWAY	0.0147041	-1.73693	Fgfr2,Ppp2r3a,Hhex,Wls,Gpc3,Wnk1,Scel,Lypd6,Rspo1,Lrrk1,Kank1,Trpm4,Gprc5b,Lgr5,Zeb2,Daam2,D1Pas1,Nrarp,Plekha4,Sfrp4,Ddx3x	21	21.875
Cing WM	GO	GOBP_POSITIVE_REGULATION_OF_DENDRITIC_SPINE_DEVELOPMENT	0.0160835	1.80507	Shank1,Neurl1a,Nlgn3,Cfl1,Arf1,Camk2b,Cpeb3,Kalrn,Baiap2,Tiam1,Foxo6,Dlg5,Rac1,Dbn1,Nlgn2,Palm,Shank3,Crebbp	18	29.0323
Cing WM	GO	GOBP_POSITIVE_REGULATION_OF_EPITHELIAL_CELL_DIFFERENTIATION	0.00216544	-2.06558	Nkx2-2,Sox2,Foxj1,Alox8,Notch1,Bmp4,Pax6,Bmp2,Vezf1,Gdnf,Trp73,Zeb2,Cyp27b1,Lhx1,Sfrp4,Prom1,Wnt9a,Tmem100,Btg1,Sox9,Cd24a,Lef1	22	44.898
Cing WM	GO	GOBP_POSITIVE_REGULATION_OF_EXCITATORY_POSTSYNAPTIC_POTENTIAL	0.00599597	2.03791	Stx1a,Shank1,Nlgn3,Dlg4,Grin2b,Cacnb3,Stx1b,Baiap2,Pten,Nrxn1,Dbn1,Nlgn2,Shank3,Tbc1d24	14	34.1463
Cing WM	GO	GOBP_POSITIVE_REGULATION_OF_GLIAL_CELL_DIFFERENTIATION	0.00216544	-2.04294	Bin1,Myrf,Zfp488,Mag,Aspa,Nkx2-2,Ptn,Nkx6-2,Notch1,Nkx6-1,Bmp2,Trp73,Ptprz1,Actr3,Il6st,Olig2,Pparg,Hdac1,Dicer1	19	37.2549
Cing WM	GO	GOBP_POSITIVE_REGULATION_OF_GLIOGENESIS	0.000395722	-2.07884	Gjc2,Bin1,Myrf,Zfp488,Mag,Aspa,Sox8,Nkx2-2,Ptn,Nkx6-2,Sox10,Trf,Notch1,Flt1,Nkx6-1,Bmp2,Trp73,Ptprz1,Actr3,Il6st,Olig2,Slc7a5,Cysltr1,Pparg,Hdac1,Dicer1	26	31.3253
Cing WM	GO	GOBP_POSITIVE_REGULATION_OF_LAMELLIPODIUM_ASSEMBLY	0.033978	1.88313	Abi2,Cfl1,Nckap1,Atp7a,Twf2,Hsp90aa1,Arpc2,Akirin1,Rac1,Aqp1,Brk1,Actr2,Frmd7	13	48.1481
Cing WM	GO	GOBP_POSITIVE_REGULATION_OF_LAMELLIPODIUM_ORGANIZATION	0.033977	1.90669	Abi2,Cfl1,Nckap1,Atp7a,Twf2,Hsp90aa1,Src,Arpc2,Akirin1,Rac1,Aqp1,Brk1,Actr2,Frmd7	14	43.75
Cing WM	GO	GOBP_POSITIVE_REGULATION_OF_MYELINATION	0.00406237	-2.08782	Myrf,Zfp488,Mag,Sox10,Trf,Hgf,Pard3,S100b,Ncmap,Dicer1,Tppp,Srebf2	12	50
Cing WM	GO	GOBP_POSITIVE_REGULATION_OF_NEURAL_PRECURSOR_CELL_PROLIFERATION	0.0179005	-1.78881	Gjc2,Sox2,Sox10,Trf,Notch1,Vegfa,Lhx2,Pax6,Dll4,Prox1,Ryk,Lhx1,Cx3cr1,Nes,Hapln2,Bcan,Gpr37l1,Dmrta2,Vcan,Insm1,Rsu1	21	29.1667
Cing WM	GO	GOBP_POSITIVE_REGULATION_OF_OLIGODENDROCYTE_DIFFERENTIATION	0.0392452	-1.82887	Myrf,Zfp488,Aspa,Nkx2-2,Ptn,Nkx6-2,Nkx6-1,Trp73,Ptprz1,Olig2,Pparg,Hdac1	12	41.3793
Cing WM	GO	GOBP_POSITIVE_REGULATION_OF_SODIUM_ION_TRANSMEMBRANE_TRANSPORT	0.0175777	1.98116	Fgf13,Arf1,Chp1,Tesc,Wnk2,Scn1b,Fxyd1	7	38.8889
Cing WM	GO	GOBP_POSITIVE_REGULATION_OF_SODIUM_ION_TRANSPORT	0.0115171	2.00312	Fgf13,Arf1,Gnas,Chp1,Tesc,Wnk2,Scn1b,Nedd4l,Akt2,Fgf14,Gpd1l,Fxyd1	12	33.3333
Cing WM	GO	GOBP_POSITIVE_REGULATION_OF_SYNAPTIC_TRANSMISSION	0.00843543	1.63436	Stx1a,Shisa7,Nlgn3,Dlg4,Gria1,Grin2b,Snca,Tshz3,Adcy1,Camk2b,Stxbp1,Lrrtm2,Ptgs2,Cacng2,Prkcg,Cpeb3,Ptpn5,Stx1b,Rims4,Iqsec2,Prnp,Gfap,Mapk1,Syt12,Slc8a3,Snap47,Pten,Shank2,Prkce,Chrd,Nrxn1,Rab3gap1,Nptn,Rab3a,Kiss1r,Nlgn2,Cacng8,Shank3,Vamp2,2510002D24Rik,Mpp2,Cyp46a1,Pink1,Ncs1	44	23.4043
Cing WM	GO	GOBP_POSITIVE_REGULATION_OF_SYNAPTIC_TRANSMISSION_GLUTAMATERGIC	0.0187444	1.94294	Nlgn3,Grin2b,Tshz3,Stxbp1,Ptgs2,Cacng2,Iqsec2,Shank2,Nrxn1,Rab3gap1,Nlgn2,Cacng8,Shank3	13	34.2105
Cing WM	GO	GOBP_POSITIVE_REGULATION_OF_TRANSPORTER_ACTIVITY	0.036843	1.69349	Calm3,Calm1,Nlgn3,Fgf13,Tcaf1,Stac2,Atp7a,Chp1,Tesc,Ank2,Syngr3,Wnk2,Stim2,Akap6,Scn1b,Nedd4l,Prkcd,Rnf207,Fgf14,Shank3	20	27.7778
Cing WM	GO	GOBP_POSITIVE_REGULATION_OF_WNT_SIGNALING_PATHWAY	0.00213938	-1.84494	Fgfr2,Ppp2r3a,Nkd1,Depdc1b,Hhex,Dixdc1,Wls,Wnt3,Abl1,Gpc3,Wnk1,Scel,Lypd6,Rspo1,Lrrk1,Kank1,Trpm4,Tert,Gprc5b,Lgr5,Bmp2,Zeb2,Daam2,D1Pas1,Nrarp,Plekha4,Dab2,Sfrp4,Ddx3x,Mbd2	30	23.8095
Cing WM	GO	GOBP_POSTSYNAPSE_ASSEMBLY	2.05876e-05	2.24928	Psd,Neurl1a,Nlgn3,Asic2,Sipa1l1,Lrrtm2,Sptbn2,Caskin1,Cpeb3,Lzts1,Arhgap33,Numbl,Nptx1,Cbln1,Pten,Nae1,Nedd8,Nrxn1,Ntrk3,Gap43,Arhgef9,Csmd2,Rtn4r,Rac1,Nlgn2,Htr4,Fgfr1,Ube2m,Abi3bp,Shank3,Crmp1	31	36.4706
Cing WM	GO	GOBP_POSTSYNAPSE_ORGANIZATION	1.56204e-09	2.22948	Nos1ap,Shank1,Psd,Neurl1a,Rph3a,Abi2,Cnksr2,Shisa7,Zfp365,Nlgn3,Dlg4,Cfl1,Arf1,Grin2b,Asic2,Dgkz,Frrs1l,Adgrb1,Sh3gl2,Homer1,Camk2b,Nrp1,Sipa1l1,Lrrtm2,Actb,Sptbn2,Caskin1,Cpeb3,Ophn1,Lzts1,Prnp,Arhgap33,Cntnap1,Numbl,Ppfia2,Kalrn,Baiap2,Nptx1,Rheb,Cbln1,Myh10,Cttn,Pten,Shank2,Asap1,Nae1,Grid1,Nedd8,Nrxn1,Arf4,Ntrk3,Rock2,Tiam1,Gap43,Arhgef9,Sema3f,Rbmx,Csmd2,Dlg5,Rtn4r,Cntnap2,Syngap1,Rac1,Dbn1,…	80	29.4118
Cing WM	GO	GOBP_POSTSYNAPTIC_CYTOSKELETON_ORGANIZATION	0.00182423	2.20726	Nos1ap,Abi2,Arf1,Adgrb1,Sh3gl2,Sipa1l1,Actb,Myh10,Rock2,Rac1,Dbn1,Ppp1r9a,Srcin1,Frmpd4	14	60.8696
Cing WM	GO	GOBP_POSTSYNAPTIC_DENSITY_ASSEMBLY	0.0118195	1.96858	Sipa1l1,Lrrtm2,Caskin1,Nptx1,Cbln1,Pten,Nrxn1,Ntrk3,Csmd2,Nlgn2,Fgfr1,Abi3bp,Shank3,Grid2	14	42.4242
Cing WM	GO	GOBP_POSTSYNAPTIC_DENSITY_ORGANIZATION	0.000709461	2.1812	Cfl1,Dgkz,Sipa1l1,Lrrtm2,Caskin1,Ophn1,Cntnap1,Nptx1,Cbln1,Pten,Nrxn1,Ntrk3,Csmd2,Cntnap2,Syngap1,Dbn1,Nlgn2,Fgfr1,Abi3bp,Shank3,Dlg2,Grid2	22	44
Cing WM	GO	GOBP_POSTSYNAPTIC_SIGNAL_TRANSDUCTION	0.00209522	2.01746	Itpr1,Prkcb,Anxa7,Prr7,Ly6h,Chrna5,Gna11,Ache,Ly6g6d,Oprm1,Sorbs2,Abi1,Nsmf,Kpna2,Cdk5r1,Ly6a,Camk4,Ly6g6e,Anks1b,Large1,Rgs8,Stim1,Htt,Trpc1,Rgs10,Ly6e,Crkl,Chrng,Rnf10,Chrna7,Kpna1,Cabp1,Hrh3	33	56.8966
Cing WM	GO	GOBP_POSTSYNAPTIC_SPECIALIZATION_ASSEMBLY	0.00160005	2.09872	Nlgn3,Sipa1l1,Lrrtm2,Sptbn2,Caskin1,Nptx1,Cbln1,Pten,Nrxn1,Ntrk3,Gap43,Arhgef9,Csmd2,Nlgn2,Fgfr1,Abi3bp,Shank3,Grid2,Nptxr	19	44.186
Cing WM	GO	GOBP_POSTSYNAPTIC_SPECIALIZATION_ORGANIZATION	1.43468e-05	2.32632	Cnksr2,Nlgn3,Cfl1,Dgkz,Sipa1l1,Lrrtm2,Sptbn2,Caskin1,Ophn1,Cntnap1,Nptx1,Cbln1,Pten,Nrxn1,Ntrk3,Gap43,Arhgef9,Csmd2,Cntnap2,Syngap1,Dbn1,Nlgn2,Fgfr1,Abi3bp,Shank3,Dlg2,Grid2,Nptxr	28	44.4444
Cing WM	GO	GOBP_PRESYNAPTIC_ENDOCYTOSIS	0.00290233	1.86003	Stx1a,Napb,Slc17a7,Calm3,Calm1,Dnm1,Nlgn3,Snap91,Snca,Ap2a2,Sh3gl2,Syp,Pacsin1,Dgkq,Actb,Ap3s2,Ophn1,Arpc3,Vamp4,Rac1,Necap1,Nlgn2,Vamp2,Tbc1d24,Sgip1,Scamp5,Ap3d1,Diaph1	28	31.4607
Cing WM	GO	GOBP_PROTEASOMAL_PROTEIN_CATABOLIC_PROCESS	0.000379932	1.5826	Enc1,Fbxl16,Cul4b,Pja2,Cbfa2t3,Oaz1,Psmd8,Agap3,Rnf4,Klhl22,Rnf187,Rnf126,Trib2,Psmb4,Trim9,Rnft2,Bag5,Psma1,Prkcg,Ophn1,Btrc,Atxn3,Ubqln4,Klhdc3,Sh3rf3,Rnf41,Ube2j1,Nhlrc1,Fbxl2,Cop1,Klhdc2,Bbs7,Rmnd5a,Akirin2,Zyg11b,Fbxl19,Wdr26,Hspa5,Anapc11,Erlec1,Zer1,Hectd3,Socs5,Nedd4l,Prkaca,Ubqln2,Psma4,Gpx1,Ube2a,N4bp1,Ube2n,Fbxw4,Kbtbd7,Hspbp1,Gsk3a,Anapc5,Dnaaf4,Kbtbd6,Clu,Bag6,Zfand2a,Stub1,Smurf1,Ps…	167	35.0105
Cing WM	GO	GOBP_PROTEASOME_MEDIATED_UBIQUITIN_DEPENDENT_PROTEIN_CATABOLIC_PROCESS	0.000514371	1.62126	Fbxl16,Pja2,Cbfa2t3,Psmd8,Agap3,Rnf4,Klhl22,Rnf187,Rnf126,Trib2,Psmb4,Trim9,Bag5,Psma1,Btrc,Atxn3,Ubqln4,Klhdc3,Sh3rf3,Nhlrc1,Fbxl2,Cop1,Klhdc2,Bbs7,Rmnd5a,Akirin2,Zyg11b,Fbxl19,Wdr26,Anapc11,Zer1,Hectd3,Socs5,Nedd4l,Psma4,Ube2a,N4bp1,Ube2n,Fbxw4,Kbtbd7,Hspbp1,Gsk3a,Anapc5,Kbtbd6,Clu,Bag6,Zfand2a,Stub1,Smurf1,Psmd14,Apc2,Rnf145,Ube2k,Psmc2,Psma2,Axin2,Fbxl21,Topors,Sh3bgrl,Map1a,Herc2,Fbxw5,Smarc…	131	37.5358
Cing WM	GO	GOBP_PROTEIN_CONTAINING_COMPLEX_DISASSEMBLY	0.0263105	1.50254	Napb,Calm1,Sptan1,Gas2l1,Map2,Fgf13,Cfl1,Vps33a,Napa,Dmtn,Stmn3,Per2,Sh3gl2,Twf2,Map1lc3a,Add2,Map1lc3b,Mical2,Vamp8,Ubqln4,Stmn2,Bmerb1,Gabarapl1,Nav3,Capza2,Atp2a2,Camsap1,Arpc2,Capzb,Camsap3,Epg5,Lix1,Nsf,Smarcd1,Dhx8,Bmyc,Smarcd3,Dyrk3,Apc2,Ccsap,Plek,Ogfod1,Wdr1,Add1,Chmp1a,Map1a,Sptbn1,Hdac6,Smarcc1	49	22.2727
Cing WM	GO	GOBP_PROTEIN_CONTAINING_COMPLEX_LOCALIZATION	0.0130284	1.55901	Dlg3,Zfp365,Dynll1,Dlg4,Usp46,Ap2a2,Epb41l1,Pacsin1,Camk2a,Lrrc7,Cacng2,Ssx2ip,Ophn1,Stx1b,Mapk10,Iqsec2,Wdr35,Mylk,Cplx1,Ncdn,Kalrn,Nptx1,Ift22,Dzip1,Akirin2,Snap47,Rab4a,Git1,Akap6,Ppp3r1,Ran,Nedd4l,Ttc21a,Seh1l,Nrxn1,Tnik,Nptn,Iqsec1,Dbn1,Cacng8,Snx27,Kifap3,Dlg2,Vamp2,Pura,Ap3d1,Rab7,Cnih2,Ift57,Slc1a1,Gsg1l,Nptxr,Kif3b,Sdad1,Ltv1,Rab11a,Rab11fip5,Hras,Sh3glb2,Anks1b,Pip5k1c,Mios,Magi2,Ift46,…	65	27.1967
Cing WM	GO	GOBP_PROTEIN_KINASE_A_SIGNALING	0.033234	1.83859	Pja2,Grin2b,Pde4a,Ramp3,Prkacb,Mif,Akap6,Aip,Prkaca,Nrxn1,Rab13,Prkg1,Edn1	13	37.1429
Cing WM	GO	GOBP_PROTEIN_LOCALIZATION_TO_SYNAPSE	0.0249511	1.66118	Shank1,Nlgn3,Dlg4,Asic2,Epb41l1,Homer1,Camk2a,Lrrc7,Cacng2,Stx1b,Mapk10,Mapk8ip3,Iqsec2,Mylk,Cplx1,Kalrn,Baiap2,Nptx1,Snap47,Rab4a,Git1,Bsn,Nrxn1,Tnik,Nlgn2,Dlg2,Vamp2,Map1a,Nptxr,Rab11a,Pclo	31	29.5238
Cing WM	GO	GOBP_PROTEIN_QUALITY_CONTROL_FOR_MISFOLDED_OR_INCOMPLETELY_SYNTHESIZED_PROTEINS	0.0179005	2.04744	Rnf126,Atxn3,Akirin2,Zyg11b,Zer1,Stub1,Hdac6,Ube2w,Clpp	9	52.9412
Cing WM	GO	GOBP_PROTON_MOTIVE_FORCE_DRIVEN_ATP_SYNTHESIS	0.0376797	1.76694	Ndufs8,Ndufab1,Ndufb5,Ndufs3,Ndufb6,Sdhb,Ndufv2,Sdha,Ndufb4,Ndufs7,Ndufc2,Ndufs6	12	30
Cing WM	GO	GOBP_RECEPTOR_LOCALIZATION_TO_SYNAPSE	0.0373773	1.62099	Dlg3,Dlg4,Epb41l1,Camk2a,Lrrc7,Cacng2,Stx1b,Mapk10,Iqsec2,Mylk,Cplx1,Kalrn,Nptx1,Snap47,Rab4a,Git1,Nrxn1,Tnik,Nptn,Dbn1,Cacng8,Kifap3,Dlg2,Vamp2,Cnih2,Nptxr,Kif3b,Rab11a,Hras,Anks1b,Magi2	31	32.9787
Cing WM	GO	GOBP_REGULATED_EXOCYTOSIS	0.000101752	1.87812	Stx1a,Pdpk1,Ywhaz,Napb,Rph3a,Syt6,Prkcb,Stxbp5,Arf1,Snca,Prrt2,Napa,Syp,Stxbp1,Camk2a,Syn2,Trim9,Syt9,Rasgrp1,Sptbn2,Prkcg,Stx1b,Rims4,Vamp8,Stxbp5l,Ppfia2,Cplx1,Syngr3,Vps18,Cacna1i,Syt12,Coro1a,Snap47,Git1,Rab15,Syngr1,Cacna1c,Rab11b,Vps41,Nckap1l,Atp2a2,Prkaca,Sv2b,Syt13,Cacna1a,Rab3gap1,Cacnb4,Rab3a,Syk	49	23.1132
Cing WM	GO	GOBP_REGULATION_OF_AMPA_RECEPTOR_ACTIVITY	0.0238603	1.97655	Shank1,Shisa7,Nlgn3,Cacng2,Nrxn1,Shisa9,Nlgn2,Cacng8,Shank3,Cnih2,Gsg1l,Prrt1	12	52.1739
Cing WM	GO	GOBP_REGULATION_OF_BIOMINERAL_TISSUE_DEVELOPMENT	0.0305662	-1.73557	Adgrv1,Pkdcc,Nos3,Srgn,Hey2,Ptn,Slc4a2,Rflnb,Notch1,Trpm4,Bmp4,Bmp2,Bmp2k,Phospho1,Notum,P2rx7,Cyp27b1,Slc20a2,Ostn,Gja1,Dicer1,Grem1,Sox9,Wnt4,Cd276,Ltbp3,Alox5,Nell1,Enpp1,Acvr2b	30	35.2941
Cing WM	GO	GOBP_REGULATION_OF_BONE_MINERALIZATION	0.0452133	-1.72797	Adgrv1,Pkdcc,Srgn,Ptn,Rflnb,Trpm4,Bmp4,Bmp2,Bmp2k,Phospho1,Notum,P2rx7,Cyp27b1,Slc20a2,Ostn,Gja1,Grem1,Sox9,Wnt4,Cd276,Ltbp3,Alox5,Nell1,Enpp1,Acvr2b	25	35.7143
Cing WM	GO	GOBP_REGULATION_OF_CANONICAL_WNT_SIGNALING_PATHWAY	0.0179005	-1.51492	Fgfr2,Ppp2r3a,Nkd1,Hhex,Wls,Gpc3,Sox2,Wnk1,Scel,Lypd6,Frmd8,Rspo1,Lrrk1,Tmem88b,Sox10,Tle3,Kank1,Notch1,Trpm4,Tnn,Nphp3,Gprc5b,Bicc1,Lgr5,Tpbg,Axin1,Lats2,Bmp2,Ctnnd1,Tle1,Apc,Zeb2,Notum,Ccnyl1,Daam2,D1Pas1,Nrarp,Plekha4,Dab2,Sfrp4,Ddx3x,Otulin,Znrf3,Amer2,Ctnnbip1,Hdac1,Grem1,Tle2,Sox9,Mad2l2,Dlx5,Vps35	52	22.807
Cing WM	GO	GOBP_REGULATION_OF_CELL_JUNCTION_ASSEMBLY	0.00182423	1.66906	Psd,Neurl1a,Mef2c,Nlgn3,Dlg4,Cfl1,Snca,Dmtn,Robo1,Asic2,Dlc1,Adgrb1,Ptprj,Amigo2,Icam5,Nrp1,Sipa1l1,Lrrtm2,Bdnf,Caskin1,Cpeb3,Thy1,Lzts1,Iqsec2,Arhgap33,Numbl,Cbln1,Adgrb2,Pten,Nae1,Amigo1,Flrt2,Flrt1,Src,Nedd8,Nedd4l,Prkaca,Adgrl2,Nrxn1,Ntrk3,Rock2,Camsap3,Srgap2,Rap2a,Dlg5,Lrrn3,Iqsec1,Rtn4r,Cntnap2,Rac1,Nlgn2,Htr4,Fgfr1,Ube2m,Nphp1,Flrt3,Abi3bp,Crmp1,Elavl2,Epha7,Grid2,Mycbp2,L1cam,Adgrb3	64	24.6154
Cing WM	GO	GOBP_REGULATION_OF_DENDRITIC_SPINE_DEVELOPMENT	0.000395722	2.03624	Shank1,Neurl1a,Mef2c,Nlgn3,Cfl1,Arf1,Camk2b,Cpeb3,Ppfia2,Kalrn,Baiap2,Pten,Asap1,Tiam1,Foxo6,Dlg5,Rac1,Dbn1,Nlgn2,Hdac2,Palm,Shank3,Sdk1,Crebbp	24	29.6296
Cing WM	GO	GOBP_REGULATION_OF_DENDRITIC_SPINE_MORPHOGENESIS	0.0115171	1.85759	Abi2,Nlgn3,Cfl1,Camk2b,Sipa1l1,Arhgap33,Ppfia2,Kalrn,Baiap2,Pten,Tiam1,Dbn1,Abi3bp,Shank3,Ppp1r9a,Cdk5r1,Actr2,Srcin1,Ngef	19	33.3333
Cing WM	GO	GOBP_REGULATION_OF_EXOCYTOSIS	0.0203461	1.57192	Stx1a,Pdpk1,Rph3a,Prkcb,Stxbp5,Arf1,Snca,Epb41l1,Stxbp1,Trim9,Syt9,Prkcg,Stx1b,Rims4,Vamp8,Stxbp5l,Ppfia2,Cplx1,Vps18,Cacna1i,Git1,Rab15,Rab3b,Nckap1l,Atp2a2,Sv2b,Cacna1a,Rab3gap1,Cacnb4,Nsf,Tsg101,Rab3a,Syk,Myo5a,Vamp2,Cbarp,Scamp5,Rab7,Ncs1,Atp13a2,Rap1b,Pclo,Prepl,Itgb2,Adora3,Rab26	46	26.2857
Cing WM	GO	GOBP_REGULATION_OF_GLIAL_CELL_DIFFERENTIATION	7.44371e-06	-2.24007	Opalin,Bin1,Myrf,Tmem98,Zfp488,Mag,Aspa,Cntn2,Nkx2-2,Dusp10,Ptn,Nkx6-2,Sirt2,Notch1,Nkx6-1,Bmp4,Bmp2,Trp73,Ptprz1,Actr3,Daam2,Il6st,Olig2,Ldlr,Slc45a3,Hes5,Gpr37l1,Pparg,Hdac1,Dicer1,Dlx1,Nr1d1	32	36.7816
Cing WM	GO	GOBP_REGULATION_OF_GLIOGENESIS	3.22916e-05	-2.07929	Gjc2,Bin1,Myrf,Tmem98,Zfp488,Mag,Aspa,Sox8,Nkx2-2,Dusp10,Ptn,Nkx6-2,Sox10,Cers2,Trf,Ezh2,Sirt2,Notch1,Flt1,Nkx6-1,Bmp4,Tert,Bmp2,Trp73,Ptprz1,Actr3,Daam2,Il6st,Olig2,Ldlr,Hes5,Slc7a5,Gpr37l1,Cysltr1,Pparg,Hdac1,Dicer1,Dlx1,Nr1d1	39	30.9524
Cing WM	GO	GOBP_REGULATION_OF_LONG_TERM_NEURONAL_SYNAPTIC_PLASTICITY	0.0196753	1.8897	Synpo,Neurl1a,Dlg4,Grin2b,Snca,Syp,Camk2b,Bdnf,Egr1,Syngr1,Kras,Nptn,Syngap1,Shank3	14	35.8974
Cing WM	GO	GOBP_REGULATION_OF_MEMBRANE_POTENTIAL	1.61982e-06	1.79826	Nos1ap,Stx1a,Shank1,Slc17a7,Calm3,Mef2c,Calm1,Glra3,Nlgn3,Dynll1,Dlg4,Gabra5,Gria1,Fgf13,Grin2b,Snca,Grik3,Mllt11,Rbfox2,Gabra3,Kcnk1,Celf4,Cacnb3,Asic2,Sod2,Clic1,P2rx5,Bdnf,Ywhah,Kcnj9,B2m,Cacng2,Trpc4,Oprd1,Kcnab2,Stx1b,Rims4,Kcnd2,Cntnap1,Chrna5,Gabrd,Ank2,Baiap2,Cacna1i,Cbln1,Slc8a3,Gabra1,Kcnq3,P2rx3,Pten,Akap6,Gna11,Npy2r,Prkce,Cacna1c,Kcnn2,Atp1a1,Src,Atp2a2,Scn1b,Nedd4l,Foxp1,Nrxn1,Ntrk3…	100	22.7273
Cing WM	GO	GOBP_REGULATION_OF_MYELINATION	0.00019597	-2.18645	Myrf,Tmem98,Zfp488,Mag,Tg,Ptn,Nkx6-2,Sox10,Trf,Fig4,Hgf,Sirt2,Pard3,S100b,Ncmap,Ptprz1,Kif14,Hes5,Dlg1,Dicer1	20	35.7143
Cing WM	GO	GOBP_REGULATION_OF_NEURAL_PRECURSOR_CELL_PROLIFERATION	0.0296376	-1.66661	Gjc2,Sox2,Lims2,Ptn,Rhoa,Sox10,Trf,Sirt2,Notch1,Vegfa,Lhx2,Pax6,Dll4,Prox1,Ryk,Ptprz1,Lhx1,Cx3cr1,Nes,Hapln2,Bcan,Gpr37l1,Dmrta2,Vcan,Ptbp2,Insm1,Rsu1,Vax1,Appl2,Cd24a,Btg2,Itgb1,Gata2,Notch2,Hapln1,Nr2e1	36	30.2521
Cing WM	GO	GOBP_REGULATION_OF_NEURONAL_SYNAPTIC_PLASTICITY	0.00265781	1.95129	Synpo,Neurl1a,Shisa7,Dlg4,Grin2b,Snca,Syp,Camk2b,Camk2a,Bdnf,Jph3,Egr1,Ncdn,Syngr1,Kras,Kcnn2,Chrd,Rab3gap1,Nptn,Rab3a,Shisa9,Syngap1,Rac1,Shank3,Slc4a10,Nsmf,Rab11a,Hras,Star,Syt4	30	40.5405
Cing WM	GO	GOBP_REGULATION_OF_NEUROTRANSMITTER_RECEPTOR_ACTIVITY	0.0329462	1.82172	Shank1,Shisa7,Nlgn3,Dlgap2,Dapk1,Homer1,Dlgap3,Cacng2,Chrna5,Nrxn1,Begain,Shisa9,Nlgn2,Cacng8,Dlgap4,Shank3,Cnih2,Gsg1l	18	40.9091
Cing WM	GO	GOBP_REGULATION_OF_NEUROTRANSMITTER_SECRETION	0.00300786	1.91625	Stx1a,Ica1,Mef2c,Prkcb,Stxbp5,Snca,Mctp1,Stxbp1,Camk2a,Grm8,Prkcg,Stx1b,Rims4,Stxbp5l,Ppfia2,Cplx1,Vps18,Git1,Atp2a2,Sv2b,Cacna1a,Rab3gap1,Cacnb4,Rab3a	24	26.3736
Cing WM	GO	GOBP_REGULATION_OF_NEUROTRANSMITTER_TRANSPORT	0.000816654	1.919	Stx1a,Ica1,Mef2c,Prkcb,Stxbp5,Snca,Per2,Mctp1,Stxbp1,Camk2a,Grm8,Prkcg,Stx1b,Rims4,Stxbp5l,Gfap,Ppfia2,Cplx1,Syngr3,Vps18,Git1,Rab3b,Atp2a2,Sv2b,Cacna1a,Rab3gap1,Cacnb4,Rab3a	28	25.9259
Cing WM	GO	GOBP_REGULATION_OF_NON_CANONICAL_WNT_SIGNALING_PATHWAY	0.0179005	-1.89179	Nkd1,Abl1,Gpc3,Rspo1,Nphp3,Daam2,Plekha4,Dab2,Sfrp4,Znrf3	10	38.4615
Cing WM	GO	GOBP_REGULATION_OF_OLIGODENDROCYTE_DIFFERENTIATION	0.00031812	-2.18916	Opalin,Myrf,Tmem98,Zfp488,Aspa,Nkx2-2,Dusp10,Ptn,Nkx6-2,Sirt2,Notch1,Nkx6-1,Bmp4,Trp73,Ptprz1,Daam2,Olig2,Slc45a3,Hes5,Pparg,Hdac1,Dicer1,Dlx1	23	44.2308
Cing WM	GO	GOBP_REGULATION_OF_POSTSYNAPSE_ASSEMBLY	0.012131	1.9193	Psd,Neurl1a,Asic2,Cpeb3,Lzts1,Arhgap33,Numbl,Nae1,Nedd8,Rtn4r,Rac1,Htr4,Ube2m,Crmp1	14	35
Cing WM	GO	GOBP_REGULATION_OF_POSTSYNAPSE_ORGANIZATION	9.50868e-05	1.95106	Psd,Neurl1a,Abi2,Nlgn3,Cfl1,Grin2b,Asic2,Homer1,Camk2b,Sipa1l1,Lrrtm2,Caskin1,Cpeb3,Lzts1,Prnp,Arhgap33,Numbl,Ppfia2,Kalrn,Baiap2,Rheb,Cbln1,Pten,Shank2,Asap1,Nae1,Grid1,Nedd8,Nrxn1,Arf4,Tiam1,Sema3f,Rbmx,Rtn4r,Rac1,Dbn1,Htr4,Fgfr1,Ube2m,Abi3bp,Shank3,Crmp1,Nrp2,Epha7,Grid2,Ppp1r9a,Abhd17c,Cdk5r1,Actr2,Vhl,Srcin1,Ube3b,Fam107a,Ngef,Zdhhc8,Chmp2b,Itsn1,Apoe,Arhgap22	59	35.7576
Cing WM	GO	GOBP_REGULATION_OF_POSTSYNAPTIC_MEMBRANE_NEUROTRANSMITTER_RECEPTOR_LEVELS	0.0206011	1.62593	Dlg3,Dlg4,Usp46,Ap2a2,Epb41l1,Frrs1l,Pacsin1,Camk2a,Lrrc7,Cacng2,Ophn1,Stx1b,Mapk10,Iqsec2,Hsp90aa1,Mylk,Cplx1,Ncdn,Kalrn,Nptx1,Snap47,Git1,Grid1,Ppp3r1,Nsg2,Nedd4l,Tnik,Rap2a,Iqsec1,Cntnap2,Flot2,Cacng8,Snx27,Dlg2,Vamp2,Kif21b,Cpt1c,Grid2,Gsg1l,Nptxr,Rab11a,Rab11fip5,Hras,Sh3glb2	44	29.7297
Cing WM	GO	GOBP_REGULATION_OF_POSTSYNAPTIC_MEMBRANE_POTENTIAL	1.42032e-05	2.15467	Stx1a,Shank1,Slc17a7,Mef2c,Nlgn3,Dlg4,Gabra5,Gria1,Grin2b,Snca,Gabra3,Celf4,Cacnb3,P2rx5,Bdnf,Stx1b,Baiap2,Cbln1,Slc8a3,Gabra1,Pten,Npy2r,Nrxn1,Rab3gap1,Begain,Cntnap2,Dbn1,Nlgn2,Fgf14,Glrb,Shank3,Tbc1d24,Mpp2,Slc29a1,Oprm1,Grid2,Ppp1r9a,Gabrg3,Pclo	39	31.4516
Cing WM	GO	GOBP_REGULATION_OF_POSTSYNAPTIC_NEUROTRANSMITTER_RECEPTOR_ACTIVITY	0.0407894	1.95127	Shisa7,Dlgap2,Homer1,Dlgap3,Chrna5,Begain,Shisa9,Dlgap4	8	47.0588
Cing WM	GO	GOBP_REGULATION_OF_POSTSYNAPTIC_SPECIALIZATION_ASSEMBLY	0.0472203	1.82129	Sipa1l1,Lrrtm2,Sptbn2,Caskin1,Cbln1,Nrxn1,Gap43,Arhgef9,Fgfr1,Abi3bp,Grid2,Nptxr	12	48
Cing WM	GO	GOBP_REGULATION_OF_PROTEASOMAL_PROTEIN_CATABOLIC_PROCESS	0.0338772	1.54057	Cbfa2t3,Oaz1,Trib2,Rnft2,Bag5,Prkcg,Ophn1,Btrc,Atxn3,Ubqln4,Sh3rf3,Cop1,Bbs7,Zyg11b,Zer1,Socs5,Prkaca,Ubqln2,Gpx1,N4bp1,Hspbp1,Gsk3a,Dnaaf4,Clu,Bag6,Zfand2a,Stub1,Psmd14,Ube2k,Axin2,Map1a,Smarcc1,Usp5,Glmn,Psmf1,Ube2v2,Nfe2l1,Pias1,Psme3,Vcp,Psme1,Rad23b,Mapk9,Tmem259,Apoe,Trib1,Ddrgk1,Fbxw7,Tmem67,Akt1,Psmd10,Atg7,Fmr1,Wac,Eif3h,Alad,Senp1,Psen1,Rack1,Gsk3b,Rnf180,Mapk8,Wfs1,Araf,Phf20l1	65	38.0117
Cing WM	GO	GOBP_REGULATION_OF_PROTEIN_CONTAINING_COMPLEX_ASSEMBLY	0.0303496	1.40074	Stx1a,Ica1,Napb,Sptan1,Map2,Snap91,Stxbp5,Cfl1,Snca,Prrt2,Napa,Nckap1,Dmtn,Cyfip2,Rnf4,Syp,Twf2,Stxbp1,Add2,Dut,Trim9,Oprd1,Stx1b,Hck,Arpc3,Hsp90aa1,Stmn2,Fbxl2,Syngr3,Baiap2,Hes1,Coro1a,Cttn,Cand1,Git1,Rasa1,Nav3,Prkce,Capza2,Thra,Ankrd27,Lmo4,Nckap1l,Src,Camsap1,Arpc2,Capzb,Camsap3,Rab3gap1,Mark4,Gda,Bbs10,Tmc8,Fblim1,Rab3a,Mapre3,Rac1,Syk,Prkcd,Sar1b,Dbn1,Clu,Stub1,Plek,Tmsb15b1,Tmsb4x,Slf2,Hc…	89	23.9892
Cing WM	GO	GOBP_REGULATION_OF_PROTEIN_KINASE_A_SIGNALING	0.0165114	2.05713	Pja2,Grin2b,Pde4a,Ramp3,Mif,Akap6,Aip,Nrxn1	8	47.0588
Cing WM	GO	GOBP_REGULATION_OF_SIGNALING_RECEPTOR_ACTIVITY	0.0128979	1.74368	Shank1,Neurl1a,Shisa7,Nlgn3,Dlgap2,Ptprj,Dapk1,Homer1,Dlgap3,Cacng2,Ramp3,Chrna5,Socs5,Nrxn1,Begain,Tsg101,Shisa9,Nlgn2,Cacng8,Dlgap4,Hdac2,Shank3,Cnih2,Hdac6,Gsg1l,Ppp2ca,Edn1,Cdk5r1,Adra2c,Prrt1	30	32.6087
Cing WM	GO	GOBP_REGULATION_OF_SODIUM_ION_TRANSMEMBRANE_TRANSPORTER_ACTIVITY	0.0050882	2.00094	Fgf13,Ywhah,Chp1,Tesc,Wnk2,Fxyd5,Scn1b,Nedd4l,Scn2b,Fgf14,Gpd1l,Fxyd1,Hecw2,Camk2d,Fgf12,Fgf11,Nedd4	17	42.5
Cing WM	GO	GOBP_REGULATION_OF_SYNAPSE_ASSEMBLY	0.000395722	1.86279	Psd,Neurl1a,Mef2c,Nlgn3,Dlg4,Snca,Robo1,Asic2,Adgrb1,Amigo2,Icam5,Sipa1l1,Lrrtm2,Bdnf,Caskin1,Cpeb3,Lzts1,Iqsec2,Arhgap33,Numbl,Cbln1,Adgrb2,Nae1,Amigo1,Flrt2,Flrt1,Nedd8,Adgrl2,Nrxn1,Ntrk3,Srgap2,Rap2a,Dlg5,Lrrn3,Iqsec1,Rtn4r,Rac1,Nlgn2,Htr4,Fgfr1,Ube2m,Flrt3,Abi3bp,Crmp1,Elavl2,Epha7,Grid2,Mycbp2,L1cam,Adgrb3,Ppp1r9a,Ube2v2	52	29.5455
Cing WM	GO	GOBP_REGULATION_OF_SYNAPSE_MATURATION	0.00265781	2.16159	Neurod2,Ywhaz,Neurl1a,Camk2b,Nefl,Cntnap1,Nrxn1,Rock2,Fgf7,Dlgap4,Adgrb3	11	39.2857
Cing WM	GO	GOBP_REGULATION_OF_SYNAPSE_STRUCTURE_OR_ACTIVITY	6.92412e-07	1.95607	Neurod2,Ywhaz,Psd,Slc17a7,Neurl1a,Mef2c,Abi2,Nlgn3,Dlg4,Snap91,Cfl1,Grin2b,Snca,Robo1,Asic2,Sparcl1,Adgrb1,Homer1,Cntnap4,Amigo2,Icam5,Camk2b,Sipa1l1,Lrrtm2,Bdnf,Caskin1,Cpeb3,Nefl,Lzts1,Rims4,Iqsec2,Prnp,Arhgap33,Gpm6a,Cntnap1,Numbl,Ppfia2,Pgrmc1,Kalrn,Baiap2,Cdh8,Rheb,Cbln1,Myh10,Adgrb2,Pten,Shank2,Asap1,Nae1,Amigo1,Flrt2,Grid1,Flrt1,Nedd8,Adgrl2,Nrxn1,Arf4,Sybu,Ntrk3,Rock2,Tiam1,Sema3f,Srgap2,…	117	33.7176
Cing WM	GO	GOBP_REGULATION_OF_SYNAPTIC_PLASTICITY	4.2416e-08	2.15279	Neurod2,Synpo,Neurl1a,Mef2c,Shisa7,Ywhag,Nlgn3,Srf,Dlg4,Gria1,Atp2b2,Cfl1,Arf1,Grin2b,Snca,Prrt2,Adgrb1,Tshz3,Syp,Adcy1,Camk2b,Stxbp1,Camk2a,Sipa1l1,Lrrtm2,Ptgs2,Bdnf,Prkcg,Cpeb3,Jph3,Ptpn5,Egr1,Lzts1,Rims4,Iqsec2,Prnp,Brsk1,Gfap,Ncdn,Rin1,Baiap2,Mapk1,Cbln1,Syt12,Slc8a3,Snap47,Kcnq3,P2rx3,Pten,Shank2,Syngr1,Kras,Kcnn2,Chrd,Rab3gap1,Nptn,Rab3a,Shisa9,Syngap1,Rac1,Dbn1,Fgf14,Shank3,Slc4a10,Vamp2,2…	81	32.5301
Cing WM	GO	GOBP_REGULATION_OF_SYNAPTIC_TRANSMISSION_GLUTAMATERGIC	0.00213938	1.92534	Mef2c,Nlgn3,Grin2b,Grik3,Frrs1l,Homer1,Tshz3,Stxbp1,Ptgs2,Cacng2,Grm8,Ophn1,Iqsec2,Shank2,Npy2r,Prkaca,Nrxn1,Rab3gap1,Nlgn2,Cacng8,Myo5a,Shank3,Htr2a	23	29.1139
Cing WM	GO	GOBP_REGULATION_OF_SYNAPTIC_VESICLE_RECYCLING	0.0305662	1.83582	Slc17a7,Dnm1,Snap91,Dgkq,Actb,Ophn1,Stx1b,Arpc3,Vamp4,Rac1,Fgf14,Vamp2,Scamp5,Pclo,Plaa,Pip5k1c	16	41.0256
Cing WM	GO	GOBP_REGULATION_OF_TRANSPORTER_ACTIVITY	0.00192602	1.72505	Shank1,Calm3,Calm1,Shisa7,Nlgn3,Fgf13,Snca,Tcaf1,Cacnb3,Stac2,Atp7a,Dapk1,Gnb5,Homer1,Ndfip2,Ywhah,Actb,Cacng2,Jph3,Chp1,Tesc,Ank2,Syngr3,Wnk2,Stim2,Akap6,Fxyd5,Scn1b,Nedd4l,Nrxn1,Cacnb4,Fkbp1a,Shisa9,Scn2b,Prkcd,Nlgn2,Cacng8,Ahnak,Rnf207,Fgf14,Myo5a,Shank3,Gpd1l,Kcns2,Cbarp,Fxyd1	46	23.9583
Cing WM	GO	GOBP_REGULATION_OF_WNT_SIGNALING_PATHWAY	0.00859876	-1.53352	Fgfr2,Ppp2r3a,Nkd1,Depdc1b,Hhex,Dixdc1,Wls,Vgll4,Wnt3,Abl1,Gpc3,Sox2,Wnk1,Apcdd1,Scel,Lypd6,Frmd8,Rspo1,Lrrk1,Tmem88b,Sox10,Tle3,Kank1,Notch1,Trpm4,Tnn,Tert,Nphp3,Gprc5b,Bicc1,Lgr5,Tpbg,Axin1,Lats2,Bmp2,Ctnnd1,Tle1,Apc,Lzic,Zeb2,Notum,Ccnyl1,Daam2,D1Pas1,Nrarp,Plekha4,Dab2,Sfrp4,Ddx3x,Otulin,Znrf3,Mbd2,Amer2,Rnf43,Ctnnbip1,Hdac1	56	19.6491
Cing WM	GO	GOBP_RESPONSE_TO_ACETYLCHOLINE	0.0078346	1.9363	Itpr1,Prkcb,Anxa7,Ly6h,Chrna5,Gna11,Bloc1s6,Rock2,Ache,Ly6g6d,Oprm1,Sorbs2,Cdk5r1,Atp2b4,Ly6a,Ly6g6e,Large1,Rgs8,Stim1,Trpc1,Rgs10,Ly6e,Crkl,Chrng	24	52.1739
Cing WM	GO	GOBP_RESPONSE_TO_MISFOLDED_PROTEIN	0.0206778	1.96267	Rnf126,Atxn3,Akirin2,Clu,Stub1,Hdac6,Ube2w,Sdf2l1,Dnajb14,Vcp,Dnajb12,Klhl15	12	66.6667
Cing WM	GO	GOBP_SENSORY_ORGAN_MORPHOGENESIS	0.0431322	-1.44364	Fgfr2,Ppp2r3a,Meis1,Myo6,Sox8,Insig1,Ephb1,Sox2,Ptn,Slc4a7,Man2a1,Hipk2,Ikzf1,Samd7,Aldh1a1,Rom1,Cyp26b1,Fat1,Notch1,Tshr,Flt1,Tspan12,Bmp4,Foxn4,Vegfa,Pax6,Calb1,Prox1,Chd7,Prkra,Rest,Tprn,Olfm3,Celsr1,Lhx1,Ptprm,Dvl2,Col5a2,Cntf,Bcar3,Prom1,Tbx2,Hdac1,Phactr4,Ptf1a,Epha2,Col11a1,Sox9,Gabrr2,Frs2,Dlx5,Mfap2,Yy1,Naglu,Nectin3,Foxf2,Tshz1,Gata2,Nectin1,Pls1,Notch2,Gnat1,Sp1,Foxl2,Enpp1,Pou3f4,Fuz,…	83	32.8063
Cing WM	GO	GOBP_SIGNAL_RELEASE	1.91882e-05	1.68499	Stx1a,Itpr1,C2cd2l,Madd,Ica1,Ywhaz,Napb,Rph3a,Mef2c,Prkcb,Ptprn2,Dynll1,Snap91,Stxbp5,Snca,Prrt2,Napa,Per2,Gnas,Tmem132a,Syp,Mctp1,Anxa7,Stxbp1,Camk2a,Syn2,Ensa,Ptgs2,Trim9,Syt9,Pdzd11,Sptbn2,Inha,Ptgs1,Grm8,Slc25a22,Prkcg,Ccn3,Stx1b,Rims4,Vamp8,Brsk1,Stxbp5l,Myrip,Sox11,Ppfia2,Cplx1,Kalrn,Syngr3,Cdk16,Vps18,Cyb5r4,Syt12,Mif,Nnat,Ptprn,Snap47,Git1,Gna11,Rbp4,Npy2r,Prkce,Nisch,Cacna1c,Rab11b,Atp2a…	117	23.9754
Cing WM	GO	GOBP_SMALL_MOLECULE_BIOSYNTHETIC_PROCESS	0.0125211	-1.46994	Fa2h,Plp1,Gstm7,Adi1,Scd1,Gatm,Dhfr,Fads6,Elovl1,Gamt,Insig1,Elovl7,Hmgcs2,Phgdh,Dhcr7,Cbs,Qdpr,Gch1,Mid1ip1,Lss,Alox8,Scd2,Prkag3,Gsto1,Ephx1,Cyp51,Lias,Itpkc,G6pdx,Rdh1,Sptlc1,Abca2,Slc27a2,Plod3,Aldh1a1,Scd4,Carns1,Pycr1,Sirt2,Got1l1,Fmo1,Ggt5,Sephs1,Hsd17b7,Cyp8b1,Kat2b,Msmo1,Prxl2b,Abcd1,Cyp27a1,Adk,Bmp2,Prox1,Ppip5k2,Rest,Slc19a3,Asah1,Sirt7,Cyp2r1,Ebp,Cyp27b1,Pmvk,Slc45a3,Itpkb,Mvd,Dab2,Hm…	129	29.4521
Cing WM	GO	GOBP_SNARE_COMPLEX_ASSEMBLY	0.0441602	1.93316	Stx1a,Snca,Prrt2,Stxbp1,Trim9,Vamp8,Ankrd27,Vamp4,Vamp2	9	60
Cing WM	GO	GOBP_STEROID_BIOSYNTHETIC_PROCESS	0.0126697	-1.69377	Srd5a1,Acbd3,Insig1,Hmgcs2,Dhcr7,Lss,Cyp51,G6pdx,Slc27a2,Hsd17b7,Cyp8b1,Msmo1,Cyp27a1,Bmp2,Prox1,Rest,Asah1,Cyp2r1,Ebp,Cyp27b1,Pmvk,Mvd,Dab2,Hmgcs1,Abcd3,Amacr,Fdx1,Erlin1,Lpcat3,Sqle,Nr1d1,Abcg1,Wnt4,Hsd17b12,Lipa,Srebf2,Cyp7b1,Fdft1,Dhrs11,Nr3c1,Hsd17b1,Nsdhl,Cga,Nfkb1,Pex2,Mvk	46	37.7049
Cing WM	GO	GOBP_STEROID_METABOLIC_PROCESS	0.000124646	-1.82778	Npc1,Srd5a1,Acbd3,Insig1,Hmgcs2,Dhcr7,Lrp5,Lss,Vldlr,Cyp51,Plekha1,G6pdx,Rdh1,Abca2,Slc27a2,Atp8b1,Cyp26b1,Hsd17b7,Cyp8b1,Msmo1,Cyp27a1,Gal,Bmp2,Prox1,Ugt1a7c,Rorc,Cyp3a13,Rest,Asah1,Cyp2r1,Ldlrap1,Ebp,Cyp27b1,Pmvk,Ldlr,Mvd,Dab2,Hmgcs1,Abcd3,Apoa2,Amacr,Fdx1,Ebpl,Erlin1,Npc2,Lpcat3,Rora,Sqle,Hsd17b4,Lipe,Nr1d1,Abcg1,Rdh5,Wnt4,Hsd17b12,Acadl,Pdgfra,Lrp1,Mttp,Apoc1,Lipa,Arv1,Srebf2,Ednrb,Cyp7b1,Com…	80	36.3636
Cing WM	GO	GOBP_STEROL_BIOSYNTHETIC_PROCESS	0.00874833	-1.98487	Insig1,Hmgcs2,Dhcr7,Lss,Cyp51,G6pdx,Hsd17b7,Msmo1,Ebp,Pmvk,Mvd,Hmgcs1,Erlin1,Lpcat3,Sqle,Abcg1,Lipa,Srebf2,Fdft1,Nsdhl,Pex2,Mvk	22	48.8889
Cing WM	GO	GOBP_STEROL_METABOLIC_PROCESS	0.00031812	-1.9561	Npc1,Insig1,Hmgcs2,Dhcr7,Lrp5,Lss,Vldlr,Cyp51,G6pdx,Abca2,Cyp26b1,Hsd17b7,Msmo1,Cyp27a1,Ldlrap1,Ebp,Pmvk,Ldlr,Mvd,Hmgcs1,Apoa2,Fdx1,Ebpl,Erlin1,Npc2,Lpcat3,Sqle,Lipe,Abcg1,Acadl,Lrp1,Mttp,Apoc1,Lipa,Arv1,Srebf2,Cyp7b1,Fdft1,Nsdhl,Pctp,Lima1,Pex2,Mvk,Cat	44	40
Cing WM	GO	GOBP_SYNAPSE_ASSEMBLY	1.65096e-08	2.15707	Psd,Neurl1a,Mef2c,Sdk2,Nlgn3,Dlg4,Gabra5,Gria1,Fgf13,Snca,Gabra3,Robo1,Asic2,Adgrb1,Nrg3,Amigo2,Icam5,Add2,Sipa1l1,Lrrtm2,Bdnf,Sptbn2,Caskin1,Cpeb3,Lzts1,Iqsec2,Arhgap33,Gpm6a,Cntn5,Numbl,Nptx1,Cbln1,Gabra1,Adgrb2,Bsn,Pten,Shank2,Nae1,Amigo1,Flrt2,Flrt1,Nedd8,Adgrl2,Nrxn1,Ntrk3,Cacna1a,Gap43,Arhgef9,Srgap2,Rap2a,Csmd2,Dlg5,Nptn,Lrrn3,Iqsec1,Rtn4r,Cntnap2,Rac1,Nlgn2,Htr4,Fgfr1,Hapln4,Ube2m,Flrt3,A…	94	37.3016
Cing WM	GO	GOBP_SYNAPSE_MATURATION	0.00108131	2.1245	Neurod2,Igsf21,Shank1,Ywhaz,Neurl1a,Camk2b,Nefl,Cntnap1,Pten,Nrxn1,Sybu,Rock2,Fgf7,Abl2,Dlgap4,Palm,Adgrb3,Pfn1	18	38.2979
Cing WM	GO	GOBP_SYNAPTIC_TRANSMISSION_GLUTAMATERGIC	3.22916e-05	2.10481	Napb,Slc17a7,Mef2c,Nlgn3,Gria1,Grin2b,Grik3,Napa,Gria3,Frrs1l,Homer1,Tshz3,Stxbp1,Ptgs2,Cacng2,Grm8,Ophn1,Iqsec2,Cdh8,Shank2,Npy2r,Grid1,Prkaca,Nrxn1,Cacna1a,Rab3gap1,Cacnb4,Nlgn2,Cacng8,Myo5a,Shank3,Htr2a,Cnih2,Grid2,Grm3	35	30.7018
Cing WM	GO	GOBP_SYNAPTIC_VESICLE_CYCLE	4.33407e-08	2.17647	Stx1a,Napb,Slc17a7,Rph3a,Dnm1,Prkcb,Nlgn3,Snap91,Stxbp5,Snca,Prrt2,Dnajc5,Napa,Ap2a2,Atp6v0c,Sh3gl2,Syp,Pacsin1,Dgkq,Stxbp1,Camk2a,Syn2,Atp6v1b2,Actb,Trim9,Syt9,Sptbn2,Atp6v1d,Ap3s2,Prkcg,Atp6v1h,Ophn1,Stx1b,Rims4,Arpc3,Brsk1,Stxbp5l,Ppfia2,Cplx1,Syngr3,Vps18,Syt12,Snap47,Git1,Bsn,Pten,Rab3b,Atp6v1e1,Vamp4,Ppp3r1,Atp2a2,Prkaca,Nrxn1,Sv2b,Cacna1a,Rab3gap1,Cacnb4,Atp6v1c1,Th,Rab3a,Rac1,Nlgn2,Fgf14,…	71	31.4159
Cing WM	GO	GOBP_SYNAPTIC_VESICLE_EXOCYTOSIS	4.86796e-06	2.27607	Stx1a,Napb,Rph3a,Prkcb,Stxbp5,Snca,Prrt2,Napa,Syp,Stxbp1,Camk2a,Trim9,Syt9,Sptbn2,Prkcg,Stx1b,Rims4,Stxbp5l,Ppfia2,Cplx1,Syngr3,Vps18,Syt12,Snap47,Git1,Atp2a2,Prkaca,Sv2b,Cacna1a,Rab3gap1,Cacnb4,Rab3a	32	30.1887
Cing WM	GO	GOBP_SYNAPTIC_VESICLE_LUMEN_ACIDIFICATION	0.00726047	2.10273	Slc17a7,Atp6v0c,Atp6v1b2,Atp6v1d,Atp6v1h,Atp6v1e1,Atp6v1c1,Atp6v0d1	8	50
Cing WM	GO	GOBP_SYNAPTIC_VESICLE_MATURATION	0.00265781	2.14978	Slc17a7,Dlg4,Atp6v0c,Stxbp1,Atp6v1b2,Atp6v1d,Atp6v1h,Atp6v1e1,Atp6v1c1,Rab3a,Atp6v0d1	11	45.8333
Cing WM	GO	GOBP_SYNAPTIC_VESICLE_PRIMING	1.14604e-05	2.49915	Stx1a,Napb,Rph3a,Stxbp5,Snca,Napa,Syp,Stxbp1,Stx1b,Syngr3,Snap47,Rab3gap1,Rab3a	13	46.4286
Cing WM	GO	GOBP_SYNAPTIC_VESICLE_RECYCLING	0.0095197	1.80679	Stx1a,Napb,Slc17a7,Dnm1,Nlgn3,Snap91,Snca,Ap2a2,Sh3gl2,Syp,Pacsin1,Dgkq,Actb,Ap3s2,Ophn1,Stx1b,Arpc3,Git1,Vamp4,Rab3a,Rac1,Nlgn2,Fgf14,Vamp2,Tbc1d24,Sgip1,Scamp5,Ap3d1,Diaph1,Pclo,Cltc,Plaa,Pip5k1c,Ap2b1,Itsn1,Git2,Ap3m2,Ppp3cb	38	40
Cing WM	GO	GOBP_TERPENOID_METABOLIC_PROCESS	0.0128979	-1.97794	Hmgcs2,Lss,Rdh12,Rdh1,Aldh1a1,Cyp26b1,Cyp3a13,Rdh11,Aldh1a7,Hmgcs1,Retsat,Aldh1a2,Rdh5,Adh5,Lipa,Dgat1,Dhrs4,Fdft1	18	47.3684
Cing WM	GO	GOBP_TOR_SIGNALING	0.0253702	1.59561	Ywhaz,Ywhag,Rraga,Klhl22,F3,Dgkq,Nprl2,Atxn3,Otub1,Prkacb,Prkaa2,Rheb,Itfg2,Nckap1l,Src,Prkaca,Rragd,Seh1l,Sesn1,Larp1,Ube2n,Gsk3a,Cntnap2,Sesn2,Syk,Sar1b,Dyrk3,Hdac3,Prmt1,Pdcd6,Tbc1d7,Tmem127,Ube2w,Gas6,Nprl3,Golph3,Nlk,Rnf152,Rragb	39	26.1745
Cing WM	GO	GOBP_TORC1_SIGNALING	0.00274343	1.87457	Ywhaz,Ywhag,Rraga,Klhl22,Dgkq,Nprl2,Atxn3,Otub1,Prkacb,Prkaa2,Rheb,Itfg2,Src,Prkaca,Rragd,Seh1l,Sesn1,Larp1,Ube2n,Sesn2,Syk,Sar1b,Dyrk3,Prmt1,Tbc1d7,Ube2w,Nprl3,Nlk,Rnf152,Rragb	30	31.9149
Cing WM	GO	GOBP_TRICARBOXYLIC_ACID_CYCLE	0.0220075	1.8861	Mdh1,Dlst,Suclg2,Ogdh,Suclg1,Idh3a,Mdh2,Sdhb,Ireb2,Sdha,Idh3b	11	33.3333
Cing WM	GO	GOBP_VESICLE_MEDIATED_TRANSPORT_IN_SYNAPSE	4.2416e-08	2.09606	Stx1a,Napb,Slc17a7,Rph3a,Calm3,Calm1,Dnm1,Syt6,Prkcb,Nlgn3,Snap91,Usp46,Stxbp5,Snca,Prrt2,Dnajc5,Napa,Ap2a2,Atp6v0c,Sh3gl2,Syp,Pacsin1,Dgkq,Stxbp1,Camk2a,Syn2,Atp6v1b2,Actb,Trim9,Syt9,Sptbn2,Atp6v1d,Ap3s2,Prkcg,Atp6v1h,Ophn1,Stx1b,Rims4,Mapk10,Arpc3,Brsk1,Stxbp5l,Ppfia2,Cplx1,Ncdn,Syngr3,Vps18,Syt12,Snap47,Rab4a,Git1,Bsn,Pten,Rab3b,Atp6v1e1,Vamp4,Ppp3r1,Atp2a2,Nedd4l,Prkaca,Nrxn1,Sv2b,Cacna1a,Rab…	90	32.491
Cing WM	GO	GOBP_VOCALIZATION_BEHAVIOR	0.0048093	2.15955	Shank1,Nlgn3,Dlg4,Foxp2,Shank2,Tifab,Foxp1,Nrxn1,Neurog1,Cntnap2,Shank3,Ext1	12	57.1429
Cing WM	GO	GOBP_WNT_SIGNALING_PATHWAY	0.0445465	-1.3657	Fgfr2,Ppp2r3a,Nkd1,Depdc1b,Hhex,Strn,Dixdc1,Wls,Vgll4,Wnt3,Abl1,Gpc3,Sox2,Amotl2,Lrp5,Wnk1,Apcdd1,Scel,Lypd6,Frmd8,Myoc,Rspo1,Lrrk1,Tmem88b,Sox10,Fermt2,Tle3,Kank1,Notch1,Trpm4,Tnn,Tert,Nphp3,Gprc5b,Bicc1,Lgr5,Tpbg,Axin1,Lats2,Bmp2,Ctnnd1,Tle1,Lrrfip2,Apc,Ryk,Lzic,Zeb2,Notum,Ccnyl1,Daam2,D1Pas1,Nrarp,Celsr1,Plekha4,Dvl2,Hbp1,Dab2,Sfrp4,Ddx3x,Otulin,Daam1,Znrf3,Mbd2,Amer2,Rnf43,Ctnnbip1,Hdac1,Wnt9…	78	19.9488
Cing WM	GO	GOCC_ACTIN_FILAMENT	0.0450593	1.47015	Abi2,Gas2l1,Nckap1,Dmtn,Dlc1,Twf2,Actb,Mical2,Hck,Arpc3,Vps18,Coro1a,Cttn,Pdlim7,Gas7,Src,Arpc2,Bloc1s6,Fmn2,Rac1,Dbn1,Palld,Inpp5d,Apc2,Myo5a	25	22.9358
Cing WM	GO	GOCC_AMPA_GLUTAMATE_RECEPTOR_COMPLEX	0.00599208	1.88272	Dlg3,Shisa7,Dlg4,Gria1,Gria3,Abhd12,Cacng2,Shisa9,Cacng8,Cpt1c,Cnih2	11	36.6667
Cing WM	GO	GOCC_APICAL_DENDRITE	0.0141792	1.82286	Neurl1a,Map2,Grin2b,Elavl4,Cpeb3,Ppargc1a,Arpc2,Clu,Slc4a10,Slc1a1,Nsmf,Ykt6	12	38.7097
Cing WM	GO	GOCC_APICAL_JUNCTION_COMPLEX	0.0227176	-1.52611	Strn,Cldn11,Amotl2,Jam3,Pdcd6ip,Rhoa,Nfasc,Tjp2,Epcam,Magi1,Pard3,Cyth1,Atp7b,Ctnnd1,Cldn34c1,Frmd4b,Apc,Nectin2,Tbcd,Pard6g,Cldn1,Shroom1,Dlg1,Tjap1,Traf4,F11r,Ocel1,Cldn10,Tjp3,Nectin3,Adcyap1r1,Pard3b,Ubn1,Nectin1,Ccnd1	35	29.1667
Cing WM	GO	GOCC_APICAL_PART_OF_CELL	0.0102821	-1.44948	Mal,Rapgef4,Slc6a9,Kcnj10,Myo6,Slc23a1,Myo1b,Slc6a6,Nos3,Cd9,Amotl2,Car2,Erbb3,Slc4a7,Slc22a8,Vldlr,Slc12a2,Car4,BC034090,Vamp3,Slc26a11,Itpk1,Slc2a1,Trf,Epcam,Slc4a2,Il18,Car14,Atp8b1,Pard3,Fat1,Notch1,Pld1,Scnn1a,Eps15,Tlr9,Clcn5,Abca7,Atp7b,C5ar2,Nedd1,Cd81,P2rx4,Slc3a1,Pard6g,Nin,Slc46a1,Stxbp3,Ldlr,Cldn1,Slc20a2,Shroom1,Slc34a3,Btd,Vash1,Kcnk2,Dvl2,Dab2,Pdgfrb,Tek,Slc7a5,Adgrf5,Oxtr,Slc38a3,…	94	26.1838
Cing WM	GO	GOCC_BASAL_PART_OF_CELL	0.00614636	-1.53358	Itgb4,Rapgef4,Slc6a9,Erbin,Kcnj10,Ddr1,Phldb1,Slc23a1,Cldn11,Slc6a6,Slco1a4,Car2,Erbb3,Slc4a7,Slc22a8,Nod1,Stx2,Slc12a2,Slc26a11,Slc2a1,Trf,Epcam,Slc4a2,Slc6a13,Car14,Llgl1,Tgfa,Tshr,Eps15,Slco5a1,Tlr9,Cnnm2,Slc43a3,Atp7b,C5ar2,Cd81,Ldlrap1,Slco1c1,Slc46a1,Stxbp3,Ldlr,Cldn1,Slc26a1,Clasp1,Tek,Slc7a5,Dlg1,Slco3a1,Slc38a3,Msn	50	19.8413
Cing WM	GO	GOCC_BASOLATERAL_PLASMA_MEMBRANE	0.0369161	-1.41402	Rapgef4,Slc6a9,Erbin,Kcnj10,Ddr1,Slc6a6,Slco1a4,Car2,Erbb3,Slc4a7,Slc22a8,Nod1,Stx2,Slc12a2,Slc26a11,Slc2a1,Epcam,Slc4a2,Slc6a13,Car14,Llgl1,Tgfa,Tshr,Slco5a1,Tlr9,Cnnm2,Slc43a3,Atp7b,Cd81,Slco1c1,Slc46a1,Stxbp3,Ldlr,Cldn1,Slc26a1,Tek,Slc7a5,Dlg1,Slco3a1,Slc38a3,Msn,Car9,Dstyk,Slc9b2,Abca8b,Slc2a9,Lrp1,Mttp,Hjv	49	23.1132
Cing WM	GO	GOCC_BRUSH_BORDER	0.0434823	-1.51581	Rapgef4,Ddr1,Myo6,Gna12,Slc23a1,Myo1b,Car4,Myo1e,Slc38a2,Atp8b1,Add3,Slc3a1,Actr3,Slc46a1,Slc20a2,Slc34a3,Sis,Prom1,Mme,Slc26a4,Flnb,Mttp,Pls1,Slc19a1,Myo15b,Slc9a2,Rapgef3,Ralgds,Pld2,Lima1	30	31.9149
Cing WM	GO	GOCC_CALCIUM_CHANNEL_COMPLEX	0.00614636	1.77498	Calm3,Calm1,Cacnb3,Mcub,Cacng2,Trpc4,Ryr3,Akap6,Cacna1c,Micu1,Cacna1a,Cacnb4,Cacng8,Trpv6,Ptpa	15	30
Cing WM	GO	GOCC_CATION_CHANNEL_COMPLEX	0.00307253	1.69292	Stx1a,Calm3,Calm1,Dlg4,Grik3,Kcnk1,Cacnb3,Mcub,Cacng2,Trpc4,Kcnab2,Kcnd2,Cacna1i,Cttn,Kcnq3,Ryr3,Akap6,Amigo1,Cacna1c,Scn1b,Micu1,Cacna1a,Cacnb4,Kcnma1,Kcnd3,Cntnap2,Scn2b,Cacng8,Dlg2,Kcns2,Vamp2,Kcnc2,Kcnip3,Kcnc4,Scn2a,Trpv6,Ptpa	37	23.5669
Cing WM	GO	GOCC_CAVEOLA	0.0168368	1.62963	Nos1ap,Myof,Slc2a3,Dlc1,Ptgs2,Pacsin2,Trpc4,Kcnd2,Ctsb,Hck,Mapk1,Akap6,Cacna1c,Atp1a1,Src,Kcnma1,Kcnd3,Flot2,Aqp1,Fxyd1,Ptgis,Hdac6,Tfpi	23	25.2747
Cing WM	GO	GOCC_CELL_BODY_MEMBRANE	0.0208289	1.68757	Gabra5,Gria1,Atp2b2,Thy1,Kcnd2,Amigo1,Flrt1,Il6ra,Atp2b1,Aqp1,Kcnc2,Kcnc4,Rgs8,Kcnc1,Slc4a8,Insr,Unc5a	17	48.5714
Cing WM	GO	GOCC_CELL_CELL_JUNCTION	0.0379986	-1.32208	Opalin,Gjc2,Ndrg1,Ctnna3,Gjc3,Pdlim2,Hepacam,Strn,Cldn11,Sh3kbp1,Kazn,Cdh19,Gsn,Amotl2,Lims2,Jam3,Gjb1,Pdcd6ip,Alox8,Itga4,Cdh20,Rhoa,Stx2,Nfasc,Fermt2,Tjp2,Wtip,Slc2a1,Tln1,Myo1e,Epcam,Magi1,Ldb3,Hmcn1,Sirt2,Lcp2,Pard3,Fat1,Notch1,Cyth1,Vegfa,Add3,Fabp7,Gab1,Ankrd23,Atp7b,Ctnnd1,Mtss1,Pkp4,Cldn34c1,Frmd4b,Apc,Epb41l3,Flcn,Nectin2,Actr3,Tbcd,P2rx7,Pard6g,Cldn1,Lat,Shroom1,Ptprm,Kcnj2,Dst,Tek,Anxa…	73	17.0163
Cing WM	GO	GOCC_CELL_LEADING_EDGE	1.81325e-05	1.69659	Ywhaz,Psd,Tubb3,Abi2,Shisa7,Nme1,Map2,Gabra5,Gria1,Arhgap1,Atp2b2,Cfl1,Arf1,Nckap1,Gabra3,Robo1,Atp7a,Dgkz,Dlc1,Ptprj,Gnas,Twf2,Pacsin1,Bmx,Wasf3,Atp6v1b2,Actb,Limk1,Ssx2ip,Oprd1,Thy1,Mapk8ip3,Arpc3,Stmn2,Mylk,Tesc,Cit,Baiap2,Myh10,Ldb2,Gabra1,Coro1a,Cttn,Gabarapl1,Rasa1,Pdlim7,Lmo4,Gas7,Src,Plekhg5,Arpc2,Capzb,Bloc1s6,Dagla,Arf4,Amotl1,Tiam1,Slc1a2,Srgap2,Apbb1,Akt2,Slc12a5,Cntnap2,Atp2b1,Shisa9…	107	27.7922
Cing WM	GO	GOCC_CELL_PROJECTION_MEMBRANE	0.0124148	1.48103	Psd,Shisa7,Prkcb,Nme1,Gpi1,Map2,Gabra5,Gria1,Atp2b2,Dmtn,Gabra3,Kcnk1,Robo1,Atp7a,Ninj1,Dlc1,Ptprj,Pacsin1,Bmx,Slc7a8,Oprd1,Thy1,Mapk8ip3,Hsp90aa1,Bbs7,Gabra1,Gabarapl1,Shank2,Tmem17,Src,Arpc2,Dagla,Arf4,Tiam1,Gap43,Slc1a2,Akt2,Slc12a5,Cntnap2,Atp2b1,Shisa9,Rac1,Ttc8,Aqp1,Wwc1,Cacng8,Apc2,Plek,Palm,Folr1,Shank3,Mpp2,Efcab7,Kcnc2,Kcnc4,Oprm1,Evc,Sptbn1,Diaph1,Ank1,Gpr157,Cltb,Pth1r,Gabrg3	64	23.97
Cing WM	GO	GOCC_CHLORIDE_CHANNEL_COMPLEX	0.0491229	1.57073	Slc17a7,Glra3,Gabra5,Gabra3,Clic1,Gabrd,Gabra1,Clic6,Gabrq,Glrb,Clic3,Gabrg3,Clcn7,Gabrg2,Gabra2,Gabrb1,Best3,Gabrb3,Slc17a6	19	46.3415
Cing WM	GO	GOCC_CHOLINERGIC_SYNAPSE	0.0392276	1.67466	Rph3a,Dlgap3,Nefl,Chrna5,Dlgap4	5	31.25
Cing WM	GO	GOCC_CLUSTER_OF_ACTIN_BASED_CELL_PROJECTIONS	0.0197427	-1.51179	Rapgef4,Adgrv1,Ddr1,Myo6,Gna12,Slc23a1,Myo1b,Slc4a7,Car4,Myo1e,Slc38a2,Atp8b1,Add3,Calb1,Slc3a1,Actr3,Tprn,Slc46a1,Slc20a2,Diaph3,Slc34a3,Sis,Prom1,Eps8l2,Mme,Slc26a4,Flnb,Mttp,Bbs2,Calb2,Pls1,Slc19a1,Myo15b,Slc9a2,Rapgef3,Ralgds,Vezt,Pld2,Cdc14a,Lima1	40	29.8507
Cing WM	GO	GOCC_COLLAGEN_CONTAINING_EXTRACELLULAR_MATRIX	0.0434823	-1.34894	Fgfr2,Itgb4,Adamts2,Sema3c,Lama2,Gpc3,Tnc,Tgfb3,Adamtsl1,Ptn,Mfge8,Myoc,Gsto1,Angpt1,Tgm2,Ccdc80,Trf,Plod3,Hmcn1,Tnn,Plod1,Lgals1,Vegfa,Matn4,Htra1,Adamts4,Pf4,Plxdc2,Vtn,Itih5,Ptprz1,Col15a1,Chadl,Muc2,Vwa1,Sema6d,Megf9,Hapln2,Bcan,Tgfbi,Col5a2,Anxa5,Dlg1,Col25a1,Bmp1,Ntn3,Tnr,Vcan,Frem2,Bgn,Efemp2,Cspg4,Sspo,Adamts17,Col11a1,Adamtsl4,P3h1,Ang,Col24a1,Mfap2,Ltbp3,Hnrnpm,Muc1,Itgb1,Col19a1,Hapln1…	99	33.4459
Cing WM	GO	GOCC_COMPACT_MYELIN	0.000112056	-2.2555	Pllp,Mal,Mag,Mbp,Jam3,Myoc,Sirt2,Pard3,Ncmap,Cd59b	10	58.8235
Cing WM	GO	GOCC_CULLIN_RING_UBIQUITIN_LIGASE_COMPLEX	0.0269147	1.47935	Enc1,Fbxl16,Cul4b,Fbxo25,Klhl22,Btrc,Klhdc3,Fbxl2,Cop1,Klhdc2,Zyg11b,Fbxl19,Cand1,Anapc11,Zer1,Fbxw4,Kbtbd7,Dcaf7,Anapc5,Dcaf12l1,Kbtbd6,Arih1,Pdcd6,Fbxl21,Fbxw5,Glmn,Tmem183a,Dmac2,Fbxo6,Lztr1,Dcaf13,Usp47,Cul4a,Fem1b,Vhl,Cul1,Trpc4ap,Spsb3,Fbxl6,Fbxl14,Gan,Cdc27,Dcaf11,Klhdc10,Kctd2,Pnkp,Fbxw7,Klhl12,Crbn,Depdc5,Elob,Zswim8,Cacybp,Spsb1,Klhl3,Ankrd9,Fem1c,Ube2s,Klhl15	59	36.646
Cing WM	GO	GOCC_CYTOCHROME_COMPLEX	0.0264723	1.74068	Uqcr10,Uqcr11,Cox7a2,Cox7b,Cyc1,Cox8b,Cox5b,Uqcrc1,Uqcrb,Coa6,Cox15,Uqcc3,Cox6a1,AA467197,Cox7a1,Cox7a2l,Cox7b2	17	58.6207
Cing WM	GO	GOCC_CYTOSOLIC_REGION	0.0159183	1.69239	Prkcb,Stxbp5,Sh3gl2,Homer1,Stxbp1,Camk2a,Trim9,Prkcg,Hnrnpab,Ppfia2,Baiap2,Tnk2,Pten,Prkce,Prkcd,Dbn1,Ncs1,Pias1,Anks1b,Calm2,Camk2d,Htt,Nedd4,Senp7,Fmr1,Hnrnpa2b1,Senp1,Rabep1,Sncb,Fabp5,Prkca,Usp14,Sumo2,Senp5	34	51.5152
Cing WM	GO	GOCC_DENDRITE_MEMBRANE	0.000544548	2.03658	Shisa7,Gabra5,Gria1,Atp2b2,Gabra3,Oprd1,Thy1,Gabra1,Gabarapl1,Dagla,Slc12a5,Atp2b1,Shisa9,Cacng8,Palm,Mpp2,Kcnc2,Kcnc4,Oprm1,Gabrg3,Gabrg2,Itga8,Gabra2,Kcnc1	24	51.0638
Cing WM	GO	GOCC_DENDRITE_TERMINUS	0.0197427	1.80171	Map2,Mapk8ip1,Hsp90aa1,Src,L1cam,Ift57,Rgs11,Rgs7,Taok2,Cdkl5,Grk3,Ift52	12	70.5882
Cing WM	GO	GOCC_DENDRITIC_SHAFT	0.000112056	2.09419	Dlg3,Map2,Gria1,Prkar2b,Gria3,Homer1,Lzts1,Baiap2,Hspa5,Cacna1c,Arpc2,Slc1a2,Nsf,Rtn4r,Syngap1,Dbn1,Nlgn2,Abi3bp,Htr2a,Mpp2,Map1a,Cnih2,Slc1a1,Jph4,Grm7,Ntsr2	26	38.806
Cing WM	GO	GOCC_DISTAL_AXON	3.27412e-06	1.78599	Tubb3,Calm3,Dlg3,Calm1,Prkcb,Ptprn2,Acap3,Map2,Snap91,Fgf13,Cfl1,Grin2b,Snca,Prrt2,Grik3,Ap1s1,Gria3,Tshz3,Syp,Eno2,Twf2,Pacsin1,Nrp1,Bdnf,Actb,Elavl4,Limk1,Oprd1,Prkcg,Mapk8ip1,Kcnab2,Ophn1,Thy1,Nefl,Arpc3,Prnp,Brsk1,Hsp90aa1,Gpm6a,Copg2,Stmn2,Cplx1,Cdh8,Myh10,Tnk2,Slc8a3,Cttn,Ptprn,Dscam,P2rx3,Pebp1,Git1,Shank2,Boc,Src,Arpc2,Nrxn1,Tiam1,Kcnma1,Apbb1,Th,Rab3a,Rtn4r,Fkbp1a,Dbn1,Clu,Palld,Aqp1,Flr…	93	26.7241
Cing WM	GO	GOCC_ENDOPEPTIDASE_COMPLEX	0.00599208	1.74669	Ide,Psmd8,Psmd12,Psmb4,Psma1,Ubqln4,Psmd3,Pigk,Psma4,Zfand2a,Psmd14,Psmc2,Psma2,Psmd9,Psmd13,Psmf1,Psma7,Psmd4,Casp9,Txnl1,Psme3,Hspb1,Vcp,Psme1,Rad23b,Sem1,Psmc5,Psmd1,Ubr1,Psma3,Psmb10,Pigu,Psmd10,Psmd6,Capn2,Psmd5,Psmb3	37	48.0519
Cing WM	GO	GOCC_EXCITATORY_SYNAPSE	5.32105e-06	2.15962	Shank1,Slc17a7,Shisa7,Nlgn3,Dlg4,Snap91,Gria1,Atp2b2,Grin2b,Gria3,Gnb5,Homer1,Syp,Stxbp1,Lrrtm2,Ywhah,Kcnj9,Sptbn2,Cadm3,Gpm6a,Baiap2,Cbln1,Git1,Bsn,Ppp3r1,Nrxn1,Ppfia4,Rab3gap1,Cntnap2,Dbn1,Palld,Nlgn2,Shank3,Atp2b3,Elavl2,Grid2,Adgrb3,Pfn1,Pclo	39	38.2353
Cing WM	GO	GOCC_EXOCYTIC_VESICLE	2.05064e-09	2.17758	Stx1a,Madd,Ica1,Clta,Slc17a7,Rph3a,Calm3,Calm1,Dnm1,Ap1b1,Syt6,Ptprn2,Dlg4,Snap91,Gria1,Stxbp5,Grin2b,Snca,Prrt2,Dnajc5,Rab40b,Ap2a2,Slc2a3,Anp32e,Atp6v0c,Sh3gl2,Syp,Mctp1,Syn2,Atp6v1b2,Bdnf,Trim9,Syt9,Sptbn2,Atp6v1d,Oprd1,Atp6v1h,Ptpn5,Brsk1,Ppfia2,Syngr3,Cdk16,Syt12,Snap47,Svop,Rab4a,Pebp1,Bsn,Rab3b,Atp6v1e1,Syngr1,Rab11b,Arpc2,Sv2b,Syt13,Vps45,Atp6v1c1,Borcs5,Th,Rab3a,Atp2b1,Rac1,Mt3,Rab13,Myo…	77	28.839
Cing WM	GO	GOCC_EXTERNAL_ENCAPSULATING_STRUCTURE	0.0064113	-1.43342	Fgfr2,Itgb4,Vasn,Lrrn1,Adamts6,Adamts2,Sema3c,Lama2,Wnt3,Gpc3,Tnc,Tgfb3,Adamtsl1,Ptn,Mmp11,Mfge8,Myoc,Gsto1,Fbln7,Adamts20,Angpt1,Tgm2,Ccdc80,Trf,Plod3,Hmcn1,Tnn,Plod1,Lgals1,Vegfa,Ptx3,Mmp15,Matn4,Htra1,Adamts4,Pf4,Phospho1,Plxdc2,Vtn,Itih5,Mmp14,Sned1,Ptprz1,Col15a1,Chadl,Muc2,Vwa1,Sema6d,Megf9,Hapln2,Bcan,Tgfbi,Col5a2,Anxa5,Dlg1,Col25a1,Bmp1,Ntn3,Tnr,Vcan,Frem2,Bgn,Efemp2,Cspg4,Sspo,Adamts17,N…	103	27.3936
Cing WM	GO	GOCC_EXTRINSIC_COMPONENT_OF_MEMBRANE	0.0264723	1.48776	Rph3a,Arhgef25,Cnksr2,Snap91,Stxbp5,Snx10,Gnb5,Gnas,Socs7,Stxbp1,Syn2,Atp6v1b2,Gng2,Atp6v1d,Cdh22,Atp6v1h,Pde4a,Ank2,Kalrn,Cdh8,Bsn,Gna11,Atp6v1e1,Cdh18,Socs5,Atp2a2,Gng10,Tiam1,C1qc,Atp6v1c1,Scube2,Rab13,Apc2,Gng4,Pik3cg,Socs2	36	20.4545
Cing WM	GO	GOCC_EXTRINSIC_COMPONENT_OF_ORGANELLE_MEMBRANE	0.017134	1.71607	Rph3a,Snap91,Stxbp5,Snx10,Syn2,Atp6v1b2,Atp6v1d,Atp6v1h,Atp6v1e1,Atp6v1c1	10	29.4118
Cing WM	GO	GOCC_GABA_ERGIC_SYNAPSE	0.00748105	1.59356	Itpr1,Nlgn3,Gabra5,Atp2b2,Gabra3,Gabbr2,Cntnap4,Lrrtm2,Grm8,Kcnd2,Cntn5,Gabrd,Gabra1,Git1,Bsn,Nxph1,Grid1,Nrxn1,Gap43,Arhgef9,Kcnd3,Nptn,Atp2b1,Fgf7,Rac1,Nlgn2,Arfgef2,Glrb,Atp2b3,Kcnc2,Oprm1,L1cam,Gabrg3,Pclo,Camk4,Grm7,Igsf9b,Gabrg2,Magi2,Acan,Gabra2,Drd1,Dtnb,Ap3m2,Gabrb1,Lrfn5,Flot1,Gabrb3,Syt7,Pak1,Cdh13,Ctsd,Slitrk1,Clstn1,Clcn3,Slc6a17,Grip1,Gphn,Cnrip1,Mkln1,Arhgef7	61	40.3974
Cing WM	GO	GOCC_GABA_RECEPTOR_COMPLEX	0.00917782	1.89391	Gabra5,Gabra3,Gabbr2,Gabrd,Gabra1,Gabrq,Gabrg3,Gabrg2,Gabra2,Gabrb1,Gabrb3	11	64.7059
Cing WM	GO	GOCC_GOLGI_ASSOCIATED_VESICLE	0.0165946	1.68301	Clta,Ap1b1,Stk26,Arf1,Ap1s1,Atp7a,Gnas,Pacsin1,Igf2r,Copg2,Bsn,Vps41,Copz1,Gpr89,Pacs1,Clba1,Rab13,Rab12,Zdhhc13,Cltb,Pclo,Copa,Cltc,Map6	24	26.9663
Cing WM	GO	GOCC_HIPPOCAMPAL_MOSSY_FIBER_TO_CA3_SYNAPSE	0.0260754	1.57289	Ywhaz,Stxbp5,Grin2b,Sh3gl2,Adcy1,Lrrtm2,Bdnf,Syt9,Cacng2,Rogdi,Syt12,Snap47,P2rx3,Bsn,Shank2,Ppp3r1,Capzb	17	26.5625
Cing WM	GO	GOCC_INHIBITORY_SYNAPSE	0.00614636	1.87283	Igsf21,Nlgn3,Git1,Bsn,Nrxn1,Nptn,Nlgn2,Pclo,Igsf9b,Gabrg2,Gabra2,Dtnb,Gabrb3,Maf1,Clcn3,Gphn	16	57.1429
Cing WM	GO	GOCC_INNER_MITOCHONDRIAL_MEMBRANE_PROTEIN_COMPLEX	0.000205954	2.0057	Uqcr10,Ndufs8,Ndufab1,Mcub,Chchd6,Uqcr11,Ndufb5,Ndufs3,Cox7a2,Ndufb6,Cox7b,Sdhb,Ndufv2,Cyc1,Micu1,Sdha,Immp2l,Ndufb4,Cox8b,Chchd10,Cox5b,Immt,Uqcrc1,Uqcrb,Ndufs7,Pam16,Ndufc2,Ndufs6,Timm23,Uqcc3,Grpel2,Dmac2,Ndufv1,Dnajc11,Timm17a,Cox6a1,Romo1,Ndufs2	38	36.5385
Cing WM	GO	GOCC_LEADING_EDGE_MEMBRANE	0.00170579	1.71469	Psd,Shisa7,Nme1,Map2,Gabra5,Gria1,Atp2b2,Gabra3,Robo1,Dlc1,Ptprj,Pacsin1,Bmx,Oprd1,Thy1,Mapk8ip3,Gabra1,Gabarapl1,Src,Arpc2,Dagla,Arf4,Tiam1,Slc1a2,Akt2,Slc12a5,Cntnap2,Atp2b1,Shisa9,Rac1,Wwc1,Cacng8,Apc2,Plek,Palm,Mpp2,Kcnc2,Kcnc4,Oprm1,Sptbn1,Diaph1,Ank1	42	28.5714
Cing WM	GO	GOCC_MAIN_AXON	0.0308107	-1.53607	Gjc2,Bin1,Lgi3,Ermn,Mag,Cntn2,Mbp,Kif13b,Myoc,Nfasc,Mapt,Nav1,Sirt2,Pard3,Epb41l3,Ncmap,Crhbp,Hapln2,Bcan,Dlg1,Adam22,Ucn,Kcna2	23	28.3951
Cing WM	GO	GOCC_MICROVILLUS	0.00599208	-1.75043	Cnp,Kcnj10,Myo6,Myo1b,Slc6a6,Jam3,Car2,Kif13b,Nfasc,Icam2,Angpt1,Myo1e,Tprn,Tek,Slc7a5,Dlg1,Oxtr,Msn,Prom1,Pdgfra,Mttp,Bbs2,Cd24a,Exoc4,Rapgef3,Myo1h	26	35.6164
Cing WM	GO	GOCC_MITOCHONDRIAL_PROTEIN_CONTAINING_COMPLEX	0.00120242	1.72808	Uqcr10,Ndufs8,Ndufab1,Mcub,Chchd6,Uqcr11,Ndufb5,Ndufs3,Cox7a2,Ndufb6,Cox7b,Sdhb,Ndufv2,Clpx,Slc25a5,Chchd1,Cyc1,Micu1,Sdha,Tomm6,Immp2l,Ndufb4,Nfs1,Cox8b,Chchd10,Cox5b,Immt,Uqcrc1,Uqcrb,Ndufs7,Pam16,Ndufc2,Etfdh,Ndufs6,Nsun3,Timm23,Uqcc3,Grpel2,Dmac2,Mtx2,Ndufv1,Dnajc11,Timm17a,Slc25a4,Cox6a1,Pnpt1,Pmpcb,Romo1,Polrmt,Ndufs2,Sdhd,Tomm20,Dna2,AA467197,Ndufb7,Polg,Timm50,Etfb,Cox7a1,Cox7a2l,Nsun4	61	39.8693
Cing WM	GO	GOCC_MONOATOMIC_ION_CHANNEL_COMPLEX	1.17864e-05	1.82296	Stx1a,Slc17a7,Calm3,Dlg3,Calm1,Glra3,Shisa7,Dlg4,Gabra5,Gria1,Stxbp5,Grin2b,Grik3,Gabra3,Kcnk1,Gria3,Cacnb3,Mcub,Abhd12,Clic1,Lrrc8a,Kcnj9,Cacng2,Trpc4,Kcnab2,Kcnd2,Chrna5,Gabrd,Cacna1i,Gabra1,Cttn,Kcnq3,Ryr3,Akap6,Amigo1,Cacna1c,Scn1b,Micu1,Gpr89,Clic6,Cacna1a,Cacnb4,Kcnma1,Kcnd3,Cntnap2,Shisa9,Scn2b,Cacng8,Gabrq,Glrb,Clic3,Dlg2,Kcns2,Vamp2,Kcnc2,Kcnip3,Kcnc4,Cpt1c,Scn2a,Lrrc8c,Cnih2,Grid2	62	23.0483
Cing WM	GO	GOCC_MYELIN_SHEATH	0.00194432	1.67879	Napb,Calm3,Calm1,Dnm1,Sptan1,Ywhag,Nme1,Gpi1,Pkm,Napa,Tubb4b,Mdh1,Dlst,Sod2,Gnb5,Ndufs3,Eno2,Got2,Pacsin1,Stxbp1,Syn2,Atp6v1b2,Actb,Idh3a,Mdh2,Aldoa,Thy1,Nefl,Tagln3,Gdi2,Hsp90aa1,Gfap,Cntnap1,Ndufv2,Ckb,Mif,Hspa5,Pebp1,Pten,Uchl1,Atp1a1,Slc25a5,Sdha,Plec,Eef1a2,Pitpna,Nsf,Pgam1,Cox5b,Immt,Uqcrc1,Cycs,Pdia3	53	30.6358
Cing WM	GO	GOCC_NADH_DEHYDROGENASE_COMPLEX	0.0434823	1.62848	Ndufs8,Ndufab1,Ndufb5,Ndufs3,Ndufb6,Ndufv2,Ndufb4,Ndufs7,Ndufc2,Ndufs6,Dmac2,Ndufv1,Ndufs2,Ndufb7,Ndufa13,Ndufs4,Ndufb8,Ndufa7	18	48.6486
Cing WM	GO	GOCC_NBAF_COMPLEX	0.0264723	1.72922	Actb,Smarcd1,Smarcd3,Dpf1,Smarcc1,Actl6b,Smarca4,Ss18l1,Smarcc2,Smarca2	10	62.5
Cing WM	GO	GOCC_NEUROMUSCULAR_JUNCTION	0.001709	1.80354	Rph3a,Dlg3,Dlg4,Gria1,Stxbp5,Dnajc5,Napa,Syp,Dlgap3,Nefl,Stx1b,Stxbp5l,Syngr3,Myh10,Slc8a3,Prkce,Syngr1,Prkaca,Nrxn1,Rock2,Prkar1a,Apbb1,Dlgap4,Dlg2,Kcnc4,Ache,Epha7,Ppp1r9a,Cdk5r1,Pclo,Tuba1a,Dok7,Adora3	33	33
Cing WM	GO	GOCC_NEURON_PROJECTION_CYTOPLASM	0.00861357	1.78605	Madd,Dynll1,Dlg4,Map2,Grik3,Abhd12,Camk2a,Hnrnpab,Baiap2,Mapk1,Gabarapl1,Bsn,Sod1,Dync1i1,Pura,Oprm1	16	34.7826
Cing WM	GO	GOCC_NEURON_PROJECTION_MEMBRANE	0.000628947	1.95166	Shisa7,Gabra5,Gria1,Atp2b2,Gabra3,Robo1,Oprd1,Thy1,Mapk8ip3,Gabra1,Gabarapl1,Dagla,Slc1a2,Slc12a5,Cntnap2,Atp2b1,Shisa9,Cacng8,Palm,Mpp2,Kcnc2,Kcnc4,Oprm1,Sptbn1,Ank1,Gabrg3	26	38.806
Cing WM	GO	GOCC_NEURON_PROJECTION_TERMINUS	8.87156e-05	1.84883	Calm3,Calm1,Prkcb,Ptprn2,Dlg4,Snap91,Grin2b,Snca,Prrt2,Grik3,Ap1s1,Gria3,Syp,Pacsin1,Bdnf,Actb,Oprd1,Prkcg,Kcnab2,Ophn1,Prnp,Atcay,Cplx1,Baiap2,Cdh8,Slc8a3,Ptprn,P2rx3,Pebp1,Git1,Bsn,Uchl1,Flrt1,Arpc2,Slc1a2,Kcnma1,Th,Rab3a,Fkbp1a,Aqp1,Flrt3,Elk1,Slc4a10,Esr1,Vamp2,Kcnc2,Maco1,Kcnip3,Kcnc4,Ap3d1,Atp6v0d1,Penk,Ncs1,L1cam,Slc1a1,Ror1,Ppp2ca,Pclo,Adra2c	59	30.8901
Cing WM	GO	GOCC_NEURON_SPINE	8.57352e-09	2.23358	Shank1,Synpo,Psd,Neurl1a,Rph3a,Abi2,Shisa7,Dlg4,Gria1,Prkar2b,Atp2b2,Cfl1,Grin2b,Gria3,Dlgap2,Asic2,Homer1,Syp,Camk2a,Sipa1l1,Lrrc7,Dlgap3,Oprd1,Ophn1,Lzts1,Kcnd2,Arhgap33,Ppfia2,Ppp1r1b,Baiap2,Myh10,Slc8a3,Ppp1ca,P2rx3,Pten,Shank2,Asap1,Kcnn2,Arpc2,Prkaca,Capzb,Dagla,Arf4,Tiam1,Slc1a2,Mob4,Kcnd3,Srgap2,Apbb1,Cntnap2,Atp2b1,Shisa9,Rac1,Dbn1,Mt3,Abl2,Arfgef2,Abi3bp,Psmc2,Palm,Shank3,Mpp2,Add1,Oprm…	73	36.5
Cing WM	GO	GOCC_NEURON_TO_NEURON_SYNAPSE	5.09909e-14	2.15059	Stx1a,Itpr1,Adgra1,Igsf21,Pdpk1,Shank1,Ywhaz,Psd,Neurl1a,Cap2,Dlg3,Cnksr2,Shisa7,Dlg4,Map2,Snap91,Gria1,Stxbp5,Atp2b2,Cfl1,Arf1,Grin2b,Grik3,Dmtn,Gria3,Dlgap2,Asic2,Dgkz,Epb41l1,Anp32e,Adgrb1,Dapk1,Sh3gl2,Homer1,Syp,Adcy1,Rgs9,Pacsin1,Camk2b,Add2,Camk2a,Sipa1l1,Lrrtm2,Syn2,Lrrc7,Bdnf,Ywhah,Prr7,Syt9,Dlgap3,Cacng2,Oprd1,Prkcg,Kcnab2,Lzts1,Mapk10,Iqsec2,Rogdi,Prnp,Ank2,Kalrn,Baiap2,Mapk1,Rheb,Syt12…	152	34.1573
Cing WM	GO	GOCC_NEUROTRANSMITTER_RECEPTOR_COMPLEX	0.0109021	1.76648	Dlg3,Shisa7,Dlg4,Gria1,Grin2b,Grik3,Gria3,Abhd12,Cacng2,Shisa9,Cacng8,Cpt1c,Cnih2,Grid2	14	30.4348
Cing WM	GO	GOCC_NODE_OF_RANVIER	0.0183563	-1.82027	Bin1,Cntn2,Myoc,Nfasc,Hapln2,Bcan,Dlg1	7	38.8889
Cing WM	GO	GOCC_ORGANELLE_INNER_MEMBRANE	0.00614636	1.42667	Itpr1,Uqcr10,Timm8b,Snca,Ndufs8,Ndufab1,Mcub,Slc25a35,Chchd6,Uqcr11,Sod2,Ndufb5,Ndufs3,Cox7a2,Tmem70,Got2,Suclg1,Sfxn5,Ndufb6,Ptgs2,Bdnf,Crat,Mdh2,Slc25a22,Cox7b,Lemd2,Slc25a16,Sdhb,Ndufv2,Slc25a25,Acat1,Clpx,Crls1,Ghitm,Cyp2u1,Slc25a28,Coq5,Slc25a5,Src,Pet100,Chchd1,Cyc1,Micu1,Sdha,Ociad2,Sfxn1,Immp2l,Bcs1l,Srgap2,Ndufb4,Pla2g4b,Cox8b,Chchd10,Cox5b,Letm1,Immt,Uqcrc1,Clu,Uqcrb,Ndufs7,Pam16,Ndufc2…	98	24.7475
Cing WM	GO	GOCC_OXIDOREDUCTASE_COMPLEX	0.000544548	1.96404	Uqcr10,Ndufs8,Dlst,Ndufab1,Ogdh,Uqcr11,Ndufb5,Ndufs3,Pdk1,Ndufb6,Idh3a,Pdk2,Sdhb,Ndufv2,Pdhx,Cyc1,Sdha,Ndufb4,Uqcrc1,Uqcrb,Idh3b,Ndufs7,Ndufc2,Gpd1l,Ndufs6,Uqcc3,Dmac2,P4ha1	28	32.9412
Cing WM	GO	GOCC_PARALLEL_FIBER_TO_PURKINJE_CELL_SYNAPSE	0.00324866	1.90395	Snap91,Atp2b2,Grin2b,Gria3,Gnb5,Stxbp1,Kcnj9,Sptbn2,Cadm3,Gpm6a,Cbln1,Ppp3r1,Ppfia4,Atp2b3,Grid2,Pfn1,Pclo	17	40.4762
Cing WM	GO	GOCC_PARANODE_REGION_OF_AXON	0.0171431	-1.84813	Gjc2,Ermn,Mag,Kif13b,Nfasc,Sirt2,Epb41l3,Ncmap,Dlg1	9	56.25
Cing WM	GO	GOCC_PEPTIDASE_COMPLEX	0.0206668	1.55763	Ide,Psmd8,Psmd12,F3,Psmb4,Psma1,Ubqln4,Psmd3,Supt7l,Sf3b5,Pigk,Psma4,Zfand2a,Psmd14,Psmc2,Psma2,Taf12,Psmd9,Psmd13,Psmf1,Psma7,Psmd4,Casp9,Txnl1,Psme3,Hspb1,Vcp,Psme1,Rad23b,Sem1,Psmc5,Psmd1,Ubr1,Psma3,Psmb10,Sec11a,Pigu,Psmd10,Psmd6,Atxn7,Capn2,Psmd5,Psmb3	43	39.4495
Cing WM	GO	GOCC_PERIKARYON	0.0434823	1.48824	Pdpk1,Neurl1a,Grik3,Gria3,Ppp5c,Atp7a,Eno2,Got2,Camk2b,Bdnf,Ptpn5,Mapk10,Ncdn,Mapk1,Ppp1ca,Arpc2,Nell2,Cacna1a,Gigyf2,Th,Slc12a5,Neurog1,Azin2,Ckmt1,Esr1,Kcnc2,Rbfox3,Penk,Oprm1,Hdac6,Slc1a1,Nsmf,Resp18,Ntsr2,Map2k4,Itga8,Hspb1,Rtn4rl2,Mapk9	39	30
Cing WM	GO	GOCC_PHOTORECEPTOR_RIBBON_SYNAPSE	0.0124148	1.85824	Dnm1,Atp2b2,Sh3gl2,Pacsin1,Iqsec2,Atp2b1,Cltc	7	43.75
Cing WM	GO	GOCC_PLASMA_MEMBRANE_PROTEIN_COMPLEX	0.0257966	1.30853	Stx1a,Clta,Calm3,Acvr1b,Dlg3,Calm1,Glra3,Shisa7,Dlg4,Snap91,Gria1,Stxbp5,Grin2b,Cd74,Grik3,Kcnk1,Gria3,Cacnb3,Gabbr2,Ap2a2,Gnb5,Abhd12,Gnas,B2m,Ighm,Cacng2,Gng2,Inha,Cdh22,Ramp1,Kcnab2,Kcnd2,Ramp3,Osmr,H2-M10.6,Chrna5,Cdh8,Cacna1i,Trbc2,Tnk2,Cttn,Sntb2,Kcnq3,H2-T23,Gna11,Amigo1,Cdh18,Cacna1c,Atp1a1,Traf3,Gng10,Scn1b,Cacna1a,Il6ra,Cacnb4,Kcnma1,Kcnd3,Cntnap2,Shisa9,Scn2b,Syk,Flot2,Cacng8,Ahnak,Apc…	82	18.022
Cing WM	GO	GOCC_PLASMA_MEMBRANE_RAFT	0.0208289	1.56445	Nos1ap,Myof,Slc2a3,Dlc1,Add2,Ptgs2,Pacsin2,Trpc4,Kcnd2,Ctsb,Hck,Mapk1,Akap6,Cacna1c,Atp1a1,Src,Prkaca,Kcnma1,Prkar1a,Kcnd3,Cntnap2,Flot2,Aqp1,Selplg,Fxyd1,Ptgis,Hdac6,Prkar2a,Tfpi	29	24.1667
Cing WM	GO	GOCC_POSTSYNAPTIC_ACTIN_CYTOSKELETON	0.0346676	1.69382	Abi2,Actb,Myh10,Cttn,Dbn1,Myo5a,Ppp1r9a,Filip1,Fam107a,Itsn1	10	62.5
Cing WM	GO	GOCC_POSTSYNAPTIC_CYTOSKELETON	0.0151331	1.87636	Abi2,Actb,Sptbn2,Nefl,Myh10,Cttn,Dbn1,Myo5a,Ppp1r9a,Filip1,Fam107a,Itsn1	12	54.5455
Cing WM	GO	GOCC_POSTSYNAPTIC_DENSITY_MEMBRANE	0.000205954	1.90051	Stx1a,Igsf21,Dlg3,Cnksr2,Dlg4,Gria1,Atp2b2,Grin2b,Grik3,Gria3,Asic2,Anp32e,Adcy1,Rgs9,Pacsin1,Lrrtm2,Lrrc7,Cacng2,Oprd1,Kcnab2,Lzts1,Iqsec2,Lrrc4c,Grid1,Nsg2,Dagla,Tiam1,Csmd2,Nptn,Shisa9,Cacng8,Dlg2,Mpp2,Epha7,Cnih2,Grid2,Adgrb3,Gsg1l,Sema4f,Adra2c,Lrrtm3,Prrt1	42	30.4348
Cing WM	GO	GOCC_POSTSYNAPTIC_MEMBRANE	3.86546e-07	1.88753	Stx1a,Igsf21,Shank1,Rph3a,Dlg3,Cnksr2,Glra3,Shisa7,Nlgn3,Dlg4,Snap91,Gabra5,Gria1,Atp2b2,Grin2b,Prrt2,Grik3,Gabra3,Gria3,Asic2,Gabbr2,Anp32e,Adgrb1,Gnb5,Adcy1,Rgs9,Pacsin1,Nrp1,Lrrtm2,Lrrc7,Prr7,Cacng2,Oprd1,Kcnab2,Lzts1,Kcnd2,Iqsec2,Chrna5,Gabrd,Ank2,Cbln1,Slc8a3,Gabra1,Lrrc4c,Pten,Shank2,Flrt2,Cacna1c,Grid1,Kcnn2,Nsg2,Adgrl2,Dagla,Ntrk3,Cacna1a,Tiam1,C1qc,Kcnma1,Kcnd3,Srgap2,Apbb1,Csmd2,Nptn,Sl…	115	31.5934
Cing WM	GO	GOCC_POSTSYNAPTIC_SPECIALIZATION	3.3574e-15	2.26381	Stx1a,Itpr1,Adgra1,Igsf21,Pdpk1,Shank1,Ywhaz,Psd,Neurl1a,Cap2,Dlg3,Cnksr2,Glra3,Shisa7,Nlgn3,Dlg4,Map2,Snap91,Gabra5,Gria1,Atp2b2,Cfl1,Arf1,Grin2b,Grik3,Dmtn,Gabra3,Gria3,Dlgap2,Asic2,Dgkz,Epb41l1,Anp32e,Adgrb1,Dapk1,Homer1,Syp,Adcy1,Rgs9,Pacsin1,Camk2b,Add2,Camk2a,Sipa1l1,Lrrtm2,Syn2,Lrrc7,Prr7,Dlgap3,Cacng2,Oprd1,Prkcg,Kcnab2,Lzts1,Kcnd2,Mapk10,Iqsec2,Prnp,Ppfia2,Ank2,Kalrn,Baiap2,Mapk1,Rheb,Dr…	152	35.7647
Cing WM	GO	GOCC_POSTSYNAPTIC_SPECIALIZATION_INTRACELLULAR_COMPONENT	0.0455468	1.55699	Psd,Dlg3,Gria1,Cfl1,Grin2b,Dlgap2,Prr7,Iqsec2,Baiap2,Src,Tnik,Iqsec1,Syngap1,Shank3	14	25.4545
Cing WM	GO	GOCC_POSTSYNAPTIC_SPECIALIZATION_MEMBRANE	5.12387e-07	2.13559	Stx1a,Igsf21,Dlg3,Cnksr2,Glra3,Shisa7,Nlgn3,Dlg4,Gabra5,Gria1,Atp2b2,Grin2b,Grik3,Gabra3,Gria3,Asic2,Anp32e,Adcy1,Rgs9,Pacsin1,Lrrtm2,Lrrc7,Cacng2,Oprd1,Kcnab2,Lzts1,Kcnd2,Iqsec2,Gabra1,Lrrc4c,Grid1,Nsg2,Dagla,Tiam1,Kcnd3,Csmd2,Nptn,Slc12a5,Shisa9,Nlgn2,Cacng8,Dlg2,Mpp2,Epha7,Cnih2,Grid2,Adgrb3,Gsg1l,Sema4f,Adra2c,Lrrtm3,Prrt1,Gabrg2,Cyth2,Gpr158,Itga8,Hspb1,Gabra2,Trappc4,Vangl2	60	35.0877
Cing WM	GO	GOCC_POTASSIUM_CHANNEL_COMPLEX	0.0156896	1.63589	Stx1a,Calm3,Calm1,Dlg4,Grik3,Kcnk1,Kcnab2,Kcnd2,Cttn,Kcnq3,Amigo1,Kcnma1,Kcnd3,Cntnap2,Dlg2,Kcns2,Vamp2,Kcnc2,Kcnip3,Kcnc4	20	22.9885
Cing WM	GO	GOCC_PRESYNAPTIC_ACTIVE_ZONE	5.32105e-06	2.12828	Stx1a,Napb,Slc17a7,Snap91,Gria1,Atp2b2,Grin2b,Napa,Gabra3,Gria3,Syp,Stxbp1,Grm8,Stx1b,Rims4,Iqsec2,Gpm6a,Cntnap1,Ppfia2,Snap47,Bsn,Shank2,Nrxn1,Ppfia4,Cacna1a,Rock2,Kcnma1,Nptn,Rab3a,Cntnap2,Atp2b1,Flot2	32	24.6154
Cing WM	GO	GOCC_PRESYNAPTIC_ACTIVE_ZONE_MEMBRANE	0.000372533	2.04316	Stx1a,Napb,Snap91,Gria1,Atp2b2,Grin2b,Napa,Gabra3,Gria3,Stxbp1,Grm8,Stx1b,Gpm6a,Nrxn1,Cacna1a,Kcnma1,Nptn,Cntnap2,Atp2b1,Flot2	20	28.169
Cing WM	GO	GOCC_PRESYNAPTIC_CYTOSOL	0.00918024	1.78075	Prkcb,Stxbp5,Sh3gl2,Stxbp1,Camk2a,Trim9,Prkcg,Hnrnpab,Ppfia2,Baiap2,Tnk2,Prkce,Ncs1,Pias1,Anks1b,Calm2,Htt,Senp7,Fmr1,Senp1,Rabep1,Sncb,Prkca,Usp14,Sumo2,Senp5	26	56.5217
Cing WM	GO	GOCC_PRESYNAPTIC_MEMBRANE	5.89916e-06	1.91692	Stx1a,Igsf21,Clta,Napb,Dnm1,Glra3,Snap91,Gabra5,Gria1,Stxbp5,Atp2b2,Grin2b,Prrt2,Grik3,Napa,Gabra3,Gria3,Gabbr2,Gnb5,Syp,Cntnap4,Rgs9,Stxbp1,Kcnj9,Oprd1,Grm8,Stx1b,Rims4,Cadm3,Gpm6a,Cntn5,Ppfia2,P2rx3,Flrt2,Cacna1c,Nrxn1,Cacna1a,C1qc,Slc1a2,Kcnma1,Apbb1,Nptn,Cntnap2,Atp2b1,Rac1,Flot2,Htr2a,Atp2b3,Kcnc2,Kcnc4,Ache,Kctd8,Scn2a,Oprm1,Grm3,L1cam,C1qb,Cltb,Atp2b4,Grm7,Adora3,Cltc,Pip5k1c,Ap2b1,Apba1,G…	90	37.8151
Cing WM	GO	GOCC_PROTEASOME_ACCESSORY_COMPLEX	0.0064113	1.8901	Psmd8,Psmd12,Psmd3,Psmd14,Psmc2,Psmd9,Psmd13,Psmd4,Psme3,Psme1,Sem1,Psmc5,Psmd1,Psmd10,Psmd6,Psmd5	16	69.5652
Cing WM	GO	GOCC_PROTEASOME_COMPLEX	0.00116038	1.94525	Ide,Psmd8,Psmd12,Psmb4,Psma1,Ubqln4,Psmd3,Psma4,Zfand2a,Psmd14,Psmc2,Psma2,Psmd9,Psmd13,Psmf1,Psma7,Psmd4,Txnl1,Psme3,Hspb1,Vcp,Psme1,Rad23b,Sem1,Psmc5,Psmd1,Ubr1,Psma3,Psmb10,Psmd10,Psmd6,Psmd5,Psmb3	33	55
Cing WM	GO	GOCC_PROTEIN_COMPLEX_INVOLVED_IN_CELL_ADHESION	0.00441346	-1.86123	Plp1,Itgb4,Lama2,Tnc,Jam3,Itga4,Tnn,Itgb8,Lgals1,Vtn	10	23.2558
Cing WM	GO	GOCC_PROTON_TRANSPORTING_TWO_SECTOR_ATPASE_COMPLEX	0.0189776	1.78708	Atp6v0c,Atp6v1b2,Atp6v1d,Atp6v1h,Atp6ap1l,Atp6v1e1,Atp6v1c1,Atp6v0d1	8	34.7826
Cing WM	GO	GOCC_PROTON_TRANSPORTING_V_TYPE_ATPASE_COMPLEX	0.0257966	1.78809	Atp6v0c,Atp6v1b2,Atp6v1d,Atp6v1h,Atp6ap1l,Atp6v1e1,Atp6v1c1,Atp6v0d1	8	36.3636
Cing WM	GO	GOCC_RESPIRASOME	0.000311076	1.96194	Uqcr10,Ndufs8,Ndufab1,Uqcr11,Ndufb5,Ndufs3,Cox7a2,Ndufb6,Cox7b,Sdhb,Ndufv2,Cyc1,Sdha,Ndufb4,Cox8b,Cox5b,Uqcrc1,Uqcrb,Ndufs7,Ndufc2,Coa6,Ndufs6,Uqcc3,Dmac2	24	34.2857
Cing WM	GO	GOCC_SARCOPLASM	0.0328729	1.55422	Nos1ap,Itpr1,Baalc,Camk2b,Bag5,Jph3,Thbs1,Myh10,Ryr3,Akap6,Atp2a2,Fabp3,Mtmr12,Plec,Kcnma1,Manf,Akt2,Tmem38a,Fkbp1a	19	21.5909
Cing WM	GO	GOCC_SARCOPLASMIC_RETICULUM_MEMBRANE	0.0168055	1.82946	Nos1ap,Ryr3,Akap6,Atp2a2,Fkbp1a,Stim1,Cherp	7	38.8889
Cing WM	GO	GOCC_SCHAFFER_COLLATERAL_CA1_SYNAPSE	3.2678e-05	1.95881	Stx1a,Itpr1,Shank1,Synpo,Snap91,Stxbp5,Dgkz,Sh3gl2,Syp,Adcy1,Camk2a,Lrrtm2,Syn2,Actb,Cacng2,Nefl,Pde4a,Iqsec2,Cplx1,Baiap2,P2rx3,Bsn,Lrrc4c,Syngr1,Ppp3r1,Arpc2,Capzb,Nrxn1,Rock2,Apbb1,Rap2a,Nptn,Iqsec1,Cacng8,Myo5a,Snx27,Mpp2,Epha7,L1cam,Slc1a1,Gsg1l,Pfn1,Rab11a,Cdh11,Adora3,Eea1,Anks1b,Ralbp1,Apba1,Mapk9,Arhgdia,Abr,Gabrb1,Stx4a,Cacng3,Fmr1,Apba2,Rala,Adgrl3,Epn1,Gsk3b,Dgki,Epha4,Mapk8	64	43.8356
Cing WM	GO	GOCC_SECRETORY_GRANULE	0.0102821	1.47167	Stx1a,Itpr1,Ica1,Rph3a,Ptprn2,Dynll1,Stxbp5,Snx10,Snca,Crcp,Atp7a,Ap2a2,Slc2a3,Anxa7,Padi6,Tuba8,Stxbp1,Bdnf,Syt9,Oprd1,Vamp8,Stxbp5l,Myrip,Thbs1,Baiap2,Tmem95,Ptprn,Rab4a,Rab3b,Arpc2,Prkaca,Akt2,Rab3a,Spag6,Pdia3,Flot2,Aqp1,Rab13,Sod1,Spata1,Myo5a,Rab12,Cyb561,Rnpep,Vamp2,Cbarp,Zpbp,Rab7,Rab6a,Penk,Ncs1,Bsg,Smpd1,Slc11a1,Edn1,Gnai3,Ece1,Rab11fip5,Resp18,Rab26,Tgfb1,Scg3,Syt4,Vps13c,Ecrg4,Cav2,Us…	70	24.735
Cing WM	GO	GOCC_SECRETORY_GRANULE_MEMBRANE	0.00282415	1.91289	Itpr1,Ica1,Ptprn2,Stxbp5,Snca,Slc2a3,Anxa7,Vamp8,Tmem95,Flot2,Aqp1,Cyb561,Vamp2,Rab6a,Bsg,Slc11a1,Rab26,Scg3,Syt4,Vps13c,Cav2,Usp8,Sparc	23	37.0968
Cing WM	GO	GOCC_SECRETORY_VESICLE	5.15476e-07	1.76151	Stx1a,Itpr1,Madd,Ica1,Clta,Slc17a7,Rph3a,Calm3,Calm1,Dnm1,Ap1b1,Syt6,Ptprn2,Dynll1,Dlg4,Snap91,Gria1,Stxbp5,Snx10,Grin2b,Snca,Prrt2,Dnajc5,Rab40b,Crcp,Atp7a,Ap2a2,Slc2a3,Anp32e,Atp6v0c,Sh3gl2,Syp,Mctp1,Anxa7,Padi6,Tuba8,Stxbp1,Syn2,Atp6v1b2,Bdnf,Trim9,Syt9,Sptbn2,Atp6v1d,Oprd1,Atp6v1h,Ptpn5,Vamp8,Brsk1,Stxbp5l,Myrip,Thbs1,Ppfia2,Syngr3,Baiap2,Cdk16,Tmem95,Syt12,Ptprn,Snap47,Svop,Rab4a,Pebp1,Bsn,R…	138	27.7108
Cing WM	GO	GOCC_SITE_OF_POLARIZED_GROWTH	0.00588552	1.61669	Tubb3,Calm3,Dlg3,Calm1,Acap3,Map2,Fgf13,Cfl1,Snca,Tshz3,Eno2,Twf2,Nrp1,Elavl4,Limk1,Mapk8ip1,Thy1,Nefl,Arpc3,Hsp90aa1,Gpm6a,Copg2,Stmn2,Myh10,Tnk2,Cttn,Dscam,Git1,Shank2,Boc,Src,Arpc2,Nrxn1,Tiam1,Apbb1,Rtn4r,Dbn1,Clu,Palld,Flrt3,Crmp1,Cbarp,Slc2a13,Pink1,Hdac5	45	21.9512
Cing WM	GO	GOCC_SMALL_NUCLEAR_RIBONUCLEOPROTEIN_COMPLEX	0.0227028	1.64329	Eftud2,Lsm11,Sf3a1,Sf3b5,Snrnp200,Lsm7,Snrpf,Snrpb,Snrpn,Txnl4b,Lsm4,Snrnp27,Sf3a2,Rbm42,Zmat2,Prpf8,Sf3b6,Lsm8,Lsm6,Sart1,Larp7,Slu7,Snrpe,Usp39,Snrpd1,Sf3b4,Txnl4a,Prpf3	28	44.4444
Cing WM	GO	GOCC_SMOOTH_ENDOPLASMIC_RETICULUM	0.0272768	1.71103	Itpr1,Mapk8ip3,Hspa5,Ryr3,Kcnn2,Th,Pdia3,Myo5a,Jph4,Prdx4,Calr,Psen1	12	44.4444
Cing WM	GO	GOCC_SNARE_COMPLEX	0.0379986	1.63551	Stx1a,Napb,Stxbp5,Napa,Syn2,Stx1b,Vamp8,Stxbp5l,Cplx1,Snap47,Vamp4,Bloc1s6,Vamp2,Stx16,Ykt6,Napg,Bet1l,Snap29,Stx8,Stx4a,Snap25,Bnip1	22	50
Cing WM	GO	GOCC_SPLICEOSOMAL_TRI_SNRNP_COMPLEX	0.0124148	1.81722	Eftud2,Snrnp200,Lsm7,Snrpf,Snrpb,Snrpn,Txnl4b,Lsm4,Snrnp27,Rbm42,Zmat2,Prpf8,Lsm8,Lsm6,Sart1,Snrpe,Usp39,Snrpd1,Txnl4a,Prpf3	20	60.6061
Cing WM	GO	GOCC_SYNAPTIC_VESICLE_MEMBRANE	1.99828e-06	2.08422	Stx1a,Ica1,Clta,Slc17a7,Rph3a,Calm3,Calm1,Ptprn2,Gria1,Snca,Dnajc5,Slc2a3,Anp32e,Atp6v0c,Sh3gl2,Syp,Mctp1,Syn2,Atp6v1b2,Syt9,Atp6v1d,Oprd1,Atp6v1h,Syngr3,Syt12,Snap47,Svop,Rab4a,Rab3b,Atp6v1e1,Syngr1,Rab11b,Arpc2,Sv2b,Atp6v1c1,Borcs5,Rab3a,Atp2b1,Rac1,Dlg2,Vamp2,Scamp5,Rab7,Atp6v0d1	44	30.5556
Cing WM	GO	GOCC_T_TUBULE	0.0298546	1.55086	Nos1ap,Cacnb3,Got2,Kcnd2,Ank2,Akap6,Prkce,Adra1b,Cacna1c,Kcnn2,Atp1a1,Scn1b,Scn2b,Cacng8,Esr1,Fxyd1,Scn2a,Oprm1,Prkar2a,Atp2b4,Cltc	21	32.8125
Cing WM	GO	GOCC_TERMINAL_BOUTON	0.0431019	1.58447	Ptprn2,Grin2b,Snca,Grik3,Ap1s1,Gria3,Syp,Bdnf,Ophn1,Prnp,Cplx1,P2rx3,Kcnma1,Th,Rab3a,Esr1,Kcnc2,Ap3d1,L1cam,Ppp2ca,Pclo,Grm7,Aak1,Slc4a8,Unc13b,Cyp19a1,Slc18a2,Gabrb3,Fmr1,Polg,Grm4,Sncb,Grip1,Cplx2	34	46.5753
Cing WM	GO	GOCC_TRANSPORT_VESICLE	4.22125e-09	2.03635	Stx1a,Madd,Ica1,Clta,Slc17a7,Rph3a,Calm3,Calm1,Dnm1,Ap1b1,Syt6,Ptprn2,Dlg4,Snap91,Gria1,Stxbp5,Grin2b,Snca,Prrt2,Dnajc5,Rab40b,Ap1s1,Atp7a,Ap2a2,Slc2a3,Anp32e,Atp6v0c,Sh3gl2,Gnas,Syp,Mctp1,Syn2,Atp6v1b2,Bdnf,Trim9,Syt9,Sptbn2,Atp6v1d,Oprd1,Atp6v1h,Chp1,Ptpn5,Brsk1,Igf2r,Ppfia2,Syngr3,Cdk16,Syt12,Snap47,Svop,Rab4a,Pebp1,Bsn,Rab3b,Atp6v1e1,Syngr1,Ankrd27,Rab11b,Arpc2,Bloc1s6,Sv2b,Syt13,Vps45,Atp6v1…	93	27.4336
Cing WM	GO	GOCC_TRANSPORT_VESICLE_MEMBRANE	3.27412e-06	2.01009	Stx1a,Ica1,Clta,Slc17a7,Rph3a,Calm3,Calm1,Ap1b1,Ptprn2,Gria1,Grin2b,Snca,Dnajc5,Ap1s1,Slc2a3,Anp32e,Atp6v0c,Sh3gl2,Syp,Mctp1,Syn2,Atp6v1b2,Syt9,Atp6v1d,Oprd1,Atp6v1h,Syngr3,Syt12,Snap47,Svop,Rab4a,Rab3b,Atp6v1e1,Syngr1,Rab11b,Arpc2,Sv2b,Atp6v1c1,Borcs5,Rab3a,Atp2b1,Clba1,Rac1,Sar1b,Pdcd6,Dlg2,Vamp2,Scamp5,Rab7,Atp6v0d1,Lin7c,Stx16,Cltb	53	28.8043
Cing WM	GO	GOCC_TRANSPORTER_COMPLEX	1.75955e-08	1.96266	Stx1a,Slc17a7,Calm3,Dlg3,Calm1,Uqcr10,Glra3,Shisa7,Dlg4,Gabra5,Gria1,Stxbp5,Grin2b,Grik3,Ndufs8,Gabra3,Kcnk1,Gria3,Cacnb3,Ndufab1,Mcub,Atp6v0c,Uqcr11,Ndufb5,Ndufs3,Abhd12,Clic1,Ndufb6,Lrrc8a,Kcnj9,Cacng2,Trpc4,Atp6v1d,Atp6v1h,Kcnab2,Chp1,Kcnd2,Chrna5,Gabrd,Ndufv2,Cacna1i,Gabra1,Cttn,Kcnq3,Ryr3,Akap6,Amigo1,Cacna1c,Atp1a1,Atp2a2,Scn1b,Cyc1,Micu1,Gpr89,Clic6,Cacna1a,Cacnb4,Kcnma1,Kcnd3,Atp6v1c1,Ndu…	85	23.8764
Cing WM	GO	GOCC_TRICARBOXYLIC_ACID_CYCLE_HETEROMERIC_ENZYME_COMPLEX	0.0323687	1.69469	Dlst,Suclg2,Ogdh,Suclg1,Idh3a,Sdhb,Sdha,Idh3b	8	42.1053
Cing WM	GO	GOMF_CALCIUM_CHANNEL_REGULATOR_ACTIVITY	0.0363194	1.82645	Stx1a,Itpr1,Hpcal4,Calm1,Prkcb,Cacnb3,Mcub,Stim2,Nrxn1,Cacng8,Prkg1,Grm3,Grm7,Calm2,Grm2,Stim1,Gem	17	44.7368
Cing WM	GO	GOMF_CALCIUM_ION_TRANSMEMBRANE_TRANSPORTER_ACTIVITY	0.0342953	1.65085	Itpr1,Atp2b2,Grin2b,Cacnb3,Cacng2,Trpc4,Gpm6a,Stim2,Cacna1i,Slc8a3,Ghitm,Ryr3,Cacna1c,Atp2a2,Cacna1a,Cacnb4,Atp2b1,Letm1,Trpv3,Cacng8,Atp2b3,Oprm1,Ncs1,Trpv6,Atp2b4,Grm7,Trpv2,Slc24a5,Panx1,Trpc6,Stim1,Trpc1,Cacnb1	33	31.4286
Cing WM	GO	GOMF_CALMODULIN_BINDING	0.0163048	1.65374	Sptan1,Camkk2,Map2,Atp2b2,Dapk1,Adcy1,Camk2b,Add2,Camk2a,Pde1a,Edf1,Mylk,Fbxl2,Myh10,Slc8a3,Sntb2,Kcnq3,Ryr3,Rit1,Cacna1c,Kcnn2,Aebp1,Camsap1,Camkk1,Camk1d,Cacna1a,Camsap3,Pde1b,Gap43,Phka1,Atp2b1,Myo5a,Arpp21,Esr1,Vamp2,Add1,Scn2a,Myo9b,Camk1g,Sptbn1,Trpv6,Ubr4,Strn4,Atp2b4,Cnn2,Camk4,Grm7,Camsap2,Ceacam2,Map6,Sphk1,Rasgrf2,Eef1a1,Ppp3cb,Camk2d,Cth,Epb41,Myo1f,Camk1,Unc13b,Akt1	61	36.0947
Cing WM	GO	GOMF_CYTOKINE_RECEPTOR_BINDING	0.024829	-1.59995	Tmbim1,Smurf2,Tgfb3,Fermt2,Angpt1,Nradd,Ccl17,Il18,Cflar,Tradd,Hsd17b7,Tlr9,Vegfa,Ntrk1,Gdnf,Pf4,Kitl,Il6st,Il1rap,Cx3cr1,Snx6,Ticam2,Nes,Gm13272,Nup85,Cntf,Traf4,Ccl20,Cxcl10,Nol3,Grem1,Tnfsf13,Csf1,Trip6,Ccdc88a,Frs2,Ccl7,Cxcl16,Cd2ap,Smad7,Ifnz,Il33,Shc1,Tgfbrap1,Traf1,Map3k7,Casp3,Vegfb,Prl2c5,Usp15,Cxcl9,Eng,Defb1,Crlf1	54	32.5301
Cing WM	GO	GOMF_CYTOSKELETAL_MOTOR_ACTIVITY	0.0363194	-1.72867	Myo6,Myo1b,Kif19a,Kif13b,Kif5a,Dnah5,Myo1e,Kif1b,Dnah10,Kif5b,Kifc1,Kif13a,Kif14,Dnah14,Kif24,Kif6,Kif16b,Kif1c,Kifc5b,Kif26a,Myo16,Myl6b,Kif27,Kif5c,Kif26b,Myo1h,Kif20b,Myo19,Kif22,Myh14,Cenpe,Myo1d,Dnah17,Myh8,Kif23,Kif21a,Myo5b,Myo5c,Dnah1	39	46.988
Cing WM	GO	GOMF_EXTRACELLULAR_LIGAND_GATED_MONOATOMIC_ION_CHANNEL_ACTIVITY	0.0466645	1.78928	Slc17a7,Glra3,Gabra5,Gria1,Grin2b,Grik3,Gabra3,Gria3,P2rx5,Chrna5,Gabrd,Gabra1,P2rx3,Grid1,Gabrq,Glrb,Grid2,Gabrg3	18	31.5789
Cing WM	GO	GOMF_GABA_RECEPTOR_ACTIVITY	0.024829	2.01072	Gabra5,Gabra3,Gabbr2,Gabrd,Gabra1,Gabrq,Gabrg3,Gabrg2,Gabra2,Gpr156,Gabrb1,Gabrb3	12	66.6667
Cing WM	GO	GOMF_GATED_CHANNEL_ACTIVITY	0.0290394	1.49349	Itpr1,Slc17a7,Glra3,Gabra5,Gria1,Grin2b,Grik3,Gabra3,Kcnk1,Gria3,Cacnb3,Asic2,P2rx5,Kcnj9,Cacng2,Kcnab2,Kcnd2,Chrna5,Gabrd,Cacna1i,Gabra1,Kcnq3,P2rx3,Ryr3,Cacna1c,Grid1,Kcnn2,Gpr89,Cacna1a,Cacnb4,Kcnma1,Tmc8,Kcnd3,Tmem38a,Ano5,Scn2b,Aqp1,Cacng8,Gabrq,Glrb,Anxa6,Kcns2,Kcnk3,Kcnc2,Kcnc4,Scn2a,Oprm1,Grid2,Ncs1	49	20
Cing WM	GO	GOMF_GLUTAMATE_RECEPTOR_BINDING	6.42049e-06	2.41089	Shank1,Calm3,Dlg3,Calm1,Shisa7,Dlg4,Gria1,Atp2b2,Grin2b,Homer1,Gnas,Camk2a,Cacng2,Ophn1,Prnp,Rab4a,Pten,Shank2,Arpc2,Nsf,Agap2,Flot2,Cacng8,Snx27,Shank3,Esr1,Dlg2,Map1a	28	38.3562
Cing WM	GO	GOMF_GTPASE_ACTIVATOR_ACTIVITY	0.024829	1.54816	Chn1,Arhgap25,Acap3,Stxbp5,Arhgap1,Rgs17,Agap3,Dlc1,Gnb5,Rgs9,Nrp1,Sipa1l1,Ophn1,Nprl2,Thy1,Tbc1d9,Gdi2,Arhgap33,Rap1gap,Sgsm1,Stxbp5l,Sgsm2,Rin1,Adap1,Git1,Rgs16,Rasa1,Asap1,Garnl3,Ankrd27,Nckap1l,Tbc1d9b,Arhgap26,Rab3gap1,Srgap2,Agap2,Syngap1,Tbc1d7,Tbc1d24,Arhgap29,Arhgap45,Myo9b,Rabgap1l,Gmip,Arap3,Adgrb3,Arhgap40,Ocrl,Arhgdig,Nprl3,Tagap,Dock3,Arl2bp,Arhgap32,Rgs14,Ralgapa1,Elmod1,Ralbp1,Sma…	77	35.3211
Cing WM	GO	GOMF_GUANYL_RIBONUCLEOTIDE_BINDING	0.0231404	1.5088	Tuba4a,Rasl10a,Tubb3,Dnm1,Nme1,Arf1,Rraga,Urgcp,Rab40b,Tubb4b,Agap3,Suclg2,Dapk1,Tubb2a,Gnas,Suclg1,Tuba8,Pip4k2b,Hsp90aa1,Diras2,Dnajc27,Eftud2,Gtpbp6,Atl1,Rheb,Ift22,Eef2,Gpn2,Tubg2,Rab4a,Gna11,Rit1,Rab15,Rab39b,Rab3b,Gnl1,Kras,Rab11b,Arl5b,Ran,Rragd,Arf4,Prps1,Eef1a2,Arl6,Agap2,Rap2a,Rab3a,Rac1,Sar1b,Nkiras2,Rab13,Rab12,Anxa6,Rasd2,Rasl10b,Arf3,Tuba1b,Rap2b,Prkg1,Gucy1b1,Rab7,Gucy2g,Rab6a,Mfha…	83	27.3026
Cing WM	GO	GOMF_IONOTROPIC_GLUTAMATE_RECEPTOR_BINDING	0.000173098	2.3078	Shank1,Dlg3,Shisa7,Dlg4,Gria1,Grin2b,Gnas,Cacng2,Ophn1,Rab4a,Pten,Shank2,Nsf,Agap2,Flot2,Cacng8,Snx27,Shank3,Dlg2,Map1a	20	40
Cing WM	GO	GOMF_IRON_ION_BINDING	0.0211571	-1.70236	Fa2h,Scd1,Alox8,Scd2,Cyp51,Ado,Trf,Plod3,Scd4,Cyp26b1,Plod1,Cyp8b1,Msmo1,Cyp27a1,Cyp3a13,Tyw5,Cyp2r1,Cyp4b1,Cyp27b1,Cyp20a1,Fbxl5,Fdx1,Nt5e,Dnajc24,Fxn,Egln1,Dpyd,P3h1,P3h3,Fth1,Cyp7b1,Alkbh3,Riox1,Alox5,Cyp4x1,Jmjd6	36	33.0275
Cing WM	GO	GOMF_MICROTUBULE_MOTOR_ACTIVITY	0.0442062	-1.77554	Kif19a,Kif13b,Kif5a,Dnah5,Kif1b,Dnah10,Kif5b,Kifc1,Kif13a,Kif14,Dnah14,Kif24,Kif6,Kif16b,Kif1c,Kifc5b,Kif26a,Kif27,Kif5c,Kif26b,Kif20b,Kif22,Cenpe,Dnah17	24	46.1538
Cing WM	GO	GOMF_MOLECULAR_FUNCTION_INHIBITOR_ACTIVITY	0.0363194	1.43948	Stx1a,Itpr1,Dkk3,Calm1,Lynx1,Dynll1,Serpina3n,A2m,Prkar2b,Oaz1,Itih3,Dgkz,Mcub,Anp32e,Trib2,Ppp1r12a,Ensa,Nfib,Dut,Oaz2,Arpp19,Ly6h,Chp1,Otub1,Vamp8,Prnp,Brsk1,Thbs1,Ppp1r1b,Tesc,Cit,Pkia,Wnk2,Prkag2,Ppp1r16a,Pebp1,Pten,Ppp1r37,Papln,Socs5,Spred2,Scn1b,Nedd4l,Serpinb8,Prkar1a,Dffa,Atp2b1,Fkbp1a,Dbn1,Cdkn1c,Bex1,Cst7,Spint2,Pura,Inka1,Ly6g6d,Sh3bp5l,Prkar2a,Wfikkn1,Tfpi,Apba3,Glmn,Psmf1,Hexim2,Wfd…	81	24.1071
Cing WM	GO	GOMF_PHOSPHOLIPASE_BINDING	0.0363194	1.9072	Pdpk1,Snap91,Snca,Dlc1,Camk2b,Dgkq,Stxbp1,Nefl,Blnk,Src,Syk	11	40.7407
Cing WM	GO	GOMF_SNARE_BINDING	0.000273593	2.00415	Stx1a,Napb,Syt6,Snap91,Stxbp5,Snca,Prrt2,Napa,Dapk1,Syp,Stxbp1,Trim9,Syt9,Stx1b,Vamp8,Stxbp5l,Cplx1,Vps18,Syt12,Snap47,Rab4a,Hectd3,Ankrd27,Syt13,Cacna1a,Nsf,Vps52,Stxbp4,Myo5a,Vamp2	30	29.1262
Cing WM	GO	GOMF_STRUCTURAL_CONSTITUENT_OF_CYTOSKELETON	0.0108657	1.95213	Tuba4a,Tubb3,Tubb4b,Tubb2a,Camk2b,Tuba8,Add2,Actb,Nefl,Arpc3,Gfap,Ank2,Tubg2,Arpc2,Plec,Tuba1b,Add1,Sptbn1,Tuba1a,Tln2,Actr2,Mybpc1,Tnnt2,Tubd1,Epb41,Mybpc2	26	49.0566
Cing WM	GO	GOMF_STRUCTURAL_CONSTITUENT_OF_POSTSYNAPSE	0.000134762	2.41393	Shank1,Dlg3,Dlg4,Homer1,Camk2b,Actb,Sptbn2,Nefl,Git1,Shank2,Shank3,Dlg2,Mpp2	13	61.9048
Cing WM	GO	GOMF_STRUCTURAL_CONSTITUENT_OF_SYNAPSE	0.000173098	2.39822	Shank1,Dlg3,Dlg4,Homer1,Camk2b,Actb,Sptbn2,Nefl,Ppfia2,Git1,Bsn,Shank2,Shank3,Dlg2,Mpp2	15	50
Cing WM	GO	GOMF_SYNTAXIN_BINDING	0.0107351	1.9704	Napb,Syt6,Stxbp5,Prrt2,Napa,Dapk1,Syp,Stxbp1,Vamp8,Stxbp5l,Cplx1,Vps18,Snap47,Rab4a,Hectd3,Cacna1a,Nsf,Vps52,Stxbp4,Myo5a,Vamp2,Stx16,Tmed9,Napg,Syt4,Cav2,Snap29,Stx8,Unc13b,Syt7,Txlnb,Snap25,Doc2b,Syt5,Cplx2,Txlna	36	58.0645
Cing WM	GO	GOMF_TRANSMEMBRANE_TRANSPORTER_BINDING	0.000761014	1.87608	Stx1a,Itpr1,Ywhaz,Calm3,Calm1,Fgf13,Tcaf1,Sh3gl2,Homer1,Ywhah,Trappc2,Kcnab2,Rims4,Prnp,Hsp90aa1,Ank2,Kcnq3,Akap6,Rasa1,Cacna1c,Atp1a1,Src,Atp2a2,Smim26,Scn1b,Nedd4l,Pacs1,Kcnd3,Nptn,Fkbp1a,Rnf207,Gpd1l,Vamp2,Cbarp,Mpp2,Kcnc2,Kcnip3,Diaph1,Ank1,Ppp2ca,Ppp1r9a,Usp10,Calm2,Panx1,Grina,Negr1,Kcnc1,Pycard,Camk2d,Htt,Trpc1,Fgf12,Crbn,Kcnip2,Psmd10,Cherp,Fmr1,Snap25,Ywhae,Kcnh1,Epn1	61	41.2162
Cing WM	GO	GOMF_TRANSPORTER_REGULATOR_ACTIVITY	0.00385243	1.77183	Stx1a,Itpr1,Hpcal4,Calm1,Lynx1,Prkcb,Fgf13,Cacnb3,Mcub,Ensa,Ywhah,Pdzd11,Cacng2,Arpp19,Kcnab2,Vamp8,Ank2,Wnk2,Stim2,Amigo1,Fxyd5,Scn1b,Nedd4l,Nrxn1,Scn2b,Cacng8,Fgf14,Gpd1l,Kcnip3,Fxyd1,Prkg1,Cnih2,Grm3,Atp2b4,Sclt1,Grm7,Calm2,Grm2,Camk2d,Stim1,Gem,Fgf12,Stx8,Fgf11,Nedd4,Akt1,Kcnip2,Cacng3	48	35.5556
Cing WM	GO	GOMF_UBIQUITIN_LIKE_PROTEIN_LIGASE_BINDING	0.0108657	1.55871	Ywhaz,Cul4b,Acvr1b,Dlg3,Abi2,Gpi1,Prkar2b,Rraga,Ubox5,Atp6v0c,Trib2,Map1lc3a,Sipa1l1,Bag5,Prr7,Map1lc3b,Atxn3,Otub1,Dtx1,Prkacb,Hsp90aa1,Nek6,Ube2j1,Ckb,Ikbkg,Ppargc1a,Tnk2,Ptprn,Gabarapl1,Hspa5,Kcnq3,Nae1,Uchl1,Slc25a5,Nedd8,Traf3,Prkaca,Ube2a,Ube2n,Prkar1a,Apbb1,Tsg101,Hspbp1,Syk,Uqcrc1,Clu,Bag6,Stub1,Arih1,Ube2k,Axin2,Slf2,Tuba1b,Pink1,Polr2a,Herc2,Hdac6,Prkar2a,Mfhas1,Ube2w,Glmn,Cacul1,Rnf20,…	94	31.4381
CC WM	M2	BIOCARTA_ARENRF2_PATHWAY	0.024391	1.83852	Hmox1,Nfe2l2,Mapk14,Cryz,Mapk1,Fos,Mapk8	7	41.1765
CC WM	M2	BIOCARTA_BAD_PATHWAY	0.0336981	1.76612	Pik3cg,Igf1,Mapk1,Csf2rb,Prkacb,Ywhah,Kit,Bax,Prkar2b,Mapk3,Adcy1,Akt1,Bcl2	13	56.5217
CC WM	M2	BIOCARTA_BCR_PATHWAY	0.00383384	2.07436	Lyn,Btk,Vav1,Mapk14,Cd79b,Calm3,Shc1,Grb2,Syk,Calm1,Fos,Mapk8,Elk1,Mapk3	14	45.1613
CC WM	M2	BIOCARTA_BIOPEPTIDES_PATHWAY	0.0106977	2.00307	Stat3,Stat1,Mapk14,Calm3,Mapk1,Shc1,Grb2,Calm1,Mylk,Mapk8,Mapk3	11	40.7407
CC WM	M2	BIOCARTA_CTCF_PATHWAY	0.000644351	2.17285	Tgfbr2,Tgfbr1,Pik3cg,Tgfb1,Smad1,Tgfb2,Cd79b,Tgfb3,Trp53	9	39.1304
CC WM	M2	BIOCARTA_FCER1_PATHWAY	0.00406471	2.05634	Fcer1g,Lyn,Pik3cg,Btk,Vav1,Calm3,Mapk1,Shc1,Grb2,Syk,Calm1,Fos,Mapk8,Elk1,Mapk3,Fcer1a	16	43.2432
CC WM	M2	BIOCARTA_HIVNEF_PATHWAY	0.0215187	1.78377	Tnfrsf1a,Casp8,Arhgdib,Cflar,Tnfrsf1b,Dffa,Sptan1,Nfkbia,Prkcd,Fas,Tradd,Mapk8,Cycs,Xiap,Psen1,Casp6,Ripk1,Bid,Map3k14	19	37.2549
CC WM	M2	BIOCARTA_IL2RB_PATHWAY	0.0345998	1.78564	Ptpn6,Pik3cg,Cflar,Socs3,Mapk1,Shc1,Grb2,Syk,Fas,Fos,Mapk3,Akt1,Myc,Bcl2,Jak3	15	42.8571
CC WM	M2	BIOCARTA_MAPK_PATHWAY	0.0128569	1.77404	Cebpa,Tgfbr1,Tgfb1,Stat1,Mapk14,Tgfb2,Map3k11,Tgfb3,Mapk1,Shc1,Nfkbia,Grb2,Tradd,Mapk11,Fos,Mapk8,Elk1,Mapk13,Mapk3,Map4k1,Mapkapk2,Ripk1,Map3k14,Atf2,Myc	25	37.3134
CC WM	M2	BIOCARTA_NFAT_PATHWAY	0.046141	1.67295	Pik3cg,Mef2c,Igf1,Mapk14,Calm3,Mapk1,Prkacb,Calm1,Mapk8,Prkar2b,Mapk3,Hbegf,Acta1,Edn1,Camk2a,Calr,Fgf2,Akt1,Nfatc4,Csnk1a1	20	44.4444
CC WM	M2	BIOCARTA_P38MAPK_PATHWAY	0.0065919	2.03145	Tgfbr1,Tgfb1,Stat1,Mapk14,Tgfb2,Tgfb3,Shc1,Grb2,Ddit3,Tradd,Elk1,Mapkapk2,Ripk1,Atf2,Myc,Creb1	16	55.1724
CC WM	M2	BIOCARTA_TOB1_PATHWAY	0.0139234	1.91251	Tgfbr2,Tgfbr1,Tgfb1,Tgfb2,Tgfb3,Tob2,Smad3,Ifng	8	47.0588
CC WM	M2	REACTOME_ACTIVATION_OF_IRF3_IRF7_MEDIATED_BY_TBK1_IKK_IKBKE	0.0250191	1.83477	Irf7,Traf3,Cd14,Optn,Ticam2,Ly96,Ticam1,Irf3	8	47.0588
CC WM	M2	REACTOME_ACTIVATION_OF_NF_KAPPAB_IN_B_CELLS	0.0487076	1.61698	Psme1,Psmb8,Fbxw11,Psma2,Psmd8,Psmb10,Psme3,Nfkbia,Psmd14,Rel,Psma3,Psmb3,Psmc3,Ikbkg,Psmc2,Psmd6,Psmb2,Psma1,Psme2b,Psmc5,Psmd13	21	35.5932
CC WM	M2	REACTOME_ACTIVATION_OF_THE_MRNA_UPON_BINDING_OF_THE_CAP_BINDING_COMPLEX_AND_EIFS_AND_SUBSEQUENT_BINDING_TO_43S	0.0136079	1.9104	Eif4b,Eif2s2,Pabpc1,Eif3l,Eif4ebp1,Eif3f,Eif3m,Eif3i,Eif3k	9	40.9091
CC WM	M2	REACTOME_AEROBIC_RESPIRATION_AND_RESPIRATORY_ELECTRON_TRANSPORT	0.0065919	1.62888	Ucp2,Ndufv1,Cox7b,Uqcrc1,Cox7a1,Idh3g,Pkm,Slc25a22,Sco2,Ndufs3,Mdh1,Ranbp9,Wdr26,Mdh2,Nfs1,Uqcrb,Uqcr10,Ndufs6,Hscb,Cox7a2l,Pdha1,Ogdh,Surf1,Tmem126b,Got2,Idh3a,Sdha,Lyrm2,Timm21,Pdpr,Ucp3,Ndufb8,Ndufs7,Ndufa8,Idh2,Fh1,Ndufs2,Smim20,Fahd1,Cox7a2,Etfa,Ndufb5,Cycs,Sdhaf2,Etfb,Sdhd,Pdk1,Cox15,Maea,Fxn,Dlat,Ndufaf1,Me1,Dlst,Pm20d1,Ndufc2,Suclg2,Idh3b,Gid8,Slc25a4,Isca2,Pdhx,Hccs,Rmnd5a,Ndufa2,Sco1,Pd…	70	38.0435
CC WM	M2	REACTOME_ANTIGEN_ACTIVATES_B_CELL_RECEPTOR_BCR_LEADING_TO_GENERATION_OF_SECOND_MESSENGERS	0.0162855	1.94382	Blnk,Ptpn6,Plcg2,Btk,Vav1,Cd79b,Dapp1,Pik3cd,Pik3ap1,Grb2,Syk	11	40.7407
CC WM	M2	REACTOME_ANTIGEN_PRESENTATION_FOLDING_ASSEMBLY_AND_PEPTIDE_LOADING_OF_CLASS_I_MHC	0.0215367	1.83001	B2m,H2-T23,Pdia3,Tapbp,Sec23a,Tap1,Hspa5,H2-T22,Erap1,H2-M3	10	30.303
CC WM	M2	REACTOME_ANTIGEN_PROCESSING_CROSS_PRESENTATION	0.000172628	2.14578	B2m,H2-T23,Fcgr1,Cyba,Vamp8,Psme1,Ncf1,Psmb8,Pdia3,Tapbp,Cybb,Psma2,Tap1,Psmd8,H2-T22,Psmb10,Psme3,H2-M3,Psmd14,Psma3,Psmb3,Tap2,Psmc3,Ncf4,Psmc2,Psmd6,Psmb2,Calr,H2-Q4,Psma1,Psme2b,Mrc2,Psmc5,Psmd13	34	43.038
CC WM	M2	REACTOME_APOPTOSIS	0.0213962	1.65983	Vim,Casp8,Gsdmd,Cflar,Nmt1,Ywhaz,Dynll1,Dffa,Ywhag,Cd14,Mapk1,Bak1,Plec,Ywhab,Sptan1,Ticam2,Ywhah,Prkcd,Fas,Ly96,Tradd,Ptk2,Ticam1,Mapk8,Kpna1,Cycs,Bax,Mapk3,Hmgb2,Xiap,Casp6,Apip,Ripk1,Bid	34	35.4167
CC WM	M2	REACTOME_ASPARAGINE_N_LINKED_GLYCOSYLATION	9.03e-06	1.94104	Ctsz,Ctsa,Renbp,Fuca1,B4galt1,Engase,F5,Capza2,Tubb2a,Pdia3,Capzb,St6gal1,Sec23a,Nanp,Trappc9,Vcp,Copz1,St3gal2,Neu4,Tubb3,Amdhd2,Dynll1,Mcfd2,Dync1li1,Napb,B4galt5,Lman2,Tmed9,Copz2,Trappc3,Folr1,Tuba4a,Chst8,Sptan1,Trappc2l,Mgat4a,Tmed3,Tubb4b,Sec23ip,Sptbn2,Sptbn1,Derl1,Dctn4,Dpm1,Arf1,Glb1,Kdelr2,Mgat4c,Dpm2,St3gal6,Copb2,St6gal2,Ubxn1,Mia2,St3gal5,Mgat5,Alg3,Cnih1,Tubb6,Arf4,St8sia4,Napg,Alg…	77	30.5556
CC WM	M2	REACTOME_ASSEMBLY_OF_COLLAGEN_FIBRILS_AND_OTHER_MULTIMERIC_STRUCTURES	0.00492275	1.93826	Ctss,Ctsb,Ctsl,Col1a2,Col6a2,Pxdn,Col8a1,Col3a1,Pcolce,Col4a6,Tll1,Col4a5,Col1a1,Col12a1,Loxl4,Col6a1,Col15a1,Bmp1	18	36
CC WM	M2	REACTOME_BASIGIN_INTERACTIONS	0.022001	1.83134	Atp1b3,Atp1b2,Slc7a11,Bsg,Itga6,Cav1,Slc7a7,Slc7a8,Slc16a1,Ppil2,Slc7a10,Slc16a8,Slc3a2	13	61.9048
CC WM	M2	REACTOME_C_TYPE_LECTIN_RECEPTORS_CLRS	0.000662308	1.93035	Fcer1g,Lyn,Psme1,Psmb8,Casp8,Plcg2,Pycard,Tab3,Fbxw11,Calm3,Psma2,Psmd8,Psmb10,Psme3,Nfkbia,Prkacb,Syk,Psmd14,Calm1,Clec4d,Prkcd,Psma3,Prkaca,Psmb3,Clec4e,Cdc34,Psmc3,Ikbkg,Psmc2,Map3k14,Psmd6,Psmb2,Il1b,Psma1,Psme2b	35	33.0189
CC WM	M2	REACTOME_CA_DEPENDENT_EVENTS	0.010236	1.97704	Adcy7,Calm3,Mapk1,Pde1a,Prkacb,Grk2,Adcy2,Calm1,Prkcd,Prkcg,Prkaca,Adcy8,Adcy1,Pde1b,Camkk1,Pde1c	16	61.5385
CC WM	M2	REACTOME_CASPASE_ACTIVATION_VIA_DEATH_RECEPTORS_IN_THE_PRESENCE_OF_LIGAND	0.0198857	1.88845	Casp8,Cflar,Cd14,Ticam2,Fas,Ly96,Tradd,Ticam1,Ripk1	9	60
CC WM	M2	REACTOME_CDC42_GTPASE_CYCLE	0.0279526	1.65365	Arhgap45,Fgd2,Arhgef6,Arhgdib,Tagap,Srgap2,Arhgap9,Dock8,Dlc1,Cav1,Arhgap4,Arhgap30,Ophn1,Arhgdia,Arhgap22,Arhgef26,Prex2,Arap3,Chn1,Farp1,Vav2,Fgd1,Arhgap32,Dock11,Arhgef5	25	27.4725
CC WM	M2	REACTOME_CELL_CELL_COMMUNICATION	0.0215367	1.656	Tyrobp,Sirpa,F11r,Arhgef6,Flnc,Vasp,Ang,Fblim1,Cd151,Parva,Itga6,Actb,Cdh7,Nectin4,Cdh24,Plec,Grb2,Ilf3,Lims1,Ilk,Cdh11,Skap2	22	25.8824
CC WM	M2	REACTOME_CELL_EXTRACELLULAR_MATRIX_INTERACTIONS	0.0263489	1.82323	Arhgef6,Flnc,Vasp,Fblim1,Parva,Actb,Lims1,Ilk	8	47.0588
CC WM	M2	REACTOME_CELL_JUNCTION_ORGANIZATION	0.046141	1.5875	F11r,Arhgef6,Flnc,Vasp,Ang,Fblim1,Cd151,Parva,Itga6,Actb,Cdh7,Nectin4,Cdh24,Plec,Ilf3,Lims1,Ilk,Cdh11	18	26.8657
CC WM	M2	REACTOME_CELL_SURFACE_INTERACTIONS_AT_THE_VASCULAR_WALL	1.29e-08	2.50698	Cd44,Selplg,Inpp5d,Fcer1g,Sirpa,Lyn,F11r,Cd84,Ptpn6,Cd74,Atp1b3,Itgb2,Mertk,Tgfb1,Itgam,Col1a2,Pros1,Cd48,Itgax,Atp1b2,Fn1,Slc7a11,Bsg,Sdc4,Itga6,Cav1,Jchain,Gas6,Slc7a7,Shc1,Fcamr,Itga5,Slc7a8,Grb2,Mif,Sdc2,Jam2,Glg1,Slc16a1,Col1a1	40	36.036
CC WM	M2	REACTOME_CELLULAR_RESPONSE_TO_CHEMICAL_STRESS	0.000141292	1.95343	Prdx6,Cyba,Hmox1,Psme1,Ncf1,Psmb8,Gstp2,Cox7b,Gpx1,Cox7a1,Nfe2l2,Cybb,Vcp,Psma2,Psmd8,Sqstm1,Akt2,Sod3,Psmb10,Gpx8,Map1lc3b,Psme3,Txn1,Gpx5,Cox7a2l,Sin3b,Psmd14,Prkaa2,H13,Psma3,Psmb3,Hdac3,Cox7a2,Cycs,Txnrd1,Psmc3,Srxn1,Ncf4,P4hb,Carm1,Prdx2,Psmc2,Prdx5,Psmd6,Psmb2,Prdx3,Akt1,Psma1,Psme2b,Gstp1,Tbl1x,Psmc5	52	37.1429
CC WM	M2	REACTOME_CELLULAR_RESPONSES_TO_STIMULI	7.45e-05	1.69171	Prdx6,Cyba,Hmox1,Mt2,Psme1,Ncf1,Psmb8,Gstp2,Capza2,Hspb8,Cox7b,Gpx1,Cox7a1,Tubb2a,Nfe2l2,Capzb,Mapk14,Eef1a1,Cybb,Vcp,Stoml2,Psma2,Eif2s2,Cebpb,Atp6v0b,Dnaja1,Mt3,Tubb3,Dynll1,Atp6v1d,Dync1li1,Psmd8,Egln2,Sqstm1,Akt2,Hspa5,Hif1an,Sod3,Id1,Mapk1,Rraga,Psmb10,Atp6v0c,Gpx8,Map1lc3b,Tcirg1,Psme3,Txn1,Gpx5,Tuba4a,Cox7a2l,Lamtor4,Fnip1,Atp6v1c1,Tubb4b,Lamtor3,Cdkn1a,Dctn4,Trp53,Sin3b,Atp6v1b2,Ube2d3,Cc…	133	32.1256
CC WM	M2	REACTOME_CHOLESTEROL_BIOSYNTHESIS	1.31e-05	-2.403	Sqle,Cyp51,Hmgcs1,Dhcr7,Msmo1,Sc5d,Dhcr24,Pmvk,Hsd17b7,Fdft1,Mvk,Mvd,Srebf2,Idi1,Lss,Ebp	16	66.6667
CC WM	M2	REACTOME_CLEC7A_DECTIN_1_SIGNALING	0.0117558	1.7448	Psme1,Psmb8,Casp8,Plcg2,Pycard,Tab3,Fbxw11,Calm3,Psma2,Psmd8,Psmb10,Psme3,Nfkbia,Psmd14,Calm1,Prkcd,Psma3,Psmb3,Cdc34,Psmc3,Ikbkg,Psmc2,Map3k14,Psmd6,Psmb2,Il1b,Psma1,Psme2b,Psmc5,Psmd13	30	34.0909
CC WM	M2	REACTOME_COLLAGEN_BIOSYNTHESIS_AND_MODIFYING_ENZYMES	0.0250191	1.72437	P3h2,Col1a2,Serpinh1,Col6a2,Col8a1,Col28a1,Pcolce2,P4ha3,Col3a1,Pcolce,Col4a6,Tll1,Col4a5,P3h3,Col1a1,Col16a1,Col12a1,Col6a1,Col15a1,Bmp1,P4hb	21	35
CC WM	M2	REACTOME_COLLAGEN_FORMATION	0.00130811	2.00148	Ctss,Ctsb,P3h2,Ctsl,Col1a2,Serpinh1,Col6a2,Pxdn,Col8a1,Col28a1,Pcolce2,P4ha3,Col3a1,Pcolce,Col4a6,Tll1,Col4a5,P3h3,Col1a1,Col16a1,Col12a1,Loxl4,Col6a1,Col15a1,Bmp1,P4hb	26	34.6667
CC WM	M2	REACTOME_COMPLEMENT_CASCADE	0.00127038	2.15415	C4b,C1qc,C3ar1,C1qa,Clu,C1qb,Serping1,Cfh,C3	9	19.1489
CC WM	M2	REACTOME_COPI_MEDIATED_ANTEROGRADE_TRANSPORT	0.0215367	1.64575	Capza2,Tubb2a,Capzb,Copz1,Tubb3,Dynll1,Dync1li1,Napb,Tmed9,Copz2,Folr1,Tuba4a,Sptan1,Tmed3,Tubb4b,Sptbn2,Sptbn1,Dctn4,Arf1,Kdelr2,Copb2,Tubb6,Arf4,Napg,Dctn3,Tmed7,Arcn1	27	31.7647
CC WM	M2	REACTOME_CROSS_PRESENTATION_OF_SOLUBLE_EXOGENOUS_ANTIGENS_ENDOSOMES	0.0163704	1.84908	Fcgr1,Psme1,Psmb8,Psma2,Psmd8,Psmb10,Psme3,Psmd14,Psma3,Psmb3,Psmc3,Psmc2,Psmd6,Psmb2,Psma1,Psme2b,Mrc2,Psmc5,Psmd13	19	41.3043
CC WM	M2	REACTOME_CROSSLINKING_OF_COLLAGEN_FIBRILS	0.0312714	1.805	Col1a2,Pxdn,Pcolce,Col4a6,Tll1,Col4a5,Col1a1,Loxl4,Bmp1,Lox	10	55.5556
CC WM	M2	REACTOME_CYTOKINE_SIGNALING_IN_IMMUNE_SYSTEM	3.26e-08	1.92197	Inpp5d,Csf1r,Tnfrsf1a,Lyn,Il10ra,Stat3,Ptpn6,Psme1,Osmr,Psmb8,Casp8,Il33,Gsdmd,Cntf,Tubb2a,Ptprj,Casp1,Ifngr2,Irf9,Ifngr1,Vav1,Mapk14,Il21r,Tnfrsf1b,Foxo3,Tab3,Socs3,Clcf1,Fbxw11,Faap100,Tnfrsf11a,Ywhaz,Psma2,Hck,Pias1,Csk,Eif2ak2,Tubb3,Il6ra,Psmd8,Faap20,Sqstm1,Akt2,Tifa,Traf3,Mapk1,Il10rb,Shc1,Stx1a,Psmb10,Tnfrsf13c,Pik3cd,Tnip2,Psme3,Tuba4a,Csf2rb,Csf1,Il1a,Tollip,Tubb4b,Nfkbia,Grb2,Prlr,Trp53…	150	35.7143
CC WM	M2	REACTOME_DAP12_INTERACTIONS	0.0021424	2.036	Trem2,Tyrobp,B2m,H2-T23,Plcg2,Btk,Clec5a,H2-T22,Shc1,Grb2,Syk,Lcp2,H2-M3	13	29.5455
CC WM	M2	REACTOME_DAP12_SIGNALING	0.000265456	2.23555	Trem2,Tyrobp,B2m,Plcg2,Btk,Shc1,Grb2,Syk,Lcp2,Vav2	10	43.4783
CC WM	M2	REACTOME_DEATH_RECEPTOR_SIGNALING	0.0471795	1.48904	Tnfrsf1a,Fgd2,Arhgef6,Casp8,Rack1,Cflar,Vav1,Tab3,Net1,Sqstm1,Plekhg5,Arhgdia,Arhgef26,Nfkbia,Ncstn,Clip3,Optn,Ube2d3,Fas,Birc3,Tradd,Madd,Vav2,Ngfr,Fgd1,Mapk8,Arhgef5,Xiap,Kalrn,Ikbkg,Mapkapk2,Psen1,Arhgef39,Ripk1,Sppl2b,Rac1,Stub1	37	27.4074
CC WM	M2	REACTOME_DEGRADATION_OF_THE_EXTRACELLULAR_MATRIX	0.000737756	1.95033	Ctss,A2m,Cd44,Ctsd,Ctsb,Capn3,Capn2,Ctsl,Col1a2,Col6a2,Spp1,Col8a1,Fn1,Bsg,Adamts5,Col3a1,Col4a6,Capn9,Mmp14,Col4a5,Mmp2,Mmp16,Phykpl,Col1a1,Mmp8,Mmp17,Klk1b11,Col12a1,Ctsg,Timp2,Col6a1,Mmp25,Col15a1,Capn6	34	31.7757
CC WM	M2	REACTOME_DETOXIFICATION_OF_REACTIVE_OXYGEN_SPECIES	0.000737756	2.23121	Prdx6,Cyba,Ncf1,Gstp2,Gpx1,Cybb,Sod3,Gpx8,Txn1,Gpx5,Cycs,Txnrd1,Ncf4,P4hb,Prdx2,Prdx5,Prdx3,Gstp1	18	58.0645
CC WM	M2	REACTOME_DEVELOPMENTAL_BIOLOGY	0.0109878	1.41046	Trem2,Tyrobp,Cebpa,Lyn,Sdcbp,Ptprc,Mef2c,Vasp,Fes,Clta,Tubb2a,Col6a2,Msn,Pfn1,Mapk14,Mef2d,Efna3,Foxo3,Fgfr1,Mlph,Mitf,Rara,Tubb3,Ephb6,Ranbp9,Actb,Arpc1b,Myo5a,Akt2,Arpc5,Rhoc,Mapk1,Dock1,Shc1,Stx1a,Aimp1,Dag1,Col3a1,Pik3cd,Tuba4a,Slit2,Limk1,Krt76,Itga5,Sptan1,Arpc2,Tubb4b,Ncstn,Rab27a,Grb2,Prkacb,Sptbn2,Adam11,Cdkn1a,Sptbn1,Krt72,Arpc3,Evl,Sdc2,Bnip2,Stx1b,Numb,Col4a5,Epha8,Dnm1,Rnd1,Epha7,Hsp…	97	22.6636
CC WM	M2	REACTOME_DOWNSTREAM_SIGNALING_EVENTS_OF_B_CELL_RECEPTOR_BCR	0.0393029	1.61979	Psme1,Psmb8,Fbxw11,Calm3,Psma2,Psmd8,Psmb10,Psme3,Nfkbia,Psmd14,Calm1,Rel,Psma3,Psmb3,Psmc3,Ikbkg,Rasgrp1,Psmc2,Psmd6,Psmb2,Psma1,Psme2b,Psmc5,Psmd13	24	32.8767
CC WM	M2	REACTOME_ER_PHAGOSOME_PATHWAY	0.0395223	1.7987	B2m,H2-T23,Vamp8,Pdia3,Tapbp,Tap1,H2-T22	7	26.9231
CC WM	M2	REACTOME_ER_TO_GOLGI_ANTEROGRADE_TRANSPORT	0.00383269	1.72488	Ctsz,F5,Capza2,Tubb2a,Capzb,Sec23a,Trappc9,Copz1,Tubb3,Dynll1,Mcfd2,Dync1li1,Napb,Lman2,Tmed9,Copz2,Trappc3,Folr1,Tuba4a,Sptan1,Trappc2l,Tmed3,Tubb4b,Sec23ip,Sptbn2,Sptbn1,Dctn4,Arf1,Kdelr2,Copb2,Mia2,Cnih1,Tubb6,Arf4,Napg,Preb,Dctn3,Ctsc,Tmed7	39	28.4672
CC WM	M2	REACTOME_EXTRACELLULAR_MATRIX_ORGANIZATION	5.04e-07	2.06339	Ctss,A2m,Cd44,Ctsd,Ctsb,F11r,Capn3,Capn2,P3h2,Vcam1,Sparc,Itgb2,Ctsl,Tgfb1,Itgam,Col1a2,Serpinh1,Col6a2,Spp1,Pxdn,Bgn,Itgax,Icam1,Col8a1,Tgfb2,Fn1,Col28a1,Pcolce2,Tgfb3,Bsg,Sdc4,Itga6,Bmp7,Adamts5,P4ha3,Col3a1,Pcolce,Itga5,Col4a6,Fbln5,Tll1,Ltbp1,Sdc2,Emilin1,Capn9,Matn4,Mmp14,Col4a5,P3h3,Emilin2,Jam2,Mmp2,Mmp16,Phykpl,Col1a1,Mmp8,Col16a1,Fgg,Serpine1,Mmp17,Klk1b11,Itga9,Thbs1,Itga4,Col12a1,Ctsg,…	77	32.906
CC WM	M2	REACTOME_FATTY_ACID_METABOLISM	0.0456811	1.47999	Ltc4s,Ptgds,Pon3,Crat,Gpx1,Acbd4,Tbxas1,Ptgis,Ppard,Hadha,Acads,Ppt2,Phyh,Acox1,Pctp,Acadl,Acsl5,Acsf3,Acox3,Ptgs1,Prkab2,Prkaa2,Hacl1,Hacd4,Cyp1a2,Them4,Acad10,Ppt1,Acsl6,Hacd3,Acsl4,Fads2,Pccb,Cyp2j6,Acadm,Acaa2,Decr2,Aloxe3,Prkag2,Mapkapk2,Aldh3a2,Cpt1a,Acsbg1,Mmut,Acot2,Acot12,Hadh,Mecr	48	30.7692
CC WM	M2	REACTOME_FC_EPSILON_RECEPTOR_FCERI_SIGNALING	0.000671761	1.94952	Fcer1g,Lyn,Psme1,Psmb8,Plcg2,Btk,Vav1,Tab3,Fbxw11,Calm3,Psma2,Lat2,Psmd8,Mapk1,Shc1,Psmb10,Psme3,Nfkbia,Grb2,Syk,Lcp2,Psmd14,Calm1,Psma3,Vav2,Fos,Psmb3,Mapk8,Cdc34,Mapk3,Psmc3,Ikbkg,Fcer1a,Psmc2,Psmd6,Psmb2,Rac1	37	31.6239
CC WM	M2	REACTOME_FCERI_MEDIATED_CA_2_MOBILIZATION	0.00525738	2.06072	Fcer1g,Lyn,Plcg2,Btk,Vav1,Calm3,Shc1,Grb2,Syk,Lcp2,Calm1,Vav2	12	40
CC WM	M2	REACTOME_FCERI_MEDIATED_MAPK_ACTIVATION	0.0021424	2.09381	Fcer1g,Lyn,Plcg2,Vav1,Mapk1,Shc1,Grb2,Syk,Lcp2,Vav2,Fos,Mapk8,Mapk3,Fcer1a,Rac1	15	46.875
CC WM	M2	REACTOME_FCERI_MEDIATED_NF_KB_ACTIVATION	0.0398337	1.64062	Fcer1g,Lyn,Psme1,Psmb8,Tab3,Fbxw11,Psma2,Psmd8,Psmb10,Psme3,Nfkbia,Psmd14,Psma3,Psmb3,Cdc34,Psmc3,Ikbkg,Fcer1a,Psmc2,Psmd6,Psmb2,Psma1,Psme2b,Psmc5,Psmd13	25	33.3333
CC WM	M2	REACTOME_FCGAMMA_RECEPTOR_FCGR_DEPENDENT_PHAGOCYTOSIS	1.86e-07	2.46608	Nckap1l,Pld4,Fcgr1,Lyn,Fcgr2b,Fcgr4,Plcg2,Btk,Vav1,Nckipsd,Nckap1,Myo10,Hck,Cyfip2,Fgr,Actb,Arpc1b,Myo5a,Arpc5,Myo1c,Mapk1,Dock1,Limk1,Arpc2,Abi2,Grb2,Prkce,Syk,Wasf3,Arpc3,Cyfip1,Prkcd,Hsp90aa1,Ptk2,Vav2	35	44.3038
CC WM	M2	REACTOME_FCGR_ACTIVATION	0.0107178	1.9565	Fcgr1,Lyn,Fcgr2b,Fcgr4,Hck,Fgr,Syk	7	41.1765
CC WM	M2	REACTOME_FORMATION_OF_FIBRIN_CLOT_CLOTTING_CASCADE	0.0456811	1.7052	A2m,Serping1,F5,F3,Pros1,Prcp,C1qbp,Kng2,Serpine2	9	25
CC WM	M2	REACTOME_FORMATION_OF_THE_CORNIFIED_ENVELOPE	0.0224293	-1.64891	Krt84,Krt25,Krt71,Jup,Dsg1a,Dsg4,Krt82,Krt9,Dsg3,Krt77,Krt28,Krt83,Krt27,Dsc2,Krt35,Klk14,Krt13,Evpl,Kazn,Dsc3,Krt10,Krt87,Krt7,Krt26,Gm5414,Krt31,Pkp3,Krt81,Krt40,Krt12,Dsc1	31	48.4375
CC WM	M2	REACTOME_G_PROTEIN_MEDIATED_EVENTS	0.0194865	1.87715	Adcy7,Plcb2,Calm3,Mapk1,Gna15,Gnai2,Plcb3,Pde1a,Prkacb,Grk2,Adcy2,Calm1,Prkcd,Prkcg,Prkaca,Adcy8	16	42.1053
CC WM	M2	REACTOME_GLI3_IS_PROCESSED_TO_GLI3R_BY_THE_PROTEASOME	0.0404814	1.66735	Psme1,Psmb8,Psma2,Psmd8,Psmb10,Psme3,Prkacb,Psmd14,Psma3,Prkaca,Psmb3,Psmc3,Gli3,Psmc2,Psmd6,Psmb2,Psma1,Psme2b,Psmc5,Psmd13,Csnk1a1	21	39.6226
CC WM	M2	REACTOME_GLYCOGEN_METABOLISM	0.0152551	1.90058	Calm3,Ppp1r3c,Gbe1,Pygm,Phka1,Ugp2,Agl,Calm1	8	47.0588
CC WM	M2	REACTOME_GLYCOSAMINOGLYCAN_METABOLISM	0.00684616	1.76362	Cd44,Hexa,Hexb,B4galt1,Gusb,Ndst1,Bgn,Gns,Chst2,Gpc5,Sdc4,St3gal2,Chpf,Papss2,Hs6st1,Ogn,Idua,B4galt5,Chst11,Dse,Cspg5,Fmod,Glb1,Sdc2,Ids,Glb1l3,Hs3st2,St3gal6,Hyal1,Gpc2	30	25
CC WM	M2	REACTOME_GLYCOSPHINGOLIPID_CATABOLISM	0.0398337	1.74016	Ctsa,Hexa,Hexb,Psap,Gm2a,Neu4,Glb1,Glb1l3,Smpd1,Sumf1	10	31.25
CC WM	M2	REACTOME_GLYCOSPHINGOLIPID_METABOLISM	0.0369327	1.70213	Cerk,Ctsa,Hexa,Hexb,Psap,Gm2a,B4galnt1,St3gal2,Neu4,B4galt5,Glb1,Glb1l3,St3gal5,Smpd1,Sumf1	15	29.4118
CC WM	M2	REACTOME_GPVI_MEDIATED_ACTIVATION_CASCADE	0.000486041	2.2678	Fcer1g,Lyn,Ptpn6,Pik3cg,Plcg2,Col1a2,Vav1,Pdpn,Pik3r6,Pik3r5,Syk,Lcp2,Col1a1,Vav2	14	45.1613
CC WM	M2	REACTOME_HEDGEHOG_OFF_STATE	0.0418763	1.53892	Psme1,Psmb8,Tubb2a,Adcy7,Psma2,Tubb3,Psmd8,Ift122,Psmb10,Psme3,Tuba4a,Tubb4b,Prkacb,Adcy2,Numb,Psmd14,Psma3,Tubb6,Prkaca,Psmb3,Adcy8,Ift57,Psmc3,Gli3,Psmc2,Ift172,Adcy1,Psmd6,Psmb2,Psma1,Psme2b,Psmc5,Psmd13,Ift52,Csnk1a1	35	35.3535
CC WM	M2	REACTOME_HEMOSTASIS	2e-17	2.31484	A2m,Cd44,Selplg,Inpp5d,Fcer1g,Dock2,Sirpa,Lgals3bp,Plek,Clu,Lyn,F11r,Cd84,Fermt3,Ptpn6,Cd74,Lamp2,Pik3cg,Cd63,Atp1b3,Sparc,Itgb2,Psap,Mertk,Tmsb4x,Plcg2,Serping1,Tgfb1,F5,Itgam,Capza2,F3,Col1a2,Scg3,Apbb1ip,Mgll,Pros1,Wdr1,Tubb2a,Dock8,Prcp,Igf1,Srgn,P2ry12,Cd48,Vav1,Capzb,Itgax,Mapk14,Igf2,Sh2b2,Arrb2,Atp1b2,Tgfb2,Pdpn,Fn1,Ywhaz,Pde5a,Atp2b3,Calm3,Zfpm2,Csk,Slc7a11,Tgfb3,Bsg,Gng10,Sdc4,Itga6,Rap…	137	28.0164
CC WM	M2	REACTOME_HOMOLOGY_DIRECTED_REPAIR	0.00951865	-1.66282	Abl1,Fignl1,Rad51b,Ccna2,Uimc1,Ccna1,Polh,Bard1,Top3a,Ercc4,Gen1,Hus1,Pold2,Pole,Pcna,Rad51,Polq,Rad9b,Exo1,Rfc5,Xrcc3,Nsd2,Rad51ap1,Timeless,Mdc1,Rpa2,Slx1b,Atrip,Brca1,Rad52,Rnf168,Trp53bp1,Ubb,Rmi2,Uba52,Mus81,Rfc4,Clspn,Rad51c	39	39.3939
CC WM	M2	REACTOME_HS_GAG_DEGRADATION	0.0047901	2.03183	Gusb,Gpc5,Sdc4,Idua,Glb1,Sdc2,Ids,Glb1l3,Gpc2,Gpc4	10	45.4545
CC WM	M2	REACTOME_HYALURONAN_METABOLISM	0.0320216	1.77366	Cd44,Hexa,Hexb,Gusb,Hyal1,Chp1	6	37.5
CC WM	M2	REACTOME_IMMUNOREGULATORY_INTERACTIONS_BETWEEN_A_LYMPHOID_AND_A_NON_LYMPHOID_CELL	2.38e-05	2.22295	Fcgr3,Trem2,Tyrobp,B2m,H2-T23,Cd300c2,Ifitm3,Vcam1,Cd33,Fcgr2b,Itgb2,Fcgr4,Col1a2,Lair1,Icam1,Siglech,C3,Cd34,H2-T22,Cd300a,Col3a1,Raet1e	22	25
CC WM	M2	REACTOME_INITIAL_TRIGGERING_OF_COMPLEMENT	0.00666434	2.02484	C4b,C1qc,C1qa,C1qb,C3	5	19.2308
CC WM	M2	REACTOME_INOSITOL_PHOSPHATE_METABOLISM	0.00793328	1.88959	Inpp5d,Pld4,Plcg2,Plcd4,Plcb2,Calm3,Minpp1,Inpp5a,Ip6k1,Nudt11,Plch2,Plcb3,Plce1,Calm1,Ip6k3,Itpk1,Ppip5k1,Isyna1,Pten	19	39.5833
CC WM	M2	REACTOME_INSULIN_RECEPTOR_RECYCLING	0.0065919	2.0552	Ctsd,Ide,Atp6v0b,Atp6v1d,Atp6v0c,Tcirg1,Atp6v1c1,Atp6v0a1,Atp6v1b2,Ptprf,Insr,Atp6v0e,Atp6v0d1,Ptpn1,Atp6v1f,Atp6v1e1,Atp6v0d2,Atp6ap1,Atp6v1g3	19	70.3704
CC WM	M2	REACTOME_INTEGRIN_CELL_SURFACE_INTERACTIONS	0.00185456	1.95097	Cd44,F11r,Vcam1,Itgb2,Itgam,Col1a2,Col6a2,Spp1,Itgax,Icam1,Col8a1,Fn1,Bsg,Itga6,Col3a1,Itga5,Col4a6,Col4a5,Jam2,Col1a1,Col16a1,Fgg,Itga9,Thbs1,Itga4,Col6a1,Vwf,Itga1	28	38.3562
CC WM	M2	REACTOME_INTERFERON_GAMMA_SIGNALING	0.00185456	2.12446	Ptpn6,Ifngr2,Ifngr1,Socs3,Pias1,Mapk1,Sumo1,Prkcd,Ifng,Mapk3,Camk2g,Camk2a,Camk2d,Camk2b,Ptpn2	15	78.9474
CC WM	M2	REACTOME_INTERFERON_SIGNALING	0.0153251	1.66146	Stat3,Ptpn6,Tubb2a,Ifngr2,Irf9,Ifngr1,Socs3,Faap100,Pias1,Eif2ak2,Tubb3,Faap20,Mapk1,Tuba4a,Tubb4b,Trp53,Ilf3,Npm1,Sumo1,Prkcd,Fance,Eif4a3,Snca,Tubb6,Ifng,Kpna1,Fancf,Mapk3,Irf3,Camk2g,Ikbkg,Camk2a,Ifna15,Flnb,Eif4e2,Camk2d,Ifnar2,Usp18,Camk2b,Ptpn1,Adar,Arih1,Ptpn2,Trim25	44	36.3636
CC WM	M2	REACTOME_INTERLEUKIN_1_FAMILY_SIGNALING	0.00418818	1.80433	Stat3,Psme1,Psmb8,Casp8,Il33,Gsdmd,Casp1,Tab3,Fbxw11,Psma2,Psmd8,Sqstm1,Tifa,Psmb10,Tnip2,Psme3,Il1a,Tollip,Nfkbia,Il1rl2,Psmd14,Il1rl1,Psma3,Psmb3,Mapk8,Il1r2,Ctsg,Psmc3,Irak4,Ikbkg,Il1r1,Psmc2,Irak2,Psmd6,Psmb2,Il1b,Psma1,Psme2b,Usp18	39	34.5133
CC WM	M2	REACTOME_INTERLEUKIN_1_SIGNALING	0.0228381	1.61413	Psme1,Psmb8,Casp8,Tab3,Fbxw11,Psma2,Psmd8,Sqstm1,Tifa,Psmb10,Tnip2,Psme3,Il1a,Tollip,Nfkbia,Psmd14,Psma3,Psmb3,Il1r2,Psmc3,Irak4,Ikbkg,Il1r1,Psmc2,Irak2,Psmd6,Psmb2,Il1b,Psma1,Psme2b,Usp18,Psmc5,Psmd13	33	33.3333
CC WM	M2	REACTOME_INTERLEUKIN_2_FAMILY_SIGNALING	0.0345998	1.78614	Inpp5d,Stat3,Ptpn6,Il21r,Shc1,Pik3cd,Csf2rb,Grb2,Syk,Il15	10	28.5714
CC WM	M2	REACTOME_INTERLEUKIN_3_INTERLEUKIN_5_AND_GM_CSF_SIGNALING	0.0274157	1.79992	Inpp5d,Lyn,Ptpn6,Vav1,Ywhaz,Hck,Shc1,Pik3cd,Csf2rb,Grb2,Syk	11	26.8293
CC WM	M2	REACTOME_INTERLEUKIN_6_FAMILY_SIGNALING	0.0448062	1.75266	Stat3,Osmr,Cntf,Socs3,Clcf1,Il6ra	6	27.2727
CC WM	M2	REACTOME_INTRACELLULAR_SIGNALING_BY_SECOND_MESSENGERS	0.000892413	1.70769	Psme1,Psmb8,Il33,Cd86,Kl,Vav1,Adcy7,Ntrk2,Foxo3,Fgfr1,Calm3,Psma2,Psmd8,Akt2,Mapk1,Rraga,Psmb10,Rnf146,Pik3cd,Psme3,Pik3ap1,Pdgfb,Ntrk3,Prr5,Sall4,Lamtor4,Pde1a,Lamtor3,Grb2,Prkacb,Prkce,Grk2,Adcy2,Cdkn1a,Cd80,Mta3,Psmd14,Fgf1,Calm1,Prkcd,Il1rl1,Klb,Prex2,Prkcg,Them4,Psma3,Wwp2,Prkaca,Erbb2,Met,Psmb3,Kit,Adcy8,Bdnf,Insr,Irs2,Mapk3,Psmc3,Irak4,Hbegf,Xiap,Csnk2b,Psmc2,Adcy1,Chd3,Trat1,Pten,Psmd6,Ps…	89	37.5527
CC WM	M2	REACTOME_INTRINSIC_PATHWAY_FOR_APOPTOSIS	0.0106977	1.90166	Casp8,Gsdmd,Nmt1,Ywhaz,Dynll1,Ywhag,Mapk1,Bak1,Ywhab,Ywhah,Mapk8,Cycs,Bax,Mapk3,Xiap,Apip,Bid,Gzmb,Bcl2	19	52.7778
CC WM	M2	REACTOME_ION_HOMEOSTASIS	0.0435179	1.66482	Fxyd1,Atp1b3,Atp1b2,Atp2b3,Calm3,Atp1a1,Atp2b2,Atp1a2,Sri,Atp2a3,Calm1,Ryr1,Fxyd3,Prkaca,Camk2g,Fxyd2,Camk2a,Camk2d,Tnni3,Camk2b,Trpc1	21	43.75
CC WM	M2	REACTOME_ION_TRANSPORT_BY_P_TYPE_ATPASES	0.0126027	1.8311	Fxyd1,Atp1b3,Atp1b2,Atp2b3,Calm3,Atp1a1,Atp7a,Atp8a2,Atp2b2,Atp1a2,Sri,Atp11c,Atp2a3,Calm1,Pdzd11,Atp13a4,Fxyd3	17	34
CC WM	M2	REACTOME_KERATAN_SULFATE_DEGRADATION	0.0261796	1.84253	Hexa,Hexb,Gns,Ogn,Fmod,Glb1,Glb1l3	7	46.6667
CC WM	M2	REACTOME_KERATAN_SULFATE_KERATIN_METABOLISM	0.0194707	1.87949	Hexa,Hexb,B4galt1,Gns,Chst2,St3gal2,Ogn,B4galt5,Fmod,Glb1,Glb1l3,St3gal6	12	34.2857
CC WM	M2	REACTOME_KERATINIZATION	0.00638603	-1.73481	Krtap13,Krtap19-5,Krt84,Krt25,Krt71,Jup,Gm11564,Dsg1a,Dsg4,Krt82,Gm11938,Krt9,Dsg3,Krt77,Krt28,Krt83,Krt27,Krtap6-3,Dsc2,Krt35,Klk14,Krt13,Krtap20-2,Krtap19-4,Evpl,Kazn,Gm10024,Dsc3,Krt10,Krt87,Krtap16-3,Krt7,Krt26,Gm5414,Gm11565,Krtap11-1,Gm11596,Gm10229,Krt31,Pkp3,Krt81,Krtap29-1,Gm11567,Krt40,Krt12,Dsc1,Krtap2-4,Krtap5-4,Krtap4-9,Krt75,Gm11595,Perp	52	49.5238
CC WM	M2	REACTOME_L1CAM_INTERACTIONS	0.00406471	1.92679	Sdcbp,Clta,Tubb2a,Msn,Fgfr1,Tubb3,Ranbp9,Actb,Mapk1,Tuba4a,Itga5,Sptan1,Tubb4b,Sptbn2,Sptbn1,Numb,Dnm1,Tubb6,Vav2,Ezr,Itga9,Nrp1,Mapk3,Ap2b1,Csnk2b	25	40.9836
CC WM	M2	REACTOME_LYSOSOME_VESICLE_BIOGENESIS	0.0215367	1.8734	Vamp8,Ctsz,Clta,Gns,Arf1,Ap4m1,Arrb1,Ap1s2,Hgs,Ap1b1,M6pr,Ap1g2,Cltb,Cltc,Txndc5	15	48.3871
CC WM	M2	REACTOME_MAP2K_AND_MAPK_ACTIVATION	0.0205844	1.81942	Apbb1ip,Pebp1,Arrb2,Fn1,Csk,Actb,Mapk1,Ywhab,Lamtor3,Arrb1,Rap1b,Fgg,Mapk3,Vwf	14	38.8889
CC WM	M2	REACTOME_MAPK_FAMILY_SIGNALING_CASCADES	0.014577	1.5088	Psme1,Psmb8,Rasal3,Apbb1ip,Kl,Rgl3,Pebp1,Dlg3,Foxo3,Arrb2,Rasgef1a,Fgfr1,Fn1,Calm3,Psma2,Rasa4,Csk,Map3k11,Il6ra,Ranbp9,Actb,Psmd8,Rgl2,Mapk1,Shc1,Psmb10,Arl2,Psme3,Pdgfb,Ywhab,Sptan1,Csf2rb,Ccnd3,Lamtor3,Ppp5c,Grb2,Prkacb,Sptbn2,Sptbn1,Dusp6,Psmd14,Fgf1,Calm1,Arrb1,Klb,Nrtn,Rap1b,Psma3,Ptk2,Fgg,Prkaca,Erbb2,Met,Psmb3,Kit,Rasal1,Irs2,Mapk3,Psmc3,Vwf,Camk2g,Hbegf,Kalrn,Dlg4,Lrrc7,Rasgrp1,Mras,Lypl…	72	25.5319
CC WM	M2	REACTOME_METABOLISM_OF_CARBOHYDRATES	0.000353485	1.75974	Cd44,Hexa,Hexb,B4galt1,Gusb,Ndst1,Hk2,Gpi1,Bgn,Pkm,Gns,Pfkl,Chst2,Gpc5,Calm3,Pgls,Pgk1,Ppp1r3c,Sdc4,St3gal2,Chpf,Papss2,Hs6st1,Akr1a1,Ogn,Gbe1,Idua,B4galt5,Pfkm,Man2b1,Pygm,Pck2,Chst11,Phka1,Dse,Gnpda1,B3galt5,Ugp2,Agl,Prps1,Slc37a2,Cspg5,Cryl1,Fmod,Prps2,Glb1,Sdc2,Ids,Pfkfb2,Xylb,Glb1l3,Calm1,Hs3st2,St3gal6,Hyal1,Gapdhs,Gpc2	57	22.8916
CC WM	M2	REACTOME_METABOLISM_OF_POLYAMINES	0.0215367	1.74764	Psme1,Psmb8,Oaz1,Oaz2,Psma2,Nqo1,Psmd8,Azin1,Psmb10,Psme3,Sat1,Psmd14,Psma3,Psmb3,Psmc3,Sms,Psmc2,Psmd6,Psmb2,Psma1,Psme2b,Psmc5,Psmd13	23	41.8182
CC WM	M2	REACTOME_METABOLISM_OF_STEROIDS	1.13e-05	-2.11391	Sqle,Cyp51,Hmgcs1,Dhcr7,Msmo1,Stard4,Sc5d,Dhcr24,Slc10a1,Pmvk,Cyp8b1,Hsd17b7,Hsd17b2,Cga,Cyp24a1,Fdft1,Cyp27a1,Mvk,Mvd,Pomc,Hsd17b1,Cyp27b1,Stard6,Stard3,Fdxr,Slc51a,Slc10a2,Srebf2,Slc27a5,Idi1,Osbpl6	31	29.5238
CC WM	M2	REACTOME_METAL_ION_SLC_TRANSPORTERS	0.0400811	1.74856	Slc11a1,Slc39a14,Slc41a1,Slc31a1,Heph,Slc40a1,Slc39a1,Slc41a2,Slc39a4,Slc30a8	10	50
CC WM	M2	REACTOME_MHC_CLASS_II_ANTIGEN_PRESENTATION	2.26e-06	2.26751	Ctss,Ctsd,Ctsb,Ctsa,Lag3,Cd74,Ctsh,Ctsl,Capza2,H2-DMb1,Clta,Tubb2a,H2-DMa,Capzb,Sec23a,H2-Aa,Tubb3,Dynll1,Dync1li1,Ctso,Ctse,Tuba4a,Tubb4b,Lgmn,Sptbn2,Dctn4,Arf1,H2-Ob,Dnm1,Rilp,H2-DMb2,Ap1s2,Tubb6	33	31.7308
CC WM	M2	REACTOME_MITOCHONDRIAL_PROTEIN_DEGRADATION	0.00881202	1.8512	Ndufv1,Aldh1b1,Ndufs3,Aldh2,Mdh2,Slc25a5,Htra2,Clpx,Nadk2,Pdha1,Ogdh,Idh3a,Idh2,Shmt2,Fh1,Iars2,Prkaca,Pccb,Afg3l2,Oxsm,Aldh18a1,Twnk,Dbt,Pdk1,Ldhd,Acot2,Hadh,Suclg2,Star,Ndufa2	30	46.1538
CC WM	M2	REACTOME_MTOR_SIGNALLING	0.00951865	1.91801	Eif4b,Akt2,Eif4ebp1,Rraga,Ywhab,Lamtor4,Lamtor3,Prkab2,Prkaa2,Cab39l,Cab39,Prkag2,Prkaa1,Rheb,Akt1,Lamtor2,Eif4g1,Stradb,Eef2k,Rragc,Slc38a9,Mtor	22	61.1111
CC WM	M2	REACTOME_MTORC1_MEDIATED_SIGNALLING	0.0215367	1.84244	Eif4b,Eif4ebp1,Rraga,Ywhab,Lamtor4,Lamtor3,Rheb,Lamtor2,Eif4g1,Eef2k,Rragc,Slc38a9,Mtor	13	65
CC WM	M2	REACTOME_N_GLYCAN_ANTENNAE_ELONGATION	0.00951865	1.97108	B4galt1,St6gal1,B4galt5,Mgat4a,Mgat4c,Mgat5,Mgat4b,B4galt3	8	53.3333
CC WM	M2	REACTOME_N_GLYCAN_ANTENNAE_ELONGATION_IN_THE_MEDIAL_TRANS_GOLGI	0.0369327	1.78032	Fuca1,B4galt1,St6gal1,B4galt5,Chst8,Mgat4a,Mgat4c,Mgat5,Mgat4b,B4galt3,Chst10	11	44
CC WM	M2	REACTOME_NERVOUS_SYSTEM_DEVELOPMENT	0.000413154	1.73452	Trem2,Tyrobp,Lyn,Sdcbp,Ptprc,Vasp,Fes,Clta,Tubb2a,Col6a2,Msn,Pfn1,Efna3,Fgfr1,Tubb3,Ephb6,Ranbp9,Actb,Arpc1b,Arpc5,Rhoc,Mapk1,Dock1,Shc1,Dag1,Col3a1,Pik3cd,Tuba4a,Slit2,Limk1,Itga5,Sptan1,Arpc2,Tubb4b,Ncstn,Grb2,Prkacb,Sptbn2,Sptbn1,Arpc3,Evl,Sdc2,Numb,Col4a5,Epha8,Dnm1,Rnd1,Epha7,Hsp90aa1,Mmp2,Nrtn,Ptk2,Tubb6,Prkaca,Vav2,Dpysl4,Erbb2,Met,Plxna1,St8sia4,Ezr,Itga9,Nrp1,Irs2,Mapk3,Col6a1,Kalrn,Ap2b…	71	28.7449
CC WM	M2	REACTOME_NEUTROPHIL_DEGRANULATION	2.37e-33	2.86713	Ctss,C3ar1,Cd44,Tyrobp,B2m,Ctsd,Prdx6,Nckap1l,Fcer1g,Dock2,H2-T23,Cd68,Sirpa,Ctsb,Cyba,Cd300c2,Vamp8,Grn,Ctsz,Arhgap45,Cd53,Ctsa,Slc11a1,Hexb,Ptpn6,Ctsh,Lamp2,Sdcbp,Bin2,Ptprc,Bst2,Glipr1,Hvcn1,Cd33,Cd63,Fuca1,Fcgr2b,Itgb2,B4galt1,Gusb,Fcgr4,Psap,Nfam1,Pnp,Gstp2,Itgam,Gsdmd,Gm2a,Tlr2,Gpi1,Cyb5r3,Pycard,Lair1,Ptprj,Arhgap9,Pirb,Prcp,Ttr,Clec5a,Itgax,Npc2,Mapk14,Aldh3b1,Tnfrsf1b,Pkm,Gns,Mvp,S100a11…	167	37.5281
CC WM	M2	REACTOME_NUCLEAR_EVENTS_MEDIATED_BY_NFE2L2	0.0422753	1.69323	Psme1,Psmb8,Nfe2l2,Psma2,Psmd8,Psmb10,Psme3,Psmd14,Prkaa2,Psma3,Psmb3,Psmc3,Srxn1,Psmc2,Psmd6,Psmb2,Psma1,Psme2b,Psmc5,Psmd13	20	40.8163
CC WM	M2	REACTOME_PCP_CE_PATHWAY	0.0369327	1.62044	Psme1,Psmb8,Clta,Pfn1,Arrb2,Psma2,Psmd8,Psmb10,Psme3,Fzd6,Psmd14,Prkcg,Psma3,Fzd4,Psmb3,Wnt5a,Psmc3,Ap2b1,Psmc2,Wnt4,Psmd6,Psmb2,Rac1,Fzd3,Psma1,Psme2b,Psmc5,Psmd13,Cltb,Cltc	30	37.5
CC WM	M2	REACTOME_PKA_MEDIATED_PHOSPHORYLATION_OF_CREB	0.00951865	1.92322	Adcy7,Calm3,Prkacb,Adcy2,Calm1,Prkaca,Adcy8,Adcy1	8	50
CC WM	M2	REACTOME_PLASMA_LIPOPROTEIN_ASSEMBLY	0.0389491	1.74834	A2m,Apoe,Abca1,Apoc1,Prkacb,Prkaca,Bmp1,P4hb	8	50
CC WM	M2	REACTOME_PLATELET_ACTIVATION_SIGNALING_AND_AGGREGATION	9.59e-12	2.39389	A2m,Fcer1g,Lgals3bp,Plek,Clu,Lyn,Fermt3,Ptpn6,Lamp2,Pik3cg,Cd63,Sparc,Psap,Tmsb4x,Plcg2,Serping1,Tgfb1,F5,Col1a2,Scg3,Apbb1ip,Mgll,Pros1,Wdr1,Igf1,Srgn,P2ry12,Vav1,Mapk14,Igf2,Arrb2,Tgfb2,Pdpn,Fn1,Ywhaz,Calm3,Csk,Tgfb3,Gng10,Rapgef3,Gas6,Lhfpl2,Abhd12,Tagln2,Mapk1,Gna15,Shc1,Gnai2,Pik3r6,Pik3r5,Endod1,Selenop,Tuba4a,Pdgfb,Cyb5r1,Kng2,Habp4,Tmx3,Cd9,Grb2,Prkce,Dagla,Timp3,Tex264,Syk,Lcp2,Itih4,Cal…	85	35.865
CC WM	M2	REACTOME_PROGRAMMED_CELL_DEATH	0.0215367	1.57248	Vim,Sdcbp,Casp8,Gsdmd,Casp1,Cflar,Nmt1,Ywhaz,Dynll1,Flot1,Dffa,Ywhag,Cd14,Mapk1,Bak1,Plec,Ywhab,Sptan1,Il1a,Ticam2,Ywhah,Chmp2b,Prkcd,Fas,Hsp90aa1,Birc3,Ly96,Tradd,Ptk2,Ticam1,Mapk8,Kpna1,Cycs,Bax,Mapk3,Hmgb2,Xiap,Casp6,Casp4,Apip,Ripk1	41	32.8
CC WM	M2	REACTOME_PTEN_REGULATION	0.0228381	1.61186	Psme1,Psmb8,Psma2,Psmd8,Akt2,Rraga,Psmb10,Rnf146,Psme3,Sall4,Lamtor4,Lamtor3,Mta3,Psmd14,Prex2,Psma3,Wwp2,Psmb3,Psmc3,Xiap,Csnk2b,Psmc2,Chd3,Pten,Psmd6,Psmb2,Rheb,Stub1,Akt1,Psma1,Psme2b,Psmc5,Csnk2a2,Mkrn1,Psmd13,Gatad2b,Lamtor2	37	40.2174
CC WM	M2	REACTOME_RAC1_GTPASE_CYCLE	0.00273996	1.72736	Nckap1l,Dock2,Cyba,Arhgap45,Arhgef6,Ncf1,Arhgdib,Tagap,Srgap2,Arhgap25,Arhgap9,Dock8,Vav1,Nckap1,Dlc1,Cybb,Cyfip2,Cav1,Sh3bp1,Arhgap4,Arhgap30,Ophn1,Dock1,Arhgdia,Arhgap22,Baiap2l1,Abi2,Fmnl1,Taok3,Wasf3,Emd,Nisch,Cyfip1,Amigo2,Prex2,Arap3,Chn1,Farp1,Vav2,Arhgap32,Dock11,Arhgef5,Kalrn,Baiap2,Arhgef39,Git1,Ncf4,Rab7,Mpp7	49	29.697
CC WM	M2	REACTOME_RECYCLING_PATHWAY_OF_L1	0.0194707	1.90216	Clta,Tubb2a,Msn,Tubb3,Actb,Mapk1,Tuba4a,Tubb4b,Numb,Dnm1,Tubb6,Ezr,Ap2b1	13	43.3333
CC WM	M2	REACTOME_REGULATION_OF_INSULIN_LIKE_GROWTH_FACTOR_IGF_TRANSPORT_AND_UPTAKE_BY_INSULIN_LIKE_GROWTH_FACTOR_BINDING_PROTEINS_IGFBPS	0.000940118	1.91117	C4b,Igfbp5,Apoe,F5,Scg3,Spp1,Igfbp2,Igf1,Golm1,Igf2,Fn1,C3,Igfbp7,Igfbp3,Cst3,Gas6,Fstl1,Nucb1,Fuca2,Lgals1,Fam20c,Sparcl1,Pnpla2,Csf1,Mgat4a,Kng2,Ltbp1,Sdc2,Fam20a,Shisa5,Fgg,Prkcsh	32	30.7692
CC WM	M2	REACTOME_REGULATION_OF_PTEN_STABILITY_AND_ACTIVITY	0.0393029	1.63039	Psme1,Psmb8,Psma2,Psmd8,Akt2,Psmb10,Rnf146,Psme3,Psmd14,Prex2,Psma3,Wwp2,Psmb3,Psmc3,Xiap,Csnk2b,Psmc2,Pten,Psmd6,Psmb2,Stub1,Akt1,Psma1,Psme2b,Psmc5,Csnk2a2,Mkrn1,Psmd13	28	43.0769
CC WM	M2	REACTOME_REGULATION_OF_TLR_BY_ENDOGENOUS_LIGAND	0.0306491	1.80864	Gsdmd,Tlr2,S100a1,Tlr7,Cd14,Tlr6,Ly96,Fgg	8	44.4444
CC WM	M2	REACTOME_REGULATION_OF_TNFR1_SIGNALING	0.024391	1.76467	Tnfrsf1a,Casp8,Rack1,Cflar,Clip3,Optn,Ube2d3,Birc3,Tradd,Madd,Xiap,Ikbkg,Mapkapk2,Ripk1,Sppl2b,Stub1	16	36.3636
CC WM	M2	REACTOME_RESPIRATORY_ELECTRON_TRANSPORT	0.0369327	1.57028	Ndufv1,Cox7b,Uqcrc1,Cox7a1,Slc25a22,Sco2,Ndufs3,Mdh1,Mdh2,Nfs1,Uqcrb,Uqcr10,Ndufs6,Hscb,Cox7a2l,Surf1,Tmem126b,Got2,Lyrm2,Timm21,Ndufb8,Ndufs7,Ndufa8,Ndufs2,Smim20,Cox7a2,Etfa,Ndufb5,Cycs	29	26.8519
CC WM	M2	REACTOME_RESPONSE_TO_ELEVATED_PLATELET_CYTOSOLIC_CA2	4.55e-11	2.66421	A2m,Lgals3bp,Plek,Clu,Fermt3,Lamp2,Cd63,Sparc,Psap,Tmsb4x,Serping1,Tgfb1,F5,Scg3,Pros1,Wdr1,Igf1,Srgn,Igf2,Tgfb2,Fn1,Calm3,Tgfb3,Gas6,Lhfpl2,Tagln2,Endod1,Selenop,Tuba4a,Pdgfb,Cyb5r1,Kng2,Habp4,Tmx3,Cd9,Timp3,Tex264,Itih4,Calm1,Pcyox1l,Itih3,Prkcg,Fgg,Serpine1,Stxbp2,Thbs1,Anxa5,Rab27b,Vwf	49	42.2414
CC WM	M2	REACTOME_RHO_GTPASE_CYCLE	0.000660473	1.60035	Vim,Nckap1l,Dock2,Cyba,Arhgap45,Fgd2,Arhgef6,Ncf1,Arhgdib,Tagap,Srgap2,Arhgap25,Arhgap9,Dock8,Vav1,Capzb,Nckap1,Gja1,Dlc1,Net1,Cybb,Vcp,Pde5a,Ndufs3,Cyfip2,Csk,Ckb,Map3k11,Sowahc,Cav1,Sh3bp1,Flot1,Actb,Arhgap4,Plekhg5,Trip10,Arhgap30,Rhoc,Fam91a1,Ophn1,Dock1,C1qbp,Arhgdia,Slitrk3,Arhgap22,Arhgef26,Efhd2,Rhoj,Cct2,Ankfy1,Sptan1,Fmnl3,Baiap2l1,Abi2,Fmnl1,Stom,Grb2,Slc4a7,Taok3,Hspe1,Sptbn1,Rhoh,Rho…	104	26.2626
CC WM	M2	REACTOME_RHO_GTPASE_EFFECTORS	0.00613899	1.60442	Nckap1l,Cyba,Ncf1,Tax1bp3,Btk,Srgap2,Tubb2a,Pfn1,Nckipsd,Mapk14,Nckap1,Zwint,Cybb,Ywhaz,Calm3,Cyfip2,Tubb3,Dynll1,Actb,Dync1li1,Scai,Arpc1b,Arpc5,Rhoc,Ywhag,Mrtfa,Mapk1,Tuba4a,Limk1,Ywhab,Arpc2,Fmnl3,Tubb4b,Abi2,Fmnl1,Grb2,Myh11,Wasf3,Ywhah,Arpc3,Evl,Cyfip1,Calm1,Rhpn1,Prkcd,Mapre1,Mylk,Mapk11,Ptk2,Tubb6	50	22.2222
CC WM	M2	REACTOME_RHO_GTPASES_ACTIVATE_NADPH_OXIDASES	0.0126027	1.9054	Cyba,Ncf1,Mapk14,Cybb,Mapk1,Prkcd,Mapk11,Mapk3,Ncf4,Rac1,Pik3c3,S100a9	12	57.1429
CC WM	M2	REACTOME_RHO_GTPASES_ACTIVATE_WASPS_AND_WAVES	0.00334214	2.08991	Nckap1l,Btk,Nckipsd,Nckap1,Cyfip2,Actb,Arpc1b,Arpc5,Mapk1,Arpc2,Abi2,Grb2,Wasf3,Arpc3,Cyfip1,Ptk2,Mapk3,Baiap2	18	58.0645
CC WM	M2	REACTOME_ROLE_OF_PHOSPHOLIPIDS_IN_PHAGOCYTOSIS	0.0101835	1.96381	Pld4,Fcgr1,Fcgr2b,Fcgr4,Plcg2,Prkce,Syk,Prkcd	8	32
CC WM	M2	REACTOME_ROS_AND_RNS_PRODUCTION_IN_PHAGOCYTES	0.000101428	2.35163	Cyba,Slc11a1,Hvcn1,Ncf1,Cybb,Atp6v0b,Atp6v1d,Atp6v0c,Tcirg1,Atp6v1c1,Atp6v0a1,Atp6v1b2	12	37.5
CC WM	M2	REACTOME_SIALIC_ACID_METABOLISM	0.0224293	1.81753	Ctsa,St6gal1,Nanp,St3gal2,Neu4,Glb1,St3gal6,St6gal2,St3gal5,St8sia4,St6galnac4,St6galnac6,St6galnac5,St8sia5,Npl,St3gal3	16	50
CC WM	M2	REACTOME_SIGNALING_BY_CSF3_G_CSF	0.0312714	1.80506	Lyn,Socs3,Hck,Shc1,Grb2,Syk,Ube2d3	7	38.8889
CC WM	M2	REACTOME_SIGNALING_BY_ERYTHROPOIETIN	0.0215367	1.83289	Lyn,Pik3cg,Vav1,Shc1,Pik3cd,Pik3r5,Grb2,Irs2	8	50
CC WM	M2	REACTOME_SIGNALING_BY_HEDGEHOG	0.026866	1.5212	Psme1,Psmb8,Tubb2a,Adcy7,Dzip1,Arrb2,Vcp,Gpc5,Psma2,Tubb3,Psmd8,Gas1,Ift122,Psmb10,Psme3,Tuba4a,Tubb4b,Prkacb,Erlec1,Grk2,Adcy2,Numb,Psmd14,Arrb1,Evc,Psma3,Tubb6,Prkaca,Psmb3,Adcy8,Ift57,Psmc3,Evc2,P4hb,Gli3,Psmc2,Ift172,Adcy1,Psmd6,Sel1l,Psmb2,Psma1,Psme2b,Disp2,Psmc5,Psmd13,Ift52,Csnk1a1	48	36.6412
CC WM	M2	REACTOME_SIGNALING_BY_INSULIN_RECEPTOR	0.00161398	2.03403	Ctsd,Ide,Tlr9,Kl,Fgfr1,Atp6v0b,Atp6v1d,Akt2,Mapk1,Shc1,Atp6v0c,Tcirg1,Atp6v1c1,Grb2,Atp6v0a1,Atp6v1b2,Ptprf,Fgf1,Klb,Them4,Insr,Irs2,Mapk3,Atp6v0e	24	34.7826
CC WM	M2	REACTOME_SIGNALING_BY_INTERLEUKINS	1.49e-05	1.87384	Inpp5d,Csf1r,Lyn,Il10ra,Stat3,Ptpn6,Psme1,Osmr,Psmb8,Casp8,Il33,Gsdmd,Cntf,Casp1,Vav1,Mapk14,Il21r,Tab3,Socs3,Clcf1,Fbxw11,Ywhaz,Psma2,Hck,Il6ra,Psmd8,Sqstm1,Tifa,Mapk1,Il10rb,Shc1,Stx1a,Psmb10,Pik3cd,Tnip2,Psme3,Csf2rb,Csf1,Il1a,Tollip,Nfkbia,Grb2,Il1rl2,Syk,Stx3,Il15,Dusp6,Psmd14,Il1rl1,Psma3,Mapk11,Prkaca,Txlna,Fos,Stxbp2,Psmb3,Mapk8,Stat6,Il1r2,Lif,Ctsg,Irs2,Mapk3,Psmc3,Irak4,Ikbkg,Mapkapk2,I…	85	33.2031
CC WM	M2	REACTOME_SIGNALING_BY_RECEPTOR_TYROSINE_KINASES	2.64e-08	1.98845	Ctsd,Nckap1l,Cyba,Thbs4,Ptpn18,Lyn,Stat3,Ptpn6,Ncf1,Ide,Tlr9,Col1a2,Fes,Kl,Clta,Ptprj,Col6a2,Spp1,Igf1,Vav1,Mapk14,Igf2,Nckap1,Ntrk2,Sh2b2,Cybb,Fgfr1,Fn1,Calm3,Thbs2,Cyfip2,Csk,Atp6v0b,Cav1,Ranbp9,Atp6v1d,Actb,Akt2,Matk,Mapk1,Dock1,Shc1,Atp6v0c,Pcsk5,Col3a1,Tcirg1,Pag1,Pdgfb,Ntrk3,Prr5,Ywhab,Atp6v1c1,Flrt2,Abi2,Ncstn,Grb2,Prkacb,Prkce,Atp6v0a1,Wasf3,Atp6v1b2,Ptpru,Ptprf,Polr2g,Dusp6,Cyfip1,Spint2…	109	28.3117
CC WM	M2	REACTOME_SIGNALING_BY_SCF_KIT	0.0106977	1.98971	Lyn,Stat3,Ptpn6,Fes,Vav1,Sh2b2,Grb2,Ptpru,Sh2b3,Kit	10	29.4118
CC WM	M2	REACTOME_SIGNALING_BY_TGFB_FAMILY_MEMBERS	0.0213622	1.63055	Tgfbr2,Tgfbr1,F11r,Tgfb1,Wwtr1,Smad1,Arrb2,Tgfb2,Tgfb3,Pmepa1,Fstl1,Bmpr2,Mapk1,Bmpr1b,Bambi,Smad9,Ncstn,Ccnt2,Ltbp1,Ube2d3,Mmp14,Arrb1,Nedd8,Mmp16,Smad3,Zfyve9,Ski,Mapk3,Timp2,Psen1,Smad7,Fst	32	29.3578
CC WM	M2	REACTOME_SIGNALING_BY_TGFBR3	0.00209795	2.11661	Tgfbr2,Tgfbr1,Tgfb1,Arrb2,Tgfb2,Ncstn,Mmp14,Arrb1,Mmp16,Timp2,Psen1,Fgf2	12	60
CC WM	M2	REACTOME_SIGNALING_BY_THE_B_CELL_RECEPTOR_BCR	0.000747706	1.93844	Lyn,Blnk,Ptpn6,Psme1,Psmb8,Plcg2,Btk,Vav1,Fbxw11,Cd79b,Calm3,Psma2,Psmd8,Dapp1,Psmb10,Pik3cd,Psme3,Pik3ap1,Nfkbia,Grb2,Syk,Psmd14,Calm1,Rel,Psma3,Psmb3,Psmc3,Ikbkg,Rasgrp1,Psmc2,Psmd6,Psmb2	32	31.6832
CC WM	M2	REACTOME_SIGNALING_BY_VEGF	0.00273996	1.89042	Nckap1l,Cyba,Ncf1,Vav1,Mapk14,Nckap1,Cybb,Calm3,Cyfip2,Cav1,Actb,Akt2,Dock1,Prr5,Abi2,Prkacb,Wasf3,Cyfip1,Nrp2,Axl,Calm1,Prkcd,Hsp90aa1,Them4,Mapk11,Ptk2,Prkaca,Vav2,Nrp1,Mapk13,Baiap2,Mapkapk2,Ncf4	33	34.375
CC WM	M2	REACTOME_SYNTHESIS_OF_IP3_AND_IP4_IN_THE_CYTOSOL	0.0030322	2.07707	Inpp5d,Pld4,Plcg2,Plcd4,Plcb2,Calm3,Plch2,Plcb3,Plce1,Calm1	10	35.7143
CC WM	M2	REACTOME_TCR_SIGNALING	0.0449698	1.55897	Inpp5d,Psme1,Ptprc,Psmb8,Plcg2,Ptprj,Fbxw11,Psma2,Csk,H2-Aa,Psmd8,Psmb10,Psme3,Pag1,Nfkbia,Lcp2,Psmd14,Psma3,Psmb3,Cdc34,Psmc3,Ikbkg,Psmc2,Trat1,Pten,Psmd6,Psmb2	27	27
CC WM	M2	REACTOME_TGF_BETA_RECEPTOR_SIGNALING_ACTIVATES_SMADS	0.046141	1.73633	Tgfbr2,Tgfbr1,Tgfb1,Tgfb2,Tgfb3,Pmepa1,Bambi,Ltbp1,Nedd8,Smad3,Zfyve9	11	31.4286
CC WM	M2	REACTOME_THE_ROLE_OF_GTSE1_IN_G2_M_PROGRESSION_AFTER_G2_CHECKPOINT	0.0375323	1.68799	Psme1,Psmb8,Tubb2a,Psma2,Tubb3,Psmd8,Psmb10,Psme3,Tuba4a,Tubb4b,Cdkn1a,Trp53,Psmd14,Hsp90aa1,Mapre1,Psma3,Tubb6,Psmb3,Psmc3,Fkbpl,Psmc2,Psmd6,Psmb2,Psma1,Psme2b,Psmc5,Psmd13	27	40.9091
CC WM	M2	REACTOME_TNF_SIGNALING	0.0354979	1.69182	Tnfrsf1a,Casp8,Rack1,Cflar,Tab3,Clip3,Optn,Ube2d3,Birc3,Tradd,Madd,Xiap,Ikbkg,Mapkapk2,Ripk1,Sppl2b,Stub1	17	32.0755
CC WM	M2	REACTOME_TOLL_LIKE_RECEPTOR_4_TLR4_CASCADE	0.00127037	1.88685	Ly86,Itgb2,Casp8,Plcg2,Itgam,Mapk14,Tab3,Fbxw11,Irf7,Tifa,Traf3,Cd14,Mapk1,Cd180,Tnip2,Nfkbia,Optn,Ticam2,Ube2d3,Dusp6,Dnm1,Birc3,Ly96,Mapk11,Ticam1,Fos,Mapk8,Mapk3,Irf3,Ikbkg,Mapkapk2,Ripk1,Atf1,Irak2	34	31.1927
CC WM	M2	REACTOME_TOLL_LIKE_RECEPTOR_CASCADES	1.54e-08	2.35555	Ctss,Ly86,Ctsb,Unc93b1,Itgb2,Tlr9,Casp8,Plcg2,Ctsl,Itgam,Gsdmd,Tlr2,Irf5,S100a1,Mapk14,Tab3,Fbxw11,Tlr7,Irf7,Tifa,Traf3,Cd14,Mapk1,Cd180,Tnip2,Lgmn,Tlr6,Nfkbia,Optn,Ticam2,Ube2d3,Dusp6,Dnm1,Birc3,Ly96,Mapk11,Ticam1,Fgg,Fos,Mapk8,Mapk3,Irf3,Ikbkg,Mapkapk2,Ripk1,Atf1,Irak2	47	34.3066
CC WM	M2	REACTOME_TP53_REGULATES_METABOLIC_GENES	0.0126027	1.78768	Cox7b,Gpi1,Cox7a1,Ywhaz,Akt2,Tigar,Ywhag,Rraga,Txn1,Cox7a2l,Ywhab,Lamtor4,Lamtor3,Ywhah,Prkab2,Prkaa2,Cox7a2,Sesn3,Cycs,Txnrd1,Prkag2,Prdx2,Prdx5,Prkaa1,Rheb	25	40.9836
CC WM	M2	REACTOME_TP53_REGULATES_TRANSCRIPTION_OF_CELL_DEATH_GENES	0.0203434	1.88434	Triap1,Igfbp3,Rabggtb,Prelid3a,Bnip3l,Tmem219,Atm,Rabggta	8	53.3333
CC WM	M2	REACTOME_TRANSCRIPTIONAL_REGULATION_BY_RUNX3	0.0215367	1.73126	Psme1,Psmb8,Tgfb1,Zfhx3,Psma2,Psmd8,Mamld1,Psmb10,Psme3,Tead1,Trp53,Psmd14,Psma3,Smad3,Maml1,Psmb3,Hdac4,Psmc3,Psmc2,Psmd6,Psmb2,Kat2b,Psma1,Psme2b,Psmc5,Tcf7,Psmd13	27	36.4865
CC WM	M2	REACTOME_TRANSLATION	0.0122378	1.82737	Mrrf,Eif4b,Eef1a1,Srp9,Eif2s2,Pabpc1,Eef2,Srp72,Eif3l,Eef1g,Eif4ebp1,Oxa1l,Gspt2,Eif3f,Eif3m,Ppa2,Srp14,Eif3i,Eif3k,Apeh,Gfm1,Eral1,Eef1d,Eif2b4	24	40.678
CC WM	M2	REACTOME_TRANSPORT_TO_THE_GOLGI_AND_SUBSEQUENT_MODIFICATION	0.000411646	1.85896	Ctsz,Fuca1,B4galt1,F5,Capza2,Tubb2a,Capzb,St6gal1,Sec23a,Trappc9,Copz1,Tubb3,Dynll1,Mcfd2,Dync1li1,Napb,B4galt5,Lman2,Tmed9,Copz2,Trappc3,Folr1,Tuba4a,Chst8,Sptan1,Trappc2l,Mgat4a,Tmed3,Tubb4b,Sec23ip,Sptbn2,Sptbn1,Dctn4,Arf1,Kdelr2,Mgat4c,Copb2,Mia2,Mgat5,Cnih1,Tubb6,Arf4,Napg,Mgat4b,Preb,Dctn3,Ctsc,B4galt3,Tmed7,Chst10	50	29.9401
CC WM	M2	WP_ADIPOGENESIS_GENES	0.000179548	1.98061	Cebpd,Cebpa,Stat3,Mef2c,Lpl,Tgfb1,Stat1,Id3,Wwtr1,Ebf1,Igf1,Gadd45a,Mef2d,Gadd45b,Socs3,Ppard,Tle3,Cebpb,Rara,Rora,Plin2,Pck2,Mif,Prlr,Nr2f1,Ddit3,Fas,Ppargc1a,Smad3,Pparg,Serpine1,Stat6,Bmp3,Nr1h3,Lif,Irs2,Spock1,Retn,Bmp1,Ahr,Slc2a4	41	32.0312
CC WM	M2	WP_ALZHEIMERS_DISEASE	0.00924332	1.83801	Apoe,Tnfrsf1a,Capn2,Lpl,Ide,Casp8,Grin2c,Plcb2,Mapk1,Plcb3,Ncstn,Trp53,Atp2a3,Fas,Snca,Grin2b,Atf6,Chp1,Mapk3,Apbb1,Psen1,Cacna1c	22	30.9859
CC WM	M2	WP_APOPTOSIS	0.00472748	1.89296	Tnfrsf1a,Casp8,Casp1,Irf5,Cflar,Igf1,Igf2,Tnfrsf1b,Mcl1,Irf7,Dffa,Traf3,Bnip3l,Irf1,Nfkbia,Trp53,Fas,Tnfrsf21,Birc3,Tradd,Bax,Irf3,Xiap,Ikbkg,Casp6,Casp4,Ripk1,Bid	28	36.8421
CC WM	M2	WP_CALCIUM_REGULATION_IN_CARDIAC_CELLS	0.00782933	1.67245	Rgs10,Atp1b3,Pkib,Gjb6,Gjb2,Adcy7,Gja1,Arrb2,Atp1b2,Ywhaz,Atp2b3,Calm3,Rgs19,Adrb2,Ywhag,Atp2b2,Rgs7,Cacna1a,Pkig,Gnai2,Plcb3,Ywhab,Prkacb,Prkce,Adcy2,Ywhah,Atp2a3,Ryr1,Anxa6,Prkcd,Arrb1,Rgs3,Prkcg,Adcy8,Adra1b,Camk1,Prkar2b,Camk2g,Gnas,Adra1d,Rgs17,Gja8,Cacna1c,Gnb5,Chrm2,Fxyd2,Adcy1,Camk2a,Gja3,Calr,Cacnb3,Camk2d,Rgs1,Gng12,Cacnb1,Chrm3,Camk2b	57	40.7143
CC WM	M2	WP_CHEMOKINE_SIGNALING_PATHWAY	1.31e-05	2.06168	Ccl6,Dock2,Cxcl16,Ccl4,Cxcl5,Lyn,Stat3,Ccr5,Pik3cg,Ncf1,Cx3cr1,Ccl9,Stat1,Vav1,Adcy7,Ccl12,Foxo3,Arrb2,Plcb2,Was,Hck,Csk,Gng10,Fgr,Akt2,Ccl3,Mapk1,Shc1,Gnai2,Pik3cd,Pik3r5,Plcb3,Tiam1,Nfkbia,Grb2,Prkacb,Grk2,Adcy2,Gsk3a,Prkcd,Arrb1,Rap1b,Ptk2,Prkaca,Vav2,Adcy8	46	29.2994
CC WM	M2	WP_CHOLESTEROL_METABOLISM_WITH_BLOCH_AND_KANDUTSCHRUSSELL_PATHWAYS	0.00305187	-1.91832	Sqle,Cyp51,Hmgcs1,Dhcr7,Msmo1,Sc5d,Scd1,Dhcr24,Pmvk,Hsd17b7,Fdft1,Cyp27a1,Mvk,Scd2,Mvd	15	30.6122
CC WM	M2	WP_COMPREHENSIVE_IL17A_SIGNALING	0.00848886	1.78399	Ccl4,Cxcl5,Stat3,Atox1,Tgfb1,Stat1,Igf1,Fn1,C3,Sqstm1,Ccl3,Atrx,Arpc5,Map1lc3b,Pdgfb,Arpc2,Prkacb,Trp53,Cacybp,C7,Npm1,Arpc3,Pura,Snai1,Mmp14,Anxa6,Mylk,Col1a1,Smad3,Hyou1,Cpne1,Smad7,Uggt1,Acta1,Rac1,Il1b,Pik3c3,Akt1,Gng12,Serbp1,Samhd1,Bcl2	42	42.8571
CC WM	M2	WP_EGFR1_SIGNALING_PATHWAY	0.015743	1.57891	Cebpa,Stat3,Ptpn6,Pik3cg,Cav2,Plcg2,Stat1,Asap1,Pebp1,Vav1,Mapk14,Gja1,Eef1a1,Socs3,Csk,Cebpb,Cav1,Ralb,Mapk1,Shc1,Stxbp1,Pik3cd,Appl2,Plec,Ywhab,Grb2,Sh3bgrl,Dnm1,Snca,Smad3,Vav2,Fos,Arf4,Mapk8,Elk1	35	21.0843
CC WM	M2	WP_ELECTRON_TRANSPORT_CHAIN	0.0109878	1.80359	Ucp2,Ndufv1,Cox7b,Uqcrc1,Cox7a1,Uqcr11,Slc25a5,Uqcrb,Uqcr10,Ndufs6,Cox7a2l,Surf1,Sdha,Ucp3,Ndufs7,Ndufa8,Ndufs2,Cox7a2,Ndufb5,Sdhd,Cox15,Ndufc2,Slc25a4,Ndufa2,Sco1,Cox6a2,Ndufs8	27	44.2623
CC WM	M2	WP_ENDOCHONDRAL_OSSIFICATION	0.010736	1.80605	Mef2c,Ctsl,Tgfb1,Stat1,Serpinh1,Spp1,Igf1,Igf2,Tgfb2,Fgfr1,Mgp,Adamts1,Bmp7,Adamts5,Chst11,Pth1r,Timp3,Calm1,Cdkn1c,Prkaca,Sox9,Hdac4,Cab39	23	37.7049
CC WM	M2	WP_EPO_RECEPTOR_SIGNALING	0.026866	1.82927	Stat3,Ptprc,Pik3cg,Stat1,Mapk1,Shc1,Grb2,Ptpru,Irs2,Mapk3,Pdk1,Akt1,Cish	13	52
CC WM	M2	WP_EXERCISEINDUCED_CIRCADIAN_REGULATION	0.000639985	2.21599	Gstp2,H2-DMa,Nckap1,Cebpb,Dnaja1,Ppp1r3c,Azin1,Ncoa4,Per1,Nr1d2,Ugp2,Per2,Pura,Clock,Ucp3,Sumo1,Sf3a3	17	40.4762
CC WM	M2	WP_FACTORS_AND_PATHWAYS_AFFECTING_INSULINLIKE_GROWTH_FACTOR_IGF1AKT_SIGNALING	0.025963	1.85456	Igfbp5,Tnfrsf1a,Igfbp2,Igf1,Igfbp7,Igfbp3,Ilk,Ppargc1a,Smad3,Pdk1,Pten,Igfbp4,Akt1,Igfbp6	14	48.2759
CC WM	M2	WP_FIBRIN_COMPLEMENT_RECEPTOR_3_SIGNALING_PATHWAY	0.00782933	1.96993	Tyrobp,Fcer1g,Itgb2,Itgam,Rassf5,Cd14,Ticam2,Syk,Rel,Ly96,Ticam1,Fgg,Irf3,Irak4,Ikbkg,Ccl2,Cxcl10,Irak2	18	43.9024
CC WM	M2	WP_FOCAL_ADHESION	0.000413154	1.85059	Itgb5,Thbs4,Pik3cg,Itgb2,Cav2,Itgam,Col1a2,Vasp,Col6a2,Spp1,Igf1,Vav1,Itgax,Fn1,Hck,Thbs2,Itga6,Cav1,Fgr,Actb,Akt2,Mapk1,Dock1,Shc1,Pelo,Col3a1,Pik3cd,Pik3r5,Selenop,Pdgfb,Itga5,Col4a6,Ccnd3,Grb2,Lamc1,Pdgfd,Rap1b,Birc3,Mylk,Ilk,Col1a1,Ptk2,Erbb2,Met,Mapk8,Elk1,Itga9,Thbs1,Itga4	49	28
CC WM	M2	WP_FOCAL_ADHESION_PI3KAKTMTOR_SIGNALING_PATHWAY	0.0369327	1.40775	Itgb5,Csf3r,Csf1r,Thbs4,Pik3cg,Osmr,Itgb2,Itgam,Col1a2,Fgf13,Col6a2,Eif4b,Spp1,Igf1,Itgax,Efna3,Foxo3,Fgfr1,Fn1,Thbs2,Gng10,Itga6,Il6ra,Akt2,Eif4ebp1,Mapk1,Pelo,Col3a1,Pik3cd,Pik3r5,Pdgfb,Itga5,Col4a6,Csf1,Grb2,Creb3l1,Prlr,Cdkn1a,Ppp2r2d,Pfkfb2,Fgf1,Prkaa2,Lamc1,Cab39l,Hsp90aa1,Pdgfd,Col1a1,Ppargc1a,Ptk2,Met,Kit,Cab39,Ngfr,Itga9,Thbs1,Itga4,Rab14,Rab11b,Insr,Irs2,Mapk3,Vwf,Slc2a3,Ikbkg,Lpar4,Lam…	70	23.569
CC WM	M2	WP_GLYCOLYSIS_AND_GLUCONEOGENESIS	0.00487289	2.01805	Hk2,Gpi1,Pkm,Pfkl,Mdh1,Pgk1,Mdh2,Pfkm,Pdha1,Got2,Gapdhs,Pgam1,Slc2a3,Slc2a4,Hk3,Dlat,Pfkp,Pgk2,Aldoc,Pdhx	20	48.7805
CC WM	M2	WP_GPCRS_ORPHAN	0.0302929	-1.77386	Gpr155,Adgrf2,Gpr161,Gpr180,Adgrf5,Wls,Tpra1,Gpr137c,Gpr165	9	56.25
CC WM	M2	WP_IL2_SIGNALING_PATHWAY	0.000280041	2.11742	Cd53,Lyn,Stat3,Ptpn6,Pik3cg,Stat1,Rack1,Vav1,Mapk14,Icam1,Foxo3,Socs3,Mapk1,Shc1,Pik3cd,Itm2b,Grb2,Syk,Hsp90aa1,Mapk8,Irs2,Mapk3,Mapkapk2,Gab2	24	32.8767
CC WM	M2	WP_IL3_SIGNALING_PATHWAY	7.05e-07	2.35223	Inpp5d,Spi1,Lyn,Stat3,Ptpn6,Fes,Stat1,Rack1,Vav1,Tec,Mapk14,Tnfrsf1b,Socs3,Ywhaz,Hck,Rara,Id1,Matk,Mapk1,Shc1,Pik3cd,Ywhab,Kcnip3,Csf2rb,Grb2,Syk,Gsk3a,Dnm1,Mmp2,Ptk2,Prkaca,Mapk8,Stat6,Bax,Mapk3,Mapkapk2,Mras,Gab2	38	40.8602
CC WM	M2	WP_IL5_SIGNALING_PATHWAY	3.59e-08	2.6014	Lyn,Stat3,Ptpn6,Sdcbp,Pik3cg,Hcls1,Itgb2,Btk,Itgam,Stat1,Vav1,Mapk14,Icam1,Foxo3,Sh2b2,Ywhaz,Hck,Mapk1,Shc1,Csf2rb,Ccnd3,Nfkbia,Grb2,Syk,Gsk3a,Prkcd,Elk1,Bax,Mapk3	29	43.2836
CC WM	M2	WP_IL6_SIGNALING_PATHWAY	0.000683087	2.00298	Inpp5d,Lyn,Stat3,Btk,Fes,Stat1,Vav1,Tec,Mapk14,Foxo3,Socs3,Hck,Cebpb,Il6ra,Fgr,Eif4ebp1,Mapk1,Shc1,Grb2,Ptpa,Prkcd,Hsp90aa1,Ptk2,Erbb2,Fos,Mapk8,Ar,Mapk3,Mapkapk2,Gab2	30	31.25
CC WM	M2	WP_INTEGRINMEDIATED_CELL_ADHESION	0.0031481	1.8403	Itgb5,Capn3,Capn2,Itgb2,Cav2,Itgam,Vasp,Itgax,Tns1,Csk,Itga6,Cav1,Akt2,Mapk1,Dock1,Shc1,Selenop,Itga5,Grb2,Capn9,Rap1b,Ilk,Ptk2,Vav2,Rho,Itga9,Itga4,Itga1	28	29.7872
CC WM	M2	WP_KIT_RECEPTOR_SIGNALING_PATHWAY	0.000625572	2.14396	Inpp5d,Lyn,Stat3,Ptpn6,Pik3cg,Btk,Fes,Stat1,Vav1,Tec,Sh2b2,Hck,Mitf,Fgr,Matk,Mapk1,Shc1,Csf2rb,Plce1,Grb2,Ptpru	21	31.8182
CC WM	M2	WP_LUNG_FIBROSIS	0.0314241	1.71899	Hmox1,Ccl4,Mt2,Tgfb1,Spp1,Igf1,Nfe2l2,Cebpb,Ptx3,Ccl3,Bmp7,Pdgfb,Fgf1,Mmp2,Rtel1,Ccl2,Smad7,Edn1,Fgf2,Elmod2,Il1b,Skil	22	40.7407
CC WM	M2	WP_MAPK_SIGNALING_PATHWAY	0.00547344	1.72042	Tgfbr2,Tgfbr1,Mef2c,Casp8,Tgfb1,Casp1,Gadd45a,Mapk14,Arrb2,Tgfb2,Map3k11,Tgfb3,Akt2,Hspa5,Cd14,Mapk1,Pdgfb,Il1a,Ppp5c,Grb2,Trp53,Dusp6,Prkcd,Ddit3,Arrb1,Fas,Rap1b,Prkcg,Prkaca,Fos,Mapk8,Elk1,Il1r2,Mapk13,Bdnf,Mapk3,Map4k1,Ikbkg,Mapkapk2,Il1r1,Pla2g5,Rasgrp1,Mras,Casp6	44	29.3333
CC WM	M2	WP_MICROGLIA_PATHOGEN_PHAGOCYTOSIS_PATHWAY	7.91e-12	2.96804	C1qc,Trem2,C1qa,Tyrobp,Nckap1l,Fcer1g,Fcgr1,Cyba,Lyn,C1qb,Ptpn6,Pik3cg,Ncf1,Itgb2,Plcg2,Itgam,Vav1,Cybb,Hck,Arpc1b,Pik3cd,Pik3r6	22	57.8947
CC WM	M2	WP_MYOMETRIAL_RELAXATION_AND_CONTRACTION_PATHWAYS	0.0067589	1.65793	Igfbp5,Rgs10,Plcg2,Oxt,Igfbp2,Pkib,Adcy7,Gja1,Arrb2,Ywhaz,Calm3,Rgs19,Igfbp3,Actb,Ywhag,Ramp3,Rgs7,Pkig,Plcb3,Ywhab,Prkacb,Prkce,Adcy2,Ywhah,Cnn1,Atf3,Atp2a3,Ryr1,Prkcd,Arrb1,Rgs3,Prkcg,Fos,Adcy8,Prkar2b,Camk2g,Gnas,Rgs17,Rxfp2,Gnb5,Acta1,Atf1,Adcy1,Camk2a,Il1b,Cacnb3,Atf2,Igfbp4,Gpr182,Camk2d,Atf6b,Rgs1,Gng12,Igfbp6,Camk2b,Creb1	56	38.6207
CC WM	M2	WP_OXIDATIVE_DAMAGE_RESPONSE	0.000940118	2.14897	C4b,C1qc,C3ar1,C1qa,C1qb,Gadd45a,Tnfrsf1b,Traf3,Cdkn1a,Cdkn1c,Cycs,Mapk13	12	33.3333
CC WM	M2	WP_OXIDATIVE_STRESS_AND_REDOX_PATHWAY	0.00782933	1.79356	Cd44,Prdx6,Cyba,Ncf1,Gstp2,Gpx1,Slc1a2,Nfe2l2,Gstt2,Cybb,Slc7a11,Prdx4,Sod3,Gpx8,Txn1,Gpx5	16	20.2532
CC WM	M2	WP_OXIDATIVE_STRESS_RESPONSE	0.00951865	1.94358	Cyba,Hmox1,Mt1,Gpx1,Mapk14,Gstt2,Nqo1,Sod3	8	28.5714
CC WM	M2	WP_OXYLIPINS_PATHWAYS	0.00472748	2.03082	Hpgd,Ltc4s,Ptgds,Gpx1,Tbxas1	5	25
CC WM	M2	WP_P38_MAPK_SIGNALING_PATHWAY	0.0148111	1.93084	Tgfbr1,Stat1,Mapk14,Mef2d,Tgfb2,Shc1,Grb2,Ddit3,Tradd,Elk1,Mapkapk2,Ripk1,Rac1,Atf2,Myc,Map3k9,Creb1	17	56.6667
CC WM	M2	WP_PRIMARY_FOCAL_SEGMENTAL_GLOMERULOSCLEROSIS_FSGS	0.0183317	1.80065	Vim,Ctsl,Cldn1,Tgfb1,Cd151,Synpo,Parva,Dag1,Smarcal1,Plce1,Cdkn1a,Ptpro,Cd80,Col4a5,Cdkn1c,Dnm1,Lims1,Wt1,Ilk,Ptk2,Podxl	21	30.4348
CC WM	M2	WP_PROSTAGLANDIN_SYNTHESIS_AND_REGULATION	0.0110607	1.92825	S100a6,Hpgd,Ptgds,Anxa3,Anxa4,Tbxas1,Anxa2,Ptgs1,Ednrb,Anxa6,Anxa5,S100a10,Ednra,Edn1	14	50
CC WM	M2	WP_REGULATION_OF_ACTIN_CYTOSKELETON	0.0167287	1.59747	Arhgef6,Pik3cg,Tmsb4x,Fgf13,Msn,Pfn1,Vav1,Nckap1,Was,Fgfr1,Fn1,Arhgef4,Cyfip2,Csk,Cfl1,Actb,Arpc5,Cd14,Mapk1,Dock1,Pik3cd,Pik3r5,Limk1,Pdgfb,Abi2,Fgf1,Mylk,Ptk2,Cfl2,Fgd1,Ezr,Mapk3,Itga1,Baiap2,Mras,Git1,Chrm2,Myh10,Rac1,Fgf2,Wasf2,Pik3c3,Slc9a1,Gng12,Ssh1,Chrm3,Vcl	47	33.5714
CC WM	M2	WP_SELENIUM_MICRONUTRIENT_NETWORK	0.0393629	1.77404	Ptgds,Gpx1,Tbxas1,Selenop,Fads2,Mthfr,Xdh,Mtr	8	42.1053
CC WM	M2	WP_SPINAL_CORD_INJURY	0.000892413	1.93909	Gfap,Vim,Fcgr2b,Tgfb1,Pirb,Gadd45a,Aqp4,Gja1,Icam1,Zfp36,Rtn4r,Rhoc,Mapk1,Chst11,Slit2,Il1a,Trp53,Ltb,Ifng,Sox9,Fos,Ngfr,Pdyn,Tnfsf13,Bdnf,Mapk3,Egr1,Ccl2,Il1r1,Pla2g5,Slit1,Cxcl10	32	34.0426
CC WM	M2	WP_TCA_CYCLE	0.0344589	1.7996	Idh3g,Mdh1,Mdh2,Pdha1,Ogdh,Idh3a,Sdha,Idh2,Fh1,Sdhd,Pdk1,Dlat,Dlst,Suclg2,Idh3b,Pdhx,Pdk2	17	56.6667
CC WM	M2	WP_TGFBETA_SIGNALING_PATHWAY	0.000172628	2.25419	Tgfbr2,Tgfbr1,Stat3,Tgfb1,Stat1,Spp1,Smad1,Eng,Bambi,Smad9,Ltbp1,Smad3,Zfyve9,Serpine1,Ifng,Fos,Ski,Thbs1,Lif,Mapk3,Smad7,Fst	22	43.1373
CC WM	M2	WP_TYPE_II_INTERFERON_SIGNALING_IFNG	0.000101428	2.36722	Spi1,Irf8,Psmb9,Stat1,Ifngr2,Irf9,Ifngr1,Icam1,Socs3,Cybb,Tap1,Eif2ak2,Irf1,Prkcd,Ifng	15	53.5714
CC WM	M2	WP_TYROBP_CAUSAL_NETWORK_IN_MICROGLIA	1.49e-17	3.15286	C1qc,Tyrobp,Maf,Nckap1l,Cxcl16,Plek,Tgfbr1,Capg,Il10ra,Cd84,Bin2,Hcls1,Itgb2,Igsf6,Rbm47,Itgam,Gpx1,Apbb1ip,Pycard,Spp1,Samsn1,Itgax,Npc2,Tnfrsf1b,Lyl1,Sft2d2,C3,Cd37,Nrros,Lhfpl2,Elf4,Slc7a7,Zfp36l2,Tcirg1	34	60.7143
CC WM	M2	WP_WHITE_FAT_CELL_DIFFERENTIATION	0.005077	2.047	Cebpd,Cebpa,Ebf1,Nr2f2,Tle3,Cebpb,Rara,Rora,Ddit3,Pparg,Nr1h3,Irf3	12	38.7097
CC WM	MH	HALLMARK_ADIPOGENESIS	1.87e-09	2.22047	Apoe,Abca1,Ucp2,Ltc4s,Gpam,Lpl,Crat,Atp1b3,Hspb8,Cox7b,Mgll,Uqcrc1,Idh3g,Cd151,Ifngr1,Gadd45a,Uqcr11,Pfkl,Nmt1,Tst,Acads,C3,Ndufs3,Sowahc,Phyh,Rreb1,Aldh2,Ak2,Mdh2,Gbe1,Coq5,Ywhag,Plin2,Uqcr10,Pdcd4,Acox1,Sparcl1,Enpp2,Acadl,Stom,Idh3a,Rmdn3,Sult1a1,Mylk,Fzd4,Pparg,Rab34,Cmbl,Acadm,Retn,Acaa2,Chchd10,Preb,Dbt,Col15a1,Etfb,Miga2,Rnf11,Itih5,Orm1,Cd302,Hibch,Dlat,Me1,Esyt1,Hadh,Cmpk1,Prdx3,Bcl2l13,…	70	37.6344
CC WM	MH	HALLMARK_ALLOGRAFT_REJECTION	2.45e-12	2.47481	Ctss,Ly86,B2m,Spi1,Lyn,Bcl3,Capg,Irf8,Ptpn6,Cd74,Ccr5,Ptprc,Hcls1,Fcgr2b,Itgb2,Igsf6,Tgfb1,Tlr2,Cd86,Stab1,Stat1,Ifngr2,H2-DMa,Srgn,Ifngr1,Tapbp,Icam1,Tgfb2,Was,Tap1,Csk,Gpr65,H2-Aa,Fgr,Nme1,Irf7,Elf4,Psmb10,Tpd52,Csf1,Ccnd3,Thy1,Tlr6,Cd80,Ltb,Npm1,Il15,Lcp2,Ache,Bcat1,H2-Ob,Fas,H2-DMb2,Prkcg	54	32.9268
CC WM	MH	HALLMARK_ANDROGEN_RESPONSE	0.00918793	1.57253	Maf,B2m,Hpgd,B4galt1,Mertk,Pias1,Gpd1l,Pdlim5,Pmepa1,Adamts1,Ncoa4,Bmpr1b,Zmiz1,Selenop,Tpd52,Ccnd3,Tnfaip8,Sat1	18	19.1489
CC WM	MH	HALLMARK_ANGIOGENESIS	0.00498557	1.83465	S100a4,Cxcl5,Lpl,Spp1,Fgfr1,Fstl1,Col3a1,Pglyrp1,Tnfrsf21,Msx1,Ptk2,Vav2,Lrpap1,Nrp1	14	38.8889
CC WM	MH	HALLMARK_APICAL_JUNCTION	0.000249521	1.7368	Sirpa,Arhgef6,Vcam1,Ptprc,Slc30a3,Crat,Tspan4,B4galt1,Flnc,Vasp,Cd86,Msn,Pfn1,Mapk14,Icam1,Parva,Cd34,Actb,Akt2,Adamts5,Shc1,Tmem8b,Gnai2,Nectin4,Nlgn3,Slit2,Arpc2,Thy1,Tgfbi,Shroom2,Syk,Ywhah,Evl,Amigo2,Mmp2,Nrtn,Cdh11,Mapk11,Ptk2,Col16a1,Vav2,Adra1b,Skap2,Itga9,Myl9,Mapk13,Vwf,Baiap2,Ikbkg,Bmp1,Speg,Lama3,Acta1,Myh9,Myh10,Cdh6,Pten,Hadh,Dmp1,Cntn1	60	32.6087
CC WM	MH	HALLMARK_APOPTOSIS	1.02e-07	2.16301	Cd44,Hmox1,Clu,Ifitm3,Lgals3,Casp8,Gpx1,Dap,Casp1,Cflar,Tspo,Ifngr1,Gadd45a,Bgn,Gadd45b,Emp1,Plcb2,Tgfb2,Slc20a1,Mcl1,Tap1,Dnaja1,Rara,Cav1,Sqstm1,Dffa,Cd14,Gna15,Pdcd4,Bnip3l,Igf2r,Sptan1,Isg20,Il1a,Irf1,Cdkn1a,Timp3,Sat1,Atf3,Ddit3,Fas,Mmp2,Bik,Birc3,Tnfrsf12a,Madd,Ppt1,Ptk2,Erbb2,Vdac2,Bax,Avpr1a,Timp2,Hmgb2,Xiap,Psen1,Smad7,Casp6,Casp4	59	38.3117
CC WM	MH	HALLMARK_CHOLESTEROL_HOMEOSTASIS	0.00771895	-1.63819	Ldlr,Sqle,Gstm7,Cyp51,Hmgcs1,Dhcr7,Stard4,Sc5d,Pcyt2,Acss2,Gnai1,Pmvk,Hsd17b7,Pdk3,Jag1,Fdft1,Mvk,Antxr2,Mvd	19	28.3582
CC WM	MH	HALLMARK_COAGULATION	3.08e-07	2.16638	A2m,C1qa,Ctsb,Plek,Clu,Ctsh,Lamp2,Capn2,Sparc,Serping1,Ctsl,F3,Pros1,Ang,Wdr1,S100a1,Cfh,Sh2b2,Fn1,Apoc1,C3,Rapgef3,Ctso,Ctse,Pdgfb,Lgmn,Cd9,Msrb2,Timp3,Dusp6,Mmp14,Mmp2,Mmp8,Fgg,Serpine1,Arf4	36	29.5082
CC WM	MH	HALLMARK_COMPLEMENT	2.62e-14	2.60232	Ctss,C1qc,C1qa,Ctsd,Fcer1g,Ctsb,Plek,Clu,Lyn,Ctsh,Lamp2,Atox1,Pik3cg,Lgals3,Psmb9,Serping1,Ctsl,F5,Itgam,F3,Scg3,Ang,Casp1,Prcp,Cfh,Pfn1,Pclo,Was,Fn1,Calm3,Apoc1,C3,Zfpm2,Msrb1,Cebpb,Mt3,Irf7,Hspa5,Ctso,Gnai2,Pik3r5,Dyrk2,Pdgfb,Kcnip3,Irf1,Lgmn,Grb2,Hpcal4,Ppp4c,Dusp6,Lcp2,Vcpip1,Mmp14,Calm1,Sh2b3,Prkcd,Rnf4	57	32.3864
CC WM	MH	HALLMARK_DNA_REPAIR	0.027604	1.37743	Sdcbp,Hcls1,Pnp,Polr1d,Zwint,Polr3gl,Tsg101,Dad1,Nme1,Mpg,Gmpr2,Edf1,Taf12,Poll,Ada,Surf1,Dctn4,Trp53,Gtf2h1,Stx3,Guk1,Polr2g,Itpa,Xpc,Ercc2,Nt5c,Sf3a3,Polr2e,Gtf2b,Polr2h,Ercc8,Impdh2,Srsf6,Ak3,Pom121,Vps28,Ddb1,Rfc3,Snapc5,Polr2f	40	28.9855
CC WM	MH	HALLMARK_E2F_TARGETS	0.0114321	-1.45868	Cenpm,Cdc25b,Atad2,Pan2,Syncrip,Bard1,Mcm6,Hus1,Birc5,Tk1,Top2a,Ezh2,Pold2,Ppp1r8,Cdk1,Asf1a,Spag5,Pole,Pcna,Ung,Cdca3,Ccp110,Cdkn3,Plk4,Mybl2,Melk,Hmga1b,Hmgb3,Hnrnpd,Mki67,Nasp,Cdkn2c,Wee1,Cdkn2a,Gspt1,Spc24,Ssrp1,Lsm8,Ppm1d,Espl1,Rad51ap1,Racgap1,Timeless,Rpa2,Dscc1,Pttg1,Gins3,Nop56,Kif22,Plk1,Mcm2,Srsf2,Xrcc6,Brca1,Depdc1a,Spc25,Cse1l,Smc4,Tfrc,Chek2	60	33.1492
CC WM	MH	HALLMARK_EPITHELIAL_MESENCHYMAL_TRANSITION	5.55e-13	2.45527	Cd44,Itgb5,Vim,Cxcl5,Capg,Vcam1,Glipr1,Fuca1,Sparc,Pmp22,Tgfb1,Col1a2,Serpinh1,Col6a2,Spp1,Igfbp2,Gadd45a,Bgn,Gja1,Gadd45b,Fn1,Thbs2,Pcolce2,Igfbp3,Sdc4,Mgp,Pmepa1,Fstl1,Ptx3,Gas1,Dab2,Lgals1,Col3a1,Pdlim4,Slit2,Pcolce,Itga5,Fbln5,Thy1,Serpine2,Tgfbi,Gem,Timp3,Fmod,Prrx1,Notch2,Sat1,Id2,Il15,Mmp14,Lamc1,Fas,Mmp2,Fap,Mylk,Col1a1,Cdh11,Tnfrsf12a,Msx1,Col16a1,Serpine1,Wnt5a,Thbs1,Fbln1,Myl9,Col12a1,…	68	36.3636
CC WM	MH	HALLMARK_FATTY_ACID_METABOLISM	0.0350812	1.3784	Prdx6,Hpgd,Ltc4s,Psme1,Crat,Mgll,Idh3g,Cryz,Acads,Mdh1,Ptprg,Mdh2,Lgals1,Ephx1,Bmpr1b,Acox1,Acadl,Pdha1,Acsl5,Mif,Sdha,Ywhah,Gapdhs,Hsp90aa1,Fh1,Acsl4,Acadm,Acaa2,Car6,S100a10,Cbr3,Gabarapl1,Sdhd,Aldh3a2,Cpt1a,Hibch,Me1,Acot2,Dlst,Hadh	40	27.7778
CC WM	MH	HALLMARK_G2M_CHECKPOINT	0.00176337	-1.59352	Sqle,Abl1,Kif5b,Cdc25b,Ccna2,Prc1,Ttk,Syncrip,Ss18,Bard1,Meis2,Egf,Rbl1,Amd1,Mcm6,Kif11,Hus1,Birc5,Ncl,Mnat1,Top2a,Ezh2,Cdk1,Pole,Dr1,Numa1,Cdkn3,Plk4,Mybl2,Nusap1,Hmga1b,Rasal2,Odc1,Hmgb3,Hnrnpd,Mki67,Nasp,Incenp,Cdkn2c,Fbxo5,Stil,Ccnf,Polq,Uck2,Gspt1,Exo1,Espl1,Sfpq,Nsd2,Katna1,Racgap1,Rpa2,Pttg1,Cenpa,Kif22,Plk1,Mcm2,Srsf2,Upf1	59	33.1461
CC WM	MH	HALLMARK_GLYCOLYSIS	0.00981115	1.46358	Cd44,B4galt1,Gusb,Mertk,Hk2,Ang,Efna3,Pkm,Nanp,Chst2,Pgls,Mdh1,Igfbp3,Pgk1,Chpf,Akr1a1,Mdh2,Hspa5,Idua,Nol3,Txn1,Isg20,Gnpda1,Ugp2,Tgfbi,Agl,Got2,Prps1,Mif,Adora2b,Sdc2,Copb2,Ak4,Gapdhs,Pygb,Bik,Hdlbp,Gpc4,Dpysl4,Sox9,Met,Lhpp,Irs2,Alg1,Pgam1,Ak3,Med24	47	25.1337
CC WM	MH	HALLMARK_HEME_METABOLISM	0.0398921	1.33094	Ctsb,Ucp2,Lamp2,Sdcbp,Tent5c,Foxo3,Tns1,C3,Aldh1l1,Pgls,Slc7a11,Bsg,Minpp1,Slc10a3,Htra2,Ncoa4,Lmo2,Ctse,Bnip3l,Endod1,Slc22a4,Rhag,Gmps,Bmp2k,Ccnd3,Htatip2,Pigq,Atp6v0a1,Optn	29	16.2921
CC WM	MH	HALLMARK_HYPOXIA	3.08e-07	2.05018	S100a4,Hmox1,Hexa,Mt1,Ndst1,F3,Hk2,Gpi1,Bgn,Efna3,Foxo3,Pfkl,Car12,Chst2,Igfbp3,Pgk1,Tgfb3,Ppp1r3c,Sdc4,Cav1,Zfp36,Rora,Gbe1,Hspa5,Atp7a,Ampd3,Plin2,Tpst2,Ppp1r15a,Pygm,Anxa2,Bnip3l,Pdgfb,Tpd52,Isg20,Wsb1,Ugp2,Tgfbi,Mif,Cdkn1a,Adora2b,Sdc2,Atf3,Ids,Cdkn1c,Lxn,Ddit3,Ak4,Noct,Gapdhs,Hdlbp,Ppargc1a,Gpc4,Dpysl4,Serpine1,Fos,Cavin3,Irs2,Slc2a3,Nagk,Casp6,Selenbp1,Pdk1,Large1,Tpbg,Myh9,Prdx5,Lox,Cited2…	70	37.234
CC WM	MH	HALLMARK_IL2_STAT5_SIGNALING	5.42e-09	2.191	Cst7,Cd44,Ctsz,Capg,Capn3,Il10ra,Ifitm3,Irf8,Gbp3,Anxa4,Pnp,Glipr2,Cd86,Hk2,Spp1,S100a1,Dhrs3,Cd48,Cd83,Ifngr1,Tnfrsf1b,Gadd45b,Emp1,Cd79b,Gpr65,Itga6,Tlr7,Ahnak,Rora,Bmpr2,Rnh1,Plin2,Fgl2,Myo1c,Syngr2,Igf2r,Plec,Pth1r,Csf1,Tiam1,Ptrh2,Ccnd3,Eef1akmt1,Nfkbiz,Rhoh,Ltb,Prnp,Cyfip1,Ccne1,Cdkn1c,Twsg1,Lrrc8c,Il1rl1,Tnfrsf21,Etfbkmt,Il1r2,Nrp1,Lif,Col6a1,Slc2a3,Mapkapk2,Smpdl3a,Cxcl10,Gabarapl1,Ahr	65	34.2105
CC WM	MH	HALLMARK_IL6_JAK_STAT3_SIGNALING	3.08e-07	2.35761	A2m,Cd44,Csf3r,Hmox1,Tnfrsf1a,Stat3,Osmr,Tgfb1,Tlr2,Stat1,Ifngr2,Irf9,Ifngr1,Tnfrsf1b,Socs3,Cd14,Il10rb,Bak1,Pik3r5,Csf1,Irf1,Csf2ra,Cd9,Grb2,Ltb,Fas,Tnfrsf21,Tnfrsf12a,Il17ra,Il1r2,Itga4	31	38.75
CC WM	MH	HALLMARK_INFLAMMATORY_RESPONSE	3.08e-07	2.02988	C3ar1,Csf3r,Abca1,Cxcl5,Lyn,Il10ra,Bst2,Osmr,F3,Tlr2,Gpr183,Stab1,Ifngr2,Slc1a2,Cd48,Clec5a,Tapbp,Tnfrsf1b,Icam1,Pdpn,Cybb,Slc31a1,Chst2,Scn1b,Adgre1,Eif2ak2,Rtp4,Irf7,Slc7a2,Ptafr,Cd14,Gna15,Cmklr1,Pik3r5,Itga5,Sgms2,Csf1,Hrh1,Il1a,Irf1,Nfkbia,Tnfaip6,Cdkn1a,Sri,Il15,Adora2b,Mefv,Lcp2,Axl,Mmp14	50	27.1739
CC WM	MH	HALLMARK_INTERFERON_ALPHA_RESPONSE	2.17e-06	2.1588	B2m,Lgals3bp,Ifitm3,Cd74,Psme1,Bst2,Gbp3,Trim14,Psmb8,Casp8,Psmb9,Casp1,Irf9,Ifi27,Tap1,Eif2ak2,Rtp4,Irf7,Trim12c,Herc6,Oas1a,Csf1,Isg20,Irf1,Il15,Ifi44,Psma3,Pnpt1,Epsti1,Parp9,Cmtr1,Dhx58,Cxcl10	33	38.8235
CC WM	MH	HALLMARK_INTERFERON_GAMMA_RESPONSE	4.93e-13	2.49063	B2m,Fcgr1,Lgals3bp,Vamp8,Il10ra,Stat3,Ifitm3,Irf8,Ptpn6,Cd74,Psme1,Vcam1,Bst2,Gbp3,Trim14,Psmb8,Casp8,Pnp,Psmb9,Serping1,Cd86,Stat1,Casp1,Irf5,H2-DMa,Irf9,Cfh,Ifi27,Tapbp,Icam1,Mvp,Socs3,Psma2,Tap1,H2-Aa,Rnf213,Eif2ak2,Rtp4,Tor1b,Irf7,Vamp5,Fgl2,Psmb10,Cmklr1,Upp1,Herc6,Isg20,Irf1,Nfkbia,Tnfaip6,Cdkn1a,Sri,Il15,Lcp2	54	31.0345
CC WM	MH	HALLMARK_KRAS_SIGNALING_UP	6.9e-11	2.3167	Ctss,C3ar1,Fcer1g,Tmem176b,Laptm5,Dock2,Tmem176a,Il10ra,Irf8,Mafb,Fuca1,Itgb2,Psmb8,Gpnmb,Ikzf1,Il33,Sema3b,Scg3,Ace,Spp1,Cfh,Snap91,Lcp1,St6gal1,Igf2,Tnfrsf1b,Emp1,Scn1b,Prdm1,Cd37,Lat2,Igfbp3,Vwa5a,Akt2,Mmd,Eng,Ppp1r15a,Cmklr1,Hoxd11,Sparcl1,Csf2ra,Etv5,Il1rl2,Prrx1,Id2,Dusp6,Cab39l,Pdcd1lg2,Birc3,Ly96	50	26.738
CC WM	MH	HALLMARK_MYOGENESIS	1.89e-05	1.87649	Fxyd1,Itgb5,Clu,Lsp1,Mef2c,Crat,Sparc,Tgfb1,Hspb8,Cox7a1,Col6a2,Wwtr1,Igf1,Aebp1,Mef2d,Gadd45b,Ptgis,Igfbp7,Ckb,Igfbp3,Ppp1r3c,Nqo1,Akt2,Myo1c,Sod3,Syngr2,Pfkm,Pygm,Col3a1,Plxnb2,Sptan1,Agl,Cnn3,Myh11,Smtn,Cdkn1a,Prnp,Chrng,Ache,Ryr1,Mylk,Col1a1,Fabp3,Myh3,Svil,Hbegf,Sln,Mapre3,Col15a1,Mras,Fst,Tnni2,Speg,Large1,Acta1,Myh9,Cacna1h	57	30.1587
CC WM	MH	HALLMARK_OXIDATIVE_PHOSPHORYLATION	4.78e-07	2.09134	Ndufv1,Cox7b,Gpi1,Cyb5r3,Uqcrc1,Idh3g,Uqcr11,Maob,Timm8b,Hadha,Timm10,Ndufs3,Atp6v0b,Mdh1,Phyh,Atp6v1d,Mdh2,Slc25a5,Htra2,Oxa1l,Uqcrb,Uqcr10,Ndufs6,Atp6v0c,Tcirg1,Cox7a2l,Pdha1,Ogdh,Atp6v1c1,Surf1,Got2,Idh3a,Sdha,Oat,Ndufb8,Ndufs7,Ndufa8,Idh2,Fh1,Ndufs2,Cox7a2,Etfa,Ndufb5,Vdac2,Bax,Afg3l2,Acadm,Acaa2,Atp6v0e,Etfb,Sdhd,Cox15,Cpt1a,Fxn,Polr2f,Dlat,Nqo2,Dlst,Prdx3,Ndufc2,Fdx1,Idh3b,Slc25a4,Pdhx,Hccs…	68	43.3121
CC WM	MH	HALLMARK_P53_PATHWAY	1.3e-05	1.85914	S100a4,Ctsd,Cebpa,Vamp8,Hmox1,Fuca1,Tax1bp3,Tgfb1,Gm2a,Fgf13,Tcn2,Casp1,Rack1,Gadd45a,Nupr1,Foxo3,Tap1,Cyfip2,Hexim1,Triap1,Slc7a11,Vwa5a,Ephx1,Ppp1r15a,Bak1,Plxnb2,Upp1,Rrp8,Wrap73,Tprkb,Il1a,Ccnd3,Ada,Stom,Cdkn1a,Trp53,Ninj1,Sat1,Atf3,Ddit3,Fas,Xpc,Rnf19b,Abhd4,Fos,Hdac3,Eps8l2,Bax,Lif,Ptpre,Hbegf,Baiap2,S100a10	53	28.4946
CC WM	MH	HALLMARK_PI3K_AKT_MTOR_SIGNALING	0.0122801	1.5094	Tnfrsf1a,Pfn1,Cfl1,Sqstm1,Ralb,Dapp1,Mapk1,Arhgdia,Ywhab,Tiam1,Grb2,Grk2,Adcy2,Cdkn1a,Arpc3,Arf1,Ube2d3,Prkaa2,Ddit3,Cab39l,Them4,Cab39,Mapk8,Irak4,Sla,Csnk2b,Pdk1,Ripk1,Atf1,Pten,Rac1,Calr	32	31.6832
CC WM	MH	HALLMARK_PROTEIN_SECRETION	0.0127729	1.52904	Abca1,Lamp2,Cd63,Cav2,Clta,Atp1a1,Tsg101,Atp7a,Mapk1,Igf2r,Tpd52,Arf1,Cln5,Copb2,Arfgef2,Ppt1,Yipf6,Napg,Rab14,Arfip1,Gnas,Ctsc,Ap2b1,Arcn1,Vamp4,M6pr,Snx2	27	30.6818
CC WM	MH	HALLMARK_REACTIVE_OXYGEN_SPECIES_PATHWAY	0.000762246	1.92221	Prdx6,Lsp1,Atox1,Fes,Hhex,Nqo1,Egln2,Prdx4,Txn1,Stk25,Prnp,Ptpa,Ndufs2,Ercc2,Txnrd1,Srxn1,Msra,Prdx2,Ipcef1,Sbno2,Pfkp,Gclm,Glrx,Junb,G6pdx,Scaf4	26	59.0909
CC WM	MH	HALLMARK_TGF_BETA_SIGNALING	0.00135732	1.8756	Tgfbr1,Tgfb1,Ifngr2,Id3,Wwtr1,Smad1,Slc20a1,Pmepa1,Bmpr2,Id1,Eng,Ppp1r15a,Sptbn1,Id2,Ube2d3,Cdkn1c,Smad3,Serpine1,Ski,Thbs1,Klf10,Xiap,Smad7	23	45.098
CC WM	MH	HALLMARK_TNFA_SIGNALING_VIA_NFKB	8.99e-10	2.25425	Cd44,Cebpd,Plek,Abca1,Cxcl5,Bcl3,B4galt1,F3,Tlr2,Gpr183,Tubb2a,Ifngr2,Cflar,Slc16a6,Nfe2l2,Cd83,Gadd45a,Gadd45b,Icam1,Socs3,Clcf1,Mcl1,Tap1,Cebpb,Pdlim5,Sdc4,Zfp36,Plpp3,Pmepa1,Sqstm1,Ptx3,Trip10,B4galt5,Fosb,Ppp1r15a,Tnip2,Per1,Csf1,Il1a,Irf1,Nfkbia,Tnfaip6,Tnfaip8,Cdkn1a,Gem,Bcl2a1d,Cd80,Ninj1,Sat1,Id2,Nr4a2,Atf3,Rel,Rnf19b,Birc3,Smad3,Serpine1,Fos,Lif,Ptpre,Irs2,Klf10,Egr1,Slc2a3,Hbegf,Nr4a3,G…	68	35.7895
CC WM	MH	HALLMARK_UV_RESPONSE_DN	1.31e-05	1.92401	Tgfbr2,Igfbp5,Pmp22,Efemp1,Anxa4,Mt1,F3,Col1a2,Mgll,Mapk14,Gja1,Slc22a18,Dlc1,Pdlim5,Cav1,Plpp3,Atrx,Dab2,Id1,Cacna1a,Anxa2,Zmiz1,Col3a1,Pik3cd,Adgrl2,Nr1d2,Runx1,Fbln5,Prkce,Add3,Notch2,Ltbp1,Sri,Adora2b,Sdc2,Lamc1,Mmp16,Sipa1l1,Col1a1,Smad3,Pparg,Vav2,Serpine1,Erbb2,Met,Kit,Nrp1,Bdnf,Prkar2b,Kalrn,Smad7,Cap2	52	36.3636
CC WM	MH	HALLMARK_UV_RESPONSE_UP	0.00015824	1.83397	Hmox1,Lyn,Ctsl,Igfbp2,Icam1,Nptxr,Arrb2,Tst,Tap1,Dnaja1,Bsg,Clcn2,Creg1,Sqstm1,Fosb,Ephx1,Ggh,Bak1,Tuba4a,Ntrk3,Cyb5r1,Ccnd3,Irf1,Atp6v1c1,Nxf1,Nfkbia,Rab27a,Stk25,Klhdc3,Atf3,Ccne1,Sult1a1,Mmp14,Cdkn1c,Cebpg,Prkcd,Wiz,Ppt1,Msx1,Prkaca,Ago2,Fos,Polr2h,Cdc34,Psmc3,Dlg4,Rasgrp1,Nptx2,Asns,Bid,Rrad,Pdlim3,Eif5,Cck,Junb,Fen1,Ppif,Slc25a4,Atp6v1f,Cltb,Nat2,Btg1,Hyal2,Chrna5	64	43.8356
CC WM	MH	HALLMARK_XENOBIOTIC_METABOLISM	1.01e-05	1.89414	Tmem176b,Apoe,Hmox1,Dhrs1,Tnfrsf1a,Ptgds,Irf8,Abcc3,Pros1,Igf1,Nmt1,Slc46a3,Tgfb2,Ppard,Gstt2,Pgrmc1,Cyfip2,Pdlim5,Nqo1,Papss2,Aldh2,Nfs1,Ddah2,Acp2,Ssr3,Ephx1,Psmb10,Upp1,Acox1,Ninj1,Cndp2,Id2,Acox3,Spint2,Bcat1,Itih4,Comt,Hacl1,Pink1,Shmt2,Cyp1a2,Fas,Mthfd1,Serpine1,Fbln1,Cyp2j6,Slc35b1,Xdh,Il1r1,Casp6,Ndrg2,Gabarapl1,Cyp2c55	53	28.8043
CC WM	GO	GOBP_ACTIN_FILAMENT_BUNDLE_ORGANIZATION	0.0022854	1.65538	Itgb5,Aif1,Plek,Tgfbr1,F11r,Pfn1,Lcp1,Synpo,Limd2,Dlc1,Was,Gpr65,Fam107a,Tgfb3,Sdc4,Rapgef3,Cfl1,Asap3,Shank1,Myoc,Frmd7,Rhoc,Id1,Pdlim4,Limk1,Baiap2l1,Shroom1,Shroom2,Evl,Kank3,Fmn2,Rhpn1,Arrb1,Smad3,Met,Ezr,Limch1,Arhgef5,Nrp1,Ppm1e,Pls1,Baiap2,S100a10,Wnt4,Myh9,Myh10,Rgcc,Rac1,Wasf2,Sorbs1,Abl2	51	29.4798
CC WM	GO	GOBP_ACTIN_FILAMENT_DEPOLYMERIZATION	0.000456681	2.02848	Plek,Capg,Capza2,Wdr1,Capzb,Twf2,Avil,Lmod1,Sh3bp1,Cfl1,Capza1,Sptan1,Arpc2,Dstn,Shroom2,Sptbn1,Add3,Evl,Cfl2,Vill,Svil	21	36.8421
CC WM	GO	GOBP_ACTIN_FILAMENT_ORGANIZATION	3.64932e-07	1.82151	Itgb5,Nckap1l,Aif1,Sirpa,Plek,Tgfbr1,F11r,Capg,Hcls1,Tmsb4x,Capza2,Tlr2,Vasp,Pycard,Wdr1,Tagln3,Arhgap25,Pfn1,Myo1f,Capzb,Lcp1,Twf2,Nckap1,Gja1,Icam1,Trpv4,Avil,Synpo,Limd2,Dlc1,Was,Coro1a,Cyfip2,Gpr65,Msrb1,Fam107a,Tgfb3,Sdc4,Lmod1,Rapgef3,Sh3bp1,Cfl1,Asap3,Arpc1b,Myo5a,Shank1,Myoc,Lats1,Arpc5,Frmd7,Rnh1,Rhoc,Myo1c,Id1,Tagln2,Capza1,Cotl1,Coro1c,Rhoj,Pdlim4,Slit2,Limk1,Plec,Sptan1,Arpc2,Gmfg,Dst…	137	31.6397
CC WM	GO	GOBP_ACTIN_FILAMENT_SEVERING	0.0441824	1.78373	Capg,Avil,Cfl1,Gmfg,Dstn,Fmnl1,Cfl2,Vill,Svil,Myh9	10	58.8235
CC WM	GO	GOBP_ACTIN_POLYMERIZATION_OR_DEPOLYMERIZATION	3.47861e-06	2.02374	Nckap1l,Aif1,Plek,Capg,Hcls1,Tmsb4x,Capza2,Tlr2,Vasp,Pycard,Wdr1,Pfn1,Capzb,Twf2,Nckap1,Icam1,Avil,Was,Coro1a,Cyfip2,Msrb1,Fam107a,Lmod1,Sh3bp1,Cfl1,Lats1,Arpc5,Myo1c,Capza1,Cotl1,Slit2,Sptan1,Arpc2,Dstn,Baiap2l1,Grb2,Prkce,Msrb2,Shroom2,Sptbn1,Washc5,Add3,Arpc3,Evl,Kank3,Cyfip1,Prkcd,Myadm,Naa80,Fmn1,Cfl2,Cttn,Vill	53	29.2818
CC WM	GO	GOBP_ACTIVATED_T_CELL_PROLIFERATION	0.012356	1.78633	Laptm5,Gpam,Itgb2,Itgam,Cd86,Pycard,Igfbp2,Igf1,Itgax,Igf2,Ephb6	11	23.4043
CC WM	GO	GOBP_ACTIVATION_OF_CYSTEINE_TYPE_ENDOPEPTIDASE_ACTIVITY_INVOLVED_IN_APOPTOTIC_PROCESS	0.0236023	1.59514	Laptm5,Casp8,F3,Pycard,Stat1,Dap,Rack1,Dlc1,Vcp,Mcl1,Bak1,Bcl2a1b,Pdcd6,Bcl2a1d,Atp2a3,Snca,Smad3,Pparg,Ngfr,Cycs,Bax,Ift57,Xdh	23	29.8701
CC WM	GO	GOBP_ACTIVATION_OF_IMMUNE_RESPONSE	2.61407e-14	2.16033	C4b,C1qc,A2m,C3ar1,Trem2,C1qa,Tyrobp,Nckap1l,Fcer1g,Laptm5,Cyba,Unc93b1,Lyn,Tifab,C1qb,Blnk,Ptpn6,Lamp2,Ptprc,Mef2c,Lgals3,Gbp3,Tlr9,Nfam1,Slc15a3,Plcg2,Gbp2,Serping1,Irgm1,Btk,Itgam,Traf3ip3,Tlr2,Cd86,Pycard,Ptprj,Casp1,Cfh,Tec,Sh2b2,Arrb2,Cd79b,Trim30d,Stoml2,C3,Fbxl2,Trim30a,Csk,Hexim1,Lat2,Cmtm3,Eif2ak2,Cav1,Tlr7,Igtp,Flot1,Irf7,Irgm2,Sqstm1,Trim12c,Rnf115,Tifa,Acod1,Traf3,Cd14,Cd300a,Mapk1,C…	134	27.572
CC WM	GO	GOBP_ACTIVATION_OF_INNATE_IMMUNE_RESPONSE	3.10124e-10	2.18535	Trem2,Tyrobp,Cyba,Unc93b1,Lyn,Tifab,Lamp2,Gbp3,Tlr9,Slc15a3,Plcg2,Gbp2,Irgm1,Btk,Traf3ip3,Tlr2,Cd86,Pycard,Casp1,Arrb2,Trim30d,Fbxl2,Trim30a,Hexim1,Eif2ak2,Cav1,Tlr7,Igtp,Flot1,Irf7,Irgm2,Sqstm1,Trim12c,Rnf115,Tifa,Acod1,Traf3,Cd14,Cd300a,C1qbp,Appl2,Slc46a2,Tnip2,Pik3ap1,Oas1a,Rnf34,Irf1,Tlr6,Nfkbia,Prkce,Nfkbiz,Ticam2,Syk,Ninj1,Mefv,Reg3g,Ifi207,Zc3hav1,Pja2,Havcr2,Pcbp2,Lgr4,Wdfy1,Hsp90aa1,Gbp…	83	31.3208
CC WM	GO	GOBP_ACTOMYOSIN_STRUCTURE_ORGANIZATION	0.0208008	1.43973	Itgb5,Tgfbr1,F11r,Capn3,Mef2c,Flnc,Wdr1,Cflar,Pfn1,Synpo,Dlc1,Was,Gpr65,Tgfb3,Sdc4,Lmod1,Lurap1,Rapgef3,Asap3,Myoc,Frmd7,Rhoc,Pgm5,Pdlim4,Limk1,Plec,Epb41l1,Cnn3,Myh11,Cnn1,Evl,Kank3,Rhpn1,Arrb1,Smad3,Cfl2,Met,Limch1,Arhgef5,Nrp1,Ppm1e,Frmd5,Myl9,S100a10,Acta1,Edn1,Wnt4,Myh9,Six4,Myh10,Rgcc,Myo18a,Rac1,Wasf2,Sorbs1	55	25.7009
CC WM	GO	GOBP_ACUTE_INFLAMMATORY_RESPONSE	1.96549e-05	2.14328	Fcgr3,Serpina3n,Fcer1g,Fcgr1,Stat3,Ccr5,Pik3cg,Fcgr2b,B4galt1,Fcgr4,Btk,F3,Prcp,Nupr1,Icam1,Fn1,Tnfrsf11a,C3,Ephb6	19	19.1919
CC WM	GO	GOBP_ACUTE_INFLAMMATORY_RESPONSE_TO_ANTIGENIC_STIMULUS	0.000111907	2.25607	Fcgr3,Fcer1g,Fcgr1,Fcgr2b,Fcgr4,Btk,Icam1,C3,Ephb6,Zp3	10	33.3333
CC WM	GO	GOBP_ACUTE_PHASE_RESPONSE	0.00902667	1.84964	Serpina3n,Stat3,Ccr5,Fn1,Tnfrsf11a,Il1a,Reg3g,Itih4,Ednrb	9	25
CC WM	GO	GOBP_ADAPTIVE_IMMUNE_RESPONSE	1.95627e-19	2.43176	Fcgr3,C4b,C1qc,C3ar1,Vsir,Trem2,C1qa,Mpeg1,Cd44,B2m,Inpp5d,Nckap1l,Csf3r,Fcer1g,H2-T23,Fcgr1,Unc93b1,Lyn,Bcl3,Slc11a1,C1qb,H2-D1,Cd84,Lag3,Stat3,Ptpn6,Cd74,Ctsh,Ptprc,Mef2c,Cx3cr1,Fcgr2b,Parp3,Fcgr4,Pnp,Serping1,Il33,Tgfb1,Btk,H2-DMb1,Cd86,Gpr183,Pycard,H2-DMa,Pirb,H2-T24,Cfh,Pdia3,Samsn1,Adcy7,Tec,Il21r,Tnfrsf1b,Icam1,Lgals9,Clcf1,Pou2f2,Supt6,Was,Tnfrsf11a,Cd79b,C3,Tap1,Prdm1,Adgre1,Csk,H2-Aa,L…	94	21.8605
CC WM	GO	GOBP_ADAPTIVE_IMMUNE_RESPONSE_BASED_ON_SOMATIC_RECOMBINATION_OF_IMMUNE_RECEPTORS_BUILT_FROM_IMMUNOGLOBULIN_SUPERFAMILY_DOMAINS	2.62325e-13	2.33383	Fcgr3,C4b,C1qc,C3ar1,Vsir,Trem2,C1qa,B2m,Inpp5d,Nckap1l,Csf3r,Fcer1g,H2-T23,Fcgr1,Unc93b1,Bcl3,Slc11a1,C1qb,H2-D1,Stat3,Ptpn6,Cd74,Ctsh,Ptprc,Mef2c,Fcgr2b,Parp3,Fcgr4,Pnp,Serping1,Il33,Tgfb1,Btk,H2-DMa,Pirb,H2-T24,Cfh,Il21r,Tnfrsf1b,Icam1,Lgals9,Clcf1,Pou2f2,Supt6,Was,C3,Il6ra,Ephb6,Irf7,Rora,H2-T22,Fgl2,Slfn2,C1qbp,Hfe,Shld3,Tnfrsf13c,Tcirg1,Zp3,Raet1e,Csf2rb,Irf1,Ada,Fcmr	64	20.5788
CC WM	GO	GOBP_ADAPTIVE_THERMOGENESIS	0.00793881	1.60879	Ucp2,Dio2,Oxt,Gja1,Trpv4,Trpv2,Sfxn5,Npr3,Tle3,Adrb2,Ckb,Cebpb,Cav1,Slc25a5,Ip6k1,Adamts5,Id1,Cmklr1,Fabp5,Appl2,Pctp,Acadl,Per2,Prlr,Syk,Il15,Ache,Ucp3,Prkab2,Ddit3,Lgr4,Plcl2,Fh1,Ppargc1a,Clic5,Pparg,Slc25a44,Hdac3,Stat6,Nr1h3,Gnas,Sln,Zfp516,Igf2bp2,Nr1h2,Bscl2,Sorl1,Smarca4,Rheb,Hadh,Il4ra,Lcn2,Pm20d1	53	32.9193
CC WM	GO	GOBP_AEROBIC_ELECTRON_TRANSPORT_CHAIN	0.000302544	2.1308	Ndufv1,Cox7b,Uqcrc1,Cox7a1,Uqcr11,Ndufs3,Uqcrb,Uqcr10,Ndufs6,Cox7a2l,Cox8b,Sdha,Ndufb8,Ndufs7,Pink1,Ndufa8,Ndufs2,Cox7a2,Park7,Cycs,Bdnf,Sdhaf2,Sdhd	23	45.098
CC WM	GO	GOBP_AEROBIC_RESPIRATION	3.05102e-05	1.99146	Ndufv1,Ide,Cox7b,Uqcrc1,Cox7a1,Idh3g,Uqcr11,Nupr1,Trpv4,Vcp,Stoml2,Ndufs3,Mdh1,Mdh2,Atp7a,Oxa1l,Uqcrb,Uqcr10,Ndufs6,Ogdhl,Arl2,Cox7a2l,Pdha1,Ogdh,Cox8b,Idh3a,Sdha,Ndufb8,Ndufs7,Pink1,Ndufa8,Ak4,Idh2,Shmt2,Fh1,Ndufs2,Snca,Cox7a2,Park7,Ndufb5,Cycs,Bdnf,Col6a1,Chchd10,Slc25a33,Sdhaf2,Sdhd,Mtfr1l,Mlxipl,Bid,Fxn,Coq7,Dlat,Ndufaf1,Dlst,Msh2,Nop53,Ndufc2,Suclg2,Akt1,Myc,Cbfa2t3,Idh3b,Ppif,Ndufa2,Myog,Co…	70	46.6667
CC WM	GO	GOBP_ALPHA_BETA_T_CELL_ACTIVATION	7.16058e-05	1.87318	Vsir,Cd44,Nckap1l,Tgfbr2,Dock2,Bcl3,Stat3,Ptprc,Rasal3,Psap,Pnp,Irgm1,Ctsl,Tgfb1,Gpr183,Cd83,Lgals9,Stoml2,Prdm1,Cebpb,Rara,Il6ra,Igtp,Rora,Ap3d1,Atp7a,Prr7,Elf4,Cd300a,Hfe,Tcirg1,Irf1,Ada,Runx1,Nfkbiz,Cd80,Syk,Il15,H2-M3	39	21.0811
CC WM	GO	GOBP_ALPHA_BETA_T_CELL_DIFFERENTIATION	0.0281971	1.49861	Nckap1l,Tgfbr2,Bcl3,Stat3,Psap,Pnp,Ctsl,Tgfb1,Gpr183,Cd83,Prdm1,Rara,Il6ra,Igtp,Rora,Ap3d1,Atp7a,Prr7,Irf1,Ada,Runx1,Nfkbiz,Syk	23	17.4242
CC WM	GO	GOBP_ALPHA_BETA_T_CELL_PROLIFERATION	0.00164283	1.98161	Vsir,Cd44,Tgfbr2,Dock2,Ptprc,Rasal3,Irgm1,Lgals9,Elf4,Irf1,Cd80,Syk,Il15,Twsg1	14	28
CC WM	GO	GOBP_AMEBOIDAL_TYPE_CELL_MIGRATION	1.83834e-05	1.69256	Tgfbr2,Apoe,Serpinf1,Hmox1,Grn,Tgfbr1,Ctsh,Anxa3,Pik3cg,Mef2c,Cd63,Sparc,Pmp22,Itgb2,Arhgdib,Ccn3,Plcg2,Tgfb1,Glipr2,Sema3b,Aqp1,Gpx1,Gpi1,Prcp,Igf1,Nfe2l2,Pfn1,Gadd45a,Igf2,Nckap1,Tns1,Tgfb2,Ppard,Nr2f2,Fgfr1,Fn1,Ptpn23,Coro1a,Bsg,Sdc4,Ptprg,Sh3bp1,Rreb1,Cfl1,Plpp3,Fstl1,Sema3f,Arhgap4,Bmpr2,Plekhg5,Bmp7,Eng,Srpx2,Sgpl1,Dock1,C1qbp,Pik3cd,Appl2,Coro1c,Rhoj,Folr1,Cln3,Slit2,Sema3c,Pdgfb,Plec,Enpp…	94	21.0762
CC WM	GO	GOBP_AMIDE_METABOLIC_PROCESS	0.00250445	1.48434	Cerk,Cebpa,Apoe,Clu,Tnfrsf1a,Gpam,Hexa,Hexb,Ctsh,Renbp,Ide,Psap,Pnp,Gstp2,Gm2a,Gpx1,Ace,Rack1,Igf1,Slc1a2,Nfe2l2,Cers4,Ifngr1,St6gal1,Ntrk2,Nanp,Aldh1l2,Gstt2,Gsap,Pla2g15,Cers6,Aldh1l1,Slc7a11,B4galnt1,St3gal2,Neu4,Amdhd2,Plpp3,Tigar,B4galt5,Dip2a,Sgpl1,Ethe1,Pcsk5,Hmgn5,Folr1,Chst8,Sgms2,Pdha1,Gnpda1,Ogdh,Ada,Yipf5,Acot10,Acsl5,Ncstn,Slc2a13,Trp53,Prnp,Ormdl1,Pdzd11,Gsk3a,Prkcd,St6gal2,Fh1,Snca…	92	23.5294
CC WM	GO	GOBP_AMIDE_TRANSPORT	0.00837681	1.39053	Slc14a1,Abca1,Ucp2,Cd74,Psap,Slc15a3,Ccn3,Dio2,Aqp1,Slc16a2,Gja1,Trpv4,Nadk,Slc25a22,Pfkl,Clcf1,Ppard,Pdpn,Pclo,Oga,Cdk16,Tap1,Slc7a11,Dynll1,Myo5a,Anxa7,Pde3b,Pfkm,C2cd2l,Stx1a,Aimp1,Hfe,Cplx3,Slc13a3,Pck2,Htr2c,Tcirg1,Folr1,Abcb1b,Tiam1,Slc38a3,Rfx3,Per2,Prkce,Ptprn2,Sri,Clock,Ecrg4,Ptprn,Pfkfb2,Cplx1,Atg7,Arrb1,Slc16a1,Chga,Piwil4,Pparg,Madd,Fgg,Prkaca,Ifng,Adcy8,Park7,Acsl4,Crhr2,Tap2,Ptbp1,R…	93	26.2712
CC WM	GO	GOBP_AMINOGLYCAN_CATABOLIC_PROCESS	0.012323	1.84501	Cd44,Hexa,Hexb,Gusb,Tgfb1,Gns,Idua,Pglyrp1,Ids,Hyal1	10	29.4118
CC WM	GO	GOBP_AMYLOID_BETA_CLEARANCE	0.00615542	1.91723	Trem2,Apoe,Clu,Itgb2,Ide,Itgam,Ifngr1,C3,Lrp4,Lrpap1,Ifng,Rab11b,Insr	13	35.1351
CC WM	GO	GOBP_AMYLOID_BETA_METABOLIC_PROCESS	0.033774	1.65111	Apoe,Clu,Ide,Ace,Igf1,Ifngr1,Ntrk2,Gsap,Ncstn,Slc2a13,Prnp,Gsk3a,Ifng,Apeh,Psen1,Rtn1,Sorl1,Abcg1	18	35.2941
CC WM	GO	GOBP_AMYLOID_PRECURSOR_PROTEIN_CATABOLIC_PROCESS	0.015917	1.69781	Apoe,Clu,Lyn,Igf1,Ifngr1,Ntrk2,Efna3,Gsap,Ranbp9,Cln3,Ncstn,Slc2a13,Prnp,Gsk3a,Ifng,Psen1,Rtn1,Sorl1,Abcg1	19	34.5455
CC WM	GO	GOBP_AMYLOID_PRECURSOR_PROTEIN_METABOLIC_PROCESS	0.0214692	1.61771	Apoe,Clu,Lyn,Igf1,Ifngr1,Ntrk2,Efna3,Gsap,Soat1,Ranbp9,Cln3,Itm2b,Ncstn,Slc2a13,Prnp,Gsk3a,Ifng,Ago2,Psen1,Rtn1,Sorl1,Abcg1	22	30.9859
CC WM	GO	GOBP_ANTIFUNGAL_INNATE_IMMUNE_RESPONSE	0.0345148	1.8291	Spi1,Cx3cr1,Plcg2,Clec4a2,Clec4d,Clec4e,Pla2g5,Clec4a1	8	47.0588
CC WM	GO	GOBP_ANTIGEN_PROCESSING_AND_PRESENTATION	1.44507e-14	2.88292	Fcgr3,Ctss,Trem2,Mpeg1,B2m,Fcer1g,H2-T23,Cd68,Fcgr1,Unc93b1,Slc11a1,H2-D1,Cd74,Psme1,Fcgr2b,Psmb8,Ide,Fcgr4,Psap,Psmb9,Ctsl,H2-DMb1,Pycard,Rab32,H2-DMa,H2-T24,Pdia3,Tapbp,Icam1,Was,Tap1,H2-Aa,Rab3c,Ap3d1,H2-T22,Fgl2,Hfe,Ctse,Raet1e,Lgmn,Rab27a	41	39.0476
CC WM	GO	GOBP_ANTIGEN_PROCESSING_AND_PRESENTATION_OF_ENDOGENOUS_ANTIGEN	0.00733772	1.90121	B2m,H2-T23,H2-D1,Ide,H2-T24,Tapbp,Tap1,H2-T22,Hfe,Raet1e,H2-M3	11	33.3333
CC WM	GO	GOBP_ANTIGEN_PROCESSING_AND_PRESENTATION_OF_EXOGENOUS_ANTIGEN	4.42648e-08	2.65149	Fcgr3,Ctss,Mpeg1,B2m,Fcer1g,Fcgr1,Unc93b1,Cd74,Psme1,Fcgr2b,H2-DMb1,H2-DMa,Tapbp,H2-Aa,Ap3d1,Ctse,Lgmn,H2-M3,H2-Ob,H2-DMb2	20	60.6061
CC WM	GO	GOBP_ANTIGEN_PROCESSING_AND_PRESENTATION_OF_EXOGENOUS_PEPTIDE_ANTIGEN	1.78977e-08	2.68347	Fcgr3,Ctss,Mpeg1,B2m,Fcer1g,Fcgr1,Unc93b1,Cd74,Fcgr2b,H2-DMb1,H2-DMa,Tapbp,H2-Aa,Ctse,Lgmn,H2-M3,H2-Ob,H2-DMb2	18	66.6667
CC WM	GO	GOBP_ANTIGEN_PROCESSING_AND_PRESENTATION_OF_EXOGENOUS_PEPTIDE_ANTIGEN_VIA_MHC_CLASS_II	3.01112e-06	2.48433	Ctss,B2m,Fcer1g,Unc93b1,Cd74,Fcgr2b,H2-DMb1,H2-DMa,H2-Aa,Ctse,Lgmn,H2-Ob,H2-DMb2	13	68.4211
CC WM	GO	GOBP_ANTIGEN_PROCESSING_AND_PRESENTATION_OF_PEPTIDE_ANTIGEN	5.48397e-13	2.88232	Fcgr3,Ctss,Trem2,Mpeg1,B2m,Fcer1g,H2-T23,Fcgr1,Unc93b1,Slc11a1,H2-D1,Cd74,Fcgr2b,Ide,Ctsl,H2-DMb1,Pycard,H2-DMa,H2-T24,Pdia3,Tapbp,Tap1,H2-Aa,H2-T22,Hfe,Ctse,Raet1e,Lgmn	28	45.1613
CC WM	GO	GOBP_ANTIGEN_PROCESSING_AND_PRESENTATION_OF_PEPTIDE_ANTIGEN_VIA_MHC_CLASS_I	1.98695e-06	2.48691	Fcgr3,Mpeg1,B2m,Fcer1g,H2-T23,Fcgr1,H2-D1,Ide,H2-T24,Pdia3,Tapbp,Tap1,H2-T22,Hfe,Raet1e	15	36.5854
CC WM	GO	GOBP_ANTIGEN_PROCESSING_AND_PRESENTATION_OF_PEPTIDE_OR_POLYSACCHARIDE_ANTIGEN_VIA_MHC_CLASS_II	8.89342e-07	2.56977	Ctss,Trem2,B2m,Fcer1g,Unc93b1,Cd74,Fcgr2b,H2-DMb1,Pycard,H2-DMa,H2-Aa,Ctse,Lgmn,H2-Ob,H2-DMb2	15	65.2174
CC WM	GO	GOBP_ANTIGEN_RECEPTOR_MEDIATED_SIGNALING_PATHWAY	0.00593141	1.63546	Nckap1l,Laptm5,Lyn,Blnk,Ptpn6,Ptprc,Mef2c,Lgals3,Nfam1,Plcg2,Btk,Ptprj,Tec,Sh2b2,Cd79b,Stoml2,Lat2,Cmtm3,Cd300a,Mapk1,Ada,Fcmr,Thy1,Nfkbia,Lpxn,Grb2,Nfkbiz,Bcl2a1d,Themis2,Syk,Prnp,Lcp2,Plcl2,Tnfrsf21,Slc39a10,Ifng,Ezr,Bax,Klhl6,Ikbkg,Psen1,Cacnb4,Ighm,Prkd2,Eif2b4	45	27.6074
CC WM	GO	GOBP_ANTIMICROBIAL_HUMORAL_RESPONSE	0.0367727	1.4978	Ccl6,B2m,Ccl4,Cxcl5,Bcl3,Lgals3,Ccl9,Ang,Rnase4,Ccl12,Jchain,Ccl3,Acod1	13	12.2642
CC WM	GO	GOBP_APOPTOTIC_MITOCHONDRIAL_CHANGES	0.0309232	1.50485	Pnp,Gpx1,Hk2,Pycard,Igf1,Arrb2,Mcl1,Triap1,Slc25a5,Atp7a,Nol3,Bak1,Bnip3l,Bcl2a1b,Trp53,Mllt11,Bcl2a1d,Atg3,Gsk3a,Pink1,Fas,Bik,Them4,Vdac2,Bax,Zfp13,Acaa2,Chchd10,Bloc1s2,Camk2a,Bid,Fxn,Vps35,Atf2,Gclm,Akt1,Cck,Ghitm,Ppif,Slc25a4,Bcl2,Pdcd5	42	37.1681
CC WM	GO	GOBP_ARTERY_DEVELOPMENT	0.0441824	1.46429	Tgfbr2,Hpgd,Apoe,Tgfbr1,Prrx2,Ndst1,Tgfb2,Stra6,Prdm1,Bmpr2,Eng,Zmiz1,Col3a1,Folr1,Prrx1,Ltbp1,Eya1,Comt,Ddit3,Mylk,Ngfr,Nrp1,Ap2b1,Smad7,Ednra,Gli3,Edn1,Myh10,Robo1,Lox,Smarca4,Cited2	32	27.3504
CC WM	GO	GOBP_ARTERY_MORPHOGENESIS	0.0263591	1.5499	Tgfbr2,Hpgd,Apoe,Tgfbr1,Prrx2,Tgfb2,Stra6,Prdm1,Bmpr2,Eng,Zmiz1,Col3a1,Folr1,Prrx1,Eya1	15	18.75
CC WM	GO	GOBP_ASPARTATE_TRANSMEMBRANE_TRANSPORT	0.0478825	1.73201	Gfap,Slc1a2,Slc25a22,Lrrc8a,Slc13a3,Ntsr1,Lrrc8c,Prkcd	8	38.0952
CC WM	GO	GOBP_ASTROCYTE_ACTIVATION	0.000462326	2.22328	Trem2,C1qa,Csf1r,Grn,Cntf,Ifngr1	6	28.5714
CC WM	GO	GOBP_ASTROCYTE_DEVELOPMENT	9.54776e-05	2.26339	Gfap,Trem2,C1qa,Vim,Csf1r,Grn,Cntf,Ifngr1	8	21.0526
CC WM	GO	GOBP_ASTROCYTE_DIFFERENTIATION	0.0223037	1.60133	Gfap,Trem2,C1qa,Vim,Csf1r,Grn,Stat3,Cntf,Ifngr1,Clcf1,Cul4b,Plpp3,Mapk1,Ntrk3,Serpine2	15	15.9574
CC WM	GO	GOBP_ATP_BIOSYNTHETIC_PROCESS	0.0136667	1.70879	Trem2,Stat3,Ndufv1,Tgfb1,Entpd1,Vcp,Stoml2,Ndufs3,Ndufs6,Pid1,Sdha,Ndufb8,Ndufs7,Ndufa8,Ndufs2,Ndufb5,Ak3,Sdhd	18	27.2727
CC WM	GO	GOBP_ATP_METABOLIC_PROCESS	1.32169e-06	2.04911	Trem2,Ucp2,Stat3,Ndufv1,Tgfb1,Hk2,Gpi1,Entpd1,Igf1,Cfh,Tspo,Nupr1,Pkm,Pfkl,Vcp,Stoml2,Ndufs3,Pgk1,Atp7a,Ampd3,Tigar,Pfkm,Ndufs6,Clpx,Pid1,Arl2,Sik2,Atp1a2,Ogdh,Sdha,Zbtb7a,Atp6v1b2,Pfkfb2,Ndufb8,Eif6,Prkaa2,Ndufs7,Ndufa8,Ak4,Gapdhs,Esrrb,Foxk1,Ndufs2,Htr2a,Ppargc1a,Prkaca,Ifng,Hdac4,Myh3,Ak5,Ndufb5,Insr,Col6a1,Pgam1,Prkag2,Ak3,Psen1,Git1,Slc4a4,Sdhd,Foxk2,Hk3,Mlxipl,Selenon,Prkaa1,Slc4a1,Ldhd,Pfk…	75	39.6825
CC WM	GO	GOBP_ATP_SYNTHESIS_COUPLED_ELECTRON_TRANSPORT	0.000940685	2.00285	Ndufv1,Cox7b,Uqcrc1,Cox7a1,Uqcr11,Ndufs3,Uqcrb,Uqcr10,Ndufs6,Cox7a2l,Cox8b,Sdha,Ndufb8,Ndufs7,Pink1,Ndufa8,Ndufs2,Snca,Cox7a2,Park7,Cycs,Bdnf,Sdhaf2,Sdhd,Bid,Coq7,Ndufaf1,Ndufc2	28	46.6667
CC WM	GO	GOBP_AUTOPHAGOSOME_MATURATION	0.0168862	1.68992	Vamp8,Lamp2,Irgm1,Vcp,Adrb2,Igtp,Irgm2,Lix1,Rubcnl,Chmp1a,Map1lc3b,Cln3,Chmp2b,Calm1	14	25.4545
CC WM	GO	GOBP_AXONEME_ASSEMBLY	0.00957924	-1.65207	Ak7,Zmynd10,Spef2,Ttll5,Spag17,Dnal1,Lrrc43,Cfap206,Cep131,Ccdc40,Dnaaf2,Cfap57,Spaca9,Dnah17,Ift88,Cntrl,Ccdc65,Ccdc103,Spag6,Ttll1,Spag16,Ttc12,Ulk4,Tbc1d32,Meig1,Bbof1,Rp1,Daw1,Cfap47,Hydin,Ccdc39	31	38.2716
CC WM	GO	GOBP_B_CELL_ACTIVATION	5.75452e-10	2.2114	Tyrobp,Inpp5d,Nckap1l,Laptm5,Spi1,Lyn,Bcl3,Blnk,Irf8,Ptpn6,Cd74,Ptprc,Mef2c,Fcgr2b,Parp3,Tlr9,Nfam1,Pnp,Ikzf1,Plcg2,Cmtm7,Tgfb1,Btk,Cd86,Gpr183,Ptprj,Samsn1,Mfng,Lyl1,Clcf1,Pou2f2,Supt6,Cd79b,Lat2,Hhex,Slc25a5,Lgals1,Cd300a,Zfp36l2,Akirin2,Shld3,Tnfrsf13c,Pik3cd,Cd180,Bak1,Tnip2,Tcirg1,Tpd52,Fnip1,Ada,Chrnb2,Mif,Prlr,Cdkn1a,Nfkbiz,Trp53,Zbtb7a,Themis2,Syk,Notch2,Id2,Atp11c,Igbp1,Mmp14,Atm,Cebpg,P…	86	31.2727
CC WM	GO	GOBP_B_CELL_ACTIVATION_INVOLVED_IN_IMMUNE_RESPONSE	0.00545124	1.74837	Spi1,Bcl3,Irf8,Ptprc,Parp3,Plcg2,Tgfb1,Gpr183,Mfng,Clcf1,Supt6,Lgals1,Shld3,Cd180,Ada,Nfkbiz,Notch2,Plcl2,Lgals8,Ifng,Stat6,Kmt5c,Dock11,Tnfsf13	24	28.2353
CC WM	GO	GOBP_B_CELL_APOPTOTIC_PROCESS	0.00226202	2.02821	Cd44,Lyn,Cd74,Bak1,Fnip1,Ada,Mif,Nfkbiz,Tnfrsf21,Slc39a10,Bax,Irs2,Pdcd1,Pten,Myc,Bcl2	16	53.3333
CC WM	GO	GOBP_B_CELL_DIFFERENTIATION	6.80391e-07	2.16683	Inpp5d,Nckap1l,Laptm5,Spi1,Bcl3,Irf8,Ptpn6,Ptprc,Tlr9,Nfam1,Pnp,Ikzf1,Plcg2,Cmtm7,Btk,Gpr183,Ptprj,Mfng,Lyl1,Clcf1,Pou2f2,Cd79b,Hhex,Slc25a5,Lgals1,Zfp36l2,Bak1,Tcirg1,Tpd52,Fnip1,Ada,Nfkbiz,Trp53,Zbtb7a,Syk,Notch2,Id2,Atp11c,Mmp14,Atm,Cebpg,Plcl2,Fas,Lgals8,Kit,Gon4l,Dock11,Irf2bp2,Bax	49	32.2368
CC WM	GO	GOBP_B_CELL_HOMEOSTASIS	0.00396747	1.96116	Cd44,Nckap1l,Lyn,Cd74,Mef2c,Pirb,Sh2b2,Tnfrsf13c,Pik3cd,Bak1,Ada,Mif,Dock11,Bax,Sash3,Ikbkg,Ahr	17	42.5
CC WM	GO	GOBP_B_CELL_MEDIATED_IMMUNITY	2.62325e-13	2.68767	Fcgr3,C4b,C1qc,Trem2,C1qa,Inpp5d,Csf3r,Fcer1g,Fcgr1,Bcl3,C1qb,Ptpn6,Cd74,Ptprc,Fcgr2b,Parp3,Fcgr4,Serping1,Tgfb1,Btk,H2-DMa,Pirb,Cfh,Il21r,Clcf1,Pou2f2,Supt6,C3,Irf7,Fgl2,C1qbp,Shld3,Tcirg1,Zp3,Csf2rb,Fcmr	36	26.6667
CC WM	GO	GOBP_B_CELL_PROLIFERATION	0.00136427	1.8428	Tyrobp,Inpp5d,Nckap1l,Lyn,Cd74,Ptprc,Mef2c,Fcgr2b,Tlr9,Btk,Gpr183,Clcf1,Cd300a,Tnfrsf13c,Cd180,Ada,Chrnb2,Mif,Prlr,Cdkn1a,Nfkbiz,Atm,Prkcd,Plcl2,Tnfrsf21,Ticam1,Slc39a10,Bax,Irs2,Sash3,Cd320,Rasgrp1,Ahr,Ighm,Ifna15,Pten	36	34.6154
CC WM	GO	GOBP_B_CELL_RECEPTOR_SIGNALING_PATHWAY	8.20059e-06	2.31934	Nckap1l,Lyn,Blnk,Ptpn6,Ptprc,Mef2c,Nfam1,Plcg2,Btk,Tec,Sh2b2,Cd79b,Lat2,Cmtm3,Cd300a,Mapk1,Fcmr,Nfkbia,Lpxn,Grb2,Nfkbiz,Syk,Plcl2,Slc39a10,Bax,Klhl6	26	50
CC WM	GO	GOBP_BARBED_END_ACTIN_FILAMENT_CAPPING	0.00194508	2.11376	Capg,Capza2,Capzb,Twf2,Avil,Cfl1,Capza1,Arpc2,Add3,Evl,Vill,Svil	12	48
CC WM	GO	GOBP_BASEMENT_MEMBRANE_ORGANIZATION	0.0260077	1.67262	Ctss,Pmp22,Cav2,Pxdn,Cav1,Dag1,Col3a1,Flrt2,Pomgnt1,Spint2,Lamc1,Col6a1,Lamb2,Large1,Hpn	15	36.5854
CC WM	GO	GOBP_BIOLOGICAL_PROCESS_INVOLVED_IN_INTERACTION_WITH_HOST	0.00928342	1.68971	Ctsb,Vamp8,Ifitm3,Cd74,Gbp3,Cav2,Gbp2,Icam1,Gbp6,Trim30d,Rnasek,Trim30a,Tsg101,Bsg,Cav1,Trim12c,Gas6,Ptx3,Fuca2,Chmp1a,Lgals1,Nectin4,Grk2,Pglyrp1,Tpcn1,Chmp2b,Axl,Mid2,Gbp7,Vps18,Smpd1,Clec4g,Nrp1,Fbln1,Insr	35	28
CC WM	GO	GOBP_BIOLOGICAL_PROCESS_INVOLVED_IN_INTERACTION_WITH_SYMBIONT	0.0388614	1.52204	Csf1r,Apoe,Cxcl5,Ncf1,Cx3cr1,Cav2,Gpx1,Eef1a1,Fn1,Fbxl2,Cfl1,Ptx3,Igf2r,Stom	14	14.2857
CC WM	GO	GOBP_BIOLOGICAL_PROCESS_INVOLVED_IN_SYMBIOTIC_INTERACTION	0.000624095	1.70074	Csf1r,Ctsb,Apoe,Vamp8,Cxcl5,Ifitm3,Cd74,Ncf1,Cx3cr1,Gbp3,Cav2,Gbp2,Gpx1,Icam1,Eef1a1,Gbp6,Fn1,Trim30d,Fbxl2,Rnasek,Trim30a,Tsg101,Bsg,Cav1,Cfl1,Trim12c,Gas6,Ptx3,Fuca2,Chmp1a,Lgals1,Nectin4,Igf2r,Stom,Grk2,Pglyrp1,Tpcn1,Chmp2b,Axl,Mid2,Gbp7,Vps18,Rrp1b,Smpd1,Clec4g,Ifng,Nrp1,Fbln1,Ctsg,Insr,Psmc3	51	23.8318
CC WM	GO	GOBP_BIOMINERAL_TISSUE_DEVELOPMENT	0.0132347	1.51026	Csf1r,Mef2c,Tgfb1,Col1a2,Kl,Spp1,Igf1,Srgn,Gja1,Slc20a1,Fgfr1,Adrb2,Cebpb,Rogdi,Mgp,Fgr,Minpp1,Gas6,Bmpr2,Bmp7,Atp2b2,Bmpr1b,Fam20c,Tcirg1,Bmp2k,Sgms2,Pth1r,Cnnm4,Slc20a2,Tuft1,Lgr4,Atraid,Fam20a,Ercc2,Col1a1,Bmp6,Smad3,Asxl2	38	21.9653
CC WM	GO	GOBP_BONE_DEVELOPMENT	0.00582885	1.5326	Tyrobp,Tgfbr2,Tifab,Ptprc,Mef2c,Sparc,Sulf1,Serpinh1,Dhrs3,Igf1,Cfh,Smad1,Bgn,Mapk14,Mef2d,Gja1,Trpv4,Rara,Papss2,Ogn,Myoc,Idua,Sik3,Bmpr1b,Fam20c,Col3a1,Hoxd11,Lrrk1,Smad9,Frem1,Fbln5,Timp3,Trp53,Ninj1,Notch2,Mmp14,Ryr1,Glg1,Mmp16,Evc,Insig2,Col1a1,Bmp6,Asxl2,Mapk11,Msx1,Sox9,Ski,Thbs1,Col6a1,Gnas,Carm1,Miga2,Gli3,T,Large1,Ift172,Lox,Nfix,Cited2,Lrp5,Xylt1,Vkorc1,Atf2	64	28.3186
CC WM	GO	GOBP_BONE_MORPHOGENESIS	0.0284083	1.47941	Tgfbr2,Tifab,Mef2c,Serpinh1,Dhrs3,Mef2d,Trpv4,Rara,Sik3,Col3a1,Hoxd11,Frem1,Mmp14,Glg1,Mmp16,Insig2,Col1a1,Bmp6,Msx1,Sox9,Ski,Thbs1,Gnas,Carm1,Gli3,T,Nfix,Cited2,Atf2,Csgalnact1,Pappa2,Ltbp3,Dspp,Npr2	34	32.381
CC WM	GO	GOBP_BONE_REMODELING	0.00992595	1.69509	Ctss,Inpp5d,Csf1r,Fcgr4,Tpp1,Tmem64,Spp1,Gja1,Tnfrsf11a,Mitf,Csk,Adrb2,Idua,Def8,Tcirg1,Lrrk1,Pth1r,Syk,Notch2	19	18.8119
CC WM	GO	GOBP_BONE_RESORPTION	0.000796238	1.92806	Ctss,Inpp5d,Csf1r,Fcgr4,Tpp1,Tmem64,Spp1,Tnfrsf11a,Csk,Adrb2,Idua,Def8,Tcirg1,Lrrk1,Pth1r,Syk	16	21.0526
CC WM	GO	GOBP_C4_DICARBOXYLATE_TRANSPORT	0.0158379	1.83879	Gfap,Ucp2,Slc1a2,Slc25a22,Lrrc8a,Slc13a3,Ntsr1,Lrrc8c,Prkcd,Slc16a1	10	34.4828
CC WM	GO	GOBP_CALCIUM_ION_HOMEOSTASIS	0.00316739	1.49615	Fxyd1,Cyba,Apoe,Lyn,Hexb,Capn3,Ptpn6,Ccr5,Ptprc,Cav2,Plcg2,Tgfb1,Tmem64,Kl,Spp1,Trpv4,Synpo,Plcb2,Tgfb2,Fgfr1,Atp2b3,Calm3,Stoml2,Coro1a,Cav1,Myo5a,Anxa7,Atp2b2,Plch2,Slc24a5,Cacna1a,Nol3,Pygm,Bak1,Htr2c,Tcirg1,Akap6,Plcb3,Cln3,Sv2b,Pth1r,Thy1,Plce1,Ccdc47,Prkce,Ntsr1,Sri,Rmdn3,Atp2a3,Calm1,Tmco1,Atp13a4,Ryr1,Anxa6,Ddit3,Slc35g1,Chga,Fam20a,Htr2a,Snca	60	18.6335
CC WM	GO	GOBP_CALCIUM_ION_TRANSMEMBRANE_IMPORT_INTO_CYTOSOL	0.00659445	1.5732	Cyba,Lyn,Capn3,Ptpn6,Ccr5,Ptprc,Plcg2,Tgfb1,Grin2c,Trpv4,Trpv2,Plcb2,Tgfb2,Calm3,Oga,Coro1a,Adrb2,Cav1,Myo5a,Plch2,Cacna1a,Nol3,Bak1,Htr2c,Akap6,Plcb3,Thy1,Plce1,Prkce,Ntsr1,Prnp,Sri,Calm1,Ryr1,Ddit3,Htr2a,Snca	37	21.3873
CC WM	GO	GOBP_CALCIUM_ION_TRANSMEMBRANE_TRANSPORT	0.0413696	1.36813	Cyba,Lyn,Capn3,Ptpn6,Ccr5,Ptprc,Pik3cg,Tlr9,Plcg2,Tgfb1,Trpm3,Grin2c,P2ry12,Trpv4,Trpv2,Plcb2,Tgfb2,Atp2b3,Calm3,Oga,Coro1a,Adrb2,Rapgef3,Cav1,Ahnak,Myo5a,Gas6,Atp2b2,Plch2,Slc24a5,Cacna1a,Nol3,Bak1,Htr2c,Akap6,Plcb3,Atp1a2,Hrh1,Cbarp,Thy1,Plce1,Prkce,Gem,Ehd3,Ntsr1,Tpcn1,Prnp,Sri,Catsper2,Ednrb,Atp2a3,Calm1,Tmco1,Atp13a4,Ryr1,Sumo1,Ddit3,Slc35g1,Htr2a,Snca,Grin2b,Bax,Afg3l2,P2rx2,Sln,Cacna1c,Cxc…	91	30.033
CC WM	GO	GOBP_CALCIUM_ION_TRANSPORT	0.0178386	1.36028	Cyba,Lyn,Capn3,Cd84,Ptpn6,Ccr5,Ptprc,Pik3cg,Lgals3,Tlr9,Plcg2,Tgfb1,Trpm3,Ace,Grin2c,Igf1,P2ry12,Tspo,Gja1,Icam1,Trpv4,Trpv2,Arrb2,Plcb2,Tgfb2,Atp2b3,Calm3,Tspan18,Oga,Coro1a,Adrb2,Rapgef3,Cav1,Ahnak,Myo5a,Gas6,Ramp3,Atp2b2,Plch2,Slc24a5,Cacna1a,Nol3,Oprd1,Gnai2,Bak1,Htr2c,Akap6,Plcb3,Atp1a2,Pdgfb,Hrh1,Cbarp,Thy1,Plce1,Prkce,Chrnb2,Gem,Ehd3,Ntsr1,Tpcn1,Prnp,Sri,Catsper2,Ednrb,Atp2a3,Calm1,Tmco1,A…	76	18.3575
CC WM	GO	GOBP_CAMP_METABOLIC_PROCESS	0.0373307	1.87114	Adcy7,Adcy2,Hrh3,Adcy8,Cacnb4,Adcy1,Pde4a,Pth2,Adcy5	9	60
CC WM	GO	GOBP_CANONICAL_NF_KAPPAB_SIGNAL_TRANSDUCTION	6.3644e-07	2.00286	S100a4,Trem2,Sirpa,Tnfrsf1a,Bcl3,Tifab,Capn3,Cd74,Cx3cr1,Tlr9,Casp8,Plcg2,Irgm1,Tgfb1,Tlr2,Pycard,Stat1,Casp1,Tab3,Arrb2,Fbxw11,Trim30d,Trim30a,Lurap1,Cav1,Tlr7,Igtp,Flot1,Irgm2,Sqstm1,Trim12c,Rora,Tifa,Traf3,Tnip2,Pik3ap1,Per1,Il1a,Irf1,Tlr6,Nfkbia,Prkce,Rhoh,Optn,Ticam2,Ltb,Ednrb,Zc3hav1,Clec4d,Rel,Pink1,Mid2,Lims1,Traf5,Ilk,Tradd,Ticam1,Ddrgk1,Wnt5a,Cpne1,Irf3,Irak4,Ccdc22,Ikbkg,Tspan6,Ednra,N…	83	35.4701
CC WM	GO	GOBP_CARBOHYDRATE_BIOSYNTHETIC_PROCESS	0.0384857	1.38956	Plek,B4galt1,Slc39a14,Ndst1,Tgfb1,Gpi1,P2ry6,Igf1,Igf2,Mdh1,Pgk1,Ppp1r3c,St3gal2,Akr1a1,Mdh2,Gbe1,Akt2,Ptafr,Pck2,Chst11,Dyrk2,Ppp1r3b,Chst8,Pdgfb,Pth1r,Gnpda1,Ugp2,Per2,Ntsr1,Atf3,Gpt2,Esrrb,Snca,Ppargc1a,Prkaca,Insr,Cyp2j6,Irs2,Acadm,Pgam1,Chst10,Fut10,P2ry1,Ddb1,Myh9,St6galnac6,Sorbs1,Kat2b,Csgalnact1,Chst15,St6galnac5,Pgk2,Akt1,Crtc2,Aldoc,Pdk2,1810024B03Rik,Nln,Ptpn2,Mas1,Cltc,G6pdx	62	32.2917
CC WM	GO	GOBP_CARBOHYDRATE_CATABOLIC_PROCESS	0.000168821	1.85859	Ucp2,Hexb,Stat3,Gm2a,Hk2,Gpi1,Igf1,Nupr1,Pkm,Pfkl,Pgk1,Ppp1r3c,Neu4,Atg2a,Tigar,Pfkm,Man2b1,Pygm,Arl2,Sik2,Ppp1r3b,Ogdh,Agl,Trp53,Zbtb7a,Atg3,Glb1,Pfkfb2,Eif6,Prkaa2,Gapdhs,Esrrb,Pygb,Foxk1,Htr2a,Ppargc1a,Prkaca,Ifng,Hdac4,Adra1b,Insr,Col6a1,Pgam1,Sis,Prkag2,Psen1,Git1,Slc4a4,Gabarapl1,Foxk2,Hk3,Mlxipl,Prkaa1,Ctbs,Slc4a1,Pfkp,Pygl,Kat2b,Pgk2,Myc,Cbfa2t3,Aldoc	62	38.75
CC WM	GO	GOBP_CARBOHYDRATE_DERIVATIVE_CATABOLIC_PROCESS	1.79462e-05	1.86242	Cd44,Ucp2,Hexa,Hexb,Stat3,Renbp,Fuca1,Gusb,Psap,Pnp,Ctsl,Tgfb1,Btk,Gm2a,Hk2,Gpi1,Entpd1,Igf1,Nupr1,Pkm,Gns,Pfkl,Pde5a,Gpd1l,Pgk1,Neu4,Amdhd2,Cst3,Edem2,Ampd3,Nudt11,Idua,Tigar,Fuca2,Gmpr2,Pfkm,Arl2,Sik2,Upp1,Gnpda1,Ogdh,Ada,Pde1a,Pglyrp1,Zbtb7a,Ids,Pfkfb2,Eif6,Prkaa2,Prkcd,Hyal1,Itpa,Gapdhs,Esrrb,Foxk1,Htr2a,Ppargc1a,Nt5c,Prkaca,Ifng,Hdac4,Insr,Col6a1,Pgam1,Nagk,Xdh,Prkag2,Psen1,Git1,Slc4a4,Foxk2…	87	35.2227
CC WM	GO	GOBP_CARBOHYDRATE_HOMEOSTASIS	0.00144394	1.59764	Trem2,Cebpa,Igfbp5,Ucp2,Stat3,Vcam1,Slc39a14,Gpx1,Hk2,Gpi1,Ptprj,Rack1,Prcp,Igf1,Aqp4,Icam1,Trpv4,Foxo3,Sh2b2,Nadk,Ppard,Pih1d1,Cdk16,Gk,Dynll1,Lin28a,Gas6,Pde3b,Pfkm,C2cd2l,Rraga,Cacna1a,Fabp5,Pck2,Appl2,Oas1a,Tiam1,Prkce,Grk2,Ptprn2,Sri,Ptprn,Atg7,Prkaa2,Arrb1,Slc16a1,Foxk1,Dmxl2,Piwil4,Pparg,Prkaca,Met,Adcy8,Adra1b,Ngfr,Park7,Crhr2,Sesn3,Rab34,Oas1f,Socs6,Rab11b,Insr,Sidt2,Cacna1c,Slc2a4,Foxk2…	77	29.0566
CC WM	GO	GOBP_CARTILAGE_DEVELOPMENT	0.00034498	1.73367	Maf,Tgfbr2,Tgfbr1,Mef2c,Pbxip1,Efemp1,Prrx2,Slc39a14,Ccn3,Tgfb1,Sulf1,Serpinh1,Cfh,Smad1,Bgn,Mapk14,Mef2d,Trpv4,Tgfb2,Fgfr1,Mgp,Rara,Fbxw4,Ogn,Bmpr2,Atp7a,Bmp7,Idua,Sik3,Bmpr1b,Col3a1,Chst11,Hoxd11,Smad9,Pth1r,Runx1,Thrb,Zbtb7a,Prrx1,Snai1,Twsg1,Glg1,Col1a1,Bmp6,Smad3,Msx1,Sox9,Ddrgk1,Wnt5a,Bmp3,Thbs1,Mapk3,Col6a1,Gnas,Smad7,Bmp1,Carm1,Gli3,Mboat2,Edn1	60	28.0374
CC WM	GO	GOBP_CATECHOLAMINE_SECRETION	0.0439037	1.56017	Entpd1,Oxt,P2ry12,Myo5a,Adora3,Stx1a,Chrnb2,Grk2,Nisch,Adora2b,Ptgs1,Comt,Pink1,Chga,Htr2a,Snca,Hrh3,Crhr2,Sdhd,P2ry1,Grm2	21	31.8182
CC WM	GO	GOBP_CATECHOLAMINE_TRANSPORT	0.0349862	1.56755	Slc29a4,Entpd1,Oxt,P2ry12,Actb,Myo5a,Adora3,Stx1a,Chrnb2,Grk2,Nisch,Adora2b,Ptgs1,Comt,Pink1,Chga,Htr2a,Snca,Hrh3,Park7,Crhr2,Sdhd,P2ry1,Grm2,Slc29a3	25	29.7619
CC WM	GO	GOBP_CD4_POSITIVE_ALPHA_BETA_T_CELL_ACTIVATION	0.00408645	1.74528	Vsir,Cd44,Nckap1l,Tgfbr2,Bcl3,Stat3,Irgm1,Ctsl,Tgfb1,Gpr183,Cd83,Lgals9,Stoml2,Cebpb,Rara,Il6ra,Rora,Atp7a,Tcirg1,Irf1,Runx1,Nfkbiz	22	17.6
CC WM	GO	GOBP_CD4_POSITIVE_ALPHA_BETA_T_CELL_PROLIFERATION	0.00679919	1.97745	Vsir,Cd44,Tgfbr2,Irgm1,Lgals9	5	20
CC WM	GO	GOBP_CD8_POSITIVE_ALPHA_BETA_T_CELL_ACTIVATION	0.0301439	1.7431	Vsir,Nckap1l,Igtp,Hfe,Irf1,Runx1,Tnfsf8,Ifng,Tox,Mapk8ip1,Otud5,Bcl2	12	41.3793
CC WM	GO	GOBP_CELL_ACTIVATION_INVOLVED_IN_IMMUNE_RESPONSE	7.04313e-13	2.34143	Trem2,Tyrobp,Nckap1l,Fcer1g,Dock2,Vamp8,Spi1,Hmox1,Grn,Lyn,Bcl3,Ptgds,Slc11a1,Cd84,Stat3,Irf8,Ptpn6,Cd74,Ptprc,Anxa3,Lgals3,Itgb2,Parp3,Fcgr4,Plcg2,Il33,Tgfb1,Btk,Itgam,H2-DMb1,Apbb1ip,Gpr183,Pycard,Fes,Mfng,Myo1f,Lcp1,Icam1,Lgals9,Clcf1,Supt6,Ywhaz,Coro1a,Lat2,Rara,Il6ra,Fgr,Rora,Atp7a,Ptafr,Fgl2,Adora3,Lgals1,Cd300a,Slfn2,Stxbp1,Shld3,Cd180,Irf1,Ada,Rab27a,Prkce,Nfkbiz,Pglyrp1,Trp53,Syk,Notch2,…	84	29.0657
CC WM	GO	GOBP_CELL_ADHESION_MEDIATED_BY_INTEGRIN	2.78335e-05	2.10637	Itgb5,Nckap1l,Lyn,Fermt3,Ptpn6,Itgb2,Ccn3,Itgam,P2ry12,Itgax,Icam1,Tgfb2,Piezo1,Itga6,Plpp3,Itga5,Ada,Lpxn,L1cam,Syk,Emilin1,Epha8,Ptk2,Col16a1,Podxl,Serpine1,Itga9,Itga4,Lif,Itga1	30	36.1446
CC WM	GO	GOBP_CELL_CELL_ADHESION_MEDIATED_BY_INTEGRIN	0.0495642	1.73687	Fermt3,Piezo1,Plpp3,Itga5,Ada,L1cam,Podxl,Itga4	8	44.4444
CC WM	GO	GOBP_CELL_CELL_JUNCTION_ORGANIZATION	0.0339974	1.44298	Csf1r,Tgfbr1,F11r,Pmp22,Cldn1,Tgfb1,Cldn2,Ace,Wdr1,Zfp703,Gjb6,Gjb2,Numbl,Gja1,Trpv4,Tgfb2,Lsr,Ptpn23,Csk,Tgfb3,Cav1,Actb,Cdh7,Rhoc,Myo1c,Marveld2,Cdh24,Plec,Abi2,Cd9,Shroom2,Ptpro,Cdh22,Snai1,Numb,Lims1,Cdh11,Bmp6,Smad3,Cntnap2,Lypd10,Prkaca	42	20.7921
CC WM	GO	GOBP_CELL_CHEMOTAXIS	3.85822e-11	2.23445	Fcgr3,C3ar1,Ccl6,Nckap1l,Csf3r,Fcer1g,Csf1r,Aif1,Cxcl16,Spi1,Thbs4,Ccl4,Cxcl5,Lyn,Cd74,Ccr5,Vcam1,Bin2,Lgals3,Cx3cr1,Itgb2,Ccn3,Gstp2,Slamf9,Itgam,Ccl9,Gpr183,Ptprj,Spp1,Vav1,Ccl12,Trpv4,Lgals9,Arrb2,Parva,Fgfr1,Coro1a,Bsg,Gas6,Plekhg5,Ccl3,Gpsm3,Eng,Mapk1,C1qbp,Cmklr1,Slit2,Pdgfb,Plec,Enpp2,Csf1,Tiam1,Lgmn,Tnfaip6,Mif,Cyp7b1,Camk1d,Ptpro,Syk,Ninj1,Zfp580,Ednrb,Fgf1,Cnr2,Prkcd,Pdgfd,Mmp2,Chga,Hsd…	87	30.4196
CC WM	GO	GOBP_CELL_DIFFERENTIATION_IN_SPINAL_CORD	0.0102975	-1.77106	Ptch1,Dbx1,Gsx1,Shh,Dync2h1,Gli2,Phox2a,Ascl1,Draxin,Dicer1,Scyl1,Sox1,Nkx2-2,Mnx1,Scyl3,Isl1,Lhx3,Lhx5,Isl2,Pax7,Olig2	21	39.6226
CC WM	GO	GOBP_CELL_JUNCTION_ASSEMBLY	0.000550603	1.5131	F11r,Sdcbp,Mef2c,Pmp22,Cldn1,Tlr2,Cldn2,Ace,Wdr1,Srgap2,Fgf13,Ptprj,Oxt,Zfp703,Gjb6,Gjb2,Numbl,Ntrk2,Gja1,Trpv4,Nptxr,Dlc1,Tns1,Pclo,Fgfr1,Fn1,Lsr,Thbs2,Bsn,Fam107a,Pdlim5,Sdc4,Cav1,Sh3bp1,Cfl1,Flot1,Actb,Myoc,Gabrb3,Rtn4r,Cdh7,C1ql3,Rhoc,Myo1c,Ophn1,Srpx2,Capza1,Clstn2,Cacna1a,Slitrk3,Psd,Adgrl2,Nrxn1,Coro1c,Nlgn3,Marveld2,Plxnb2,Slit2,Pdgfb,Itga5,Cdh24,Plec,Enpp2,Ntrk3,Ston1,Thy1,Asic2,Flrt2,Ab…	115	23.5656
CC WM	GO	GOBP_CELL_JUNCTION_DISASSEMBLY	4.6712e-05	2.32742	C1qc,Trem2,C1qa,Tgfbr1,C1qb,Cx3cr1,Itgam,C3,Tgfb3	9	31.0345
CC WM	GO	GOBP_CELL_KILLING	3.75357e-08	2.15216	Fcgr3,Tyrobp,B2m,Nckap1l,H2-T23,Fcgr1,Spi1,Cxcl5,H2-D1,Lag3,Ptpn6,Ccr5,Ctsh,Ptprc,Lgals3,Ncf1,Cx3cr1,Gbp3,Fcgr2b,Fcgr4,Pnp,Gbp2,Tgfb1,Itgam,H2-T24,Cfh,Vav1,Igf2,Lgals9,Arrb2,Oga,C3,Tap1,Coro1a,Igtp,Irgm2,H2-T22,Fgl2,Hfe,Pik3r6,Raet1e,Kng2,Rab27a,Pglyrp1,Syk,Ninj1	46	23.5897
CC WM	GO	GOBP_CELL_MATRIX_ADHESION	0.0203832	1.4401	Itgb5,Sirpa,Fermt3,Vcam1,Cd63,Itgb2,Itgam,Ptprj,Itgax,Dlc1,Fn1,Cd34,Fam107a,Sdc4,Itga6,Cfl1,Myoc,Pcsk5,Tmem8b,Dag1,Anxa2,Col3a1,Coro1c,Itga5,Enpp2,Csf1,Tiam1,Frem1,Ston1,Thy1,L1cam,Ninj1,Emilin1,Mmp14,Rhpn1,Lims1,Ilk,Cdh11,Smad3,Fmn1,Ptk2,Epdr1,Col16a1,Fgg,Serpine1,Cttn,Itga9,Limch1,Msln,Thbs1,Itga4,Nrp1	52	23.7443
CC WM	GO	GOBP_CELL_RECOGNITION	0.015702	1.56455	Fcgr3,Trem2,Dock2,Fcgr1,Sirpa,Lgals3,B4galt1,Dock8,Msn,Emb,Ywhaz,Ptx3,Zp3,Folr1,Cct2,Cd9,L1cam,Havcr2,Fezf2,Tnfrsf21,Acr,Cntnap2,Wnt5a,Vdac2,Cct8,Nrp1,Cct4,Bdnf,Pla2g5,Casp6,Git1,Robo1,Adam3,Atp8b3,St6galnac6,Myo18a,Zpbp2,Ephb2	38	26.5734
CC WM	GO	GOBP_CELL_REDOX_HOMEOSTASIS	0.0305055	1.71238	Prdx6,Gpx1,Nfe2l2,Egln2,Prdx4,Txn1,Ddit3,Txnrd1,Chd6,Git1,Prdx2,Prdx5,Prdx3	13	50
CC WM	GO	GOBP_CELL_SUBSTRATE_ADHESION	0.00219687	1.52338	Itgb5,Sirpa,Fermt3,Vcam1,Cd63,Itgb2,Mertk,Itgam,Ptprj,Spp1,Parvg,St6gal1,Itgax,Col8a1,Dlc1,Atp1b2,Ppard,Pdpn,Parva,Fn1,Cd34,Coro1a,Fam107a,Sdc4,Itga6,Rreb1,Cfl1,Myoc,Gas6,Dab2,Lgals1,Dock1,C1qbp,Pcsk5,Tmem8b,Dag1,Anxa2,Col3a1,Coro1c,Pdgfb,Itga5,Enpp2,Csf1,Tiam1,Arpc2,Frem1,Ston1,Thy1,Lpxn,L1cam,Prkce,Cspg5,Ninj1,Emilin1,Axl,Mmp14,Rhpn1,Lims1,Myadm,Lamc1,Ilk,Col1a1,Cdh11,Tnfrsf12a,Fzd4,Smad3,Fmn1,…	83	24.1983
CC WM	GO	GOBP_CELL_SURFACE_PATTERN_RECOGNITION_RECEPTOR_SIGNALING_PATHWAY	0.00323556	1.83916	Trem2,Cyba,Lyn,Tlr2,Sqstm1,Acod1,Traf3,Cd14,Appl2,Tnip2,Pik3ap1,Oas1a,Tlr6,Nfkbia,Prkce,Ticam2,Ninj1,Pja2,Wdfy1,Ly96,Ticam1,Oas1f,Nr1h3,Irf3	24	35.8209
CC WM	GO	GOBP_CELL_SURFACE_RECEPTOR_PROTEIN_SERINE_THREONINE_KINASE_SIGNALING_PATHWAY	0.000147817	1.67067	Vsir,Itgb5,Tgfbr2,Hpgd,Spi1,Tgfbr1,Stat3,Sdcbp,Cav2,Ccn3,Tgfb1,Col1a2,Sulf1,Zfp703,Wwtr1,Smad1,Mapk14,Lgals9,Arrb2,Tgfb2,Tgfb1i1,Fam89b,Tgfb3,Nrros,Cav1,Pmepa1,Fstl1,Bmpr2,Lats1,Hspa5,Bmp7,Dab2,Id1,Eng,Lemd2,Hfe,Pdcd4,Bmpr1b,Pelo,Zmiz1,Col3a1,Appl2,Chst11,Hivep1,Folr1,Bambi,Smad9,Lpxn,Tnfaip6,Sptbn1,Trp53,Zbtb7a,Notch2,Ltbp1,Emilin1,Ovol2,Foxd1,Cdkn1c,Ryr1,Twsg1,Glg1,Sostdc1,Sap130,Ilk,Bmp6,Smad3…	84	23.796
CC WM	GO	GOBP_CELL_SURFACE_RECEPTOR_SIGNALING_PATHWAY_VIA_STAT	0.0298216	1.40992	Csf1r,Cxcl5,Tnfrsf1a,Lyn,Bcl3,Il10ra,Stat3,Ptprc,Hcls1,Tgfb1,Cntf,Stat1,Igf1,Gadd45a,Socs3,Clcf1,Stra6,Pias1,Cav1,Il6ra,Cd300a,Il10rb,Prl8a8,Prl2a1,Csf2rb,Irf1,Csf2ra,Prlr,Il15,Calm1,Sh2b3,Mgat5,Pparg,Ifng,Kit,Stat6,Lif,Parp9,Hgs	39	21.3115
CC WM	GO	GOBP_CELLULAR_COMPONENT_DISASSEMBLY	5.65218e-07	1.81979	Ctss,C1qc,Trem2,C1qa,Vamp8,Plek,Tgfbr1,C1qb,Capg,Lamp2,Cx3cr1,Pbxip1,Bmerb1,Irgm1,Itgam,Capza2,Hk2,Wdr1,Fgf13,Rack1,Mrrf,Tspo,Capzb,Lcp1,Twf2,Trpv4,Avil,Tgfb2,Cdk5rap3,Gcn1,Pdpn,Vcp,Oga,C3,Map2,Adrb2,Ttbk2,Igfbp3,Tgfb3,Lmod1,Sh3bp1,Atg2a,Igtp,Cfl1,Flot1,Cst3,Irgm2,Napb,Sqstm1,Lix1,Dffa,Slc25a5,Htr1a,Htra2,Rubcnl,Adamts5,Tigar,Plin2,Chmp1a,Smarcd2,Eng,Capza1,Pelo,Map1lc3b,Gspt2,Bnip3l,Cln3,Map1s,P…	96	20.8243
CC WM	GO	GOBP_CELLULAR_COMPONENT_MAINTENANCE	0.0122266	1.66018	Trem2,Csf1r,Apoe,Grn,Fcgr2b,Cldn1,Sort1,Bsn,Cfl1,Ophn1,Nrxn1,Tanc1,Pjvk,L1cam,Shroom2,Prnp,Cntnap2,Lypd10,Grin2b,Zfp804a,Cttn,Insr,Chchd10,Sdf4,Vps35,Erc1,Abl2,Lypd11,Rab3a	29	33.7209
CC WM	GO	GOBP_CELLULAR_EXTRAVASATION	0.0234832	1.63244	Selplg,Sirpa,F11r,Vcam1,Cx3cr1,Itgb2,Itgam,Podxl2,Icam1,Chst2,Ptafr,Thy1,Jam2,Pdgfd,Itga4,Itga1,Ccl2,Il1r1	18	25.7143
CC WM	GO	GOBP_CELLULAR_GLUCURONIDATION	0.0489042	-1.69186	Ugt1a7c,Ugt2b1,Ugt2b34,Ugt2a1,Ugt2a3,Ugt2b37,Ugt1a5,Ugt1a8,Ugt1a1	9	56.25
CC WM	GO	GOBP_CELLULAR_LIPID_CATABOLIC_PROCESS	0.0134282	1.46226	Prdx6,Hexa,Hexb,Pik3cg,Lpl,Crat,Psap,Plcg2,Gm2a,Mgll,Aldh1l2,Ppard,Pla2g15,Hadha,Apoc1,Acads,Phyh,Neu4,Plbd2,Akt2,Abhd12,Sgpl1,Bco2,Pck2,Plcb3,Acox1,Enpp2,Pnpla2,Acadl,Acsl5,Tysnd1,Dagla,Pnpla8,Pnpla7,Acox3,Hacl1,Prkcd,Acad10,Etfbkmt,Smpd1,Etfa,Cyp26c1,Irs2,Acadm,Acaa2,Decr2,Pla2g7,Pla2g5,Smpdl3a,Etfb,Cpt1a,Bscl2,Sorl1,Daglb	54	25.1163
CC WM	GO	GOBP_CELLULAR_OXIDANT_DETOXIFICATION	0.0104277	1.87361	Prdx6,Nfe2l2,Mt3,Nqo1,Atp7a,Sod3,Txn1,Fbln5,Txnrd1,Prdx2,Cygb	11	36.6667
CC WM	GO	GOBP_CELLULAR_RESPIRATION	2.58864e-05	1.9103	Ndufv1,Ide,Cox7b,Uqcrc1,Cox7a1,Idh3g,Uqcr11,Nupr1,Trpv4,Slc25a22,Sco2,Vcp,Stoml2,Ndufs3,Mdh1,Mdh2,Atp7a,Oxa1l,Uqcrb,Uqcr10,Il10rb,Ndufs6,Ogdhl,Arl2,Cox7a2l,Plec,Oas1a,Pdha1,Ogdh,Cox8b,Idh3a,Sdha,Slc37a2,Ndufb8,Ndufs7,Pink1,Ndufa8,Ak4,Idh2,Shmt2,Cyp1a2,Fh1,Ndufs2,Snca,Ppargc1a,Prkaca,Ifng,Cox7a2,Park7,Pnpt1,Etfa,Ndufb5,Oas1f,Cycs,Bax,Bdnf,Col6a1,Chchd10,Slc25a33,Nr4a3,Sdhaf2,Etfb,Sdhd,Mtfr1l,Mlxip…	88	44.6701
CC WM	GO	GOBP_CELLULAR_RESPONSE_TO_ABIOTIC_STIMULUS	0.0112721	1.47978	Tifab,F11r,Capn3,Hvcn1,Sipa1,Tgfb1,Aqp1,Pycard,Casp1,Gadd45a,Mapk14,Gja1,Trpv4,Cul4b,Net1,Atp1a1,Piezo1,Triap1,Cav1,Actb,Akt2,Arhgdia,Dag1,Bak1,Atp1a2,Cln3,Plec,Habp4,Asic2,Grb2,Cops9,Cdkn1a,Kcnk4,Trp53,Tnks1bp1,Crip1,Npm1,Clock,Atm,Ppid,Lrrc8c,Prkcd,Hyal1,Rnf4,Mmp2,Xpc,Mylk,Col1a1,Mapk11,Polk,Tmem150c,Xrcc5,Smpd1,Sox9,Neurod2,Elk1,Usp28,Rho,Bax,Mapk13,Rab11b,Rcsd1,Egr1,Ednra,Slc2a4,Gnb5,Slc4a11,…	72	26.3736
CC WM	GO	GOBP_CELLULAR_RESPONSE_TO_AMYLOID_BETA	0.00077538	2.1567	Trem2,Vcam1,Fcgr2b,Igf1,Gja1,Icam1,Adrb2,Cacna1a,Lgmn,Tlr6,Prnp,Ngfr,Itga4,Psen1	14	43.75
CC WM	GO	GOBP_CELLULAR_RESPONSE_TO_BIOTIC_STIMULUS	1.9032e-15	2.61478	Trem2,Ly86,B2m,Vim,Cd68,Cxcl16,Sirpa,Spi1,Abca1,Cxcl5,Lyn,Tifab,Cd84,Irf8,Mef2c,Cx3cr1,Gbp3,Fcgr2b,Fcgr4,Plcg2,Gbp2,Irgm1,Btk,Tlr2,Cd86,Pycard,Pabpn1,Stat1,Casp1,Cfh,Mapk14,Tnfrsf1b,Ppard,Gbp6,Trim30d,Trim30a,Cebpb,Rara,Igtp,Zfp36,Irgm2,Trim12c,Hspa5,Trim41,Acod1,Tigar,Cd14,Mapk1,Pdcd4,Cd180,Tnip2,Ldoc1,Il1a,Tlr6,Nfkbia,Ccdc47,Prkce,Mif,Nfkbiz,Trp53,Ticam2,Cd80,Syk,Notch2,Axl,Tmco1,Havcr2,Ddit3,P…	88	41.7062
CC WM	GO	GOBP_CELLULAR_RESPONSE_TO_CADMIUM_ION	0.0124217	1.83255	Hmox1,Slc11a1,Mt2,Mt1,Mt3,Mapk1,Sumo1,Cyp1a2,Fos,Mapk8,Mapk3	11	42.3077
CC WM	GO	GOBP_CELLULAR_RESPONSE_TO_CARBOHYDRATE_STIMULUS	0.00587344	1.64105	Trem2,Ucp2,Vcam1,Slc39a14,Gpx1,Rack1,Igf1,Aqp4,Icam1,Nadk,Ppard,Pih1d1,Cdk16,Dynll1,Lin28a,Gas6,Pde3b,C2cd2l,Pck2,Tiam1,Prkce,Grk2,Ptprn2,Sri,Ptprn,Atg7,Prkaa2,Arrb1,Piwil4,Prkaca,Adcy8,Crhr2,Rab34,Mapk13,Rab11b,Sidt2,Mlxipl,Myh9,Prkaa1,Smarca4,Abcg1,Lrp5,Sybu,Rac1,Rab11fip5	45	29.8013
CC WM	GO	GOBP_CELLULAR_RESPONSE_TO_CHEMICAL_STRESS	5.75715e-05	1.75629	Aif1,Sirpa,Tifab,Capn3,Psap,Btk,Aqp1,Pycard,Casp1,Rack1,Nfe2l2,Aldh3b1,Trpv4,Foxo3,Net1,Atp1a1,Slc7a11,Dnaja1,Mt3,Cav1,Nqo1,Cfl1,Cst3,Scly,Atp7a,Htra2,Sod3,Mapk1,Rnf146,Txn1,Gpx5,Cln3,Plec,Fbln5,Pjvk,Etv5,Stk25,Trp53,Pnpla8,Nr4a2,Zfp580,Axl,Atg7,Atm,Prkaa2,Pink1,Lrrc8c,Prkcd,Ddit3,Fas,Mmp2,Mylk,Snca,Ppargc1a,Xrcc5,Dapk1,Met,Fos,Ngfr,Park7,Mapk8,Pnpt1,Stat6,Fads2,Mapk13,Tmigd1,Mapk3,Rcsd1,Mpv17,Sr…	86	30.0699
CC WM	GO	GOBP_CELLULAR_RESPONSE_TO_EXTERNAL_STIMULUS	0.00207987	1.99992	F11r,Aqp1,Atp1a1,Piezo1,Cav1,Arhgdia,Dag1,Atp1a2,Plec,Habp4,Kcnk4,Col1a1,Tmem150c,Sox9,Ednra,Piezo2,Rac1,Akt1	18	50
CC WM	GO	GOBP_CELLULAR_RESPONSE_TO_HEAT	0.0188813	1.74173	Hmox1,Pmp22,Trpv4,Vcp,Htra2,Il1a,Myof,Pdcd6,Fgf1,Hikeshi,Sumo1,Hsp90aa1,Prkaca,Pdcl3,Tpr,Scara5,Eef1d,Cetn1,Xylt1,Stub1	20	40.8163
CC WM	GO	GOBP_CELLULAR_RESPONSE_TO_HYPOXIA	0.00474423	1.70717	Trem2,Stat3,Tgfb1,Aqp1,Nfe2l2,Ptgis,Ppard,Cybb,Commd1,Adrb2,Pgk1,Egln2,Rora,Eif4ebp1,Tigar,Nol3,Oprd1,Bnip3l,Prkce,Trp53,Fmn2,Pink1,Ak4,Pparg,Cpeb1,Hyou1,Acaa2,Sdhd,P4hb,Pdk1,Slc2a4,Cited2,Pten,Rgcc,Stub1,Atf2,Bmyc,Nop53,Drd1,Akt1,Myc,Slc9a1	42	38.5321
CC WM	GO	GOBP_CELLULAR_RESPONSE_TO_INORGANIC_SUBSTANCE	1.96119e-05	1.94399	B2m,Cebpa,Hmox1,Slc11a1,Capn3,Mt2,Hvcn1,Mef2c,Mt1,Plcg2,Aqp1,Cflar,Kcnq3,Nfe2l2,Adcy7,Slc41a1,Fn1,Rasa4,Mt3,Gabrb3,Atp7a,Atrx,Tigar,Mapk1,Fosb,Hfe,Nrxn1,Cpne6,Lgmn,Cpne2,Ncstn,Prnp,Id2,Glra3,Gsk3a,Prkaa2,Sumo1,Cyp1a2,Fas,Rnf4,Mylk,Snca,Bmp6,Pparg,Smpd1,Fos,Adcy8,Neurod2,Mapk8,Thbs1,Rasal1,Cpne1,Mapk3	53	28.8043
CC WM	GO	GOBP_CELLULAR_RESPONSE_TO_LIPID	1.67251e-10	1.97311	Trem2,Ly86,B2m,Vim,Cd68,Cxcl16,Sirpa,Spi1,Abca1,Cxcl5,Lyn,Tifab,Cd84,Irf8,Mef2c,Cx3cr1,Lpl,Gbp3,Fcgr4,Plcg2,Gbp2,Irgm1,Tgfb1,Mlc1,Aqp1,Cd86,Pycard,Fes,P2ry6,Pabpn1,Stat1,Casp1,Zfp703,Id3,Spp1,Msn,Igf1,Cfh,Pdia3,Twf2,Mapk14,Tnfrsf1b,Ntrk2,Wbp2,Oaz1,Ppard,Gbp6,Trim30d,Atp1a1,Trim30a,Cebpb,Dnaja1,Fam107a,Rara,Igtp,Zfp36,Irgm2,Trim12c,Rora,Lats1,Htra2,Trim41,Eif4ebp1,Acod1,Ramp3,Dab2,Cd14,Zfp36l2,Lbh…	130	27.1399
CC WM	GO	GOBP_CELLULAR_RESPONSE_TO_LIPOPROTEIN_PARTICLE_STIMULUS	0.000168802	2.22139	Trem2,Fcer1g,Cd68,Apoe,Abca1,Mylip,Lpl,Itgb2,Tgfb1,Tlr6,Cd9,Syk,Pparg,Ticam1	14	38.8889
CC WM	GO	GOBP_CELLULAR_RESPONSE_TO_METAL_ION	7.02859e-06	2.03557	B2m,Cebpa,Hmox1,Slc11a1,Capn3,Mt2,Hvcn1,Mef2c,Mt1,Plcg2,Aqp1,Kcnq3,Nfe2l2,Adcy7,Slc41a1,Fn1,Rasa4,Mt3,Gabrb3,Atp7a,Tigar,Mapk1,Fosb,Hfe,Nrxn1,Cpne6,Lgmn,Cpne2,Ncstn,Prnp,Id2,Glra3,Gsk3a,Prkaa2,Sumo1,Cyp1a2,Fas,Mylk,Snca,Bmp6,Pparg,Smpd1,Fos,Adcy8,Neurod2,Mapk8,Rasal1,Cpne1,Mapk3	49	30.4348
CC WM	GO	GOBP_CELLULAR_RESPONSE_TO_ORGANIC_CYCLIC_COMPOUND	0.000186943	1.581	Cebpa,Igfbp5,Hcn2,Stat3,Pik3cg,Mef2c,Tlr9,Cav2,Tgfb1,Mlc1,Aqp1,Fes,P2ry6,Stat1,Zfp703,Id3,Spp1,Msn,Igf1,Slc1a2,Pdia3,P2ry12,Smad1,Ntrk2,Wbp2,Slc46a3,Oaz1,Atp1a1,Drd5,Dnaja1,Fam107a,Rapgef3,Cav1,Zfp36,Flot1,Actb,Rora,Gabrb3,Akt2,Lats1,Htr1a,Eif4ebp1,Acod1,Ramp3,Dab2,Ralb,Zfp36l2,Lbh,Mapk1,Gna15,P2ry13,Oprd1,Dag1,Zmiz1,Pck2,Htr2c,Nsg2,Akap6,Folr1,Atp1a2,Per1,Pdgfb,Larp1,Smad9,Hrh1,Arpc2,Nfkbia,Ppp5…	92	20.8617
CC WM	GO	GOBP_CELLULAR_RESPONSE_TO_OXIDATIVE_STRESS	0.000462326	1.70064	Aif1,Sirpa,Psap,Btk,Aqp1,Rack1,Nfe2l2,Aldh3b1,Foxo3,Net1,Slc7a11,Mt3,Nqo1,Cfl1,Cst3,Scly,Atp7a,Htra2,Sod3,Mapk1,Rnf146,Txn1,Gpx5,Fbln5,Pjvk,Etv5,Stk25,Trp53,Pnpla8,Nr4a2,Zfp580,Axl,Atg7,Atm,Prkaa2,Pink1,Prkcd,Mmp2,Snca,Ppargc1a,Dapk1,Met,Fos,Ngfr,Park7,Mapk8,Pnpt1,Stat6,Fads2,Mapk13,Tmigd1,Mapk3,Mpv17,Srxn1,Ednra,Msra,Prdx2,Gpr37l1,Slc4a11,Hk3,Cygb,Ripk1,Edn1,Selenon,Prdx5,Prkaa1,Fxn,Coq7,Endog,A…	72	31.7181
CC WM	GO	GOBP_CELLULAR_RESPONSE_TO_OXYGEN_LEVELS	0.00144394	1.78412	Trem2,Stat3,Tgfb1,Aqp1,Nfe2l2,Ptgis,Ppard,Cybb,Commd1,Adrb2,Pgk1,Cav1,Egln2,Rora,Eif4ebp1,Tigar,Nol3,Oprd1,Bnip3l,Prkce,Trp53,Fmn2,Atg7,Pink1,Ak4,Fas,Ndufs2,Pparg,Cpeb1,Mapk8,Hyou1,Acaa2,Sdhd,P4hb,Pdk1,Slc2a4,Cited2,Pten,Rgcc,Atp6v0d1,Stub1,Atf2,Bmyc,Nop53,Drd1,Akt1,Myc,Slc9a1	48	37.2093
CC WM	GO	GOBP_CELLULAR_RESPONSE_TO_OXYGEN_RADICAL	0.0350548	1.80425	Nfe2l2,Mt3,Nqo1,Atp7a,Sod3,Fbln5,Prdx2,Cygb	8	40
CC WM	GO	GOBP_CELLULAR_RESPONSE_TO_PEPTIDE_HORMONE_STIMULUS	0.0275978	1.39108	Ctsd,Gpam,Stat3,Lpl,Ide,Cav2,Slc39a14,Ace,Ptprj,Igf1,Nfe2l2,Igf2,Pkm,Sh2b2,Snx5,Socs3,Csk,Cav1,Cfl1,Myo5a,Akt2,Eif4ebp1,Ywhag,Myo1c,Cyp11b2,Mapk1,Pde3b,Shc1,Pid1,Gnai2,Pck2,Appl2,Sik2,Irf1,Uchl3,Tns2,Grb2,Grk2,Nr4a2,Ptprf,Cyfip1,Gsk3a,Prkcd,Insig2,Pparg,Ptk2,Cpeb1,Prkaca,Adcy8,Stat6,Socs7,Sesn3,Anxa5,Ptpre,Insr,Irs2,Mapk3,Col6a1,Gnas,Slc25a33,Nr4a3,Ednra,Slc2a4,Edn1,Smarcc1,Srsf3,Sorl1,Prkaa1,Cam…	69	25.3676
CC WM	GO	GOBP_CELLULAR_RESPONSE_TO_REACTIVE_OXYGEN_SPECIES	0.00253948	1.72694	Sirpa,Psap,Btk,Aqp1,Rack1,Nfe2l2,Foxo3,Net1,Mt3,Nqo1,Cfl1,Atp7a,Sod3,Mapk1,Rnf146,Txn1,Fbln5,Pjvk,Stk25,Trp53,Zfp580,Axl,Atg7,Atm,Pink1,Prkcd,Mmp2,Met,Fos,Park7,Mapk8,Stat6,Mapk13,Mapk3,Mpv17,Ednra,Prdx2,Gpr37l1,Hk3,Cygb,Ripk1,Edn1,Prdx5,Fxn,Endog,Prdx3,Lcn2	47	34.3066
CC WM	GO	GOBP_CELLULAR_RESPONSE_TO_TOPOLOGICALLY_INCORRECT_PROTEIN	0.0359212	1.53301	Pmp22,Hspb8,Nfe2l2,Cdk5rap3,Vcp,Eif2ak2,Cav1,Igtp,Hspa5,Parp16,Ppp1r15a,Akirin2,Pacrg,Bak1,Erlec1,Creb3l1,Derl1,Optn,Atf3,Rnf126,Dnajc10,Ddit3,Ifng,Ddrgk1,Atf6,Bax,Amfr	27	29.6703
CC WM	GO	GOBP_CELLULAR_RESPONSE_TO_TYPE_II_INTERFERON	1.37345e-05	2.1874	Vim,Sirpa,Vamp8,Capg,Irf8,Gbp3,Gbp2,Irgm1,Tlr2,Stat1,Casp1,Ifngr1,Aqp4,Gbp6,Was,Igtp,Irgm2,Acod1,Myo1c,Rab12,Stxbp1,Rab20,Irf1,Trp53,Evl,Calm1,Gbp7,Pparg,Dapk1,Ifng,Stxbp2,Vps26b,Parp9,Ccl2,Vamp4,Camk2a,Cdc42ep4,Myo18a,Rab11fip5,Flnb	40	47.619
CC WM	GO	GOBP_CELLULAR_RESPONSE_TO_VIRUS	0.0140227	1.77658	Irgm1,Tgfb1,Irf5,Mapk14,Lgals9,Pou2f2,Tlr7,Igtp,Irgm2,Arf1,Zc3hav1,Hsp90aa1,Rrp1b,Smad3,Lgals8,Mapk11,Bax,Irf3	18	40.9091
CC WM	GO	GOBP_CELLULAR_RESPONSE_TO_ZINC_ION	0.0433046	1.84577	Mt2,Hvcn1,Mt1,Mt3,Gabrb3,Glra3	6	40
CC WM	GO	GOBP_CHAPERONE_COFACTOR_DEPENDENT_PROTEIN_REFOLDING	0.0202752	1.83282	Cd74,H2-DMb1,H2-DMa,Tor1b,Hspa5,Hspe1,Dnajb5,H2-DMb2	8	28.5714
CC WM	GO	GOBP_CHAPERONE_MEDIATED_PROTEIN_COMPLEX_ASSEMBLY	0.0488291	1.76969	Clu,Pfdn6,Cct2,Bbs10,Hsp90aa1,Psmg2,Hspa4,Ndufaf1,Stub1,Hopx	10	58.8235
CC WM	GO	GOBP_CHAPERONE_MEDIATED_PROTEIN_FOLDING	0.0112721	1.7312	Hspb6,Clu,Cd74,H2-DMb1,H2-DMa,Tor1b,Dffa,Hspa5,Cct2,Hspe1,Dnajb5,Ppid,H2-DMb2,Pdcl3,Cct8,Cct4	16	26.6667
CC WM	GO	GOBP_CHEMOKINE_PRODUCTION	1.07714e-05	2.09795	Trem2,Csf1r,Aif1,Sirpa,Cxcl5,Cd84,Cd74,Lpl,Tlr9,Gstp2,Il33,Tgfb1,Slamf9,Tlr2,Pycard,Trpv4,Lgals9,Eif2ak2,Tlr7,Il6ra,Oas1a,Mif,Nfkbiz,Ticam2,Syk,Adora2b,Mefv,Havcr2,Il1rl1,Ticam1,Ifng,Wnt5a,Il17ra,Oas1f	34	30.3571
CC WM	GO	GOBP_CHONDROCYTE_DIFFERENTIATION	0.0112721	1.60236	Maf,Tgfbr2,Tgfbr1,Mef2c,Efemp1,Slc39a14,Ccn3,Tgfb1,Sulf1,Serpinh1,Mapk14,Mef2d,Fgfr1,Bmpr2,Bmpr1b,Col3a1,Chst11,Hoxd11,Pth1r,Runx1,Thrb	21	17.3554
CC WM	GO	GOBP_COGNITION	0.00172215	1.52729	Trem2,B2m,Apoe,Serpinf1,Tifab,Mef2c,Cx3cr1,Gm2a,Tlr2,Fgf13,Casp1,Pirb,Igf1,Igf2,Ntrk2,Synpo,Pgrmc1,Pde5a,Stra6,Pias1,Drd5,Adrb2,Tbr1,Slc7a11,Fam107a,Rogdi,Rapgef3,Chl1,Shank1,Gabrb3,Idua,Pomk,Man2b1,Clstn2,Htr2c,Nrxn1,Nlgn3,Slc17a7,Atp1a2,Grcc10,Th,Cln3,Itga5,Tanc1,Taco1,Hrh1,Sobp,Lgmn,Abi2,Lmx1a,Ncstn,Chrnb2,Gabra5,Cyp7b1,Ntsr1,Prnp,Bhlhb9,Nr4a2,Chmp2b,Cyfip1,Ptgs1,Pja2,Comt,Cic,Zfp385a,Tafa2,Ht…	103	28.6111
CC WM	GO	GOBP_COLLAGEN_BIOSYNTHETIC_PROCESS	0.00539283	1.76017	Vim,Tgfb1,Serpinh1,Arrb2,Ppard,Fn1,Tgfb3,Rapgef3,Il6ra,Eng,Pdgfb,Creb3l1,Ltbp1,Adora2b,Emilin1,P3h3,Col1a1,Pparg,Serpine1,Cyp2j6,Ccl2,Cygb,Wnt4,Prdx5,Rgcc,Myb	26	41.2698
CC WM	GO	GOBP_COLLAGEN_CATABOLIC_PROCESS	0.0106238	1.86159	Ctss,Vsir,Ctsb,Ctsl,Pepd,Cst3,Idua,Mmp14,Mmp2,Mmp16,Fap,Mmp8,Mmp17,Mmp25	14	37.8378
CC WM	GO	GOBP_COLLAGEN_FIBRIL_ORGANIZATION	0.0185792	1.61545	Tgfbr1,Col1a2,Serpinh1,Pxdn,Aebp1,Tgfb2,Col28a1,Vipas39,Atp7a,Vps33b,Anxa2,Crtap,Col3a1	13	20.6349
CC WM	GO	GOBP_COLLAGEN_METABOLIC_PROCESS	4.04433e-06	2.13795	Ctss,Vsir,Vim,Ctsb,P3h2,Ctsl,Tgfb1,Col1a2,Serpinh1,Arrb2,Ppard,Fn1,Pepd,Tgfb3,Rapgef3,Il6ra,Vipas39,Cst3,Idua,Vps33b,Id1,Eng,Pdgfb,Tns2,Creb3l1,Ltbp1,Adora2b,Emilin1,Mmp14,P3h3,Prkcd,Mmp2,Mmp16,Fap,Col1a1,Pparg,Mmp8,Serpine1,Mmp17,Cyp2j6,Col6a1,Retn,Mmp25,Ccl2	44	36.9748
CC WM	GO	GOBP_COMPLEMENT_ACTIVATION	5.65692e-05	2.20429	C4b,C1qc,A2m,Trem2,C1qa,C1qb,Serping1,Cfh,C3,C1qbp	10	19.2308
CC WM	GO	GOBP_COMPLEMENT_ACTIVATION_CLASSICAL_PATHWAY	0.0021519	2.03086	C1qc,Trem2,C1qa,C1qb,Serping1,C3,C1qbp	7	20.5882
CC WM	GO	GOBP_CONNECTIVE_TISSUE_DEVELOPMENT	9.96365e-06	1.82003	C3ar1,Maf,Tgfbr2,Spi1,Tgfbr1,Mef2c,Lpl,Pbxip1,Efemp1,Prrx2,Slc39a14,Ccn3,Tgfb1,Sulf1,Serpinh1,Cflar,Igf1,Cfh,Smad1,Bgn,Mapk14,Mef2d,Trpv4,Tgfb2,Ppard,Fgfr1,Mgp,Rara,Il6ra,Fbxw4,Ogn,Bmpr2,Atp7a,Bmp7,Idua,Sik3,Bmpr1b,Col3a1,Chst11,Hoxd11,Selenom,Pdgfb,Smad9,Pth1r,Csf1,Runx1,Thrb,Zbtb7a,Prrx1,Id2,Snai1,Foxd1,Twsg1,Glg1,Pdgfd,Wt1,Slc39a13,Col1a1,Ppargc1a,Bmp6,Smad3,Ap1s2,Abhd15,Pparg,Msx1,Ifng,Sox9,D…	88	29.5302
CC WM	GO	GOBP_COPPER_ION_TRANSPORT	0.0261974	1.87304	Atox1,Slc46a3,Slc31a1,Heph,Atp7a,Mmgt2,Steap1,Mmgt1,Steap2	9	52.9412
CC WM	GO	GOBP_CORTICAL_CYTOSKELETON_ORGANIZATION	0.0376327	1.59486	Nckap1l,Plek,Wdr1,Nckap1,Trpv4,Synpo,Coro1c,Plec,Fmnl3,Epb41l1,Fmnl1,Ezr,Cavin3,Pls1	14	26.4151
CC WM	GO	GOBP_CRANIAL_SKELETAL_SYSTEM_DEVELOPMENT	0.0280405	1.57066	Tgfbr2,Tgfbr1,Tifab,Mef2c,Prrx2,Ndst1,Tgfb2,Tgfb3,Gas1,Hoxa2,Chst11,Frem1,Prrx1,Mmp14,Slc39a1,Mmp16,Eif4a3,Insig2,Smad3	19	24.0506
CC WM	GO	GOBP_CYTOKINE_MEDIATED_SIGNALING_PATHWAY	8.07022e-09	1.97001	Trem2,Ccl6,Csf3r,Fcer1g,Csf1r,Cebpa,Laptm5,Spi1,Ccl4,Cxcl5,Tnfrsf1a,Lyn,Il10ra,Stat3,Ifitm3,Ptpn6,Cd74,Ptprc,Cx3cr1,Osmr,Hcls1,Rbm47,Il33,Irgm1,F3,Cntf,Ccl9,Pycard,Stat1,Casp1,Irf5,Ifngr2,Rack1,Pirb,Numbl,Ifngr1,Ccl12,Il21r,Sh2b2,Tnfrsf11a,Mt3,Cav1,Il6ra,Igtp,Irf7,Irgm2,Gas6,Tifa,Ccdc3,Ccl3,Trim41,Traf3,Naip2,Il10rb,Rraga,Nol3,C1qtnf4,Tnfrsf13c,Appl2,Tnip2,Slit2,Pdgfb,Oas1a,Csf2rb,Csf1,Il1a,Irf1,…	113	28.25
CC WM	GO	GOBP_CYTOKINE_PRODUCTION_INVOLVED_IN_IMMUNE_RESPONSE	0.000566824	1.84598	Vsir,B2m,Fcer1g,Laptm5,Hmox1,Slc11a1,Cd74,Bst2,Tlr9,Plcg2,Tgfb1,Slamf9,Tlr2,Pycard,Casp1,Irf5,Tnfrsf1b,Tgfb2,Tgfb3,Tlr7,Gas6,Hfe,Mif,Syk,Axl,Htr2a,Ticam1,Ifng,Kit,Wnt5a,Lacc1,Sash3,Ube2j1,Mapkapk2,Il1r1,Nr4a3,Smad7,Rasgrp1,Casp4,Fcer1a,Stard7	41	31.0606
CC WM	GO	GOBP_CYTOKINE_PRODUCTION_INVOLVED_IN_INFLAMMATORY_RESPONSE	0.00591753	1.86381	Trem2,Pld4,Sirpa,Stat3,Pycard,Adcy7,Mapk14,Extl3,Gpsm3,Pdcd4,Appl2,Per1,Tlr6,Mefv,Ticam1,Il17ra,Il1r2	17	28.8136
CC WM	GO	GOBP_CYTOPLASMIC_PATTERN_RECOGNITION_RECEPTOR_SIGNALING_PATHWAY	1.58852e-05	2.00424	Trem2,Unc93b1,Lamp2,Tlr9,Slc15a3,Plcg2,Gbp2,Irgm1,Btk,Traf3ip3,Cd86,Pycard,Fbxl2,Trim30a,Eif2ak2,Cav1,Tlr7,Igtp,Flot1,Irf7,Irgm2,Tifa,C1qbp,Slc46a2,Tnip2,Pik3ap1,Oas1a,Rnf34,Irf1,Tlr6,Nfkbia,Mefv,Zc3hav1,Havcr2,Pcbp2,Wdfy1,Ticam1,Mapk8,Oas1f,Zdhhc5,Lacc1,Irf3,Nagk,Tspan6,Slc15a2,Dhx58,Casp4	47	31.1258
CC WM	GO	GOBP_DEFENSE_RESPONSE_TO_BACTERIUM	3.99515e-08	2.02099	Trem2,Mpeg1,B2m,Fcer1g,Fcgr1,Cyba,Grn,Cxcl5,Tnfrsf1a,Bcl3,Slc11a1,Irf8,Anxa3,Ncf1,Gbp3,Tlr9,Gbp2,Irgm1,Slamf9,Gsdmd,Tlr2,Aqp1,Stab1,Pycard,Ang,Defb11,Casp1,Rnase4,Myo1f,Lgals9,Tab3,Ppp1r11,Gbp6,Hck,Cebpb,Rnf213,Jchain,Igtp,Fgr,Irgm2,Adamts5,Naip2,Shc1,Akirin2,Oas1a,Tnfaip8,Nfkbiz,Pglyrp1,Optn,Syk,Notch2,Emilin1,Reg3g,H2-M3,Clec4d,Wfdc17,Havcr2,Prkcd,Emilin2,Gbp7,Chga,Wfdc2,Tnfsf8,Serpine1,Ifng,Cl…	80	28.3688
CC WM	GO	GOBP_DEFENSE_RESPONSE_TO_GRAM_NEGATIVE_BACTERIUM	0.000663915	1.93122	Trem2,Mpeg1,B2m,Cxcl5,Slc11a1,Tlr9,Irgm1,Gsdmd,Aqp1,Pycard,Defb11,Casp1,Igtp,Irgm2,Nfkbiz,Optn,Reg3g,Chga,Serpine1,Ctsg,Hmgb2,Iigp1,Drosha	23	29.8701
CC WM	GO	GOBP_DEFENSE_RESPONSE_TO_GRAM_POSITIVE_BACTERIUM	0.00823848	1.69148	Mpeg1,B2m,Ncf1,Gbp3,Gbp2,Gsdmd,Tlr2,Pycard,Ang,Defb11,Rnase4,Myo1f,Ppp1r11,Gbp6,Hck,Fgr,Tnfaip8,Pglyrp1,Reg3g,Havcr2,Gbp7,Chga,Tnfsf8,Ifng,Ctsg,Hmgb2,Drosha,Mbl1,Casp4	29	28.4314
CC WM	GO	GOBP_DEFENSE_RESPONSE_TO_VIRUS	9.45237e-05	1.72612	Vamp8,Unc93b1,Gpam,Ifitm3,Ptprc,Bst2,Tlr9,Tagap,Slfn8,Il33,Irgm1,Serinc3,Traf3ip3,Cd86,Pycard,Stat1,Casp1,Irf5,Ifngr2,Ifngr1,Itgax,Trim30d,Cd37,Apobec3,Trim30a,Eif2ak2,Tlr7,Rtp4,Igtp,Irf7,Irgm2,Trim12c,Trim41,Acod1,Traf3,Fgl2,C1qbp,Il10rb,Bnip3l,Oas1a,Isg20,Irf1,Dtx3l,Ttc4,Ticam2,Ilf3,Il15,Oasl2,Zc3hav1,Usp29,Atg7,Mid2,Pcbp2,Morc3,Hsp90aa1,Gbp7,Usp44,Aim2,Ticam1	59	22.2642
CC WM	GO	GOBP_DENDRITIC_CELL_DIFFERENTIATION	4.11811e-05	2.34134	Trem2,Tgfbr2,Tmem176b,Tmem176a,Spi1,Lyn,Irf8,Tgfb1,Slamf9,Pirb,Cebpb,Zbtb46	12	32.4324
CC WM	GO	GOBP_DENDRITIC_CELL_MIGRATION	0.042024	1.73958	Spi1,Slamf9,Gpr183,Dock8,Gas6,C1qbp	6	27.2727
CC WM	GO	GOBP_DENDRITIC_SPINE_MAINTENANCE	0.0128733	1.88509	Trem2,Apoe,Fcgr2b,Cfl1,Tanc1,Prnp,Cntnap2,Grin2b,Zfp804a,Cttn,Insr,Vps35,Abl2	13	52
CC WM	GO	GOBP_DENDRITIC_TRANSPORT	0.0200789	-1.8793	Kif5c,Kif5b,Kif5a,Stau2,Trak2,Kif3b,Kif2a	7	36.8421
CC WM	GO	GOBP_DEPHOSPHORYLATION	0.0316973	1.37425	Inpp5d,Nckap1l,Plek,Ptpn18,Ptpn6,Ptprc,Mef2c,Tgfb1,Ppm1h,Ptprj,Pirb,Nanp,Ppp1r11,Dlc1,Fbxw11,Cdk5rap3,Calm3,Ptpn23,Cttnbp2nl,Ptprg,Plpp3,Inpp5a,Acp2,Cd300a,Mtmr7,Ppp1r15a,Ywhab,Ppp5c,Tns2,Mtmr11,Ptprn2,Ptpro,Eya1,Thnsl2,Ppp1r17,Ppp4c,Ptpru,Ptprf,Dusp6,Igbp1,Ptprn,Nuak1,Calm1,Ptpa,Pink1,Prkcd,Ilkap,Nceh1,Mgat5,Nt5c,Ptpn9,Slc39a10,Smpd1,Ifng,Lhpp,Chp1,Ptbp1,Ppm1e,Ambra1,Ptpre,Itga1,Ppp1r35,Mtmr3,Sd…	64	21.0526
CC WM	GO	GOBP_DETECTION_OF_EXTERNAL_BIOTIC_STIMULUS	0.0317019	1.78944	Trem2,Tlr9,Tlr2,Naip2,Tlr6,Pglyrp1,Ly96	7	31.8182
CC WM	GO	GOBP_DETOXIFICATION	0.0112721	1.707	Prdx6,Slc11a1,Mt2,Slc30a3,Slc29a4,Mt1,Nfe2l2,Slc22a18,Mt3,Nqo1,Aldh2,Akr1a1,Atp7a,Sod3,Txn1,Abcb1b,Fbln5	17	23.9437
CC WM	GO	GOBP_DETOXIFICATION_OF_INORGANIC_COMPOUND	0.00591753	2.10942	Slc11a1,Mt2,Slc30a3,Mt1,Mt3,Atp7a,Txn1	7	46.6667
CC WM	GO	GOBP_DEVELOPMENTAL_MATURATION	0.0102536	1.43768	C1qa,Cebpa,Cx3cr1,Cd63,Pmp22,Ctsl,Tgfb1,Btk,Rab32,Igf1,Kcnq3,Pebp1,Pfn1,Tfcp2l1,Gja1,Foxo3,Lyl1,Igsf21,Pou2f2,Tgfb2,Ppard,Fgfr1,Ywhaz,C3,Atp6v1d,Myo5a,Shank1,Myoc,Ap3d1,B4galt5,Ropn1l,Cacna1a,Atp6v0c,Fam20c,Stxbp1,Dag1,Anks1,Nrxn1,Slc17a7,Ankrd27,Pdgfb,Pth1r,Atp6v1c1,Runx1,Rfx3,Neurl1a,Atp6v0a1,Nrn1,Zbtb7a,Washc5,Id2,Atp6v1b2,Nr4a2,Il15,Catsper2,Ptprn,Ednrb,Tut7,Epha8,Cdkn1c,Ryr1,Rnd1,Ddit3,Mmp2,…	73	19.891
CC WM	GO	GOBP_EAR_DEVELOPMENT	0.0492906	1.36082	Cebpd,Maf,Cebpa,H2-T23,Tifab,C1qb,Mafb,Psap,Prrx2,H2-DMa,Igf1,Gjb6,Tgfb2,Fgfr1,Igfbp7,Stra6,Otx2,Sdc4,Gabrb3,Eya4,Gas1,Atp8a2,Atp2b2,Mapk1,Hoxa2,Ankrd24,Fzd6,Tmie,Sobp,Pjvk,Slc4a7,Gabra5,Shroom2,Prrx1,Eya1,Esrrb,Insig2,Ece1,Myo3b,Clic5,Msx1,Sox9,Wnt5a,Bdnf,Mapk3,Pls1,Mpv17,Mapkapk2,Nr4a3,Ednra,Gli3,Edn1,Six4,Nfix,Hpn,Rac1,Fzd3,Fgf2,Ephb2	59	24.5833
CC WM	GO	GOBP_ELECTRON_TRANSPORT_CHAIN	0.00279948	1.78822	Ndufv1,Cox7b,Uqcrc1,Cox7a1,Uqcr11,Slc25a22,Sco2,Ndufs3,Uqcrb,Uqcr10,Ndufs6,Cox7a2l,Plec,Cox8b,Sdha,Slc37a2,Ndufb8,Ndufs7,Pink1,Ndufa8,Ndufs2,Snca,Ppargc1a,Cox7a2,Park7,Etfa,Cycs,Bdnf,Sdhaf2,Etfb,Sdhd,Bid,Coq7,Ndufaf1,Ndufc2,Fdx1,Cox6a2,Thap11,Ndufs8	39	44.3182
CC WM	GO	GOBP_EMBRYONIC_CRANIAL_SKELETON_MORPHOGENESIS	0.0095928	1.79624	Tgfbr2,Tgfbr1,Mef2c,Prrx2,Ndst1,Tgfb2,Tgfb3,Gas1,Hoxa2,Chst11,Prrx1,Mmp14,Slc39a1,Mmp16,Eif4a3,Smad3	16	32
CC WM	GO	GOBP_ENDOCARDIAL_CUSHION_FORMATION	0.0038298	2.01979	Tgfbr2,Tgfbr1,Tgfb1,Tgfb2,Tgfb3,Bmp7,Eng,Snai1,Msx1	9	29.0323
CC WM	GO	GOBP_ENDOCARDIAL_CUSHION_MORPHOGENESIS	0.0113088	1.84098	Tgfbr2,Tgfbr1,Tgfb1,Tgfb2,Tgfb3,Bmp7,Adamts5,Eng,Snai1,Msx1,Sox9	11	26.1905
CC WM	GO	GOBP_ENDOLYSOSOMAL_TOLL_LIKE_RECEPTOR_SIGNALING_PATHWAY	0.0215097	1.76514	Unc93b1,Tlr9,Cd86,Cav1,Tlr7,Flot1,Tnip2,Pik3ap1,Oas1a,Irf1,Havcr2,Wdfy1,Ticam1,Oas1f	14	32.5581
CC WM	GO	GOBP_ENDOTHELIAL_CELL_DEVELOPMENT	0.00844069	1.72751	Tnfrsf1a,F11r,Cldn1,Gpx1,S1pr3,Msn,Icam1,Rapgef3,Id1,Arhgef26,Marveld2,Abcb1b,Tnmd,Ednrb,Myadm,Met,Ezr	17	25.3731
CC WM	GO	GOBP_ENDOTHELIAL_CELL_DIFFERENTIATION	0.0457897	1.50346	Tnfrsf1a,Tgfbr1,F11r,Cldn1,Gpx1,S1pr3,Msn,Icam1,Pdpn,Nr2f2,Rapgef3,Fstl1,Bmpr2,Id1,Arhgef26,Marveld2,Abcb1b,Tnmd,Ednrb,Myadm,Bmp6,Fzd4,Met,Ezr	24	20.8696
CC WM	GO	GOBP_ENDOTHELIAL_CELL_MIGRATION	0.000515624	1.68748	Apoe,Serpinf1,Hmox1,Grn,Tgfbr1,Anxa3,Pik3cg,Mef2c,Sparc,Itgb2,Ccn3,Tgfb1,Gpx1,Gpi1,Prcp,Igf1,Nfe2l2,Gadd45a,Igf2,Nr2f2,Fgfr1,Bsg,Sh3bp1,Plpp3,Fstl1,Plekhg5,Srpx2,Pik3cd,Rhoj,Cln3,Slit2,Pdgfb,Lgmn,Lpxn,Pdcd6,Adora2b,Zfp580,Fgf1,Fap,Lgals8,Pparg,Ptk2,Met,Wnt5a,Thbs1,Nrp1	46	21.0046
CC WM	GO	GOBP_ENDOTHELIAL_CELL_PROLIFERATION	0.000847898	1.74127	Cyba,Apoe,Hmox1,Thbs4,Tgfbr1,Stat3,Mef2c,Sparc,Cav2,F3,Sulf1,Ang,Stat1,Igf1,Igf2,Gja1,Col8a1,Nr2f2,Fgfr1,Cd34,Cav1,Bmpr2,Eng,Aimp1,Pik3cd,Pdgfb,Pdcd6,Tnmd,Adora2b,Zfp580,Bmp6,Pparg,Ngfr,Wnt5a,Pdcl3,Thbs1,Itga4,Wnt2,Hmgb2,Xdh,Ccl2	41	25.3086
CC WM	GO	GOBP_ENDOTHELIUM_DEVELOPMENT	0.00891468	1.60108	Tnfrsf1a,Tgfbr1,F11r,Cldn1,Gpx1,S1pr3,Msn,Itgax,Icam1,Pdpn,Nr2f2,Bsg,Rapgef3,Fstl1,Bmpr2,Slc40a1,Id1,Arhgef26,Marveld2,Pdgfb,Abcb1b,Tnmd,Ednrb,Fgf1,Myadm,Bmp6,Fzd4,Met,Ezr,Xdh,Csnk2b,Cxcl10,Ednra	33	24.2647
CC WM	GO	GOBP_ENERGY_DERIVATION_BY_OXIDATION_OF_ORGANIC_COMPOUNDS	1.22582e-07	1.98798	Ndufv1,Ide,Cox7b,Kl,Uqcrc1,Cox7a1,Idh3g,Igf1,Uqcr11,Nupr1,Igf2,Trpv4,Slc25a22,Sco2,Vcp,Stoml2,Ndufs3,Mdh1,Mt3,Ppp1r3c,Atg2a,Mdh2,Gbe1,Akt2,Atp7a,Rubcnl,Oxa1l,Tigar,Uqcrb,Uqcr10,Pfkm,Il10rb,Ndufs6,Pygm,Ogdhl,Phka1,Arl2,Dyrk2,Ppp1r3b,Cox7a2l,Plec,Oas1a,Pdha1,Ogdh,Ugp2,Agl,Per2,Cox8b,Idh3a,Sdha,Slc37a2,Trp53,Atg3,Comt,Ndufb8,Gsk3a,Ndufs7,Pink1,Ndufa8,Ak4,Idh2,Shmt2,Cyp1a2,Esrrb,Pygb,Fh1,Ndufs2,Snca,…	125	42.3729
CC WM	GO	GOBP_ENERGY_HOMEOSTASIS	0.0278714	1.56888	Cebpa,Apoe,Stat3,Prcp,Cfh,Mapk14,Trpv4,Ppard,Adrb2,Sqstm1,Ampd3,Appl2,Nr1d2,Rrp8,Prkaa2,Ppargc1a,Clic5,Pparg,Cntnap2,Mapk8,Metrnl,Col6a1,Nr4a3,Crtc3,Igf2bp2,Mlxipl,Sorl1,Prkaa1,Prlh	29	31.5217
CC WM	GO	GOBP_ENERGY_RESERVE_METABOLIC_PROCESS	0.0144015	1.61668	Kl,Igf1,Igf2,Mt3,Ppp1r3c,Atg2a,Gbe1,Akt2,Rubcnl,Pfkm,Pygm,Phka1,Dyrk2,Ppp1r3b,Ugp2,Agl,Per2,Atg3,Comt,Gsk3a,Esrrb,Pygb,Adra1b,Insr,Irs2,Acadm,Col6a1,Gnas,Prkag2,Gabarapl1,Selenon,Prlh,Pygl,Sorbs1,Akt1,Phlda2	36	37.1134
CC WM	GO	GOBP_EOSINOPHIL_CHEMOTAXIS	0.00953116	1.95848	Ccl6,Ccl4,Lgals3,Ccl9,Ccl12,Ccl3	6	33.3333
CC WM	GO	GOBP_EOSINOPHIL_MIGRATION	0.00744675	1.9827	Ccl6,Ccl4,Lgals3,Ccl9,Ccl12,Ccl3,Cd300a	7	31.8182
CC WM	GO	GOBP_EPITHELIAL_CELL_APOPTOTIC_PROCESS	0.0058895	1.64325	Selplg,Tgfbr2,Hmox1,Pik3cg,Casp8,Tgfb1,Cflar,Igf1,Nfe2l2,Sort1,Nupr1,Icam1,Foxo3,Arrb2,Zfp36,Gas6,Bmpr2,Id1,Pdcd4,Anxa2,Tnip2,Nfkbiz,Atg7,Prkaa2,Lims1,Fas,Ppargc1a,Fgg,Serpine1,Hdac3,Mapk8,Bax,Thbs1,Itga4,Srsf6,Casp6,Ednra,Carm1,Ecscr,Prkaa1,Bid,Rgcc,Esr1,Atf2,Abl2	45	29.2208
CC WM	GO	GOBP_EPITHELIAL_CELL_DEVELOPMENT	0.00913537	1.52588	Vim,Cebpa,Tnfrsf1a,F11r,B4galt1,Tlr9,Psap,Sipa1,Cldn1,Tgfb1,Gpx1,S1pr3,Msn,Tfcp2l1,Gja1,Icam1,Slc4a5,Prdm1,Rapgef3,Rara,Atrx,Tigar,Id1,Arhgef26,Marveld2,Jmjd1c,Pdgfb,Plec,Abcb1b,Il1a,Rfx3,Abi2,Notch2,Tnmd,Clock,Spint2,Ednrb,Myadm,Wt1,Bmp6,Yipf6,Rilpl1,Sox9,Met,Ccdc88c,Wnt5a,Ezr,Ar	48	21.7195
CC WM	GO	GOBP_EPITHELIAL_CELL_PROLIFERATION	5.02657e-05	1.6426	B2m,Igfbp5,Cyba,Apoe,Serpinf1,Hmox1,Thbs4,Grn,Tgfbr1,Stat3,Mef2c,Ncf1,Sparc,B4galt1,Cav2,Ccn3,Ctsl,Cldn1,Tgfb1,Btk,F3,Gpx1,Sulf1,Ang,Stat1,Zfp703,Cflar,Igf1,Nupr1,Igf2,Gja1,Col8a1,Tgfb2,Ppard,Nr2f2,Fgfr1,Cd34,Cebpb,Igfbp3,Tgfb3,Cav1,Rreb1,Zfp36,Nme1,Extl3,Bmpr2,Atp7a,Azin1,Gas1,Dab2,Ift122,Id1,Eng,Mapk1,Aimp1,Pik3cd,Bak1,Pdgfb,Ncstn,Pdcd6,Cdkn1a,Nfkbiz,Cyp7b1,Mta3,Npm1,Notch2,Pura,Id2,Eya1,Tnmd,A…	113	23.8901
CC WM	GO	GOBP_EPITHELIAL_TO_MESENCHYMAL_TRANSITION_INVOLVED_IN_ENDOCARDIAL_CUSHION_FORMATION	0.00071194	2.18217	Tgfbr2,Tgfbr1,Tgfb1,Tgfb2,Tgfb3,Eng,Snai1,Msx1	8	44.4444
CC WM	GO	GOBP_ERK1_AND_ERK2_CASCADE	5.70311e-06	1.83152	Trem2,Cd44,Csf1r,Sirpa,Apoe,Lyn,Ptpn6,Cd74,Ctsh,Ptprc,Tlr9,Gpnmb,Gstp2,Tgfb1,Glipr2,Tlr2,Gpr183,Pycard,P2ry6,Cflar,Igf1,Ntrk2,Icam1,Trpv4,Arrb2,Clcf1,Fn1,Tnfrsf11a,Ywhaz,C3,Csk,Mt3,Cav1,Ranbp9,Ntsr2,Gas6,Ramp3,Dab2,Zfp36l2,Mapk1,Shc1,Atp6v0c,Gnai2,Htr2c,Nrxn1,Pdgfb,Ntrk3,Tiam1,Il1a,L1cam,Mif,Syk,Notch2,Atf3,Emilin1,Dusp6,Fgf1,Epha7,Havcr2,Arrb1,E130311K13Rik,Pdgfd,Rap1b,Htr2a,Ece1,Fgg,Cntnap2,Erb…	98	31.5113
CC WM	GO	GOBP_ERYTHROCYTE_HOMEOSTASIS	0.000612285	1.86099	B2m,Inpp5d,Nckap1l,Spi1,Hmox1,Lyn,Stat3,Mafb,Hcls1,Ikzf1,Gpi1,Stat1,Cflar,Klf13,Mapk14,Foxo3,Cdk5rap3,Heph,Zfp36,Slc25a5,Ampd3,Lmo2,Hscb,Rhag,Zbtb7a,Id2,Axl,Sh2b3,Cebpg,Kat7,Ercc2	31	21.0884
CC WM	GO	GOBP_ESTABLISHMENT_OF_ENDOTHELIAL_BARRIER	0.016001	1.74454	Tnfrsf1a,F11r,Cldn1,S1pr3,Msn,Icam1,Rapgef3,Marveld2,Abcb1b,Ednrb,Myadm,Ezr,Ednra,Il1b,Robo4,Vcl,Rapgef1,Ptprs	18	37.5
CC WM	GO	GOBP_ESTABLISHMENT_OF_PROTEIN_LOCALIZATION_TO_ORGANELLE	0.00617541	1.4569	Laptm5,Cd68,Clu,Tnfrsf1a,Bcl3,Il10ra,Stat3,Lamp2,Hcls1,Il33,Irgm1,Tgfb1,Hk2,Fam53b,Kcnq3,Tspo,Sort1,Mapk14,Wbp2,Srp9,Ywhaz,Timm10,Ptpn23,Ipo4,Tsg101,Dnaja1,Igtp,Cfl1,Irgm2,Srp72,Sqstm1,Ap3d1,Hspa5,Oxa1l,Ssr3,Ift122,Ncoa4,Mapk1,Nol3,Akirin2,Pkig,Appl2,Bnip3l,Folr1,Cct2,Neurl1b,Nfkbia,Srpr,Cdkn1a,Trp53,Syk,Timm21,Pmpcb,Tnpo3,Ap4m1,Hikeshi,Gsk3a,Sec62,Hacl1,Sumo1,Pink1,Prkcd,Ddit3,Hsp90aa1,Sec61b,If…	102	24.3437
CC WM	GO	GOBP_ESTABLISHMENT_OF_PROTEIN_LOCALIZATION_TO_VACUOLE	0.00694345	1.83173	Laptm5,Clu,Lamp2,Irgm1,Sort1,Ptpn23,Igtp,Irgm2,Sqstm1,Ap3d1,Ncoa4,Ap4m1,Hgs,Vps13d,Vps41,Rab7,Cacng7,Vps28,Pxk,Sorl1,M6pr	21	37.5
CC WM	GO	GOBP_EXECUTION_PHASE_OF_APOPTOSIS	0.04631	1.50026	Tnfrsf1a,Casp8,Cflar,Dlc1,Ptgis,Cdk5rap3,Igfbp3,Dffa,Htra2,Cideb,Rnf34,Nfkbiz,Trp53,Fap,Htr2a,Tradd,Madd,Bax,Col6a1,Ripk1,Endog,Xkr7,Fzd3,Akt1	24	30.3797
CC WM	GO	GOBP_EXOCYTIC_PROCESS	0.00365594	1.76227	Fcer1g,Vamp8,Plek,Lyn,Btk,Pclo,Ywhaz,Syngr3,Napb,Ralb,Adora3,Cd300a,Stx1a,Cplx3,Stxbp1,Syp,Ctbp2,Snap47,Syk,Stx3,Stx1b,Cplx1,Vps18,Snca,Cadps2,Rph3a,Stxbp2,Rimbp2,Syt9,Psen1,Snap29,Camk2a,Ppfia3,Erc1	34	35.4167
CC WM	GO	GOBP_EXOCYTOSIS	7.48281e-07	1.86024	Nckap1l,Fcer1g,Vamp8,Spi1,Hmox1,Plek,Lyn,Ptgds,Cd84,Sdcbp,Anxa3,Itgb2,Fcgr4,Btk,Itgam,Rab3il1,Fes,Kcnq3,Myo1f,Lgals9,Pclo,Ywhaz,Tspan18,Cdk16,Hck,Syn2,Coro1a,Tsg101,Lat2,Rab3c,Sdc4,Syngr3,Fgr,Napb,Myo5a,Ptafr,Ralb,Adora3,Syngr2,Cd300a,Syt17,Stx1a,Cplx3,Cacna1a,Rab12,Stxbp1,Gnai2,Anxa2,Zp3,Lin7c,Sv2b,Rims4,Syt12,Cbarp,Epb41l1,Syp,Rab27a,Ctbp2,Sptbn2,Prepl,Snap47,Cspg5,Syk,Washc5,Stx3,Arf1,Adora2b,…	114	31.1475
CC WM	GO	GOBP_EXPLORATION_BEHAVIOR	0.0219123	1.7199	Apoe,Grn,Slc4a10,Chl1,Gabrb3,Htr1a,Atp1a2,Prkce,Slc4a7,Crbn,Myg1,Comt	12	26.6667
CC WM	GO	GOBP_EXPORT_ACROSS_PLASMA_MEMBRANE	0.00291081	1.81501	Fxyd1,Abca1,Atp1b3,Slc29a4,Kcne2,Gja1,Slc22a18,Atp1b2,Atp2b3,Atp1a1,Slc40a1,Atp1a2,Abcb1b	13	20.6349
CC WM	GO	GOBP_EXTRACELLULAR_MATRIX_DISASSEMBLY	0.0265726	1.79643	Ctss,Pbxip1,Lcp1,Tgfb2,Pdpn,Flot1,Cst3,Adamts5,Eng,Lamc1,Fap	11	31.4286
CC WM	GO	GOBP_EXTRACELLULAR_STRUCTURE_ORGANIZATION	1.07208e-05	1.78595	Gfap,Ctss,Tnfrsf1a,Tgfbr1,Bcl3,Lgals3,Pbxip1,Pmp22,B4galt1,Cav2,Tgfb1,Col1a2,Sulf1,Serpinh1,Cflar,Pxdn,Aebp1,Lcp1,Tnfrsf1b,Col8a1,Tgfb2,Pdpn,Fn1,Col28a1,Cav1,Vipas39,Flot1,Cst3,Prdx4,Ptx3,Scara3,Adamts1,Atp7a,Idua,Adamts5,Vps33b,Eng,Adamts19,Dag1,Anxa2,Crtap,Col3a1,Col4a6,Fbln5,Flrt2,Tgfbi,Pomgnt1,Myh11,Creb3l1,2300002M23Rik,Kazald1,Emilin1,Spint2,Matn4,Mmp14,Col4a5,Serac1,Lamc1,Mmp2,Mmp16,Fap,Wt…	93	29.6178
CC WM	GO	GOBP_EXTRINSIC_APOPTOTIC_SIGNALING_PATHWAY	0.000103416	1.79442	Spi1,Hmox1,Tnfrsf1a,Tgfbr1,Ptprc,Lgals3,Casp8,Gstp2,Il33,Tgfb1,Gpx1,Pycard,Cflar,Igf1,Pdia3,Sort1,Tnfrsf1b,Icam1,Foxo3,Tgfb2,Fgfr1,Mcl1,Itga6,Cav1,Eya4,Htra2,Gas1,Dab2,Nol3,Bmpr1b,Bak1,Psme3,Rnf34,Il1a,Fcmr,Acsl5,Tlr6,Bcl2a1b,Nfkbiz,Mllt11,Bcl2a1d,Ltb,Eya1,Atf3,Gsk3a,Ddx47,Fas,Tradd,Tnfrsf12a,Smad3,Madd,Fgg,Dapk1,Serpine1,Ifng,Cttn,Park7,Ar,Bax,Thbs1,Nrp1	61	26.9912
CC WM	GO	GOBP_EXTRINSIC_APOPTOTIC_SIGNALING_PATHWAY_VIA_DEATH_DOMAIN_RECEPTORS	0.0342765	1.53729	Spi1,Hmox1,Tnfrsf1a,Lgals3,Casp8,Gpx1,Cflar,Sort1,Icam1,Nol3,Bmpr1b,Rnf34,Atf3,Ddx47,Fas,Tradd,Madd,Fgg,Dapk1,Serpine1,Park7,Bax,Thbs1,Hmgb2,Bloc1s2	25	30.8642
CC WM	GO	GOBP_FAT_CELL_DIFFERENTIATION	0.00928235	1.47382	Cebpd,Cebpa,Lpl,Psmb8,Tgfb1,Dio2,Gpx1,Tmem64,Wwtr1,Igf1,Sort1,Mapk14,Trpv4,Sh2b2,Ppard,Tgfb1i1,Pias1,Zfpm2,Adrb2,Cebpb,Itga6,Rreb1,Zfp36,Rora,Ccdc3,Bmp7,Zfp36l2,Cmklr1,Htr2c,Uchl3,Cby1,Per2,Ctbp2,Clip3,Zbtb7a,Id2,Nr4a2,Pex11a,Bbs9,Lrrc8c,Ddit3,Noct,Zfp385a,Htr2a,Slc39a13,Smad3,Ap1s2,Pparg,Asxl2,Cntnap2,Arl6,Fabp3,Wnt5a,Metrnl,Socs7,Osbpl11,Retn,Aloxe3,Nr4a3,Sdf4,Selenbp1,Carm1,Slc2a4,Zfp516,Slc7a…	65	25.8964
CC WM	GO	GOBP_FAT_CELL_PROLIFERATION	0.0384787	1.84684	Trem2,Ppard,Sqstm1,Pid1,Per2,Col6a1	6	37.5
CC WM	GO	GOBP_FATTY_ACID_METABOLIC_PROCESS	0.0106238	1.38264	Hpgd,Ltc4s,Tnfrsf1a,Ptgds,Gpam,Cd74,Lpl,Crat,Gstp2,Gpx1,Mgll,Acbd4,Tbxas1,Mapk14,Ptgis,Aldh1l2,Ppard,Pdpn,Pla2g15,Erlin2,Hadha,Apoc1,Acads,C3,Phyh,Cav1,Gk,Myo5a,Akt2,Cyp2d22,Sgpl1,Ephx1,Ndufs6,Fabp5,Pck2,Appl2,Acox1,Acadl,Acsl5,Tysnd1,Cyp4v3,Per2,Dagla,Mif,Rpp14,Cryl1,Pnpla8,Thnsl2,Acsf3,Acox3,Ucp3,Ptgs1,Prkab2,Comt,Eif6,Prkaa2,Hacl1,Hacd4,Cyp1a2,Fads3,Snca,Them4,Insig2,Ppargc1a,Acad10,Etfbkmt,Pp…	114	28.6432
CC WM	GO	GOBP_FEMALE_SEX_DIFFERENTIATION	0.0436494	1.43963	Mertk,Nupr1,Foxo3,Arrb2,Nr2f2,Stra6,Zfpm2,Cebpb,Lhfpl2,Ptx3,Adamts1,Sgpl1,Bmpr1b,Bak1,Zp3,Runx1,Tnfaip6,Grk2,Ptprn,Axl,Atm,Arrb1,Mmp2,Wt1,Fzd4,Serpine1,Kit,Ccdc182,Wnt5a,Fancf,Bax,Insr,Retn,Fst,Ahr,Eif2b4,Wnt4,Myh9,Esr1,Rac1	40	30.303
CC WM	GO	GOBP_FIBROBLAST_PROLIFERATION	0.0316604	1.48755	Cd74,Tgfb1,Aqp1,Gpx1,Igf1,Nupr1,Fn1,Cav1,Gas6,Fbrs,Cd300a,Anxa2,Zmiz1,Col3a1,Med25,Pdgfb,Grk2,Mif,Cdkn1a,Trp53,Emd,Morc3,Pdgfd,Pparg,Smarca2,Serpine1,Ifng,Morf4l1,Cks2,Pes1,Ngfr,Wnt5a,Fth1,Ski,Bax,Fbln1,Lif,Wnt2	38	27.7372
CC WM	GO	GOBP_FILOPODIUM_ASSEMBLY	0.0359185	1.56246	Tgfbr1,Fgd2,Srgap2,Capzb,Myo10,Arhgef4,Tgfb3,Itga6,Sh3bp1,Nrxn1,Cln3,Arpc2,Fmnl3,Gpm6a,Neurl1a,Mien1,Prkcd,Myo3b,Fgd1,Ezr,Dock11,Nrp1	22	31.8841
CC WM	GO	GOBP_GANGLIOSIDE_METABOLIC_PROCESS	0.0167582	1.80254	Hexa,Hexb,Gm2a,B4galnt1,St3gal2,Neu4,B4galt5,St8sia4,St6galnac4,St6galnac6,St6galnac5	11	40.7407
CC WM	GO	GOBP_GENERATION_OF_PRECURSOR_METABOLITES_AND_ENERGY	9.67139e-10	2.00083	Ucp2,Stat3,Ndufv1,Ide,Cox7b,Hk2,Gpi1,Kl,Uqcrc1,Cox7a1,Idh3g,Igf1,Uqcr11,Nupr1,Igf2,Pkm,Trpv4,Slc25a22,Pfkl,Sco2,Aldh1l2,Vcp,Stoml2,Aldh1l1,Ndufs3,Pgls,Mdh1,Mt3,Pgk1,Ppp1r3c,Atg2a,Mdh2,Gbe1,Akt2,Atp7a,Rubcnl,Oxa1l,Tigar,Uqcrb,Uqcr10,Pfkm,Il10rb,Ndufs6,Pygm,Ogdhl,Aass,Phka1,Arl2,Sik2,Dyrk2,Ppp1r3b,Cox7a2l,Acox1,Plec,Oas1a,Taco1,Pdha1,Gnpda1,Ogdh,Ugp2,Agl,Per2,Cox8b,Prps1,Idh3a,Sdha,Slc37a2,Trp53,Zb…	167	40.241
CC WM	GO	GOBP_GLIAL_CELL_ACTIVATION	2.06381e-09	2.68573	Cst7,Trem2,C1qa,Tyrobp,Csf1r,Aif1,Grn,Clu,Cx3cr1,Tlr9,Il33,Itgam,Tlr2,Cntf,Casp1,Ifngr2,Ifngr1	17	29.3103
CC WM	GO	GOBP_GLIAL_CELL_APOPTOTIC_PROCESS	0.0308217	1.82552	Trem2,Pmp22,Igf1,Cers6,Gas6,Trp53,Prkcd,Tnfrsf21,Mapk8	9	45
CC WM	GO	GOBP_GLIAL_CELL_DEVELOPMENT	0.00653211	1.67013	Gfap,Trem2,C1qa,Vim,Csf1r,Grn,Clu,Pmp22,Tgfb1,Itgam,Tlr2,Cntf,Ifngr1,Ntrk2,Nrros,Myoc,Akt2,B4galt5,Hdac11,Mapk1,Dag1,Pdgfb,Plec,Ntrk3,Ncstn,Grb2,Cspg5,Wasf3,Id2,Ercc2,Ilk,Lgi4,Cntnap2,Ifng,Erbb2,Ski,Prdm8,Mapk3,Col6a1	39	28.2609
CC WM	GO	GOBP_GLIAL_CELL_DIFFERENTIATION	0.0195824	1.4157	Gfap,Trem2,C1qa,Vim,Csf1r,Grn,Clu,Stat3,Pmp22,Il33,Tgfb1,Itgam,Tlr2,Cntf,Wdr1,Ptprj,Igf1,Ifngr1,Tnfrsf1b,Ntrk2,Clcf1,Cul4b,Otx2,Clcn2,Nrros,Plpp3,Lin28a,Myoc,Akt2,B4galt5,Hdac11,Mapk1,Dag1,Nlgn3,Pdgfb,Plec,Enpp2,Ntrk3,Serpine2,Ncstn,Grb2,Grk2,Cspg5,Wasf3,Notch2,Id2	46	16.1404
CC WM	GO	GOBP_GLIAL_CELL_MIGRATION	6.11166e-07	2.37745	Trem2,Vim,Hexb,Cx3cr1,Pmp22,Efemp1,Bmerb1,Gpr183,Srgap2,P2ry12,Tspo,Atp1b2,Tgfb2,Fn1,Ccl3,Zmiz1,Col3a1,Csf1,Tiam1,Cd9,Syne2,Idh2,Fas,Apcdd1,Socs7,Nr2e1,Ccl2,P2ry1,Gli3	29	40.8451
CC WM	GO	GOBP_GLIAL_CELL_PROLIFERATION	0.00157336	1.87113	Gfap,Trem2,Vim,Csf1r,Clu,Lyn,Pmp22,Il33,Igf1,Tspo,Arrb2,Anxa7,Csf1,Etv5,Trp53,Idh2,Fas,Ptk2,Lgi4,Cntnap2,Ifng,Ski	22	28.5714
CC WM	GO	GOBP_GLIOGENESIS	0.000243484	1.61895	Gfap,Trem2,C1qa,Vim,Csf1r,Grn,Clu,Lyn,Hexb,Stat3,Cx3cr1,Pmp22,Efemp1,Bmerb1,Il33,Tgfb1,Itgam,Tlr2,Cntf,Gpr183,Wdr1,Srgap2,Ptprj,Igf1,P2ry12,Tspo,Ifngr1,Tnfrsf1b,Ntrk2,Arrb2,Atp1b2,Clcf1,Cul4b,Tgfb2,Fn1,Otx2,Clcn2,Nrros,Plpp3,Lin28a,Myoc,Akt2,Anxa7,Ccl3,B4galt5,Hdac11,Mapk1,Dag1,Zmiz1,Col3a1,Nlgn3,Pdgfb,Plec,Enpp2,Ntrk3,Csf1,Tiam1,Serpine2,Etv5,Ncstn,Cd9,Grb2,Zcchc24,Grk2,Cspg5,Trp53,Wasf3,Notch2,…	84	21.6495
CC WM	GO	GOBP_GLOMERULAR_MESANGIUM_DEVELOPMENT	0.00251015	2.19458	C3ar1,Cflar,Il6ra,Bmp7,Pdgfb,Pdgfd,Wt1,Ifng,Egr1	9	56.25
CC WM	GO	GOBP_GLOMERULUS_DEVELOPMENT	0.00211888	1.87692	C3ar1,Mef2c,Aqp1,Sulf1,Wwtr1,Cflar,Cfh,Il6ra,Bmp7,Pdgfb,Plce1,Ptpro,Notch2,Ednrb,Comt,Lgr4,Pdgfd,Wt1,Ifng,Egr1,Mpv17,Lamb2,Ednra,Ahr,Tcf21,Edn1	26	38.806
CC WM	GO	GOBP_GLUCOSE_CATABOLIC_PROCESS	0.00934613	1.95756	Gpi1,Pkm,Pfkl,Pgk1,Tigar,Pfkm,Trp53,Pfkfb2,Foxk1,Foxk2,Pfkp	11	50
CC WM	GO	GOBP_GLUCOSE_METABOLIC_PROCESS	0.0373307	1.40275	Slc39a14,Hk2,Gpi1,Igf1,Mapk14,Igf2,Pkm,Pfkl,Bckdk,Mdh1,Igfbp3,Pgk1,Rora,Mdh2,Akt2,Tigar,Pfkm,Fabp5,Pck2,Dyrk2,Oas1a,Pdha1,Per2,Trp53,Nisch,Adora2b,Atf3,Pfkfb2,Brat1,Gpt2,Gapdhs,Esrrb,C1qtnf1,Foxk1,Ppargc1a,Prkaca,Lcmt1,Adra1b,Oas1f,Insr,Cyp2j6,Irs2,Acadm,Pgam1,Pdk1,Foxk2,Cpt1a,Hk3,Ddb1,Prkaa1,Dlat,Pfkp,Igfbp4,Sorbs1,Kat2b,Pgk2,Akt1,Myc,Crtc2,Aldoc,Pgm2l1,Pdk2,Nln,Ptpn2,G6pdx,Adpgk	66	33.5025
CC WM	GO	GOBP_GLYCEROLIPID_METABOLIC_PROCESS	0.0363244	1.30701	Prdx6,Inpp5d,Apoe,Plek,Gpam,Capn2,Pik3cg,Lpl,Cdipt,Plcg2,Gpx1,Mgll,Ang,Plcd4,Avil,Socs3,Plcb2,Pla2g15,Hadha,Apoc1,C3,Ttc7b,Lpcat2,Pisd,Cav1,Gk,Inpp5a,Ip6k1,Abhd12,Plch2,Smg1,Mtmr7,Pgs1,Fabp5,Pck2,Pik3cd,Htr2c,Pik3r5,Crls1,Slc22a4,Plcb3,Cln3,Pdgfb,Cideb,Enpp2,Pnpla2,Acsl5,Plce1,Thrb,Pigq,Mtmr11,Dagla,Dpm1,Pnpla8,Pigp,Pnpla7,Dpm2,Serac1,Htr2a,Insig2,Ip6k3,Abhd4,Fabp3,Hdhd5,Acsl6,Acsl4,Socs7,Pgap2,C…	72	19.9446
CC WM	GO	GOBP_GLYCOLIPID_CATABOLIC_PROCESS	0.0307873	1.90163	Hexa,Hexb,Psap,Gm2a,Neu4,Prkcd	6	40
CC WM	GO	GOBP_GLYCOLYTIC_PROCESS_THROUGH_GLUCOSE_6_PHOSPHATE	0.01252	1.96403	Gpi1,Pkm,Pfkl,Pgk1,Pfkm,Foxk1,Foxk2,Pfkp	8	47.0588
CC WM	GO	GOBP_GLYCOPROTEIN_METABOLIC_PROCESS	0.0499875	1.29908	Hexa,Hexb,Galnt15,B4galt1,Gusb,Engase,Il33,Ctsl,Ndst1,Btk,Sulf1,Igf1,St6gal1,Ppard,Soat1,Oga,Slc4a10,Dad1,St3gal2,Chpf,Neu4,Cst3,Hs6st1,Extl3,Ptx3,Atp7a,Edem2,Idua,B4galt5,Pomk,Poglut3,Chst11,Dse,Chst8,Galnt11,Mgat4a,B3galt5,Itm2b,Erp44,Galnt17,Pomgnt1,Galnt9,Ncstn,Galnt5,Gal3st4,Dpm1,Il15,Ids,Mgat4c,Hs3st2,St3gal6,Hyal1,St6gal2,St3gal5,Mgat5,Dpy19l3,Alg3,Prkcsh,Ago2,St8sia4,Ost4,Eogt,Chp1,Insr,A…	81	23.8938
CC WM	GO	GOBP_GLYCOSAMINOGLYCAN_CATABOLIC_PROCESS	0.0041196	2.00239	Cd44,Hexa,Hexb,Gusb,Tgfb1,Gns,Idua,Pglyrp1,Ids,Hyal1	10	35.7143
CC WM	GO	GOBP_GRANULOCYTE_ACTIVATION	0.00370785	1.9646	Tyrobp,Fcer1g,Spi1,Grn,Anxa3,Itgb2,Fcgr4,Itgam,Myo1f,Ptafr,Cd300a,Syk,Il15,Prkcd,Lypd10	15	34.8837
CC WM	GO	GOBP_GRANULOCYTE_CHEMOTAXIS	1.45041e-07	2.34671	Fcgr3,C3ar1,Ccl6,Nckap1l,Csf3r,Fcer1g,Csf1r,Thbs4,Ccl4,Cxcl5,Cd74,Lgals3,Itgb2,Itgam,Ccl9,Ptprj,Spp1,Vav1,Ccl12,Trpv4,Bsg,Ccl3,Mapk1,C1qbp,Cmklr1,Slit2,Csf1,Tnfaip6,Camk1d,Syk	30	28.5714
CC WM	GO	GOBP_GRANULOCYTE_DIFFERENTIATION	0.00316739	1.9743	C1qc,Inpp5d,Cebpa,Spi1,Lyn,Hcls1,Ikzf1,Rbp1,Rara,Zbtb46,Runx1	11	25.5814
CC WM	GO	GOBP_GRANULOCYTE_MIGRATION	1.61439e-08	2.36354	Fcgr3,C3ar1,Ccl6,Nckap1l,Csf3r,Fcer1g,Csf1r,Sirpa,Thbs4,Ccl4,Cxcl5,Cd74,Lgals3,Itgb2,Itgam,Tlr2,Ccl9,Wdr1,Ptprj,Spp1,Myo1f,Vav1,Ccl12,Trpv4,Bsg,Ccl3,Cd300a,Mapk1,C1qbp,Cmklr1,Slit2,Csf1,Il1a,Tnfaip6,Camk1d,Syk	36	26.8657
CC WM	GO	GOBP_HEART_VALVE_DEVELOPMENT	0.00877707	1.75742	Tgfbr2,Tnfrsf1a,Mef2c,Tgfb1,Tnfrsf1b,Tgfb2,Stra6,Prdm1,Zfpm2,Bmpr2,Adamts5,Slit2,Notch2,Emilin1	14	21.875
CC WM	GO	GOBP_HEMATOPOIETIC_PROGENITOR_CELL_DIFFERENTIATION	0.0253874	1.4906	Cebpd,Pld4,Sirpa,Spi1,Lyn,Tifab,Ptpn6,Ptprc,Rbm47,Tgfb1,Nfe2l2,Apobec3,Eif2ak2,Rara,Zfp36,Eef2,Serpinb12,Dock1,Rrs1,Kcnab2,Herc6,Fnip1,Runx1,Trp53,Sh2b3,Fas,Arl11,Ercc2,Xrcc5,Kit,Ssbp3,Col24a1	32	20.1258
CC WM	GO	GOBP_HEMATOPOIETIC_STEM_CELL_PROLIFERATION	0.0263591	1.71663	Cebpa,Irgm1,Ace,Cd34,Eif2ak2,Dab2,Kat7,Ercc2,Xrcc5,Wnt5a	10	27.7778
CC WM	GO	GOBP_HEMOSTASIS	1.76352e-05	1.96454	Fcer1g,Apoe,Plek,Lyn,F11r,Fermt3,Ptpn6,Mertk,Serping1,F5,Entpd2,F3,Pros1,Entpd1,Ptprj,Cfh,Pdia3,P2ry12,Nfe2l2,Tec,Pdpn,Tspan18,Slc7a11,Cav1,Il6ra,Papss2,Gas6,Anxa7,Vps33b,Stxbp1,Anxa2,Fzd6,Pdgfb,Kng2,Serpine2,Cd9,Rab27a,Syk,Evl,Axl,Sh2b3,Prkcd,Emilin2,Zfp385a,C1qtnf1,Htr2a,Fgg,Serpine1,Thbs1,Fbln1,Anxa5,Ctsg,Vwf,Gnas	54	31.3953
CC WM	GO	GOBP_HEPATOCYTE_APOPTOTIC_PROCESS	0.0179174	1.80654	Selplg,Pik3cg,Casp8,Cflar,Prkaa2,Lims1,Fas,Casp6,Prkaa1,Bid,Atf2	11	45.8333
CC WM	GO	GOBP_HISTAMINE_TRANSPORT	0.0248619	1.84153	Vamp8,Lyn,Slc29a4,Btk,Ywhaz,Adora3,Ada	7	36.8421
CC WM	GO	GOBP_HOMEOSTASIS_OF_NUMBER_OF_CELLS	5.09475e-08	1.91607	Cd44,B2m,Inpp5d,Nckap1l,Fcer1g,Csf1r,Spi1,Hmox1,Cxcl5,Lyn,Gpam,Stat3,Cd74,Mafb,Mef2c,Cx3cr1,Hcls1,Fcgr2b,Mertk,Ikzf1,Ccn3,Tgfb1,Btk,Itgam,Gpi1,Gpr183,Stat1,Cflar,Pirb,Cfh,Klf13,Mapk14,Foxo3,Sh2b2,Tgfb2,Cdk5rap3,Heph,Coro1a,Slc7a11,Pacs1,Zfp36,Fstl1,Slc25a5,Ampd3,Slc40a1,Lmo2,Hscb,Tnfrsf13c,Pik3cd,Slc46a2,Bak1,Poc1b,Tcirg1,Rhag,Csf1,Ada,Ncstn,Zbtb18,Mif,Nfkbiz,Zbtb7a,Id2,Axl,Sh2b3,Cebpg,Lgr4,Fas,K…	77	21.3296
CC WM	GO	GOBP_HOMOTYPIC_CELL_CELL_ADHESION	0.000674145	1.94454	Plek,Lyn,F11r,Fermt3,Ptpn6,Entpd1,Zfp703,Cfh,Pdia3,P2ry12,Pdpn,Slc7a11,Il6ra,Plpp3,Vps33b,Lgals1,Stxbp1,Serpine2,Cd9,L1cam,Syk,Ptpru,Sh2b3,Prkcd,Emilin2,C1qtnf1,Htr2a,Fgg	28	33.3333
CC WM	GO	GOBP_HORMONE_TRANSPORT	0.00872545	1.41784	Vamp8,Ucp2,Lyn,Ccn3,Btk,Dio2,Aqp1,Slc16a2,Cntf,Spp1,Tspo,Gja1,Trpv4,Nadk,Slc25a22,Pfkl,Clcf1,Ppard,Pclo,Fgfr1,Ywhaz,Oga,Cdk16,Igfbp3,Dynll1,Myo5a,Anxa7,Htr1a,Dab2,Adora3,Pde3b,Pfkm,C2cd2l,Stx1a,Aimp1,Hfe,Cplx3,Pck2,Htr2c,Tcirg1,Selenom,Slc7a8,Tiam1,Runx1,Rfx3,Per2,Prkce,Ptprn2,Sri,Clock,Ecrg4,Foxd1,Ptprn,Pfkfb2,Cplx1,Atg7,Arrb1,C1qtnf1,Slc16a1,Chga,Piwil4,Bmp6,Fzd4,Pparg,Madd,Fgg,Prkaca,Ifng,Adcy…	103	27.2487
CC WM	GO	GOBP_HUMORAL_IMMUNE_RESPONSE	2.0435e-07	2.08921	C4b,C1qc,A2m,Trem2,C1qa,Ccl6,B2m,Ccl4,Cxcl5,Bcl3,C1qb,Ptpn6,Ptprc,Mef2c,Lgals3,Fcgr2b,Serping1,Ccl9,Gpr183,Ang,H2-DMa,Cfh,Rnase4,Ccl12,C3,Cd37,Jchain,Ccl3,Acod1,C1qbp,Zp3,Fcmr,Kng2,Pglyrp1,C7,Notch2,Masp1,Reg3g	38	19.5876
CC WM	GO	GOBP_HUMORAL_IMMUNE_RESPONSE_MEDIATED_BY_CIRCULATING_IMMUNOGLOBULIN	5.12969e-05	2.28018	C1qc,Trem2,C1qa,Bcl3,C1qb,Ptpn6,Ptprc,Fcgr2b,Serping1,C3,C1qbp,Zp3,Fcmr	13	28.2609
CC WM	GO	GOBP_HYALURONAN_CATABOLIC_PROCESS	0.003294	2.06268	Cd44,Hexa,Hexb,Gusb,Tgfb1,Hyal1	6	33.3333
CC WM	GO	GOBP_HYALURONAN_METABOLIC_PROCESS	0.0190062	1.75958	Cd44,Hexa,Hexb,Gusb,Tgfb1,Pdgfb,Ccnd3,Habp4,Tnfaip6,Il15,Itih4,Hyal1,Itih3	13	34.2105
CC WM	GO	GOBP_HYDROGEN_PEROXIDE_BIOSYNTHETIC_PROCESS	0.00200054	2.11734	Cyba,Stat3,Ncf1,Cybb,Acox1,Cyp1a2,Duoxa2,Zfp13	8	42.1053
CC WM	GO	GOBP_HYDROGEN_PEROXIDE_CATABOLIC_PROCESS	0.0124319	1.86362	Prdx6,Gpx1,Hbq1a,Pxdn,Mt3,Prdx4,Snca,Txnrd1,Prdx2,Prdx5,Prdx3,Hbb-bh2	12	50
CC WM	GO	GOBP_HYDROGEN_PEROXIDE_METABOLIC_PROCESS	1.13668e-05	2.33754	Prdx6,Cyba,Stat3,Ncf1,Gpx1,Hbq1a,Pxdn,Cybb,Mt3,Prdx4,Txn1,Acox1,Pink1,Cyp1a2,Duoxa2,Snca,Park7,Cycs,Zfp13,Insr,Txnrd1,Prdx2,Prdx5,Prdx3,Hbb-bh2	25	49.0196
CC WM	GO	GOBP_HYPERSENSITIVITY	1.29329e-05	2.44481	Fcgr3,Fcer1g,Fcgr1,Fcgr2b,Fcgr4,Btk,C3,Ephb6,Zp3	9	52.9412
CC WM	GO	GOBP_ICOSANOID_METABOLIC_PROCESS	0.010396	1.64613	Hpgd,Ltc4s,Tnfrsf1a,Ptgds,Cd74,Ncf1,Gstp2,Tlr2,Gpx1,Mgll,Tbxas1,Ptgis,Pdpn,Cyp2d22,Ephx1,Fabp5,Acox1,Abcc10,Dagla,Mif,Syk,Pnpla8,Ptgs1,Comt,Cyp2d10,Avpr1a,Cyp2j6,Aloxe3,Pla2g5,Cyp2c55,Ahr,Fcer1a,Edn1,Daglb	34	31.7757
CC WM	GO	GOBP_IMMUNE_RESPONSE_REGULATING_CELL_SURFACE_RECEPTOR_SIGNALING_PATHWAY	1.69744e-06	1.91822	C3ar1,Trem2,Tyrobp,Nckap1l,Fcer1g,Laptm5,Cyba,Lyn,Blnk,Ptpn6,Ptprc,Mef2c,Lgals3,Nfam1,Plcg2,Btk,Itgam,Tlr2,Ptprj,Tec,Sh2b2,Cd79b,Stoml2,C3,Csk,Lat2,Cmtm3,Sqstm1,Acod1,Traf3,Cd14,Cd300a,Mapk1,Cmklr1,Appl2,Tnip2,Pik3ap1,Oas1a,Ada,Fcmr,Thy1,Tlr6,Nfkbia,Lpxn,Grb2,Prkce,Nfkbiz,Ticam2,Bcl2a1d,Themis2,Syk,Ninj1,Prnp,Lcp2,Pja2,Clec4d,Wdfy1,Plcl2,Tnfrsf21,Ly96,Ticam1,Slc39a10,Ifng,Kit,Clec4e,Ezr,Oas1f,Bax…	74	28.2443
CC WM	GO	GOBP_IMMUNE_RESPONSE_REGULATING_SIGNALING_PATHWAY	5.30619e-12	2.10051	C3ar1,Trem2,Tyrobp,Nckap1l,Fcer1g,Laptm5,Cyba,Unc93b1,Lyn,Tifab,Blnk,Ptpn6,Ctsh,Lamp2,Ptprc,Mef2c,Lgals3,Tlr9,Nfam1,Slc15a3,Plcg2,Gbp2,Irgm1,Btk,Itgam,Traf3ip3,Tlr2,Cd86,Pycard,Lair1,Ptprj,Casp1,Pirb,Tec,Sh2b2,Arrb2,Cd79b,Stoml2,C3,Fbxl2,Trim30a,Csk,Lat2,Cmtm3,Eif2ak2,Cav1,Tlr7,Igtp,Flot1,Irf7,Irgm2,Sqstm1,Rnf115,Tifa,Acod1,Traf3,Cd14,Cd300a,Mapk1,C1qbp,Cmklr1,Appl2,Slc46a2,Tnip2,Pik3ap1,Oas1a,Rn…	121	28.1395
CC WM	GO	GOBP_IMMUNOLOGICAL_SYNAPSE_FORMATION	0.0499092	1.80262	Dock2,Lgals3,Dock8,Msn,Havcr2,Git1	6	37.5
CC WM	GO	GOBP_IMPORT_ACROSS_PLASMA_MEMBRANE	0.0313973	1.44129	Gfap,Hcn2,Atp1b3,Slc15a3,Slc39a14,Kcne2,Slc16a2,Slc39a12,Slc1a2,Trpv4,Trpv2,Atp1b2,Slc31a1,Atp1a1,Lrrc8a,Kcnj13,Adrb2,Slc7a11,Cav1,Akt2,Slc7a2,Slc38a1,Cacna1a,Slc46a2,Slc22a4,Atp1a2,Slc7a8,Slc38a3,Slc6a20b,Acsl5,Per2,Ntsr1,Prnp,Lrrc8c,Prkcd,Kcnj9,Slc6a20a,Slc39a10,Ifng,Slc36a1,Acsl6,Thbs1,Irs2,Psen1,Slc15a2,Cacna1c,Slc9a7,Slc6a7,Steap2,Kcnj1	50	25.9067
CC WM	GO	GOBP_INCLUSION_BODY_ASSEMBLY	0.012463	1.89191	Apoe,Clu,Pmp22,Psap,Vcp	5	20
CC WM	GO	GOBP_INFLAMMASOME_MEDIATED_SIGNALING_PATHWAY	0.000363191	2.161	Trem2,Lamp2,Plcg2,Gbp2,Irgm1,Btk,Pycard,Fbxl2,Trim30a,Eif2ak2,Igtp,Irgm2,Tlr6,Mefv	14	32.5581
CC WM	GO	GOBP_INFLAMMATORY_CELL_APOPTOTIC_PROCESS	0.0224597	1.81161	Cd44,Ccr5,Mef2c,Fcgr2b,Itgam,St6gal1,Slc7a11,Pik3cd,Fas,Ifng	10	40
CC WM	GO	GOBP_INFLAMMATORY_RESPONSE_TO_ANTIGENIC_STIMULUS	5.14092e-05	2.1903	Fcgr3,Trem2,Fcer1g,Cd68,Fcgr1,Fcgr2b,Fcgr4,Btk,Gpx1,Icam1,C3,Ephb6	12	19.3548
CC WM	GO	GOBP_INFLAMMATORY_RESPONSE_TO_WOUNDING	1.34807e-05	2.38296	Cd44,Hmox1,Grn,Stat3,Ptpn6,Il33,Cfh,Extl3,Il1a,Nfkbiz,Reg3g,Pparg	12	42.8571
CC WM	GO	GOBP_INNATE_IMMUNE_RESPONSE_ACTIVATING_CELL_SURFACE_RECEPTOR_SIGNALING_PATHWAY	0.000425792	2.00317	Trem2,Tyrobp,Cyba,Lyn,Plcg2,Tlr2,Sqstm1,Acod1,Traf3,Cd14,Appl2,Tnip2,Pik3ap1,Oas1a,Tlr6,Nfkbia,Prkce,Ticam2,Syk,Ninj1,Pja2,Wdfy1,Ly96,Ticam1,Oas1f,Nr1h3,Irf3	27	36.9863
CC WM	GO	GOBP_INNATE_IMMUNE_RESPONSE_ACTIVATING_SIGNALING_PATHWAY	6.27129e-09	2.15671	Trem2,Tyrobp,Cyba,Unc93b1,Lyn,Tifab,Lamp2,Tlr9,Slc15a3,Plcg2,Gbp2,Irgm1,Btk,Traf3ip3,Tlr2,Cd86,Pycard,Casp1,Arrb2,Fbxl2,Trim30a,Eif2ak2,Cav1,Tlr7,Igtp,Flot1,Irf7,Irgm2,Sqstm1,Rnf115,Tifa,Acod1,Traf3,Cd14,Cd300a,C1qbp,Appl2,Slc46a2,Tnip2,Pik3ap1,Oas1a,Rnf34,Irf1,Tlr6,Nfkbia,Prkce,Nfkbiz,Ticam2,Syk,Ninj1,Mefv,Reg3g,Zc3hav1,Pja2,Havcr2,Pcbp2,Lgr4,Wdfy1,Ly96,Aim2,Ticam1,Mapk8,Clec4e,Oas1f,Zdhhc5,Lacc…	74	31.0924
CC WM	GO	GOBP_INTEGRIN_ACTIVATION	0.0175331	1.85267	Plek,Fermt3,Fblim1,P2ry12,Fn1,Piezo1,Pcsk5	7	28
CC WM	GO	GOBP_INTEGRIN_MEDIATED_SIGNALING_PATHWAY	0.00108579	1.8662	Itgb5,Tyrobp,Fcer1g,Plek,Fermt3,Cd63,Itgb2,Itgam,Vav1,Tec,Itgax,Fn1,Itga6,Fgr,Plpp3,Dab2,Pcsk5,Col3a1,Itga5,Thy1,Syk,Lims1,Lamc1,Ilk,Ptk2,Lypd10,Mapk8,Itga9,Itga4,Nrp1,Itga1,Lamb2,Gab2	33	34.375
CC WM	GO	GOBP_INTERFERON_BETA_PRODUCTION	0.00323556	1.85377	Sirpa,Tlr9,Traf3ip3,Tlr2,Pycard,Tlr7,Flot1,Irf7,Traf3,Oas1a,Irf1,Ticam2,Zc3hav1,Rel,Morc3,Hsp90aa1,Tradd,Ticam1,Oas1f,Irf3,Hmgb2,Trim65	22	34.375
CC WM	GO	GOBP_INTERFERON_MEDIATED_SIGNALING_PATHWAY	0.00475213	1.79453	Ifitm3,Rbm47,Irgm1,Stat1,Ifngr2,Ifngr1,Igtp,Irf7,Irgm2,Trim41,Oas1a,Irf1,Trp53,Usp29,Pparg,Ifng,Hdac4,Wnt5a,Oas1f,Parp9,Irf3,Trim65,Mettl3,Rnf185,Eif4e2,Ifnar2,Parp14,Samhd1,Adar,Ptpn2	30	42.2535
CC WM	GO	GOBP_INTERLEUKIN_1_BETA_PRODUCTION	1.1944e-06	2.28589	Trem2,Tyrobp,Sirpa,Stat3,Ccr5,Cx3cr1,Lpl,Casp8,Gstp2,Slamf9,Gsdmd,Tlr2,Pycard,S1pr3,Casp1,Igf1,Aqp4,Arrb2,Ccl3,Elf4,Tlr6,Tnfaip8,Mefv,Smad3,Aim2,Ifng,Wnt5a,Egr1,Git1,Casp4,Spag11a	31	35.2273
CC WM	GO	GOBP_INTERLEUKIN_1_PRODUCTION	6.63214e-06	2.17883	Trem2,Tyrobp,Sirpa,Stat3,Ccr5,Cx3cr1,Lpl,Casp8,Gstp2,Slamf9,Gsdmd,Tlr2,Pycard,S1pr3,Casp1,Igf1,Aqp4,Lgals9,Arrb2,Panx2,Gas6,Ccl3,Elf4,Tlr6,Tnfaip8,Mefv,Havcr2,Smad3,Aim2,Ifng,Hdac3,Wnt5a,Il1r2,Egr1,Git1,Casp4,Spag11a	37	34.9057
CC WM	GO	GOBP_INTERLEUKIN_10_PRODUCTION	1.40555e-06	2.39143	Vsir,Trem2,Tyrobp,Fcer1g,Bcl3,Cd84,Stat3,Fcgr2b,Tlr9,Plcg2,Rbm47,Btk,Tlr2,Pycard,Cd83,Lgals9	16	28.0702
CC WM	GO	GOBP_INTERLEUKIN_12_PRODUCTION	0.0190181	1.71765	Laptm5,Unc93b1,Irf8,Tlr9,Plcg2,Tlr2,Mapk14,Arrb2,C1qbp,Cmklr1,Irf1,Tlr6,Syk,Ltb,Mefv,Rel,Prkcd,Mapk11,Ifng,Thbs1	20	34.4828
CC WM	GO	GOBP_INTERLEUKIN_2_PRODUCTION	0.00198934	1.87661	Fcer1g,Laptm5,Gpam,Slc11a1,Lag3,Ptprc,Pnp,Plcg2,Cd83,Stoml2,Cd34,Zfp36,Il1a,Runx1,Sptbn1,Prnp,Havcr2	17	25
CC WM	GO	GOBP_INTERLEUKIN_4_PRODUCTION	0.0431779	1.62848	Fcer1g,Il33,Cd83,Cebpb,Rara,Zp3,Syk,Notch2,Havcr2,Ddit3	10	27.7778
CC WM	GO	GOBP_INTERLEUKIN_6_PRODUCTION	1.27687e-12	2.58278	Trem2,Tyrobp,Inpp5d,Nckap1l,Fcer1g,Laptm5,Aif1,Sirpa,Cyba,Unc93b1,Tnfrsf1a,Cd84,Stat3,Ptpn6,Cd74,Ccr5,Capn2,Lpl,Tlr9,Plcg2,Il33,Tgfb1,Btk,Tlr2,Pycard,Aqp4,Trpv4,Lgals9,Arrb2,Pou2f2,Trim30a,Csk,Cebpb,Bsg,Tlr7,Il6ra,Gas6,Elf4,Ptafr,Akirin2,C1qtnf4,Il1a,Tlr6,Grk2,Il1rl2,Ticam2,Syk,Adora2b,Havcr2,Arrb1,Cd200,Ticam1,Ifng,Met,Wnt5a,Il17ra,Crhr2	57	35.625
CC WM	GO	GOBP_INTERLEUKIN_8_PRODUCTION	0.0129308	1.68714	Bcl3,Stat3,Cd74,Ptprc,Tlr9,Anxa4,F3,Tlr2,Pycard,Tlr7,Cd14,Tlr6,Syk,Zfp580,Ddit3,Arrb1,Serpine1,Park7,Wnt5a,Il17d,Ripk1,Prkd2,C5ar2	23	33.8235
CC WM	GO	GOBP_INTESTINAL_ABSORPTION	0.0110823	-1.78761	Ldlr,Pnlip,Cyp8b1,Npc1,Enpp7,Apoa2,Apoa1,Abcg2,Dgat1,Lima1,Aco1,Scarb1,Slc5a1,Isx,Epb41,Prap1,Cel	17	45.9459
CC WM	GO	GOBP_INTESTINAL_LIPID_ABSORPTION	0.00157308	-2.11763	Ldlr,Pnlip,Cyp8b1,Npc1,Enpp7,Apoa2,Apoa1,Dgat1,Lima1,Scarb1,Prap1,Cel	12	63.1579
CC WM	GO	GOBP_INTRACELLULAR_GLUCOSE_HOMEOSTASIS	0.00505863	1.64459	Trem2,Ucp2,Vcam1,Slc39a14,Gpx1,Hk2,Rack1,Igf1,Aqp4,Icam1,Nadk,Ppard,Pih1d1,Cdk16,Dynll1,Lin28a,Gas6,Pde3b,C2cd2l,Pck2,Tiam1,Prkce,Grk2,Ptprn2,Sri,Ptprn,Atg7,Prkaa2,Arrb1,Foxk1,Piwil4,Prkaca,Adcy8,Ngfr,Crhr2,Rab34,Socs6,Rab11b,Sidt2,Foxk2,Hk3,Mlxipl,Myh9,Prkaa1,Smarca4,Abcg1,Lrp5,Sybu,Rac1,Rab11fip5	50	31.0559
CC WM	GO	GOBP_INTRACELLULAR_IRON_ION_HOMEOSTASIS	0.0350142	1.62637	B2m,Hmox1,Slc11a1,Slc39a14,Frrs1,Cyb561,Cybrd1,Slc40a1,Ncoa4,Hfe,Bmp6,Ifng,Fth1,Scara5,Steap2,Fxn,Atp6v0d1,Bmyc,Lcn2,Trf,Myc	21	33.871
CC WM	GO	GOBP_INTRACELLULAR_PH_REDUCTION	8.45552e-05	2.24497	Grn,Slc11a1,Lamp2,Rnasek,Creg1,Atp6v0c,Tcirg1,Cln3,Rab20,Slc4a7,Atp6v0a1,Atp6v1b2,Cln5,Dmxl2,Ppt1,Avpr1a,Rab38,Slc9a7,Rab7,Atp6v0d1,Atp6ap2,Dmxl1,Bcl2	23	50
CC WM	GO	GOBP_INTRACELLULAR_RECEPTOR_SIGNALING_PATHWAY	0.000113532	1.69488	Trem2,Unc93b1,Stat3,Lamp2,Tlr9,Slc15a3,Plcg2,Gbp2,Irgm1,Btk,Traf3ip3,Cd86,Pycard,Dhrs3,Prcp,Igf1,Ntrk2,Wbp2,Ptgis,Fbxl2,Trim30a,Dnaja1,Eif2ak2,Rara,Cav1,Tlr7,Igtp,Flot1,Irf7,Irgm2,Rora,Lats1,Tifa,Dab2,Lbh,Mapk1,C1qbp,Fabp5,Zmiz1,Slc46a2,Tnip2,Pik3ap1,Per1,Oas1a,Rnf34,Irf1,Tlr6,Thrb,Nfkbia,Ppp5c,Ctbp2,Cyp7b1,Zbtb7a,Ywhah,Clock,Mefv,Zc3hav1,Havcr2,Pcbp2,Wdfy1,Rnf14,Esrrb,Vps18,Pparg,Asxl2,Ticam1,Dd…	86	27.5641
CC WM	GO	GOBP_INTRINSIC_APOPTOTIC_SIGNALING_PATHWAY	0.00582885	1.50568	Trem2,Cd44,Hmox1,Clu,Tnfrsf1a,Bcl3,Tifab,Cd74,Fcgr2b,Pnp,Serinc3,Gpx1,Pycard,Rack1,Nfe2l2,Nupr1,Tnfrsf1b,Tpt1,Mcl1,Ndufs3,Triap1,Cebpb,Dnaja1,Cav1,Aldh2,Htra2,Cep63,Nol3,Bak1,Dyrk2,Rrp8,Armc10,Bcl2a1b,Stk25,Creb3l1,Mif,Cdkn1a,Trp53,Mllt11,Crip1,Bcl2a1d,Snai1,Atp2a3,Atm,Dnajc10,Pink1,Ppp1r13b,Ddit3,Zfp385a,Mmp2,Ercc2,Shisa5,Msx1,Park7,Usp28,Vdac2,Cycs,Hyou1,Bax	59	19.9324
CC WM	GO	GOBP_INTRINSIC_APOPTOTIC_SIGNALING_PATHWAY_BY_P53_CLASS_MEDIATOR	0.0322899	1.5415	Cd44,Bcl3,Tifab,Cd74,Pycard,Nupr1,Triap1,Cep63,Dyrk2,Rrp8,Armc10,Mif,Cdkn1a,Trp53,Ppp1r13b,Zfp385a,Ercc2,Shisa5,Msx1,Usp28,Bax	21	26.9231
CC WM	GO	GOBP_INTRINSIC_APOPTOTIC_SIGNALING_PATHWAY_IN_RESPONSE_TO_DNA_DAMAGE	0.00472019	1.74163	Cd44,Hmox1,Clu,Tnfrsf1a,Bcl3,Cd74,Pnp,Pycard,Nupr1,Tnfrsf1b,Tpt1,Mcl1,Triap1,Htra2,Bak1,Dyrk2,Bcl2a1b,Mif,Cdkn1a,Trp53,Crip1,Bcl2a1d,Snai1,Atm,Zfp385a,Shisa5	26	25
CC WM	GO	GOBP_INTRINSIC_APOPTOTIC_SIGNALING_PATHWAY_IN_RESPONSE_TO_DNA_DAMAGE_BY_P53_CLASS_MEDIATOR	0.0228166	1.69055	Cd44,Bcl3,Cd74,Pycard,Nupr1,Triap1,Dyrk2,Mif,Cdkn1a,Trp53,Zfp385a,Shisa5,Usp28	13	31.7073
CC WM	GO	GOBP_IRON_ION_TRANSMEMBRANE_TRANSPORT	0.0103928	1.91857	Slc11a1,Slc39a14,Atp7a,Slc40a1,Steap1,Ifng,Scara5,Steap2,Fxn,Slc25a28,Lcn2	11	44
CC WM	GO	GOBP_IRON_ION_TRANSPORT	0.0168862	1.70127	B2m,Slc11a1,Slc39a14,Heph,Atp7a,Slc40a1,Hfe,Steap1,Ifng,Mmgt1,Fth1,Rab11b,Slc22a17,Scara5,Steap2,Fxn,Slc25a28,Lcn2,Trf,Arhgap1,Slc41a2,Snx3,Cltc,Flvcr2,Meltf,Sfxn1	26	48.1481
CC WM	GO	GOBP_ISOPRENOID_BIOSYNTHETIC_PROCESS	0.0219123	-1.71425	Hmgcs1,Pmvk,Fdft1,Mvk,Mvd,Rpe65,Rdh16,Aldh1a1,Prmt3,Idi1,Coq2,Lss,Akr1c18,Pdss1,Ggps1	15	44.1176
CC WM	GO	GOBP_LAMELLIPODIUM_ASSEMBLY	0.000163634	2.13183	Arhgef6,Pmp22,Abi3,Aqp1,P2ry12,Capzb,Twf2,Nckap1,Avil,Was,Arhgef4,Cfl1,Atp7a,Frmd7,Slit2,Arpc2,Plce1,Abi2,Ptpro,Wasf3,Cyfip1,Hsp90aa1,Vav2,Kit,Hdac4	25	35.7143
CC WM	GO	GOBP_LAMELLIPODIUM_ORGANIZATION	2.21303e-06	2.25304	Cd44,Arhgef6,Pmp22,Abi3,Aqp1,P2ry12,Capzb,Twf2,Nckap1,Avil,Pdpn,Was,Arhgef4,Rreb1,Cfl1,Atp7a,Arpc5,Frmd7,Coro1c,Slit2,Enpp2,Arpc2,Plce1,Abi2,Ptpro,Wasf3,Cyfip1,Hsp90aa1,Vav2,Kit,Hdac4,Cttn	32	36.3636
CC WM	GO	GOBP_LEUKOCYTE_ACTIVATION_INVOLVED_IN_INFLAMMATORY_RESPONSE	8.07022e-09	2.62028	Cst7,Trem2,C1qa,Tyrobp,Csf1r,Aif1,Grn,Clu,Cx3cr1,Tlr9,Il33,Itgam,Tlr2,Casp1,Ifngr2,Ifngr1	16	30.7692
CC WM	GO	GOBP_LEUKOCYTE_ADHESION_TO_VASCULAR_ENDOTHELIAL_CELL	0.0219123	1.68094	Selplg,Vcam1,Cx3cr1,Itgb2,Itgam,Podxl2,Icam1,Chst2,Ptafr	9	18
CC WM	GO	GOBP_LEUKOCYTE_APOPTOTIC_PROCESS	1.59012e-05	2.0495	Cd44,Fcer1g,Lyn,Bcl3,Gpam,Cd74,Ccr5,Mef2c,Lgals3,Hcls1,Fcgr2b,Casp8,Mertk,Pnp,Itgam,Dock8,St6gal1,Tgfb2,Slc7a11,Gas6,Dffa,Pik3cd,Slc46a2,Bak1,Fnip1,Ada,Fcmr,Mif,Nfkbiz,Trp53,Axl,Fas,Tnfrsf21,Slc39a10,Ifng,Wnt5a,Bax,Irs2,Pdcd1	39	30.9524
CC WM	GO	GOBP_LEUKOCYTE_CELL_CELL_ADHESION	3.09294e-10	2.09723	Vsir,Cd44,Selplg,B2m,Nckap1l,Tgfbr2,Laptm5,Aif1,Sirpa,Tnfaip8l2,Gpam,F11r,Fermt3,Lag3,Ptpn6,Cd74,Vcam1,Ptprc,Lgals3,Cx3cr1,Itgb2,Rasal3,Pnp,Gpnmb,Irgm1,Tgfb1,Itgam,H2-DMb1,Cd86,Pycard,Dock8,H2-DMa,Podxl2,Msn,Igfbp2,Igf1,Cfh,Cd83,Igf2,Icam1,Lgals9,Chst2,Pde5a,Cd37,Coro1a,H2-Aa,Cebpb,Sdc4,Rara,Cav1,Ephb6,Actb,Ap3d1,Bmp7,Ptafr,Smarcd2,Fgl2,Lgals1,Cd300a,Hfe,Zmiz1,Tnfrsf13c,Pik3r6,Zp3,Pag1,Itga5,Il1a…	93	24.3455
CC WM	GO	GOBP_LEUKOCYTE_CHEMOTAXIS	1.97301e-11	2.3946	Fcgr3,C3ar1,Ccl6,Nckap1l,Csf3r,Fcer1g,Csf1r,Aif1,Cxcl16,Spi1,Thbs4,Ccl4,Cxcl5,Lyn,Cd74,Lgals3,Cx3cr1,Itgb2,Ccn3,Slamf9,Itgam,Ccl9,Gpr183,Ptprj,Spp1,Vav1,Ccl12,Trpv4,Lgals9,Coro1a,Bsg,Gas6,Ccl3,Gpsm3,Mapk1,C1qbp,Cmklr1,Slit2,Pdgfb,Plec,Csf1,Lgmn,Tnfaip6,Mif,Cyp7b1,Camk1d,Ptpro,Syk,Ninj1,Zfp580,Ednrb,Cnr2,Mmp2,Chga,Hsd3b7,Ptk2,Serpine1,Ifng,Kit,Wnt5a,Il17ra,Itga9,Arhgef5,Thbs1,Ctsg,Mapk3,Itga1,Pla2…	71	35.6784
CC WM	GO	GOBP_LEUKOCYTE_DEGRANULATION	3.38358e-08	2.46825	Nckap1l,Fcer1g,Vamp8,Spi1,Hmox1,Lyn,Ptgds,Cd84,Anxa3,Itgb2,Fcgr4,Btk,Itgam,Fes,Myo1f,Lgals9,Ywhaz,Coro1a,Lat2,Fgr,Ptafr,Adora3,Cd300a,Stxbp1,Rab27a,Syk,Adora2b,Chga,Lypd10,Stxbp2,Kit	31	39.2405
CC WM	GO	GOBP_LEUKOCYTE_HOMEOSTASIS	1.5323e-06	2.17931	Cd44,Nckap1l,Fcer1g,Csf1r,Cxcl5,Lyn,Gpam,Cd74,Mef2c,Fcgr2b,Mertk,Tgfb1,Btk,Itgam,Gpr183,Pirb,Cfh,Sh2b2,Tgfb2,Coro1a,Slc7a11,Pacs1,Slc40a1,Tnfrsf13c,Pik3cd,Slc46a2,Bak1,Tcirg1,Csf1,Ada,Mif,Axl,Sh2b3,Fas,Mthfd1,Aim2,Ifng,Dock11,Bax,Sash3,Ikbkg,Ccl2,Ahr,Prdx2	44	33.8462
CC WM	GO	GOBP_LEUKOCYTE_MEDIATED_CYTOTOXICITY	3.00835e-07	2.27008	Fcgr3,Tyrobp,B2m,Nckap1l,H2-T23,Fcgr1,Spi1,Cxcl5,H2-D1,Lag3,Ptpn6,Ctsh,Ptprc,Ncf1,Cx3cr1,Fcgr2b,Fcgr4,Pnp,Tgfb1,Itgam,H2-T24,Vav1,Igf2,Lgals9,Arrb2,Tap1,Coro1a,H2-T22,Hfe,Pik3r6,Raet1e	31	23.4848
CC WM	GO	GOBP_LEUKOCYTE_MEDIATED_IMMUNITY	1.20993e-21	2.59803	Fcgr3,C4b,C1qc,Vsir,Trem2,C1qa,Tyrobp,B2m,Inpp5d,Nckap1l,Csf3r,Fcer1g,H2-T23,Fcgr1,Vamp8,Spi1,Unc93b1,Hmox1,Cxcl5,Lyn,Bcl3,Ptgds,Slc11a1,C1qb,H2-D1,Cd84,Lag3,Ptpn6,Cd74,Ctsh,Ptprc,Bst2,Anxa3,Ncf1,Cx3cr1,Fcgr2b,Itgb2,Parp3,Tlr9,Fcgr4,Pnp,Plcg2,Serping1,Tgfb1,Slamf9,Btk,Itgam,Tlr2,Fes,Ace,Wdr1,H2-DMa,Pirb,H2-T24,Cfh,Myo1f,Vav1,Il21r,Igf2,Tnfrsf1b,Icam1,Lgals9,Arrb2,Clcf1,Pou2f2,Supt6,Was,Ywhaz,C3,T…	89	23.057
CC WM	GO	GOBP_LEUKOCYTE_MIGRATION	1.36932e-14	2.34983	Fcgr3,C3ar1,Trem2,Ccl6,Selplg,Nckap1l,Csf3r,Fcer1g,Csf1r,Aif1,Cxcl16,Sirpa,Spi1,Thbs4,Ccl4,Cxcl5,Lyn,F11r,Cd74,Vcam1,Lgals3,Cx3cr1,Itgb2,B4galt1,Ccn3,Il33,Tgfb1,Slamf9,Itgam,Tlr2,Ccl9,Gpr183,Pycard,Wdr1,Ptprj,Dock8,Podxl2,Spp1,Msn,P2ry12,Myo1f,Vav1,Ccl12,Icam1,Trpv4,Lgals9,Chst2,Cd34,Coro1a,Bsg,Itga6,Gas6,Ccl3,Gpsm3,Ptafr,Adora3,Cd300a,Mapk1,C1qbp,Aimp1,Cmklr1,Zp3,Slit2,Pdgfb,Plec,Csf1,Il1a,Ada,L…	106	30.4598
CC WM	GO	GOBP_LEUKOCYTE_PROLIFERATION	1.86539e-13	2.30977	Vsir,Trem2,Cd44,Tyrobp,Inpp5d,Nckap1l,Tgfbr2,Csf1r,Laptm5,Dock2,Aif1,Clu,Lyn,Gpam,Slc11a1,Ptpn6,Cd74,Vcam1,Ptprc,Mef2c,Lgals3,Fcgr2b,Itgb2,Rasal3,Tlr9,Pnp,Gpnmb,Il33,Irgm1,Tgfb1,Btk,Itgam,H2-DMb1,Cd86,Gpr183,Pycard,Dock8,Msn,Igfbp2,Igf1,Cd151,St6gal1,Itgax,Ccl12,Igf2,Tnfrsf1b,Gja1,Lgals9,Clcf1,Pde5a,Npr3,Cd37,Coro1a,H2-Aa,Cebpb,Rassf5,Hhex,Sdc4,Ephb6,Elf4,Cd300a,Mapk1,Slfn2,Psmb10,Tnfrsf13c,Cd180…	103	29.1785
CC WM	GO	GOBP_LIPID_CATABOLIC_PROCESS	0.00630566	1.47746	Prdx6,Hpgd,Apoe,Hexa,Hexb,Aspg,Pik3cg,Lpl,Crat,Psap,Plcg2,Gm2a,Mgll,Plcd4,Spp1,Plcb2,Aldh1l2,Ppard,Pla2g15,Hadha,Apoc1,Acads,Phyh,Neu4,Plbd2,Akt2,Abhd12,Plch2,Sgpl1,Pde3b,Bco2,Pck2,Plcb3,Acox1,Enpp2,Pnpla2,Acadl,Acsl5,Plce1,Tysnd1,Prkce,Dagla,Ywhah,Pnpla8,Pnpla7,Acox3,Hacl1,Prkcd,Cyp1a2,Nceh1,Hsd3b7,Acad10,Etfbkmt,Abhd15,Abhd4,Ppt1,Smpd1,Etfa,Cyp26c1,Irs2,Acadm,Acaa2,Decr2,Hcar1,Pla2g7,Pla2g5,Naa…	85	26.9841
CC WM	GO	GOBP_LIPID_DIGESTION	0.00505863	-2.00865	Ldlr,Asah2,Pnlip,Cyp8b1,Npc1,Enpp7,Apoa2,Apoa1,Lima1	9	50
CC WM	GO	GOBP_LIPID_LOCALIZATION	0.0166707	1.31674	Trem2,Apoe,Abca1,Ucp2,Slco2b1,Hexa,Hexb,Lpl,Psap,Abcc3,Gm2a,Ace,Rbp1,Oxt,Spp1,Abca4,Tspo,Npc2,Ppard,Soat1,Atp8b5,Slc43a3,Tnfrsf11a,Apoc1,Stoml2,C3,Stra6,Commd1,Triap1,Igfbp3,Pisd,Rnf213,B4galnt1,Cav1,Atg2a,Slc10a3,Prelid3a,Akt2,Atp8a2,Plin2,Dab2,C2cd2l,Fabp5,Slc25a21,Anxa2,Selenom,Cln3,Cideb,Pctp,Abcb1b,Pnpla2,Rbp7,Il1a,Runx1,Acsl5,Nfkbia,Got2,Abcc10,Mif,Syk,Ntsr1,Pnpla8,Pitpnm1,Atp11c,Ecrg4,Osbp…	89	19.8218
CC WM	GO	GOBP_LIPID_STORAGE	0.0287148	1.55028	Trem2,Apoe,Hexa,Hexb,Lpl,Gm2a,Npc2,Ppard,Soat1,C3,Pisd,Rnf213,B4galnt1,Cav1,Plin2,Cideb,Pnpla2,Nfkbia	18	20
CC WM	GO	GOBP_LIPOPOLYSACCHARIDE_MEDIATED_SIGNALING_PATHWAY	8.84646e-07	2.44976	Trem2,Ly86,Spi1,Lyn,Tifab,Cd84,Plcg2,Stat1,Mapk14,Trim30d,Trim30a,Trim12c,Acod1,Cd14,Mapk1,Cd180,Nfkbia,Prkce,Mif,Ly96,Bmp6,Ticam1,Mapk3,Irf3	24	45.283
CC WM	GO	GOBP_LOCOMOTORY_EXPLORATION_BEHAVIOR	0.0084423	1.98307	Apoe,Grn,Slc4a10,Atp1a2,Prkce,Slc4a7,Crbn,Myg1	8	38.0952
CC WM	GO	GOBP_LONG_TERM_SYNAPTIC_POTENTIATION	0.0223767	1.56438	Gfap,Tyrobp,Apoe,Cx3cr1,Grin2c,Pirb,Ntrk2,Fam107a,Sqstm1,Mapk1,Nlgn3,Syt12,Lgmn,Serpine2,Ncstn,Snap47,Stx3,Prnp,Prkcg,Snca,Grin2b,Adcy8,Crhr2,Ythdf1,Shank2,Nr2e1,Psen1,Large1,Adcy1,Pten,Nptn,Ephb2,Drd1,Rab3a,Igsf11,Shisa7,Camk2b,Creb1,Gip,Snap25,Nfatc4	41	35.0427
CC WM	GO	GOBP_LYMPHOCYTE_ACTIVATION_INVOLVED_IN_IMMUNE_RESPONSE	2.43687e-05	1.89115	Nckap1l,Fcer1g,Spi1,Bcl3,Slc11a1,Stat3,Irf8,Cd74,Ptprc,Lgals3,Parp3,Fcgr4,Plcg2,Tgfb1,H2-DMb1,Apbb1ip,Gpr183,Mfng,Lcp1,Icam1,Lgals9,Clcf1,Supt6,Coro1a,Rara,Il6ra,Rora,Atp7a,Fgl2,Lgals1,Slfn2,Shld3,Cd180,Irf1,Ada,Rab27a,Nfkbiz,Pglyrp1,Trp53,Notch2,H2-M3,Clec4d,Havcr2,Plcl2,H2-DMb2,Lgals8,Ifng,Clec4e,Stat6,Kmt5c,Dock11	51	25.6281
CC WM	GO	GOBP_LYMPHOCYTE_APOPTOTIC_PROCESS	0.00405784	1.75765	Cd44,Lyn,Bcl3,Gpam,Cd74,Lgals3,Casp8,Pnp,Dock8,Tgfb2,Dffa,Slc46a2,Bak1,Fnip1,Ada,Fcmr,Mif,Nfkbiz,Trp53,Fas,Tnfrsf21,Slc39a10,Wnt5a,Bax,Irs2,Pdcd1,Gli3,Ripk1,Prkd2,Pten,Ebf4,Akt1,Myc,Bcl2,Jak3	35	37.6344
CC WM	GO	GOBP_LYMPHOCYTE_HOMEOSTASIS	0.000183587	2.01039	Cd44,Nckap1l,Lyn,Gpam,Cd74,Mef2c,Tgfb1,Pirb,Sh2b2,Tgfb2,Coro1a,Pacs1,Slc40a1,Tnfrsf13c,Pik3cd,Slc46a2,Bak1,Tcirg1,Ada,Mif,Fas,Aim2,Dock11,Bax,Sash3,Ikbkg,Ahr,Prdx2	28	31.8182
CC WM	GO	GOBP_LYMPHOCYTE_MEDIATED_IMMUNITY	5.90627e-13	2.34434	Fcgr3,C4b,C1qc,Vsir,Trem2,C1qa,B2m,Inpp5d,Nckap1l,Csf3r,Fcer1g,H2-T23,Fcgr1,Unc93b1,Bcl3,Slc11a1,C1qb,H2-D1,Lag3,Ptpn6,Cd74,Ctsh,Ptprc,Fcgr2b,Parp3,Fcgr4,Pnp,Serping1,Tgfb1,Btk,H2-DMa,Pirb,H2-T24,Cfh,Vav1,Il21r,Igf2,Tnfrsf1b,Icam1,Lgals9,Arrb2,Clcf1,Pou2f2,Supt6,Was,C3,Tap1,Coro1a,Ephb6,Irf7,H2-T22,Fgl2,Slfn2,C1qbp,Hfe,Shld3,Pik3r6,Tcirg1,Zp3,Raet1e	60	20.6897
CC WM	GO	GOBP_LYSOSOMAL_LUMEN_ACIDIFICATION	0.00552988	2.11556	Grn,Lamp2,Creg1,Atp6v0c,Cln3,Cln5,Ppt1	7	46.6667
CC WM	GO	GOBP_LYSOSOMAL_TRANSPORT	0.0108535	1.60644	Laptm5,Grn,Clu,Lamp2,Slc30a3,Psap,Hook2,Sort1,Vcp,Tsg101,Ap3d1,Chmp1a,Ncoa4,Rab12,Igf2r,Cln3,Ankfy1,Dtx3l,Ehd3,Arf1,Chmp2b,Ap4m1,Trak1,Rilp,Pink1,Vps18,Rab34,Hgs,Vps41,Rab7,Pcdhga3,Cacng7,Pxk,Gprasp1,Sorl1,M6pr,Vps35,Pik3c3,Mvb12a,Lyst,Slc17a9	41	34.1667
CC WM	GO	GOBP_LYTIC_VACUOLE_ORGANIZATION	0.000205229	2.01793	Laptm5,Abca1,Grn,Hexa,Hexb,Lamp2,Irgm1,Tpp1,Hook2,Coro1a,Igtp,Irgm2,Creg1,Idua,Acp2,Chmp1a,Oca2,Atp6v0c,Cln3,Rab20,Fnip1,Laptm4b,Washc5,Arf1,Chmp2b,Cln5	26	28.2609
CC WM	GO	GOBP_MACROAUTOPHAGY	0.0417171	1.38516	Ctsd,Vamp8,Hmox1,Lamp2,Irgm1,Hspb8,Tlr2,Tspo,Nupr1,Vcp,Adrb2,Rnf213,Atg2a,Igtp,Irgm2,Sqstm1,Myo5a,Lix1,Slc25a5,Htra2,Rubcnl,Tigar,Chmp1a,Ralb,Atg16l2,Rab12,Map1lc3b,Tcirg1,Bnip3l,Cln3,Larp1,Pjvk,Atp6v0a1,Tex264,Optn,Trp53,Atg3,Chmp2b,Ap4m1,Calm1,Atg7,Gsk3a,Atm,Prkaa2,Pink1,Lgals8,Ddrgk1,Cttn,Sesn3,Ambra1,Mapk3,Vps13d,Wac,Iigp1,Vps41,Aup1,Mtmr3,Ikbkg,Psen1,Gabarapl1,Lypla1,Rab7,Ubqln4,Snap29,Wdr81…	80	29.0909
CC WM	GO	GOBP_MACROPHAGE_ACTIVATION	1.67251e-10	2.62143	Cst7,Trem2,C1qa,Tyrobp,Csf1r,Cebpa,Aif1,Grn,Clu,Slc11a1,Cd84,Cx3cr1,Tlr9,Plcg2,Il33,Irgm1,Itgam,Tlr2,Casp1,Ifngr2,Ifngr1,Lgals9,Rora,Slc7a2,Tnip2,Tmem229b,Tlr6,Prkce,Syk,Pja2,Atm,Havcr2,Il1rl1,Snca,Cd200,Pparg,Ticam1,Mmp8,Ifng,Wnt5a,Thbs1,Nr1h3	42	41.5842
CC WM	GO	GOBP_MACROPHAGE_ACTIVATION_INVOLVED_IN_IMMUNE_RESPONSE	0.00136427	2.15041	Trem2,Tyrobp,Grn,Plcg2,Il33,Prkce,Syk,Havcr2,Ticam1,Ifng	10	52.6316
CC WM	GO	GOBP_MACROPHAGE_CHEMOTAXIS	0.00401905	1.90964	C3ar1,Csf1r,Lgals3,Ptprj,Trpv4,Ccl3,Mapk1,Cmklr1,Csf1,Mif,Ninj1,Ednrb,Mmp2,Ptk2,Thbs1,Mapk3,Ccl2	17	41.4634
CC WM	GO	GOBP_MACROPHAGE_CYTOKINE_PRODUCTION	0.00675089	1.84936	Laptm5,Cd74,Plcg2,Tgfb1,Tlr2,Pycard,Casp1,Tgfb2,Tgfb3,Tlr7,Gas6,Axl,Ticam1,Ifng,Wnt5a,Ube2j1,Mapkapk2,Casp4	18	36.7347
CC WM	GO	GOBP_MACROPHAGE_DIFFERENTIATION	0.00233364	1.94788	C1qc,Csf1r,Cebpa,Spi1,Ucp2,Hcls1,Casp8,Il33,Tgfb1,Itgam,Tlr2,Nrros,Zbtb46,Csf1,Id2,Il15,Il1rl1,Asxl2,Ifng,Thoc5,Lif	21	35.5932
CC WM	GO	GOBP_MACROPHAGE_MIGRATION	3.0957e-05	2.23626	C3ar1,Trem2,Csf1r,Lgals3,Cx3cr1,B4galt1,Ptprj,P2ry12,Trpv4,Ccl3,Mapk1,Cmklr1,Csf1,Cd9,Mif,Ninj1,Emilin1,Ednrb,Mmp14,Mmp2,Cd200,Ptk2,Thbs1,Mapk3,Ccl2	25	41.6667
CC WM	GO	GOBP_MAINTENANCE_OF_LOCATION	4.61171e-06	1.83557	Trem2,Cyba,Apoe,Lyn,Hexa,Hexb,Capn3,Ptpn6,Ccr5,Ptprc,Slc30a3,Lgals3,Lpl,Tmsb4x,Plcg2,Tgfb1,Gm2a,Hk2,Srgn,Tspo,Pfn1,Twf2,Npc2,Gja1,Dzip1,Lgals9,Plcb2,Tgfb2,Ppard,Soat1,Calm3,C3,Coro1a,Mt3,Pisd,Rnf213,B4galnt1,Nrros,Cav1,Myo5a,Lats1,Hspa5,Plin2,Lgals1,Plch2,Nol3,Htr2c,Arl2,Slc17a7,Txn1,Akap6,Plcb3,Cideb,Ywhab,Pnpla2,Thy1,Plce1,Nfkbia,Prkce,Cops9,Grk2,Polr2m,Ntsr1,Ltbp1,Sri,Kdelr2,Calm1,Ryr1,Pink1,A…	100	31.348
CC WM	GO	GOBP_MAINTENANCE_OF_LOCATION_IN_CELL	6.38567e-05	1.8651	Cyba,Apoe,Lyn,Hexa,Hexb,Capn3,Ptpn6,Ccr5,Ptprc,Slc30a3,Tmsb4x,Plcg2,Tgfb1,Gm2a,Hk2,Srgn,Tspo,Pfn1,Twf2,Gja1,Dzip1,Plcb2,Tgfb2,Calm3,Coro1a,Cav1,Myo5a,Hspa5,Plch2,Nol3,Htr2c,Arl2,Slc17a7,Txn1,Akap6,Plcb3,Thy1,Plce1,Prkce,Grk2,Polr2m,Ntsr1,Sri,Kdelr2,Calm1,Ryr1,Pink1,Anxa6,Morc3,Ddit3,Supt7l,Htr2a,Snca,Insig2,Hdac3,Park7,Fth1,Bax,Vps13d,Chchd10,Psen1,Cxcl10,Ednra,Selenon,Tmem38a,Bscl2,Sorl1,Tmsb15b1	68	32.6923
CC WM	GO	GOBP_MAINTENANCE_OF_PROTEIN_LOCATION	0.00193728	1.85949	Lgals3,Tmsb4x,Hk2,Srgn,Tspo,Pfn1,Twf2,Gja1,Dzip1,Lgals9,Nrros,Cav1,Lats1,Hspa5,Lgals1,Arl2,Txn1,Ywhab,Nfkbia,Cops9,Grk2,Ltbp1,Sri,Kdelr2,Pink1,Morc3,Supt7l,Insig2,Hdac3,Park7,Vps13d,Ccdc22,Chchd10	33	35.8696
CC WM	GO	GOBP_MALE_MEIOTIC_NUCLEAR_DIVISION	0.0250592	-1.67701	Fignl1,Asz1,Zscan21,Slc25a31,Kctd19,Tdrkh,Fanca,Rbm46,Sgo2a,Mei1,Tex19.1,Tdrd9,Mael,Foxj3,Ubr2,Siah1a,Dnmt3l,Sycp2,Cyp26b1,Meikin,Chtf18,Ubb,Tesmin,Rad51c,Spdya	25	48.0769
CC WM	GO	GOBP_MAST_CELL_ACTIVATION	4.51758e-07	2.40413	Fcgr3,Fcer1g,Vamp8,Hmox1,Lyn,Ptgds,Cd84,Ptpn6,Fcgr2b,Btk,Fes,Cd48,Ywhaz,Lat2,Fgr,Adora3,Cd300a,Stxbp1,Rhoh,Syk,Adora2b,Lcp2,Cnr2,Chga,Stxbp2,Kit,Ptpre,Cd300lf,Nr4a3,Rasgrp1,Gab2,Fcer1a	32	43.8356
CC WM	GO	GOBP_MAST_CELL_ACTIVATION_INVOLVED_IN_IMMUNE_RESPONSE	5.17313e-05	2.18725	Fcer1g,Vamp8,Hmox1,Lyn,Ptgds,Cd84,Ptpn6,Btk,Fes,Ywhaz,Lat2,Fgr,Adora3,Cd300a,Stxbp1,Syk,Adora2b,Chga,Stxbp2,Kit,Nr4a3,Rasgrp1,Gab2,Fcer1a	24	43.6364
CC WM	GO	GOBP_MATING_BEHAVIOR	0.0261655	1.65313	Grn,Hexb,Oxt,Drd5,Th,Ada,Thrb,Serpine2,Ednrb,Hdac4,Ar,Avpr1a,P2ry1,Slc6a4,Pten,Drd1	16	32
CC WM	GO	GOBP_MATURE_B_CELL_DIFFERENTIATION	0.00740129	1.89038	Spi1,Bcl3,Irf8,Plcg2,Cmtm7,Gpr183,Mfng,Pou2f2,Lgals1,Ada,Nfkbiz,Notch2,Plcl2,Lgals8,Dock11	15	37.5
CC WM	GO	GOBP_MATURE_B_CELL_DIFFERENTIATION_INVOLVED_IN_IMMUNE_RESPONSE	0.0400185	1.73269	Spi1,Bcl3,Irf8,Plcg2,Gpr183,Mfng,Lgals1,Ada,Nfkbiz,Notch2,Lgals8,Dock11	12	37.5
CC WM	GO	GOBP_MEMBRANE_DEPOLARIZATION	0.00856313	1.64214	B2m,Hcn2,Casp1,Rack1,Kcnq3,Tspo,Gja1,Scn1b,Oga,Gpd1l,Cav1,Myoc,Cacna1a,Atp1a2,Chrnb2,Mllt11,Ntsr1,Ywhah,Chrng,Ngfr,Park7,Col6a1,Smad7,Cacna1c,Edn1,Cacna1h,Slc6a4,Cacna2d1,Gclm,Camk2d,Cck,Cacna1g,Scn1a,Ppif	34	32.381
CC WM	GO	GOBP_MEMBRANE_INVAGINATION	1.06557e-06	2.36485	Fcgr3,Trem2,Nckap1l,Fcer1g,Aif1,Fcgr1,Sirpa,Abca1,Bin2,Fcgr2b,Itgb2,Plcg2,Itgam,Arhgap25,C3,Sh3bp1,Cd300a,Appl2	18	26.087
CC WM	GO	GOBP_MEMBRANE_REPOLARIZATION	0.0140227	1.77724	Atp1b3,Kcne2,Kcnn2,Wdr1,Gja1,Atp1b2,Atp1a1,Scn1b,Cav1,Nos1ap,Akap6	11	25
CC WM	GO	GOBP_MEMORY	0.0231391	1.5288	Trem2,Apoe,Serpinf1,Cx3cr1,Fgf13,Casp1,Igf1,Igf2,Ntrk2,Pgrmc1,Pde5a,Rogdi,Shank1,Gabrb3,Idua,Slc17a7,Th,Itga5,Hrh1,Lgmn,Lmx1a,Chrnb2,Cyp7b1,Ptgs1,Pja2,Comt,Cic,Tafa2,Htr2a,Hrh3,Adnp,Grin2b,Adcy8,Ythdf1,Shank2,Egr1,Ntan1,Kalrn,Psen1,Chst10,Rin1,Slc2a4,Neto1,Large1,Adcy1,Slc6a4,Nfix,Pten,Il1b,Lcn2,Drd1,Cck,Ehmt2,Shisa7,Fen1,Trpm7,Creb1,Gip,Snap25,Nfatc4	60	37.5
CC WM	GO	GOBP_MESENCHYME_MORPHOGENESIS	0.0146441	1.77156	Tgfbr2,Tgfbr1,Tgfb1,Nckap1,Tgfb2,Fgfr1,Tgfb3,Bmp7,Adamts5,Eng,Snai1,Smad3,Msx1,Sox9,Wnt5a	15	25.4237
CC WM	GO	GOBP_MICROTUBULE_BUNDLE_FORMATION	0.0274494	-1.53002	Ak7,Prc1,Tppp3,Tppp,Zmynd10,Aaas,Spef2,Ttll5,Spag17,Dnal1,Lrrc43,Cfap206,Cep131,Ccdc40,Numa1,Dnaaf2,Cfap57,Spaca9,Dnah17,Trim36,Ift88,Cntrl,Ccdc66,Ccdc65,Ccdc103,Spag6,Ttll1,Mtcl1,Spag16,Katna1,Psrc1,Ttc12,Ulk4,Plk1,Tbc1d32,Meig1,Bbof1,Rp1,Daw1,Trim46,Cfap47,Hydin,Ccdc39	43	38.0531
CC WM	GO	GOBP_MICROTUBULE_NUCLEATION	0.00877707	-1.85033	Haus2,Tppp,Tubgcp2,Cep192,Tubgcp3,Slain2,Ssna1,Clasp2,Csnk1d,Nin,Cenpj,Ckap5,Tubgcp4,Nde1,Pde4dip,Dctn1	16	48.4848
CC WM	GO	GOBP_MIRNA_METABOLIC_PROCESS	0.01805	1.61635	Spi1,Tgfbr1,Stat3,Tgfb1,Smad1,Foxo3,Tgfb2,Ppard,Rara,Lin28a,Mrtfa,Pdgfb,Tead1,Trp53,Nr2f1,Notch2,Tut7,Dis3l2,Wt1,Smad3,Pparg,Ago2,Sox9,Fos,Hdac4,Ngfr,Pnpt1,Ar,Egr1,Drosha,Elob,Nr1h2,Smarca4,Esr1,Bmyc,Myb	36	36.3636
CC WM	GO	GOBP_MIRNA_TRANSCRIPTION	0.0194852	1.62131	Spi1,Tgfbr1,Stat3,Tgfb1,Smad1,Foxo3,Tgfb2,Ppard,Rara,Mrtfa,Pdgfb,Tead1,Trp53,Nr2f1,Notch2,Wt1,Smad3,Pparg,Sox9,Fos,Hdac4,Ngfr,Ar,Egr1,Nr1h2,Smarca4,Esr1,Bmyc,Myb,Myc	30	38.961
CC WM	GO	GOBP_MITOCHONDRIAL_DEPOLARIZATION	0.0359185	1.71384	Casp1,Rack1,Kcnq3,Tspo,Oga,Myoc,Mllt11,Ngfr,Col6a1,Gclm,Cck,Ppif	12	41.3793
CC WM	GO	GOBP_MITOCHONDRIAL_ELECTRON_TRANSPORT_NADH_TO_UBIQUINONE	0.0221155	1.87537	Ndufv1,Ndufs3,Ndufs6,Ndufb8,Ndufs7,Pink1,Ndufa8,Ndufs2,Park7,Bdnf,Ndufaf1,Ndufc2,Ndufs8	13	56.5217
CC WM	GO	GOBP_MITOCHONDRION_ORGANIZATION	0.0104597	1.37663	Cebpa,Ucp2,Stat3,Tspan4,Cav2,Pnp,Irgm1,Gpx1,Hk2,Pycard,Cox7a1,Rab32,Igf1,Cfh,Tspo,Sco2,Arrb2,Slc4a5,Mcl1,Timm10,Stoml2,Ndufs3,Triap1,Pisd,Atg2a,Igtp,Dynll1,Irgm2,Sqstm1,Slc25a5,Atp7a,Htra2,Tmem70,Vat1,Oxa1l,Tigar,Neurl4,Ndufs6,Nol3,Map1lc3b,Atp23,Pid1,Bak1,Bnip3l,Cox7a2l,Plec,Taco1,Surf1,Tmem126b,Bcl2a1b,Ggnbp1,Lyrm2,Optn,Trp53,Mllt11,Bcl2a1d,Timm21,Atg3,Mgme1,Pyroxd2,Trak1,Ndufb8,Atg7,Gsk3a,Nduf…	131	27.4059
CC WM	GO	GOBP_MONOAMINE_TRANSPORT	0.000309908	1.94214	Fcgr3,Fcer1g,Lgals3,Slc29a4,Entpd1,Oxt,P2ry12,Maob,Actb,Myo5a,Htr1a,Adora3,Cd300a,Stx1a,Chrnb2,Grk2,Syk,Nisch,Adora2b,Ptgs1,Comt,Pink1,Chga,Htr2a,Snca,Hrh3,Park7,Crhr2,Sdhd,Fcer1a,P2ry1,Grm2,Slc29a3,Slc6a4	34	33.3333
CC WM	GO	GOBP_MONOCARBOXYLIC_ACID_CATABOLIC_PROCESS	0.00704976	1.64791	Pon3,Hexa,Hexb,Crat,Aldh1l2,Ppard,Hadha,Acads,Phyh,Akr1a1,Akt2,Idua,Pck2,Acox1,Acadl,Acsl5,Tysnd1,Cryl1,Ids,Acox3,Xylb,Hacl1,Slc16a1,Acad10,Etfbkmt,Etfa,Cyp26c1,Irs2,Acadm,Acaa2,Decr2,Etfb,Cpt1a,Ldhd,Hadh,Acad12,Akt1,Echdc2	38	29.4574
CC WM	GO	GOBP_MONOCYTE_CHEMOTAXIS	0.00487368	1.93599	Aif1,Lyn,Lgals3,Cx3cr1,Ccn3,Ccl12,Slit2,Pdgfb,Lgmn,Ptpro,Ninj1,Serpine1,Ctsg,Pla2g7,Ccl2,Cxcl10,Myo9b	17	42.5
CC WM	GO	GOBP_MONONUCLEAR_CELL_MIGRATION	1.1944e-06	2.04767	C3ar1,Trem2,Csf1r,Aif1,Cxcl16,Sirpa,Spi1,Lyn,F11r,Lgals3,Cx3cr1,B4galt1,Ccn3,Tgfb1,Slamf9,Gpr183,Pycard,Ptprj,Dock8,Msn,P2ry12,Ccl12,Icam1,Trpv4,Lgals9,Coro1a,Gas6,Ccl3,Mapk1,C1qbp,Cmklr1,Slit2,Pdgfb,Plec,Csf1,Lgmn,Cd9,Mif,Cyp7b1,Ptpro,Ninj1,Emilin1,Ednrb,Mmp14,Jam2,Pdgfd,Mmp2,Hsd3b7,Cd200,Ptk2,Serpine1,Wnt5a,Arhgef5,Thbs1,Itga4,Ctsg,Mapk3	57	30
CC WM	GO	GOBP_MONOSACCHARIDE_METABOLIC_PROCESS	0.0342076	1.40253	Fuca1,B4galt1,Slc39a14,Hk2,Gpi1,Igf1,Mapk14,Igf2,Pkm,Pfkl,Bckdk,Mdh1,Igfbp3,Pgk1,Akr1a1,Rora,Mdh2,Akt2,Tigar,Fuca2,Pfkm,Man2b1,Fabp5,Pck2,Dyrk2,Atp1a2,Oas1a,Pdha1,Gnpda1,Per2,Trp53,Glb1,Nisch,Adora2b,Atf3,Pfkfb2,Xylb,Brat1,Gpt2,Gapdhs,Esrrb,C1qtnf1,Foxk1,Ppargc1a,Prkaca,Lcmt1,Adra1b,Oas1f,Insr,Cyp2j6,Irs2,Acadm,Pgam1,Pdk1,Foxk2,Cpt1a,Hk3,Ddb1,Selenon,Prkaa1,Dlat,Pofut2,Pfkp,Igfbp4,Sorbs1,Kat2b,Ch…	73	29.5547
CC WM	GO	GOBP_MUCOPOLYSACCHARIDE_METABOLIC_PROCESS	0.0168862	1.66956	Cd44,Hexa,Hexb,Gusb,Tgfb1,Gns,Chpf,Idua,Chst11,Dse,Pdgfb,Ccnd3,Habp4,Tnfaip6,Il15,Ids,Itih4,Ednrb,Hyal1,Itih3	20	26.3158
CC WM	GO	GOBP_MUCUS_SECRETION	0.0381155	1.75326	Cyba,Vamp8,Adora3,Map1lc3b,Ada,Prkce,Atg7	7	31.8182
CC WM	GO	GOBP_MULTICELLULAR_ORGANISMAL_LEVEL_CHEMICAL_HOMEOSTASIS	0.028879	1.59931	B2m,Hmox1,Slc11a1,Ctsh,Tgfb1,Aqp1,Aqp4,Trpv4,Cybrd1,Slc40a1,Hfe,Rhag,Oas1a	13	17.1053
CC WM	GO	GOBP_MULTICELLULAR_ORGANISMAL_LEVEL_IRON_ION_HOMEOSTASIS	0.0344734	1.72424	B2m,Hmox1,Slc11a1,Cybrd1,Slc40a1,Hfe,Rhag	7	24.1379
CC WM	GO	GOBP_MUSCLE_CELL_APOPTOTIC_PROCESS	0.0100854	1.64339	Hspb6,Hmox1,Capn2,Cflar,Igf1,Nfe2l2,Nupr1,Arrb2,Naca,Igfbp3,Rapgef3,Cav1,Trip10,Tigar,Rgl2,Eng,Pdcd4,Nol3,Pde1a,Grk2,Trp53,Npm1,Atg7,Arrb1,Ilk,Pparg,Ifng,Mapk8,Ambra1,Col6a1,Nr4a3,Edn1,Camk2a,Pten,Esr1,Stub1,Ppp1r10	37	31.6239
CC WM	GO	GOBP_MUSCLE_CELL_DIFFERENTIATION	0.00133811	1.51071	Csf1r,Igfbp5,Dock2,Cd53,Capn3,Capn2,Mef2c,Bhlhe41,Pmp22,Cav2,Tmsb4x,Ccn3,Flnc,Tgfb1,Gpx1,Wdr1,Casp1,Cflar,Igf1,Cfh,Smad1,Sort1,Mapk14,Igf2,Arrb2,Naca,Supt6,C3,Pias1,Piezo1,Pdlim5,Lmod1,Rara,Flot1,Rora,Bmpr2,Trip10,Adamts5,Eng,Mrtfa,Pgm5,Dock1,Pdcd4,Akirin2,Akap6,Pdgfb,Plec,Tanc1,Myof,Cby1,Cd9,Myh11,Cacybp,Ninj1,Ccnt2,Notch2,Id2,Bnip2,Ednrb,Popdc3,Mmp14,Atg7,Gsk3a,Ryr1,Lamc1,Hdgfl2,Wt1,Lrrc27,Maml…	108	24.9423
CC WM	GO	GOBP_MUSCLE_CELL_MIGRATION	0.000120168	1.96115	Igfbp5,Aif1,Thbs4,Mef2c,Tmsb4x,Ccn3,Gstp2,F3,P2ry6,Ace,Igf1,Nfe2l2,S100a11,Naca,Ppard,Net1,Parva,Igfbp3,Rapgef3,Cav1,Myo5a,Adamts1,Atp7a,Arpc5,Pcsk5,Slit2,Pdgfb,Arpc2,Ddit3,Pdgfd,Ilk,Ppargc1a,Pparg,Ptk2,Serpine1,Met,Plxna1,Hdac4,Park7,Itga4,Nrp1,Retn,Egr1,Nr4a3,Tafa5,Myh9,Six4,Sorl1	48	37.7953
CC WM	GO	GOBP_MUSCLE_CELL_PROLIFERATION	8.54275e-07	1.95743	C3ar1,Tgfbr2,Igfbp5,Aif1,Cyba,Hpgd,Apoe,Hmox1,Tgfbr1,Stat3,Mef2c,Cav2,Ccn3,Gstp2,Tgfb1,Ang,P2ry6,Cflar,Igf1,Smad1,Mapk14,Mef2d,Gja1,Tgfb2,Ppard,Fgfr1,Npr3,Zfpm2,Igfbp3,Tgfb3,Cav1,Il6ra,Ogn,Bmpr2,Adamts1,Ptafr,Mapk1,Shc1,Pdcd4,Nol3,Gnai2,Jarid2,Vipr2,Pdgfb,Pde1a,Grk2,Cdkn1a,Timp3,Trp53,Id2,Cnn1,Il15,Fgf1,Zfp143,Comt,Ddit3,Pdgfd,Mmp2,Ilk,Ppargc1a,Pparg,Mapk11,Ptk2,Xrcc5,Ifng,Hdac4,Park7,Kpna1,Thbs1…	86	33.7255
CC WM	GO	GOBP_MYELOID_CELL_ACTIVATION_INVOLVED_IN_IMMUNE_RESPONSE	5.71059e-10	2.57594	Trem2,Tyrobp,Fcer1g,Dock2,Vamp8,Spi1,Hmox1,Grn,Lyn,Ptgds,Cd84,Ptpn6,Anxa3,Itgb2,Plcg2,Il33,Btk,Itgam,Pycard,Fes,Myo1f,Ywhaz,Lat2,Fgr,Ptafr,Adora3,Cd300a,Stxbp1,Prkce,Syk,Adora2b,Havcr2,Chga,Ticam1,Lypd10,Ifng,Stxbp2,Kit	38	39.5833
CC WM	GO	GOBP_MYELOID_CELL_APOPTOTIC_PROCESS	0.00733772	1.88944	Cd44,Fcer1g,Ccr5,Mef2c,Fcgr2b,Itgam,Clec5a,St6gal1,Slc7a11,Gas6,Pik3cd,Mif	12	28.5714
CC WM	GO	GOBP_MYELOID_CELL_DIFFERENTIATION	1.62282e-08	1.94013	C1qc,Trem2,Tyrobp,Maf,B2m,Inpp5d,Nckap1l,Csf3r,Fcer1g,Tgfbr2,Csf1r,Cebpa,Spi1,Ucp2,Lyn,Tifab,Stat3,Irf8,Ptpn6,Cd74,Mafb,Mef2c,Hcls1,Casp8,Ikzf1,Il33,Tgfb1,Itgam,Tlr2,Ccl9,Gpr183,Fes,Stat1,Tmem64,Wdr1,Rbp1,Cflar,Pirb,Klf13,Clec5a,Mapk14,Foxo3,Cdk5rap3,Tnfrsf11a,Heph,Mitf,Cebpb,Hhex,Nrros,Rara,Zfp36,Nme1,Slc25a5,Ccl3,Ostm1,Dab2,Vps33b,Gmpr2,Lmo2,Hscb,Zbtb46,Fam20c,Tcirg1,Lrrk1,Rhag,Tob2,Csf1,Runx1,…	83	19.5294
CC WM	GO	GOBP_MYELOID_CELL_HOMEOSTASIS	1.92287e-06	2.02633	Cd44,B2m,Inpp5d,Nckap1l,Fcer1g,Csf1r,Spi1,Hmox1,Lyn,Stat3,Mafb,Hcls1,Fcgr2b,Mertk,Ikzf1,Btk,Itgam,Gpi1,Stat1,Cflar,Cfh,Klf13,Mapk14,Foxo3,Cdk5rap3,Heph,Slc7a11,Zfp36,Slc25a5,Ampd3,Lmo2,Hscb,Pik3cd,Bak1,Rhag,Csf1,Ncstn,Zbtb7a,Id2,Axl,Sh2b3,Cebpg,Kat7,Ercc2,Mthfd1,Ifng,Kit	47	24.7368
CC WM	GO	GOBP_MYELOID_DENDRITIC_CELL_ACTIVATION	0.0203832	1.78513	Tgfbr2,Dock2,Spi1,Tgfb1,Pycard,Pirb,Cd37,Notch2,Clec4d,Havcr2	10	29.4118
CC WM	GO	GOBP_MYELOID_LEUKOCYTE_ACTIVATION	2.03098e-18	2.67065	Fcgr3,Cst7,Trem2,C1qa,Tyrobp,Fcer1g,Tgfbr2,Csf1r,Cebpa,Dock2,Aif1,Vamp8,Spi1,Hmox1,Grn,Clu,Lyn,Ptgds,Slc11a1,Cd84,Ptpn6,Anxa3,Cx3cr1,Fcgr2b,Itgb2,Tlr9,Fcgr4,Plcg2,Il33,Irgm1,Tgfb1,Btk,Itgam,Tlr2,Pycard,Fes,Casp1,Ifngr2,Pirb,Cd48,Myo1f,Ifngr1,Lgals9,Fn1,Ywhaz,Cd37,Lat2,Fgr,Rora,Slc7a2,Ptafr,Adora3,Cd300a,Stxbp1,Tnip2,Tmem229b,Tlr6,Prkce,Rhoh,Syk,Notch2,Il15,Adora2b,Lcp2,Pja2,Clec4d,Atm,Cnr2,Havcr2…	96	40.8511
CC WM	GO	GOBP_MYELOID_LEUKOCYTE_CYTOKINE_PRODUCTION	8.30742e-05	2.15965	Fcer1g,Laptm5,Hmox1,Cd74,Plcg2,Tgfb1,Tlr2,Pycard,Casp1,Tgfb2,Tgfb3,Tlr7,Gas6,Mif,Syk,Axl,Ticam1,Ifng,Kit,Wnt5a,Ube2j1,Mapkapk2,Nr4a3,Rasgrp1,Casp4,Fcer1a	26	41.9355
CC WM	GO	GOBP_MYELOID_LEUKOCYTE_DIFFERENTIATION	3.3179e-08	2.06821	C1qc,Trem2,Tyrobp,Inpp5d,Fcer1g,Tgfbr2,Csf1r,Cebpa,Spi1,Ucp2,Lyn,Cd74,Mafb,Mef2c,Hcls1,Casp8,Ikzf1,Il33,Tgfb1,Itgam,Tlr2,Ccl9,Gpr183,Fes,Tmem64,Rbp1,Pirb,Mapk14,Tnfrsf11a,Mitf,Cebpb,Hhex,Nrros,Rara,Nme1,Ccl3,Ostm1,Gmpr2,Zbtb46,Fam20c,Tcirg1,Lrrk1,Tob2,Csf1,Runx1,Tnfaip6,Zbtb7a,Ninj1,Notch2,Id2,Il15	51	20.8163
CC WM	GO	GOBP_MYELOID_LEUKOCYTE_MEDIATED_IMMUNITY	1.32056e-11	2.63709	Fcgr3,Tyrobp,Fcer1g,Fcgr1,Vamp8,Spi1,Hmox1,Cxcl5,Lyn,Ptgds,Cd84,Anxa3,Ncf1,Cx3cr1,Fcgr2b,Itgb2,Fcgr4,Btk,Itgam,Fes,Ace,Wdr1,Myo1f,Ywhaz,C3,Lat2,Fgr,Ptafr,Adora3,Cd300a,Stxbp1	31	28.4404
CC WM	GO	GOBP_MYELOID_LEUKOCYTE_MIGRATION	1.27687e-12	2.48473	Fcgr3,C3ar1,Trem2,Ccl6,Nckap1l,Csf3r,Fcer1g,Csf1r,Aif1,Sirpa,Spi1,Thbs4,Ccl4,Cxcl5,Lyn,Cd74,Lgals3,Cx3cr1,Itgb2,B4galt1,Ccn3,Itgam,Tlr2,Ccl9,Wdr1,Ptprj,Spp1,P2ry12,Myo1f,Vav1,Ccl12,Trpv4,Bsg,Ccl3,Cd300a,Mapk1,C1qbp,Cmklr1,Slit2,Pdgfb,Csf1,Il1a,Lgmn,Cd9,Tnfaip6,Mif,Camk1d,Ptpro,Syk,Ninj1,Emilin1,Ednrb,Mmp14,Pdgfd,Mmp2,Chga,Cd200,Ptk2,Serpine1,Ifng,Kit,Il17ra,Itga9,Arhgef5,Thbs1,Ctsg,Mapk3,Irak4,It…	74	35.2381
CC WM	GO	GOBP_MYOTUBE_CELL_DEVELOPMENT	0.0148774	1.76537	Pmp22,Cav2,Gpx1,Igf1,Naca,Plec,Ryr1,Cntnap2,Hdac4,Ski,Col6a1,P2rx2,Large1,Acta1,Selenon,Hdac5,Bcl2,Myog,Myorg,Bin3	20	44.4444
CC WM	GO	GOBP_MYOTUBE_DIFFERENTIATION	0.00981385	1.64321	Csf1r,Dock2,Cd53,Capn2,Bhlhe41,Pmp22,Cav2,Ccn3,Gpx1,Casp1,Cflar,Igf1,Sort1,Mapk14,Naca,Piezo1,Flot1,Adamts5,Dock1,Plec,Tanc1,Cd9,Mmp14,Ryr1,Maml1,Cntnap2,Met,Hdac4,Ski,Bdnf,Col6a1,P2rx2,Cxcl10,Ptgfrn,Large1,Acta1,Selenon,Myh9,Six4,Bcl9,Il4ra,Mymx,Myc,Ppif,Hdac5,Bcl2,Nln,Myog,Nphs1,Myorg,Bin3,Tmem119	52	39.0977
CC WM	GO	GOBP_N_ACETYLGLUCOSAMINE_METABOLIC_PROCESS	0.0396097	1.83679	Hexb,Renbp,Chst2,Oga,Amdhd2,Gnpda1	6	37.5
CC WM	GO	GOBP_NAD_CATABOLIC_PROCESS	0.0191569	1.87491	Gpi1,Pkm,Pfkl,Pgk1,Pfkm,Foxk1,Foxk2,Pfkp	8	44.4444
CC WM	GO	GOBP_NAD_METABOLIC_PROCESS	0.00025464	2.14743	Gpi1,Idh3g,Pkm,Nadk,Pfkl,Vcp,Gpd1l,Mdh1,Pgk1,Nqo1,Mdh2,Pfkm,Pck2,Nadk2,Ogdh,Naprt,Idh3a,Slc37a2,Foxk1,Nmnat3,Foxk2,Nmnat2,Me1,Dlst,Pfkp,Aspdh	26	50.9804
CC WM	GO	GOBP_NADH_METABOLIC_PROCESS	8.24486e-06	2.42534	Gpi1,Idh3g,Pkm,Pfkl,Vcp,Gpd1l,Mdh1,Pgk1,Nqo1,Mdh2,Pfkm,Pck2,Ogdh,Idh3a,Slc37a2,Foxk1,Foxk2,Me1,Dlst,Pfkp,Idh3b	21	58.3333
CC WM	GO	GOBP_NADP_METABOLIC_PROCESS	0.0157	1.75212	Ncf1,Nadk,Aldh1l2,Aldh1l1,Pgls,Mdh1,Nqo1,Tigar,Kcnab2,Nadk2,Prps1,Trp53,Prps2,Idh2,Noct,Txnrd1,Fmo5,Prdx5,Me1	19	39.5833
CC WM	GO	GOBP_NATURAL_KILLER_CELL_ACTIVATION	0.0423817	1.52319	Tyrobp,Ptprc,Fcgr4,Mertk,Ikzf1,Lgals9,Prdm1,Coro1a,Fgr,Gas6,Elf4,Irf1,Rab27a,Pglyrp1,Id2,Il15,Axl,Havcr2,Kat7,Ticam1	20	24.0964
CC WM	GO	GOBP_NATURAL_KILLER_CELL_DIFFERENTIATION	0.000326929	2.17537	Ptprc,Mertk,Ikzf1,Lgals9,Prdm1,Gas6,Irf1,Pglyrp1,Id2,Il15,Axl,Kat7,Rasgrp1,Tox,Nfil3	15	50
CC WM	GO	GOBP_NEGATIVE_REGULATION_OF_ACTIN_FILAMENT_DEPOLYMERIZATION	0.00918258	1.81302	Capg,Capza2,Capzb,Twf2,Avil,Lmod1,Cfl1,Capza1,Sptan1,Arpc2,Shroom2,Sptbn1,Add3,Evl	14	31.1111
CC WM	GO	GOBP_NEGATIVE_REGULATION_OF_ACTIN_FILAMENT_POLYMERIZATION	0.000396861	2.04746	Capg,Tmsb4x,Capza2,Tlr2,Pfn1,Capzb,Twf2,Avil,Lmod1,Cfl1,Capza1,Slit2,Sptan1,Arpc2,Sptbn1,Add3,Evl,Kank3,Prkcd,Myadm,Vill,Svil,Myh9,Tmsb15b1,Mtpn	25	40.3226
CC WM	GO	GOBP_NEGATIVE_REGULATION_OF_ADAPTIVE_IMMUNE_RESPONSE	0.00252687	1.93692	Vsir,Nckap1l,Ptpn6,Ptprc,Fcgr2b,Parp3,Il33,Samsn1,Hfe,Cd80,Havcr2,Il1rl1,Clec4g,Smad7,Ahr	15	29.4118
CC WM	GO	GOBP_NEGATIVE_REGULATION_OF_ANTIGEN_RECEPTOR_MEDIATED_SIGNALING_PATHWAY	0.0367585	1.68813	Laptm5,Ptpn6,Lgals3,Ptprj,Cd300a,Thy1,Lpxn,Prnp,Plcl2,Ezr	10	37.037
CC WM	GO	GOBP_NEGATIVE_REGULATION_OF_APOPTOTIC_SIGNALING_PATHWAY	0.00142492	1.60468	Cd44,Hmox1,Clu,Tgfbr1,Cd74,Lgals3,Cx3cr1,Gstp2,Gpx1,Rack1,Cflar,Igf1,Nfe2l2,Icam1,Tpt1,Arrb2,Pih1d1,Mcl1,Ndufs3,Triap1,Dnaja1,Itga6,Slc25a5,Eya4,Cep63,Gas1,Dab2,Mrtfa,Nol3,Gnai2,Bak1,Psme3,Armc10,Rnf34,Fcmr,Creb3l1,Mif,Eya1,Nr4a2,Snai1,Igbp1,Pink1,Zfp385a,Mnt,Madd,Fgg,Serpine1,Cttn,Park7,Ar,Vdac2,Hyou1,Bax,Nrp1,Bdnf,Acaa2,Hmgb2,Ikbkg,Psen1,Prdx2,Ripk1,Pttg1ip,Wnt4,Bid,Fxn	65	27.897
CC WM	GO	GOBP_NEGATIVE_REGULATION_OF_AUTOPHAGY	0.0206876	1.59778	Trem2,Hmox1,Ctsa,Il10ra,Stat3,Dap,Tspo,Nupr1,Mcl1,Tigar,Rraga,Trp53,Pink1,Foxk1,Snca,Ptk2,Wdr6,Lypla1,Foxk2,Ubqln4,Fez2,Akt1,Ehmt2,Smcr8	24	30.3797
CC WM	GO	GOBP_NEGATIVE_REGULATION_OF_B_CELL_ACTIVATION	0.000281735	2.19322	Tyrobp,Inpp5d,Laptm5,Lyn,Fcgr2b,Parp3,Btk,Samsn1,Cd300a,Id2,Atm,Fas,Tnfrsf21	13	38.2353
CC WM	GO	GOBP_NEGATIVE_REGULATION_OF_B_CELL_APOPTOTIC_PROCESS	0.0479889	1.81316	Cd44,Cd74,Ada,Mif,Slc39a10,Irs2,Pdcd1	7	43.75
CC WM	GO	GOBP_NEGATIVE_REGULATION_OF_B_CELL_PROLIFERATION	0.00303525	2.10468	Tyrobp,Inpp5d,Lyn,Fcgr2b,Btk,Cd300a,Atm,Tnfrsf21	8	40
CC WM	GO	GOBP_NEGATIVE_REGULATION_OF_CANONICAL_NF_KAPPAB_SIGNAL_TRANSDUCTION	0.00858372	1.76535	Trem2,Casp8,Irgm1,Pycard,Stat1,Arrb2,Igtp,Irgm2,Rora,Tnip2,Per1,Nfkbia,Rhoh,Optn	14	25.9259
CC WM	GO	GOBP_NEGATIVE_REGULATION_OF_CATABOLIC_PROCESS	0.00123827	1.54335	Trem2,Hmox1,Ctsa,Slc11a1,Il10ra,Stat3,Tent5c,Pik3cg,Rbm47,Dap,Grin2c,Tspo,Nupr1,Oaz1,Cdk5rap3,Mcl1,Apoc1,Mt3,Nqo1,Zfp36,Cst3,Banp,Dffa,Azin1,Tigar,Ophn1,Pde3b,Slfn2,Rraga,Hfe,Anxa2,Anks1,Sik2,Ppp1r3b,Larp1,Serpine2,Timp3,Laptm4b,Trp53,Fmn2,Rilp,Pink1,Ubxn1,Noct,Atraid,Foxk1,Traf5,Prkcg,Snca,Ppargc1a,Etfbkmt,Smad3,Ptk2,Nsun2,Usp8,Prkaca,Ddrgk1,Hdac4,Adra1b,Park7,Pdcl3,Ptbp1,Wdr6,Phax,Timp2,Wac,Hca…	96	29.5385
CC WM	GO	GOBP_NEGATIVE_REGULATION_OF_CATALYTIC_ACTIVITY	1.33259e-06	1.74732	Serpina3n,Cst7,A2m,Cd44,Nckap1l,Apoe,Serpinf1,Grn,Lyn,Ptpn6,Ptprc,Parp3,Slc39a14,Gstp2,Serping1,Aqp1,Gpx1,Pycard,Serpinh1,Ptprj,Wwtr1,Cflar,Pkib,Pebp1,Gadd45a,Sort1,Gadd45b,Mvp,Ppp1r11,Cdk5rap3,Nr2f2,Pih1d1,Apoc1,Col28a1,Drd5,Hexim1,Tsg101,Triap1,Hhex,Dnaja1,Mt3,Cav1,Nqo1,Zfp36,Actb,Cst3,Gas6,Dffa,Lats1,Mllt1,Ptx3,Oxa1l,Tigar,Cstb,Naip2,Eng,Cd300a,Serpinb12,Mrtfa,Ppp1r15a,Nol3,Pkig,P2ry13,Coro1c,…	120	24
CC WM	GO	GOBP_NEGATIVE_REGULATION_OF_CELL_ACTIVATION	2.73428e-10	2.31563	Cst7,Vsir,Trem2,Cd44,Tyrobp,Inpp5d,Laptm5,Apoe,Grn,Tnfaip8l2,Lyn,Cd84,Lag3,Ptpn6,Cd74,Lgals3,Fcgr2b,Parp3,Mertk,Gpnmb,Tgfb1,Btk,Cd86,Samsn1,Lgals9,Fn1,Pde5a,Cd37,H2-Aa,Cebpb,Rassf5,Sdc4,Fgr,Fgl2,Cd300a,Hfe,Zbtb46,Pag1,Pdgfb,Irf1,Runx1,Lst1,Serpine2,Cd9,Pglyrp1,Cd80,Prnp,Id2,Emilin1,Axl,Sh2b3,Atm,Cnr2,Twsg1,Havcr2,Prkcd,Fas,Tnfrsf21,C1qtnf1,Pdcd1lg2,Cd200,Pparg,Clec4g,Erbb2	64	32
CC WM	GO	GOBP_NEGATIVE_REGULATION_OF_CELL_ADHESION	0.00119197	1.60529	Vsir,Cd44,Laptm5,Spi1,Tnfaip8l2,Lag3,Ptpn6,Cd74,Ptprc,Lgals3,Gpnmb,Tgfb1,Cd86,Zfp703,Myo1f,Trpv4,Lgals9,Dlc1,Pde5a,Cd37,H2-Aa,Cebpb,Fam107a,Sdc4,Cfl1,Myoc,Fgl2,Lgals1,Cd300a,Pde3b,Hfe,Coro1c,Plxnb2,Pag1,Enpp2,Irf1,Runx1,Kng2,Serpine2,Lpxn,Cd9,Cd80,Prnp,Spint2,Mmp14,Sh2b3,Rnd1,Twsg1,Havcr2,Prkcd,Jam2,Myadm,Tnfrsf21,C1qtnf1,Mmp2,Pdcd1lg2,Col1a1,Bmp6,Fzd4,Ptk2,Podxl,Clec4g,Serpine1,Erbb2,Plxna1,Nat8…	71	24.3151
CC WM	GO	GOBP_NEGATIVE_REGULATION_OF_CELL_CELL_ADHESION	0.00194508	1.63578	Vsir,Cd44,Laptm5,Spi1,Tnfaip8l2,Lag3,Ptpn6,Cd74,Lgals3,Gpnmb,Tgfb1,Cd86,Zfp703,Trpv4,Lgals9,Pde5a,Cd37,H2-Aa,Cebpb,Sdc4,Fgl2,Cd300a,Hfe,Pag1,Irf1,Runx1,Serpine2,Cd9,Cd80,Prnp,Spint2,Sh2b3,Twsg1,Havcr2,Prkcd,Myadm,Tnfrsf21,C1qtnf1,Pdcd1lg2,Bmp6,Ptk2,Podxl,Clec4g,Erbb2	44	23.0366
CC WM	GO	GOBP_NEGATIVE_REGULATION_OF_CELL_DEVELOPMENT	0.000186353	1.70484	C1qc,Trem2,Cd44,B2m,Inpp5d,Cebpa,Tmem176b,Tmem176a,Lyn,Lag3,Cd74,Ccr5,Mafb,Irgm1,Tgfb1,S1pr3,Fgf13,Pirb,Igf1,Tspo,Map2,Mt3,Rara,Cfl1,Nme1,Lin28a,Rtn4r,Sema3f,Arhgap4,Kctd11,Bmp7,Fgl2,Id1,Zbtb46,Appl2,Slit2,Ntrk3,Tob2,Il1a,Irf1,Runx1,Thy1,Tnfaip6,Pglyrp1,Trp53,Ywhah,Id2,Ednrb,Lrp4,Epha7,Idh2,Fas,Ptk2,Clec2d,Clec4g,Ifng,Erbb2,Wnt5a,Thoc5,Ski,Nrp1,Bdnf,Nr2e1,Il17d,Psen1,Hlx,Smad7,Slit1,Prdx2,Gpr37l1…	82	28.3737
CC WM	GO	GOBP_NEGATIVE_REGULATION_OF_CELL_KILLING	0.00894112	1.89163	Nckap1l,Ptprc,Cx3cr1,Tgfb1,Igf2,Lgals9,Arrb2,Tap1,Havcr2,Clec2d,Tap2	11	36.6667
CC WM	GO	GOBP_NEGATIVE_REGULATION_OF_CELL_PROJECTION_ORGANIZATION	0.000313402	1.73155	Gfap,B2m,Vim,Apoe,Mylip,H2-D1,Ccr5,Pmp22,Abi3,Efemp1,Fgf13,Capzb,Trpv4,Map2,Gdi2,Mt3,Rtn4rl1,Ptprg,Neu4,Cfl1,Rtn4rl2,Rtn4r,Sema3f,Arhgap4,Dab2,Lgals1,Id1,Nrxn1,Nlgn3,Rap1gap2,Slit2,Thy1,Nr2f1,Ywhah,Prnp,Evl,Ptprf,Lrp4,Gsk3a,Epha7,Prkcd,Kremen1,Ptk2,Ptpn9,Prkcsh,Grin2b,Ngfr,Wnt5a	48	23.5294
CC WM	GO	GOBP_NEGATIVE_REGULATION_OF_CELLULAR_CATABOLIC_PROCESS	0.0010962	1.85788	Trem2,Hmox1,Ctsa,Il10ra,Stat3,Pik3cg,Dap,Tspo,Nupr1,Oaz1,Mcl1,Apoc1,Mt3,Tigar,Rraga,Anxa2,Ppp1r3b,Timp3,Trp53,Pink1,Foxk1,Snca,Etfbkmt,Ptk2,Adra1b,Wdr6,Timp2,Lypla1,Foxk2,Ubqln4,Sorl1,Fez2	32	30.7692
CC WM	GO	GOBP_NEGATIVE_REGULATION_OF_COLLAGEN_METABOLIC_PROCESS	0.00900909	1.96862	Ppard,Fn1,Rapgef3,Il6ra,Cst3,Adora2b,Emilin1,Pparg,Cyp2j6,Cygb	10	55.5556
CC WM	GO	GOBP_NEGATIVE_REGULATION_OF_CYSTEINE_TYPE_ENDOPEPTIDASE_ACTIVITY	0.00120372	1.93832	Cst7,Cd44,Aqp1,Gpx1,Cflar,Pih1d1,Triap1,Cst3,Gas6,Naip2,Mrtfa,Nol3,Rnf34,Fnip1,Fcmr,Bcl2a1d,Arrb1,Snca,Ints1,Park7,Thbs1,Xiap	22	34.375
CC WM	GO	GOBP_NEGATIVE_REGULATION_OF_CYTOKINE_PRODUCTION	2.26819e-13	2.39552	Vsir,Trem2,Tyrobp,Inpp5d,Nckap1l,Laptm5,Sirpa,Hmox1,Tnfrsf1a,Bcl3,Slc11a1,Cd84,Lag3,Ptpn6,Ptprc,Bst2,Cx3cr1,Fcgr2b,Mertk,Anxa4,Gpnmb,Gstp2,Il33,Irgm1,Tgfb1,Btk,Tlr2,Pycard,Igf1,Srgn,Tspo,Cd83,Adcy7,Aqp4,Lgals9,Ppp1r11,Arrb2,Tgfb2,Fgfr1,Fn1,Cd34,Trim30a,Csk,Tgfb3,Rara,Igtp,Zfp36,Irgm2,Extl3,Gas6,Elf4,Acod1,C1qbp,Hfe,Pdcd4,Cmklr1,Appl2,Oas1a,Tlr6,Pglyrp1,Laptm4b,Ticam2,Prnp,Mefv,Axl,Rel,Twsg1,Havcr…	85	31.25
CC WM	GO	GOBP_NEGATIVE_REGULATION_OF_CYTOKINE_PRODUCTION_INVOLVED_IN_IMMUNE_RESPONSE	0.0307873	1.75713	Vsir,Hmox1,Bst2,Tgfb1,Tgfb2,Tgfb3,Hfe	7	25
CC WM	GO	GOBP_NEGATIVE_REGULATION_OF_CYTOKINE_PRODUCTION_INVOLVED_IN_INFLAMMATORY_RESPONSE	0.0171969	1.88928	Trem2,Sirpa,Pycard,Adcy7,Extl3,Pdcd4,Appl2,Mefv,Il1r2,Ephb2,Nlrc3	11	52.381
CC WM	GO	GOBP_NEGATIVE_REGULATION_OF_CYTOPLASMIC_PATTERN_RECOGNITION_RECEPTOR_SIGNALING_PATHWAY	0.0424339	1.61536	Trem2,Lamp2,Irgm1,Fbxl2,Trim30a,Igtp,Irgm2,C1qbp,Mefv,Pcbp2,Tspan6,Dhx58,Nlrc3,Akt1,Csnk1a1,Ptprs,Tarbp2	17	36.9565
CC WM	GO	GOBP_NEGATIVE_REGULATION_OF_DEFENSE_RESPONSE	2.16779e-06	1.9473	Cst7,A2m,Trem2,Cd44,Sirpa,Apoe,Grn,Tnfrsf1a,Tnfaip8l2,Il10ra,Stat3,Ptpn6,Cx3cr1,Fcgr2b,Ccn3,Serping1,Il33,Irgm1,Tgfb1,Gpx1,Igf1,Igf2,Tnfrsf1b,Lgals9,Arrb2,Socs3,Ptgis,Ppard,Ywhaz,Tap1,Igtp,Zfp36,Irgm2,Extl3,Rora,Cep63,Elf4,Acod1,Fgl2,C1qbp,Nr1d2,Oas1a,Ada,Fem1a,Tnfaip6,Pglyrp1,Mefv,Reg3g,Dtx4,Havcr2,Pcbp2	51	21.7949
CC WM	GO	GOBP_NEGATIVE_REGULATION_OF_ENDOCYTOSIS	0.0396658	1.57122	Sirpa,Sdcbp,Lgals3,Fcgr2b,Tgfb1,Tlr2,Rack1,Pacsin2,Ankrd13a,Apoc1,Csk,Cav1,Cd300a,Atg3,Atg7,Lrpap1,Ankrd13d,Nr1h3,Cd300lf,Dlg4	20	28.5714
CC WM	GO	GOBP_NEGATIVE_REGULATION_OF_ENDOPEPTIDASE_ACTIVITY	0.0147232	1.5838	Serpina3n,Cst7,Cd44,Serpinf1,Serping1,Aqp1,Gpx1,Serpinh1,Cflar,Pih1d1,Triap1,Cst3,Gas6,Naip2,Serpinb12,Mrtfa,Nol3,Rnf34,Fnip1,Fcmr,Kng2,Serpine2,Timp3,Bcl2a1d,Serpina11,Serpini1,Arrb1,Snca,Serpine1,Ints1,Park7,Thbs1,Spock1,Timp2,Xiap	35	26.7176
CC WM	GO	GOBP_NEGATIVE_REGULATION_OF_ENDOTHELIAL_CELL_PROLIFERATION	0.00136427	2.04377	Apoe,Tgfbr1,Mef2c,Sparc,Cav2,Sulf1,Stat1,Gja1,Nr2f2,Cav1,Eng,Aimp1,Tnmd,Pparg,Ngfr,Thbs1,Xdh	17	39.5349
CC WM	GO	GOBP_NEGATIVE_REGULATION_OF_EPITHELIAL_CELL_PROLIFERATION	0.00207544	1.68748	B2m,Apoe,Serpinf1,Tgfbr1,Mef2c,Sparc,B4galt1,Cav2,Ctsl,Tgfb1,Sulf1,Stat1,Nupr1,Gja1,Tgfb2,Ppard,Nr2f2,Tgfb3,Cav1,Gas1,Dab2,Ift122,Eng,Aimp1	24	15.1899
CC WM	GO	GOBP_NEGATIVE_REGULATION_OF_ERK1_AND_ERK2_CASCADE	0.0396097	1.52428	Sirpa,Lyn,Ptprc,Tlr9,Gstp2,Igf1,Csk,Cav1,Ranbp9,Dab2,Atf3,Emilin1,Dusp6,Arrb1,E130311K13Rik,Ezr,Fbln1,Lif	18	25.3521
CC WM	GO	GOBP_NEGATIVE_REGULATION_OF_EXOCYTOSIS	0.0229635	1.82334	Nckap1l,Spi1,Hmox1,Cd84,Lgals9,Cd300a,Gnai2,Cbarp,Rap1b,Snca	10	28.5714
CC WM	GO	GOBP_NEGATIVE_REGULATION_OF_EXTRINSIC_APOPTOTIC_SIGNALING_PATHWAY	0.0355502	1.52674	Hmox1,Tgfbr1,Lgals3,Gstp2,Gpx1,Cflar,Igf1,Icam1,Mcl1,Itga6,Eya4,Gas1,Dab2,Nol3,Psme3,Rnf34,Fcmr,Eya1,Fgg,Serpine1,Cttn,Park7,Ar,Nrp1,Hmgb2	25	26.8817
CC WM	GO	GOBP_NEGATIVE_REGULATION_OF_HEMOPOIESIS	0.000113504	1.98555	C1qc,Cd44,Inpp5d,Cebpa,Tmem176b,Tmem176a,Lyn,Lag3,Cd74,Mafb,Irgm1,Pirb,Rara,Nme1,Fgl2,Zbtb46,Tob2,Irf1,Runx1,Tnfaip6,Pglyrp1,Id2,Clec2d,Clec4g,Ifng,Erbb2,Thoc5,Il17d,Hlx,Smad7,Prdx2,Gli3,Pilrb1,Flt3,Bmyc,Il4ra	36	31.3043
CC WM	GO	GOBP_NEGATIVE_REGULATION_OF_HUMORAL_IMMUNE_RESPONSE	0.0139057	1.92041	A2m,Ptpn6,Fcgr2b,Serping1,Masp1	5	27.7778
CC WM	GO	GOBP_NEGATIVE_REGULATION_OF_HYDROLASE_ACTIVITY	0.00186438	1.59797	Serpina3n,Cst7,A2m,Cd44,Nckap1l,Serpinf1,Grn,Slc39a14,Serping1,Aqp1,Gpx1,Serpinh1,Cflar,Pebp1,Sort1,Ppp1r11,Pih1d1,Apoc1,Col28a1,Triap1,Cst3,Gas6,Dffa,Ptx3,Cstb,Naip2,Serpinb12,Mrtfa,Ppp1r15a,Nol3,Arl2,Rnf34,Fnip1,Fcmr,Kng2,Serpine2,Timp3,Bcl2a1d,Spint2,Itih4,Ptpa,Lxn,Serpina11,Serpini1,Arrb1,Ubxn1,Itih3,Mgat5,Snca,Rrp1b,Wfdc2,Cstdc1,Serpine1,Ints1,Park7,Chp1,Thbs1,Spock1,Timp2,Xiap,Ppp1r35	61	23.5521
CC WM	GO	GOBP_NEGATIVE_REGULATION_OF_IMMUNE_EFFECTOR_PROCESS	6.80391e-07	2.24632	A2m,Vsir,Nckap1l,Spi1,Hmox1,Grn,Cd84,Ptpn6,Ptprc,Bst2,Lgals3,Cx3cr1,Fcgr2b,Parp3,Serping1,Il33,Tgfb1,Igf2,Lgals9,Arrb2,Tgfb2,Tap1,Tgfb3,Fgl2,Cd300a,Hfe,Irf1,Pglyrp1,Cd80,Masp1,Axl,Havcr2	32	26.6667
CC WM	GO	GOBP_NEGATIVE_REGULATION_OF_IMMUNE_RESPONSE	1.55178e-05	1.9582	A2m,Vsir,Trem2,Inpp5d,Nckap1l,Spi1,Grn,Ptpn6,Ptprc,Lgals3,Fcgr2b,Parp3,Serping1,Il33,Tgfb1,Gpx1,Samsn1,Igf2,Lgals9,Arrb2,Ywhaz,Tap1,Cep63,Acod1,Fgl2,Cd300a,Hfe,Col3a1,Oas1a,Irf1,Pglyrp1,Cd80,Masp1,Dtx4,Havcr2,Il1rl1,Pparg,Clec2d,Clec4g,Stat6,Oas1f,Tap2,Pdcd1,Hlx,Smad7,Dhx58,Ahr	47	26.8571
CC WM	GO	GOBP_NEGATIVE_REGULATION_OF_IMMUNE_SYSTEM_PROCESS	4.12032e-16	2.25839	C1qc,Cst7,A2m,Vsir,Trem2,Cd44,Tyrobp,Inpp5d,Nckap1l,Fcer1g,Cebpa,Tmem176b,Laptm5,Cd68,Tmem176a,Spi1,Hmox1,Grn,Tnfaip8l2,Lyn,Gpam,Cd84,Lag3,Ptpn6,Cd74,Lamp2,Mafb,Ptprc,Bst2,Lgals3,Cx3cr1,Fcgr2b,Parp3,Mertk,Gpnmb,Ccn3,Serping1,Il33,Irgm1,Tgfb1,Btk,Gpx1,Cd86,Ptprj,Pirb,Igf1,Samsn1,Igf2,Lgals9,Arrb2,Tgfb2,Fn1,Ywhaz,Pde5a,Tap1,Fbxl2,Cd37,Trim30a,H2-Aa,Cebpb,Rassf5,Tgfb3,Sdc4,Rara,Igtp,Fgr,Nme1,Irgm2,S…	131	26.8994
CC WM	GO	GOBP_NEGATIVE_REGULATION_OF_INFLAMMASOME_MEDIATED_SIGNALING_PATHWAY	0.00367298	2.15261	Trem2,Lamp2,Irgm1,Fbxl2,Trim30a,Igtp,Irgm2,Mefv	8	53.3333
CC WM	GO	GOBP_NEGATIVE_REGULATION_OF_INFLAMMATORY_RESPONSE	6.94323e-07	2.19168	Cst7,Trem2,Cd44,Sirpa,Apoe,Grn,Tnfrsf1a,Tnfaip8l2,Il10ra,Stat3,Ptpn6,Cx3cr1,Fcgr2b,Ccn3,Il33,Irgm1,Gpx1,Igf1,Tnfrsf1b,Lgals9,Socs3,Ptgis,Ppard,Igtp,Zfp36,Irgm2,Extl3,Rora,Elf4,Acod1,Nr1d2,Ada,Fem1a,Tnfaip6,Pglyrp1,Mefv,Reg3g	37	24.8322
CC WM	GO	GOBP_NEGATIVE_REGULATION_OF_INTERLEUKIN_1_BETA_PRODUCTION	0.0317019	1.73714	Trem2,Cx3cr1,Gstp2,Igf1,Aqp4,Arrb2,Elf4,Mefv,Git1,Spag11a,Nlrc3,Gstp3,Gstp1	13	44.8276
CC WM	GO	GOBP_NEGATIVE_REGULATION_OF_INTERLEUKIN_1_PRODUCTION	0.0266146	1.71163	Trem2,Cx3cr1,Gstp2,Igf1,Aqp4,Arrb2,Gas6,Elf4,Mefv,Hdac3,Il1r2,Git1,Spag11a,Nlrc3,Gstp3,Gstp1	16	44.4444
CC WM	GO	GOBP_NEGATIVE_REGULATION_OF_INTERLEUKIN_10_PRODUCTION	0.0164681	1.93601	Vsir,Tyrobp,Cd84,Fcgr2b,Btk,Tnfrsf21,Pdcd1lg2	7	41.1765
CC WM	GO	GOBP_NEGATIVE_REGULATION_OF_INTERLEUKIN_2_PRODUCTION	0.00823848	1.96847	Laptm5,Lag3,Ptprc,Cd34,Zfp36,Prnp,Havcr2,Ezr	8	36.3636
CC WM	GO	GOBP_NEGATIVE_REGULATION_OF_INTERLEUKIN_6_PRODUCTION	0.000327352	2.14556	Inpp5d,Nckap1l,Sirpa,Tnfrsf1a,Cd84,Ptpn6,Aqp4,Arrb2,Trim30a,Csk,Gas6,Elf4	12	26.087
CC WM	GO	GOBP_NEGATIVE_REGULATION_OF_KINASE_ACTIVITY	0.00682702	1.55809	Apoe,Lyn,Ptpn6,Ptprc,Gstp2,Pycard,Ptprj,Wwtr1,Pkib,Gadd45a,Gadd45b,Mvp,Cdk5rap3,Nr2f2,Hexim1,Tsg101,Hhex,Dnaja1,Cav1,Actb,Lats1,Mllt1,Tigar,Cd300a,Pkig,Coro1c,Plec,Fem1a,Cdkn1a,Ptpro,Npm1,Cdkn1c,Prkcd,Pparg,Smpd1,Ifng,Park7,Aida,Ppm1e,Irs2,Prkar2b,Sfrp5,Prkag2,Psen1,Nup62,Pten,Adarb1,Ephb2,Il1b,Prdx3,Kat2b,Akt1,Gstp3,Smcr8,Gstp1,Ptpn1,Adar,Ptpn2,Hyal2,Rgs2,Psen2,Nf2,Ppp2r5a,Spry2,Trib1	65	35.7143
CC WM	GO	GOBP_NEGATIVE_REGULATION_OF_LEUKOCYTE_APOPTOTIC_PROCESS	0.000553647	1.95111	Cd44,Fcer1g,Bcl3,Gpam,Cd74,Ccr5,Hcls1,Fcgr2b,Mertk,Pnp,Dock8,St6gal1,Gas6,Slc46a2,Ada,Fcmr,Mif,Axl	18	28.5714
CC WM	GO	GOBP_NEGATIVE_REGULATION_OF_LEUKOCYTE_CELL_CELL_ADHESION	0.0015767	1.75529	Vsir,Cd44,Laptm5,Tnfaip8l2,Lag3,Ptpn6,Cd74,Lgals3,Gpnmb,Tgfb1,Cd86,Lgals9,Pde5a,Cd37,H2-Aa,Cebpb,Sdc4,Fgl2,Cd300a,Hfe,Pag1,Irf1,Runx1,Cd80,Prnp,Twsg1,Havcr2,Tnfrsf21,Pdcd1lg2,Clec4g,Erbb2,Socs6,Ctsg,Pla2g5,Hlx,Smad7,Prdx2,Gli3	38	27.7372
CC WM	GO	GOBP_NEGATIVE_REGULATION_OF_LEUKOCYTE_MEDIATED_IMMUNITY	2.04814e-06	2.3118	Vsir,Nckap1l,Spi1,Hmox1,Cd84,Ptpn6,Ptprc,Bst2,Cx3cr1,Fcgr2b,Parp3,Tgfb1,Igf2,Lgals9,Arrb2,Tap1,Cd300a,Hfe	18	28.5714
CC WM	GO	GOBP_NEGATIVE_REGULATION_OF_LEUKOCYTE_PROLIFERATION	1.09353e-05	2.20588	Vsir,Cd44,Tyrobp,Inpp5d,Laptm5,Lyn,Ptpn6,Fcgr2b,Gpnmb,Il33,Tgfb1,Btk,Cd86,Ccl12,Lgals9,Pde5a,Cd37,H2-Aa,Cebpb,Rassf5,Sdc4,Cd300a,Lst1,Cd80,Prnp,Atm,Twsg1,Havcr2,Tnfrsf21,Pdcd1lg2,Clec4g,Erbb2	32	34.4086
CC WM	GO	GOBP_NEGATIVE_REGULATION_OF_LOCOMOTION	1.40492e-06	1.85671	Igfbp5,Aif1,Apoe,Serpinf1,Tgfbr1,Stat3,Cd74,Bst2,Mef2c,Cx3cr1,Cd63,Arhgdib,Ccn3,Bmerb1,Gstp2,Il33,Tgfb1,Sulf1,Srgap2,Ptprj,Nfe2l2,Gadd45a,St6gal1,Dlc1,Atp1b2,Ppard,Was,Nr2f2,Mitf,Ptpn23,Drd5,Igfbp3,Ptprg,Cav1,Cfl1,Scai,Sema3f,Arhgap4,Adora3,Eng,Cd300a,Arhgdia,Dag1,Col3a1,Tcaf1,Coro1c,Slit2,Pdgfb,Ada,Thy1,Tnfaip6,Mif,Sin3b,Evl,Nisch,Emilin1,Ptpru,Spint2,Podn,Emilin2,Idh2,Fas,Sap130,Ilk,Ppargc1a,Cd…	78	24.2236
CC WM	GO	GOBP_NEGATIVE_REGULATION_OF_LYMPHOCYTE_ACTIVATION	1.61498e-07	2.2277	Vsir,Cd44,Tyrobp,Inpp5d,Laptm5,Tnfaip8l2,Lyn,Lag3,Ptpn6,Cd74,Lgals3,Fcgr2b,Parp3,Mertk,Gpnmb,Tgfb1,Btk,Cd86,Samsn1,Lgals9,Pde5a,Cd37,H2-Aa,Cebpb,Rassf5,Sdc4,Fgr,Fgl2,Cd300a,Hfe,Pag1,Irf1,Runx1,Lst1,Pglyrp1,Cd80,Prnp,Id2,Axl,Atm,Twsg1,Havcr2,Fas,Tnfrsf21,Pdcd1lg2	45	28.481
CC WM	GO	GOBP_NEGATIVE_REGULATION_OF_LYMPHOCYTE_APOPTOTIC_PROCESS	0.0498464	1.6117	Cd44,Bcl3,Gpam,Cd74,Pnp,Dock8,Slc46a2,Ada,Fcmr,Mif,Slc39a10,Irs2,Pdcd1	13	28.8889
CC WM	GO	GOBP_NEGATIVE_REGULATION_OF_LYMPHOCYTE_MEDIATED_IMMUNITY	0.00227715	1.9484	Vsir,Nckap1l,Ptpn6,Ptprc,Fcgr2b,Parp3,Tgfb1,Igf2,Lgals9,Arrb2,Tap1,Hfe,Cd80,Havcr2,Clec2d,Clec4g,Tap2,Smad7,Ahr	19	37.2549
CC WM	GO	GOBP_NEGATIVE_REGULATION_OF_MAP_KINASE_ACTIVITY	0.00603916	1.85863	Apoe,Lyn,Ptpn6,Gstp2,Ptprj,Cdk5rap3,Dnaja1,Cav1,Cd300a,Fem1a,Prkcd,Pparg,Smpd1,Aida,Sfrp5,Nup62,Il1b,Gstp3,Gstp1,Ptpn1,Hyal2,Rgs2	22	44.898
CC WM	GO	GOBP_NEGATIVE_REGULATION_OF_MAPK_CASCADE	0.00145629	1.74605	Trem2,Sirpa,Apoe,Lyn,Ptpn6,Ptprc,Tlr9,Gstp2,Ptprj,Igf1,Pebp1,Cdk5rap3,Csk,Dnaja1,Cav1,Ranbp9,Dab2,Cd300a,Lemd2,Dag1,Per1,Fem1a,Taok3,Atf3,Emilin1,Dusp6,Sh2b3,Prkcd,Arrb1,E130311K13Rik,Cdc42se1,Pparg,Smpd1,Hdac3,Ezr,Aida,Fbln1,Lif,Sfrp5	39	24.8408
CC WM	GO	GOBP_NEGATIVE_REGULATION_OF_MIRNA_METABOLIC_PROCESS	0.0248619	1.75136	Tgfbr1,Tgfb1,Ppard,Rara,Pdgfb,Smad3,Pparg,Sox9,Hdac4	9	33.3333
CC WM	GO	GOBP_NEGATIVE_REGULATION_OF_MUSCLE_CELL_APOPTOTIC_PROCESS	0.0238276	1.60967	Hspb6,Hmox1,Cflar,Igf1,Nfe2l2,Nupr1,Arrb2,Naca,Rapgef3,Cav1,Trip10,Rgl2,Nol3	13	19.1176
CC WM	GO	GOBP_NEGATIVE_REGULATION_OF_MYELOID_CELL_APOPTOTIC_PROCESS	0.0483327	1.72954	Fcer1g,Ccr5,Fcgr2b,Clec5a,St6gal1,Gas6,Mif	7	33.3333
CC WM	GO	GOBP_NEGATIVE_REGULATION_OF_MYELOID_CELL_DIFFERENTIATION	0.0078735	1.70793	C1qc,Inpp5d,Csf1r,Lyn,Mafb,Pirb,Klf13,Rara,Zfp36,Nme1,Lmo2,Zbtb46,Tob2,Runx1,Nfkbia,Tnfaip6	16	19.7531
CC WM	GO	GOBP_NEGATIVE_REGULATION_OF_MYELOID_LEUKOCYTE_DIFFERENTIATION	0.00428491	1.8345	C1qc,Inpp5d,Lyn,Mafb,Pirb,Rara,Nme1,Zbtb46,Tob2,Runx1,Tnfaip6,Clec2d,Ifng,Thoc5	14	25.9259
CC WM	GO	GOBP_NEGATIVE_REGULATION_OF_NEURAL_PRECURSOR_CELL_PROLIFERATION	0.0317525	1.70942	Ccr5,Tgfb1,Slc16a2,Kctd11,Appl2,Trp53,Spint2,Lims1,Ilk,Wnt5a,Bdnf,Nr2e1,Slc6a4,Spint1,Il1b	15	44.1176
CC WM	GO	GOBP_NEGATIVE_REGULATION_OF_NEURON_APOPTOTIC_PROCESS	0.00825263	1.57697	Apoe,Hmox1,Grn,Ucp2,Clu,Mef2c,Cx3cr1,Mt1,Cntf,Gpi1,Ntrk2,Arrb2,Clcf1,Coro1a,Cebpb,Mt3,Tgfb3,Chl1,Gbe1,Atp7a,Cacna1a,Stxbp1,Cln3,Pcdhgc5,Lgmn,Optn,Bbs10,Npm1,Bhlhb9,Nr4a2,Axl,Atg7,Amigo2,Pink1,Arrb1,Prkcg,Ilk,Snca,Ppargc1a,Adnp,Ppt1,Ngfr,Park7,Hyou1,Bax,Nrp1,Ambra1,Bdnf,Xiap,Nr4a3,Psen1,Prdx2,Nefl,Six4,Fxn,Sncb,Nfix,Dnajc5,Esr1,Prdx3,Mtnr1b,Msh2,Lcn2,Gclm	64	30.622
CC WM	GO	GOBP_NEGATIVE_REGULATION_OF_NEURON_PROJECTION_DEVELOPMENT	0.000650116	1.79355	Gfap,B2m,Vim,Apoe,Mylip,H2-D1,Ccr5,Pmp22,Efemp1,Fgf13,Trpv4,Map2,Mt3,Rtn4rl1,Ptprg,Neu4,Rtn4rl2,Rtn4r,Sema3f,Arhgap4,Dab2,Lgals1,Nlgn3,Rap1gap2,Slit2,Thy1,Nr2f1,Lrp4,Gsk3a,Epha7,Kremen1,Ptk2,Ptpn9,Prkcsh,Ngfr,Wnt5a,Nrp1,Spock1	38	25
CC WM	GO	GOBP_NEGATIVE_REGULATION_OF_NF_KAPPAB_TRANSCRIPTION_FACTOR_ACTIVITY	0.0302481	1.58557	Spi1,Bcl3,Anxa4,Pycard,Dap,Arrb2,Ptgis,Cdk5rap3,Commd1,Acod1,Traf3,Adora3,Cmklr1,Nfkbia,Havcr2,Arrb1,Cd200,Aim2,Chp1,Ccdc22,Prdx2,Irak2	22	29.3333
CC WM	GO	GOBP_NEGATIVE_REGULATION_OF_NITRIC_OXIDE_METABOLIC_PROCESS	0.0423298	1.82757	Sirpa,Tspo,Ptgis,Cav1,Dynll1	5	31.25
CC WM	GO	GOBP_NEGATIVE_REGULATION_OF_ORGANELLE_ORGANIZATION	0.0195658	1.3804	F11r,Capg,Tmsb4x,Bmerb1,Capza2,Tlr2,Gpx1,Fgf13,Igf1,Tspo,Pfn1,Capzb,Twf2,Nupr1,Avil,Arrb2,Dlc1,Zwint,Was,Map2,Coro1a,Triap1,Gdi2,Ttbk2,Lmod1,Cfl1,Dync1li1,Shank1,Myoc,Slc25a5,Bmp7,Atrx,Frmd7,Vat1,Tigar,Capza1,Nol3,Baz1b,Bak1,Ankrd27,Slit2,Sptan1,Arpc2,Fnip1,Gmfg,Mad2l1bp,Clip3,Shroom2,Sptbn1,Trp53,Add3,Npm1,Evl,Kank3,Katnb1,Atm,Rhpn1,Pink1,Prkcd,Myadm,Prpf4b,Mapre1,Gas2l1,Usp44,Snca,Ppargc1a,Ppar…	70	19.5531
CC WM	GO	GOBP_NEGATIVE_REGULATION_OF_PEPTIDASE_ACTIVITY	0.00823848	1.56259	Serpina3n,Cst7,A2m,Cd44,Serpinf1,Serping1,Aqp1,Gpx1,Serpinh1,Cflar,Pebp1,Pih1d1,Col28a1,Triap1,Cst3,Gas6,Cstb,Naip2,Serpinb12,Mrtfa,Nol3,Rnf34,Fnip1,Fcmr,Kng2,Serpine2,Timp3,Bcl2a1d,Spint2,Itih4,Lxn,Serpina11,Serpini1,Arrb1,Ubxn1,Itih3,Snca,Wfdc2,Cstdc1,Serpine1,Ints1,Park7,Thbs1,Spock1,Timp2,Xiap	46	24.8649
CC WM	GO	GOBP_NEGATIVE_REGULATION_OF_PHOSPHORUS_METABOLIC_PROCESS	1.79528e-06	1.79731	Nckap1l,Sirpa,Apoe,Plek,Lyn,Stat3,Ptpn6,Ptprc,Gstp2,Tgfb1,Pycard,Entpd1,Ptprj,Rack1,Wwtr1,Pkib,Igf1,Pebp1,Samsn1,Tspo,Gadd45a,Nupr1,Gadd45b,Mvp,Ppp1r11,Arrb2,Socs3,Cdk5rap3,Nr2f2,Apoc1,Hexim1,Tsg101,Gpd1l,Hhex,Dnaja1,Igfbp3,Cav1,Dynll1,Plpp3,Actb,Lats1,Mllt1,Tigar,Cd300a,Ppp1r15a,Pkig,Pid1,Bak1,Lrrk1,Coro1c,Sik2,Slit2,Pdgfb,Plec,Ntrk3,Ywhab,Irf1,Fem1a,Ppp5c,Grk2,Cdkn1a,Trp53,Ptpro,Npm1,Prnp,Ppp4c…	98	25.0639
CC WM	GO	GOBP_NEGATIVE_REGULATION_OF_PHOSPHORYLATION	0.000356443	1.66036	Sirpa,Apoe,Lyn,Ptpn6,Ptprc,Gstp2,Tgfb1,Pycard,Ptprj,Rack1,Wwtr1,Pkib,Igf1,Pebp1,Samsn1,Gadd45a,Gadd45b,Mvp,Arrb2,Socs3,Cdk5rap3,Nr2f2,Hexim1,Tsg101,Gpd1l,Hhex,Dnaja1,Igfbp3,Cav1,Dynll1,Plpp3,Actb,Lats1,Mllt1,Tigar,Cd300a,Ppp1r15a,Pkig,Pid1,Bak1,Lrrk1,Coro1c,Slit2,Plec,Ntrk3,Irf1,Fem1a,Ppp5c,Grk2,Cdkn1a,Ptpro,Npm1,Prnp,Ppp4c,Dusp6,Cdkn1c,Dnajc10,Prkcd,Arrb1,Myadm,Birc3,Snca,Ppargc1a,Pparg,Adnp,Smp…	82	25.387
CC WM	GO	GOBP_NEGATIVE_REGULATION_OF_PRODUCTION_OF_MOLECULAR_MEDIATOR_OF_IMMUNE_RESPONSE	0.0019057	2.03823	Vsir,Hmox1,Bst2,Fcgr2b,Parp3,Il33,Tgfb1,Tgfb2,Tgfb3,Hfe	10	27.027
CC WM	GO	GOBP_NEGATIVE_REGULATION_OF_PROTEIN_CONTAINING_COMPLEX_ASSEMBLY	5.31916e-06	2.08331	Trem2,Clu,Capg,Lamp2,Tmsb4x,Irgm1,Capza2,Tlr2,Pfn1,Capzb,Twf2,Avil,Fbxl2,Map2,Trim30a,Lmod1,Igtp,Cfl1,Irgm2,Eif4ebp1,Capza1,Nol3,Oprd1,Stxbp1,Ankrd27,Slit2,Sptan1,Arpc2,Clip3,Sptbn1,Add3,Evl,Crbn,Kank3,Mefv,Prkcd,Myadm,Mapre1,Snca,Lcmt1,Sox9,Lmo4,Vill,Vdac2,Aida,Svil	46	31.7241
CC WM	GO	GOBP_NEGATIVE_REGULATION_OF_PROTEIN_CONTAINING_COMPLEX_DISASSEMBLY	0.0495642	1.49563	Capg,Bmerb1,Capza2,Fgf13,Capzb,Twf2,Avil,Map2,Ttbk2,Lmod1,Cfl1,Capza1,Sptan1,Arpc2,Per2,Shroom2,Sptbn1,Add3,Evl,Katnb1,Gas2l1	21	23.3333
CC WM	GO	GOBP_NEGATIVE_REGULATION_OF_PROTEIN_MATURATION	0.0173395	1.82705	Cst7,Ctsz,Gas1,Ppp1r15a,Nol3,Fcmr,Serpine2,Glg1,Serpine1,Il1r2,Thbs1,Xiap	12	41.3793
CC WM	GO	GOBP_NEGATIVE_REGULATION_OF_PROTEIN_MODIFICATION_PROCESS	5.66327e-05	1.64677	Nckap1l,Sirpa,Apoe,Lyn,Capn3,Ptpn6,Ptprc,Gstp2,Tgfb1,Pycard,Ptprj,Rack1,Wwtr1,Pkib,Igf1,Pebp1,Samsn1,Tspo,Gadd45a,Gadd45b,Mvp,Ppp1r11,Arrb2,Socs3,Cdk5rap3,Nr2f2,Oga,Hexim1,Tsg101,Gpd1l,Hhex,Dnaja1,Igfbp3,Cav1,Plpp3,Actb,Sqstm1,Lats1,Mllt1,Cep63,Cd300a,Ppp1r15a,Pkig,Pid1,Crtap,Bak1,Lrrk1,Coro1c,Slit2,Limk1,Plec,Ntrk3,Ywhab,Irf1,Dtx3l,Fem1a,Ppp5c,Per2,Prkce,Cops9,Grk2,Cdkn1a,Ptpro,Npm1,Prnp,Hhatl,P…	100	24.0385
CC WM	GO	GOBP_NEGATIVE_REGULATION_OF_PROTEIN_POLYMERIZATION	6.53801e-05	2.10884	Capg,Tmsb4x,Capza2,Tlr2,Pfn1,Capzb,Twf2,Avil,Map2,Lmod1,Cfl1,Capza1,Slit2,Sptan1,Arpc2,Clip3,Sptbn1,Add3,Evl,Kank3,Prkcd,Myadm,Mapre1,Snca,Vill,Vdac2,Svil	27	35.0649
CC WM	GO	GOBP_NEGATIVE_REGULATION_OF_PROTEIN_SERINE_THREONINE_KINASE_ACTIVITY	0.00576832	1.75232	Apoe,Lyn,Ptpn6,Gstp2,Pycard,Ptprj,Pkib,Gadd45a,Cdk5rap3,Nr2f2,Hexim1,Hhex,Dnaja1,Cav1,Lats1,Cd300a,Pkig,Fem1a,Cdkn1a,Cdkn1c,Prkcd,Pparg,Smpd1,Aida,Prkar2b,Sfrp5	26	28.2609
CC WM	GO	GOBP_NEGATIVE_REGULATION_OF_PROTEOLYSIS	0.0119418	1.45153	Serpina3n,Cst7,A2m,Cd44,Serpinf1,Ctsz,Ide,Serping1,Aqp1,Gpx1,Serpinh1,Cflar,Pebp1,Pih1d1,Col28a1,Triap1,Cst3,Gas6,Gas1,Cstb,Naip2,Ophn1,Serpinb12,Mrtfa,Ppp1r15a,Hfe,Nol3,Anks1,Cln3,Rnf34,Fnip1,Fcmr,Kng2,Serpine2,Timp3,Trp53,Bcl2a1d,Spint2,Itih4,Lxn,Serpina11,Serpini1,Arrb1,Glg1,Ubxn1,Itih3,Prkcg,Snca,Wfdc2,Cstdc1,Serpine1,Ddrgk1,Ints1,Park7,Pdcl3,Il1r2,Thbs1,Nr1h3,Spock1,Timp2,Wac	61	21.9424
CC WM	GO	GOBP_NEGATIVE_REGULATION_OF_REGULATED_SECRETORY_PATHWAY	0.00202851	2.1446	Nckap1l,Spi1,Hmox1,Cd84,Lgals9,Cd300a,Gnai2,Cbarp,Rap1b	9	39.1304
CC WM	GO	GOBP_NEGATIVE_REGULATION_OF_REPRODUCTIVE_PROCESS	0.0346802	1.55705	Serpinf1,Ptgds,Arhgdib,Sulf1,Igf1,Zwint,Zfpm2,Prdx4,Bmp7,Tpst2,Zp3,Il1a,Ada,Prkacb,Snai1,Wt1,Prkaca,Kit,Wnt5a,Lif,Ddb1,Wnt4,Myh9,Calr,Osm	25	34.2466
CC WM	GO	GOBP_NEGATIVE_REGULATION_OF_RESPONSE_TO_EXTERNAL_STIMULUS	2.32707e-06	1.80041	Cst7,A2m,Trem2,Cd44,Aif1,Sirpa,Apoe,Grn,Tnfrsf1a,Tnfaip8l2,Il10ra,Stat3,Ptpn6,Cx3cr1,Fcgr2b,Ccn3,Gstp2,Serping1,Il33,Irgm1,Tgfb1,Gpx1,Pros1,Igf1,St6gal1,Igf2,Tnfrsf1b,Lgals9,Arrb2,Socs3,Ptgis,Ppard,Ywhaz,Tap1,Rtn4rl1,Igtp,Zfp36,Irgm2,Extl3,Rora,Rtn4r,Sema3f,Cep63,Elf4,Acod1,Fgl2,C1qbp,Anxa2,Nrxn1,Nlgn3,Nr1d2,Slit2,Pdgfb,Oas1a,Ada,Kng2,Fem1a,Serpine2,Cd9,Tnfaip6,Mif,Pglyrp1,Mefv,Reg3g,Sh2b3,Dtx4,H…	85	23.8095
CC WM	GO	GOBP_NEGATIVE_REGULATION_OF_SECRETION	0.00733772	1.56145	Nckap1l,Apoe,Vamp8,Spi1,Hmox1,Ucp2,Tnfrsf1a,Tifab,Cd84,Cd74,Ccn3,Entpd1,P2ry12,Tspo,Tnfrsf1b,Maob,Lgals9,Pfkl,Igfbp3,Myo5a,Frmd4a,Htr1a,Idua,Cd300a,Pde3b,Gnai2,Ada,Cbarp,Ptgs1,Idh2,Chga,Rap1b,Snca,Hrh3,Cd200,Pparg,Rhbdf1,Madd,Acsl4,Crhr2,Nr1h3,Lif,Anxa5	43	22.2798
CC WM	GO	GOBP_NEGATIVE_REGULATION_OF_SMOOTH_MUSCLE_CELL_MIGRATION	0.00538909	1.91364	Igfbp5,Aif1,Mef2c,Gstp2,Nfe2l2,Ppard,Igfbp3,Cav1,Slit2,Pdgfb,Ilk,Ppargc1a,Pparg,Serpine1,Park7	15	41.6667
CC WM	GO	GOBP_NEGATIVE_REGULATION_OF_SMOOTH_MUSCLE_CELL_PROLIFERATION	0.000402422	1.99572	Igfbp5,Aif1,Apoe,Hmox1,Mef2c,Gstp2,Ang,Ppard,Npr3,Igfbp3,Tgfb3,Cav1,Ogn,Bmpr2,Pdcd4,Vipr2,Cdkn1a,Timp3,Trp53,Cnn1,Il15,Comt,Ilk,Ppargc1a,Pparg,Ifng,Park7	27	39.1304
CC WM	GO	GOBP_NEGATIVE_REGULATION_OF_SUPRAMOLECULAR_FIBER_ORGANIZATION	2.45605e-05	1.96882	Trem2,Apoe,Clu,F11r,Capg,Tmsb4x,Bmerb1,Capza2,Tlr2,Fgf13,Pfn1,Capzb,Twf2,Avil,Dlc1,Was,Map2,Coro1a,Pfdn6,Ttbk2,Lmod1,Cfl1,Shank1,Myoc,Frmd7,Capza1,Slit2,Sptan1,Arpc2,Gmfg,Clip3,Shroom2,Sptbn1,Add3,Evl,Kank3,Emilin1,Katnb1,Rhpn1,Prkcd,Myadm,Mapre1,Gas2l1,Snca	44	26.3473
CC WM	GO	GOBP_NEGATIVE_REGULATION_OF_T_CELL_MEDIATED_IMMUNITY	0.00593141	2.01834	Vsir,Nckap1l,Ptprc,Hfe,Cd80,Clec4g,Smad7,Ahr	8	44.4444
CC WM	GO	GOBP_NEGATIVE_REGULATION_OF_T_CELL_PROLIFERATION	0.00687885	1.79235	Vsir,Cd44,Laptm5,Ptpn6,Gpnmb,Tgfb1,Cd86,Lgals9,Pde5a,Cd37,H2-Aa,Cebpb,Sdc4,Cd80,Prnp,Twsg1,Havcr2,Tnfrsf21,Pdcd1lg2,Clec4g,Erbb2	21	30
CC WM	GO	GOBP_NEGATIVE_REGULATION_OF_TOLL_LIKE_RECEPTOR_SIGNALING_PATHWAY	0.0457695	1.76079	Arrb2,Trim30a,Rnf115,Cd300a,Pik3ap1,Lgr4,Cd300lf	7	35
CC WM	GO	GOBP_NEGATIVE_REGULATION_OF_TRANSFERASE_ACTIVITY	0.0023339	1.62339	Apoe,Lyn,Ptpn6,Ptprc,Parp3,Gstp2,Pycard,Ptprj,Wwtr1,Pkib,Gadd45a,Gadd45b,Mvp,Cdk5rap3,Nr2f2,Hexim1,Tsg101,Hhex,Dnaja1,Cav1,Zfp36,Actb,Lats1,Mllt1,Tigar,Cd300a,Pkig,Coro1c,Limk1,Plec,Dtx3l,Fem1a,Cdkn1a,Ptpro,Npm1,Gsk3a,Cdkn1c,Prkcd,Pnkp,Usp44,Pparg,Smpd1,Mcrs1,Ifng,Park7,Aida,Ppm1e,Irs2,Prkar2b,Sfrp5,Prkag2,Psen1,Smad7	53	25
CC WM	GO	GOBP_NEGATIVE_REGULATION_OF_TRANSPORT	5.82637e-05	1.62403	Nckap1l,Sirpa,Apoe,Vamp8,Spi1,Hmox1,Ucp2,Tnfrsf1a,Tifab,Cd84,Cd74,Sdcbp,Lgals3,Fcgr2b,Tlr9,Ccn3,Tgfb1,Tlr2,Kcne2,Ace,Entpd1,Rack1,Pacsin2,Ankrd13a,P2ry12,Tspo,Tnfrsf1b,Icam1,Maob,Sh2b2,Lgals9,Pfkl,Oaz1,Oaz2,Tgfb2,Calm3,Apoc1,Coro1a,Commd1,Csk,Cttnbp2nl,Igfbp3,Cav1,Myo5a,Akt2,Frmd4a,Atp7a,Htr1a,Idua,Cd300a,Pde3b,Pkig,Pid1,Gnai2,Fabp5,Appl2,Txn1,Ankrd27,Atp1a2,Ada,Cbarp,Serpine2,Erlec1,Prkce,Grk2,G…	138	30.1969
CC WM	GO	GOBP_NEGATIVE_REGULATION_OF_TUMOR_NECROSIS_FACTOR_SUPERFAMILY_CYTOKINE_PRODUCTION	0.000328865	2.10412	Vsir,Trem2,Sirpa,Bcl3,Ptpn6,Gpnmb,Gstp2,Igf1,Tspo,Arrb2,Trim30a,Rara,Gas6,Elf4	14	24.1379
CC WM	GO	GOBP_NEGATIVE_REGULATION_OF_TYPE_I_INTERFERON_PRODUCTION	0.00823848	1.87475	Tyrobp,Sirpa,Irgm1,Pycard,Igtp,Irgm2,Acod1,Rel,Havcr2,Morc3,Dhx58,Ilrun,Kat8,Nlrc3	14	33.3333
CC WM	GO	GOBP_NEGATIVE_REGULATION_OF_TYPE_II_INTERFERON_PRODUCTION	3.24145e-05	2.36656	Vsir,Laptm5,Il33,Irgm1,Lgals9,Rara,Gas6,C1qbp,Pglyrp1,Prnp,Axl,Havcr2,Ddit3,Il1rl1,Pdcd1lg2	15	48.3871
CC WM	GO	GOBP_NEGATIVE_REGULATION_OF_VASCULATURE_DEVELOPMENT	0.0119418	1.63167	Serpinf1,Sparc,Stab1,Sulf1,Stat1,Gadd45a,Efna3,Tgfb2,Thbs2,Adrb2,Hhex,Pgk1,Adamts1,Pde3b,Shc1,Fbln5,Creb3l1,Zfp354c,Tnmd,Emilin1,Sh2b3,Pparg,Serpine1,Ngfr,Crhr2,Thbs1,Lif,Hgs,Ccl2,Cxcl10,Tafa5,Ecscr,Wnt4,Rgcc	34	31.7757
CC WM	GO	GOBP_NEGATIVE_REGULATION_OF_VIRAL_PROCESS	0.0152115	1.64455	Ifitm3,Cd74,Bst2,Trim14,Stat1,Trim30d,Apobec3,Trim30a,Hexim1,Eif2ak2,Zfp36,Trim12c,Ptx3,Oas1a,Isg20,Ilf3,Oasl2,Zc3hav1,Mid2,Fam111a,Zfp809,Oas1f,Fbln1	23	27.0588
CC WM	GO	GOBP_NERVE_DEVELOPMENT	0.0495642	1.49392	Tifab,Vcam1,Mafb,Sulf1,Kcnq3,B4galnt1,Gabrb3,Sema3f,Dag1,Tcirg1,Serpine2,Chrnb2,Gabra5,Nrp2,Nrtn,Prkcg,Ilk,Ece1,Plxna1,Ngfr,Itga4,Nrp1,Afg3l2,Bdnf,Ednra,Gli3,Large1,Edn1,Six4,Cited2,Adarb1,Ephb2,Scn1a,Sall1,Npr2	35	37.234
CC WM	GO	GOBP_NEUROINFLAMMATORY_RESPONSE	6.93177e-09	2.53691	Cst7,Trem2,C1qa,Tyrobp,Csf1r,Aif1,Grn,Clu,Cx3cr1,Tlr9,Plcg2,Il33,Itgam,Tlr2,Cntf,Casp1,Ifngr2,Igf1,Ifngr1,Nupr1,Tnfrsf1b,Myo5a,Tlr6,Pomgnt1,Dagla,Atm,Snca,Cd200,Pparg,Mmp8,Ifng,Adcy8	32	40.5063
CC WM	GO	GOBP_NEUROMUSCULAR_PROCESS_CONTROLLING_BALANCE	0.010396	1.72185	Tifab,Hexa,Hexb,Psap,Tpp1,Gm2a,Grin2c,Myo5a,Shank1,Atp2b2,Cacna1a,Nrxn1,Cln3,Ap1s2,Clic5,Dlg4,Nr4a3,Igdcc3,Nefl,Myh10	20	28.169
CC WM	GO	GOBP_NEURON_APOPTOTIC_PROCESS	2.04814e-06	1.83483	Trem2,Ctsb,Apoe,Hmox1,Grn,Ucp2,Clu,Tnfrsf1a,Mef2c,Cx3cr1,Fcgr2b,Casp8,Mt1,Tgfb1,Cntf,Gpx1,Gpi1,Col6a2,Cflar,Kcnq3,Nupr1,Ntrk2,Arrb2,Clcf1,Tgfb2,Mcl1,Coro1a,Cebpb,Map3k11,Mt3,Tgfb3,Chl1,Nqo1,Egln2,Gbe1,Akt2,Atp7a,Ccl3,Htra2,Cacna1a,Stxbp1,Cln3,Pcdhgc5,Kcnip3,Lgmn,Thrb,Ncstn,Optn,Trp53,Bbs10,Npm1,Prnp,Bhlhb9,Nr4a2,Ptprf,Axl,Atg7,Gsk3a,Atm,Amigo2,Epha7,Pink1,Ddit3,Arrb1,Fas,Tnfrsf21,Mmp2,Htr2a,Prkcg…	114	31.405
CC WM	GO	GOBP_NEURON_MATURATION	0.020507	1.69162	C1qa,Pmp22,Kcnq3,C3,Myoc,B4galt5,Anks1,Nrxn1,Pdgfb,Nr4a2,Ednrb,Epha8,Cdkn1c,Rnd1,Lgi4,Cntnap2	16	25.8065
CC WM	GO	GOBP_NEURON_PROJECTION_REGENERATION	0.0464899	1.5255	Gfap,Apoe,Grn,Cntf,Rtn4rl1,Rtn4rl2,Rtn4r,Folr1,Ntrk3,Thy1,Prrx1,Ptprf,Fas,Mmp2,Kremen1,Lamb2,Mtr,Nefl,Matn2,Pten,Xylt1	21	30.8824
CC WM	GO	GOBP_NEURON_REMODELING	0.0338174	1.81014	C1qa,Kcnq3,C3,Anks1,Pdgfb,Epha8,Rnd1,Ednra,Abl2	9	47.3684
CC WM	GO	GOBP_NEUROTRANSMITTER_GATED_ION_CHANNEL_CLUSTERING	0.0255635	1.82023	Apoe,Slc7a11,Htr1a,Slitrk3,Nrxn1,Glrb,Dlg4,Shisa7,Ssh1,Snx27,Shisa6,Zdhhc2	12	54.5455
CC WM	GO	GOBP_NEUROTRANSMITTER_RECEPTOR_INTERNALIZATION	0.0429043	-1.60811	Scrib,Lpar1,Nrg1,Drd4,Eps15,Rnf220,Rala,Myo6,Itgb3,Ap2a1,Ap3m1,Susd4,Cacng8,Hip1,Atad1,Hpca,Cacng4,Gsg1l	18	34.6154
CC WM	GO	GOBP_NEUROTRANSMITTER_TRANSPORT	0.0213789	1.40737	Gfap,Mef2c,Slc29a4,Slc1a2,Snap91,Ntrk2,Pclo,Syn2,Syngr3,Flot1,Napb,Syn3,Kcnc4,Stx1a,Cplx3,Cacna1a,Stxbp1,Htr2c,Nrxn1,Slc17a7,Atp1a2,Th,Lin7c,Sv2b,Rims4,Syt12,Syp,Per2,Ctbp2,Sptbn2,Prepl,Snap47,Ptprn2,Cspg5,Stx3,Stx1b,Pdzd11,Cplx1,Rap1b,Slc6a15,Prkcg,Vps18,Snca,Cadps2,Rph3a,Ppt1,Prkaca,Slc6a17,Stxbp2,Park7,Rimbp2,P2rx2,Syt9,Psen1,Git1,P2ry1,Cacnb4,Slc6a7,Snap29,Camk2a,Slc6a4	61	27.4775
CC WM	GO	GOBP_NEUTROPHIL_ACTIVATION	0.000447622	2.12155	Tyrobp,Fcer1g,Spi1,Grn,Anxa3,Itgb2,Fcgr4,Itgam,Myo1f,Ptafr,Cd300a,Syk,Il15,Prkcd,Lypd10,Ctsg	16	44.4444
CC WM	GO	GOBP_NEUTROPHIL_ACTIVATION_INVOLVED_IN_IMMUNE_RESPONSE	0.00090391	2.20715	Tyrobp,Fcer1g,Spi1,Anxa3,Itgb2,Itgam,Myo1f,Ptafr,Syk	9	45
CC WM	GO	GOBP_NEUTROPHIL_CHEMOTAXIS	2.09187e-05	2.17868	Fcgr3,C3ar1,Nckap1l,Csf3r,Fcer1g,Thbs4,Cxcl5,Cd74,Lgals3,Itgb2,Itgam,Spp1,Vav1,Bsg,Ccl3,C1qbp,Slit2,Tnfaip6,Camk1d,Syk	20	28.169
CC WM	GO	GOBP_NEUTROPHIL_DEGRANULATION	0.0144891	2.01673	Spi1,Anxa3,Itgb2,Itgam,Myo1f,Ptafr,Syk,Lypd10	8	53.3333
CC WM	GO	GOBP_NEUTROPHIL_HOMEOSTASIS	0.00956343	1.90914	Cd44,Csf1r,Fcgr2b,Mertk,Btk,Itgam,Cfh,Slc7a11,Pik3cd,Csf1,Axl,Sh2b3,Mthfd1,Ifng	14	48.2759
CC WM	GO	GOBP_NEUTROPHIL_MEDIATED_IMMUNITY	0.000581211	2.13773	Spi1,Cxcl5,Anxa3,Ncf1,Itgb2,Itgam,Ace,Wdr1,Myo1f,Ptafr,Syk,Lypd10,Ctsg,Irak4	14	37.8378
CC WM	GO	GOBP_NEUTROPHIL_MIGRATION	1.73517e-05	2.13465	Fcgr3,C3ar1,Nckap1l,Csf3r,Fcer1g,Thbs4,Cxcl5,Cd74,Lgals3,Itgb2,Itgam,Tlr2,Wdr1,Spp1,Myo1f,Vav1,Bsg,Ccl3,C1qbp,Slit2,Il1a,Tnfaip6,Camk1d,Syk	24	25
CC WM	GO	GOBP_NON_CANONICAL_NF_KAPPAB_SIGNAL_TRANSDUCTION	0.0106238	1.62592	Trem2,Laptm5,Spi1,Tlr9,Ccn3,Tlr2,Cd86,Pycard,Tab3,Fbxw11,Vcp,Eif2ak2,Tlr7,Pdcd4,Nol3,C1qtnf4,Nfkbia,Rel,Havcr2,Birc3,Cpne1,Amfr,Trim44,Ripk1,Edn1,Rassf2,Cops8,Map3k14,Calr,Nlrc3,Il1b,Ndufc2,Akt1,Terf2ip	34	31.1927
CC WM	GO	GOBP_NOREPINEPHRINE_SECRETION	0.00582885	2.02821	Oxt,P2ry12,Adora3,Stx1a,Nisch,Adora2b,Ptgs1,Comt,Hrh3,Crhr2,P2ry1	11	52.381
CC WM	GO	GOBP_NOREPINEPHRINE_TRANSPORT	0.00297512	2.03791	Slc29a4,Oxt,P2ry12,Actb,Adora3,Stx1a,Nisch,Adora2b,Ptgs1,Comt,Snca,Hrh3,Crhr2,P2ry1,Slc29a3	15	48.3871
CC WM	GO	GOBP_NUCLEOSIDE_DIPHOSPHATE_CATABOLIC_PROCESS	0.000103416	1.9635	Ucp2,Stat3,Entpd2,Hk2,Gpi1,Entpd1,Igf1,Nupr1,Pkm,Pfkl,Pgk1,Ampd3,Tigar,Pfkm,Arl2,Sik2,Entpd3,Ogdh,Zbtb7a,Pfkfb2,Eif6,Prkaa2,Gapdhs,Esrrb,Foxk1,Htr2a,Ppargc1a,Prkaca,Ifng,Hdac4,Insr,Col6a1,Pgam1,Prkag2,Psen1,Git1,Slc4a4,Foxk2,Hk3,Mlxipl,Prkaa1,Slc4a1,Pfkp,Entpd6,Kat2b,Pgk2,Myc,Cbfa2t3,Aldoc	49	44.5455
CC WM	GO	GOBP_NUCLEOSIDE_DIPHOSPHATE_METABOLIC_PROCESS	0.000121215	1.97455	Ucp2,Stat3,Entpd2,Hk2,Gpi1,Entpd1,Igf1,Nupr1,Pkm,Pfkl,Pgk1,Ak2,Ampd3,Tigar,Pfkm,Arl2,Sik2,Entpd3,Ogdh,Zbtb7a,Guk1,Pfkfb2,Eif6,Prkaa2,Ak4,Gapdhs,Esrrb,Foxk1,Htr2a,Ppargc1a,Prkaca,Ifng,Hdac4,Insr,Col6a1,Pgam1,Prkag2,Ak3,Psen1,Git1,Slc4a4,Foxk2,Hk3,Mlxipl,Prkaa1,Slc4a1,Pfkp,Cmpk1,Entpd6,Kat2b,Pgk2,Myc,Cbfa2t3,Aldoc	54	43.9024
CC WM	GO	GOBP_NUCLEOSIDE_PHOSPHATE_BIOSYNTHETIC_PROCESS	0.00159347	1.63943	Trem2,Stat3,Ndufv1,Pnp,Tgfb1,Entpd1,Coasy,Adcy7,Nadk,Vcp,Stoml2,Ndufs3,Nme1,Papss2,Ak2,Ampd3,Gmpr2,Dip2a,Mapk1,Ndufs6,Pid1,Gmps,Upp1,Oas1a,Atic,Nadk2,Pdha1,Ada,Acsl5,Naprt,Prps1,Slc4a7,Adcy2,Sdha,Guk1,Prps2,Adora2b,Oasl2,Ndufb8,Ndufs7,Ndufa8,Ak4,Idh2,Ndufs2,Snca,Mthfd1,Adcy8,Acsl6,Acsl4,Ndufb5,Prps1l3,Impdh2,Nmnat3,Ak3,Paics,Guca1a,Sdhd,Pdk1,Nmnat2,Adcy1,Mmut,Dlat,Npr1,Ldhd,Aspdh,Cmpk1,Slc25a16	67	31.4554
CC WM	GO	GOBP_NUCLEOSIDE_PHOSPHATE_CATABOLIC_PROCESS	0.000839485	1.76008	Ucp2,Stat3,Ncf1,Pnp,Entpd2,Hk2,Gpi1,Entpd1,Igf1,Nupr1,Pkm,Pfkl,Vcp,Pde5a,Pgk1,Ampd3,Nudt11,Tigar,Gmpr2,Pfkm,Arl2,Sik2,Entpd3,Upp1,Ogdh,Ada,Pde1a,Zbtb7a,Pfkfb2,Eif6,Prkaa2,Itpa,Gapdhs,Esrrb,Foxk1,Htr2a,Ppargc1a,Nt5c,Prkaca,Ifng,Hdac4,Insr,Col6a1,Pgam1,Xdh,Prkag2,Psen1,Smpdl3a,Git1,Slc4a4,Foxk2,Nt5c1a,Hk3,Mlxipl,Prkaa1,Pde4a,Slc4a1,Acot2,Pfkp,Entpd6,Kat2b,Nudt10,Pgk2,Myc,Cbfa2t3,Aldoc	66	39.0533
CC WM	GO	GOBP_NUCLEOSIDE_TRIPHOSPHATE_BIOSYNTHETIC_PROCESS	0.012722	1.67778	Trem2,Stat3,Ndufv1,Pnp,Tgfb1,Entpd1,Vcp,Stoml2,Ndufs3,Nme1,Ndufs6,Pid1,Sdha,Ndufb8,Ndufs7,Ndufa8,Ak4,Ndufs2,Ndufb5,Impdh2,Ak3,Sdhd	22	26.1905
CC WM	GO	GOBP_NUCLEOSIDE_TRIPHOSPHATE_METABOLIC_PROCESS	1.05228e-06	1.96869	Trem2,Ucp2,Stat3,Ndufv1,Pnp,Tgfb1,Hk2,Gpi1,Entpd1,Igf1,Cfh,Tspo,Nupr1,Pkm,Pfkl,Vcp,Stoml2,Oga,Ndufs3,Pgk1,Nme1,Ak2,Atp7a,Ampd3,Tigar,Pfkm,Ndufs6,Clpx,Pid1,Arl2,Sik2,Entpd3,Atp1a2,Ogdh,Ada,Sdha,Zbtb7a,Guk1,Atp6v1b2,Pfkfb2,Ndufb8,Eif6,Prkaa2,Ndufs7,Ndufa8,Ak4,Itpa,Gapdhs,Esrrb,Foxk1,Ndufs2,Htr2a,Ppargc1a,Prkaca,Ifng,Hdac4,Myh3,Ran,Ak5,Ndufb5,Insr,Impdh2,Col6a1,Pgam1,Prkag2,Ak3,Psen1,Smpdl3a,Git1,Sl…	89	38.6957
CC WM	GO	GOBP_ONE_CARBON_METABOLIC_PROCESS	0.00485305	1.93892	Car12,Aldh1l2,Aldh1l1,Car10,Sfxn3,Car5b,Car11,Sardh,Shmt2,Mthfd1,Mat2b,Mthfr,Car6,Car14,Ahcyl2,Mthfd1l,Car3,Car1,Shmt1,Mthfd2l,Car8,Sfxn1	22	59.4595
CC WM	GO	GOBP_ORGANIC_ACID_CATABOLIC_PROCESS	0.0135308	1.49797	Pon3,Hexa,Hexb,Renbp,Crat,Oaz1,Aldh1l2,Ppard,Hadha,Acads,Aldh1l1,Bckdk,Phyh,Amdhd2,Akr1a1,Scly,Akt2,Idua,Pck2,Aass,Acox1,Acadl,Gnpda1,Acsl5,Tysnd1,Got2,Cryl1,Thnsl2,Ids,Acsf3,Acox3,Bcat1,Oat,Sardh,Xylb,Hacl1,Gldc,Slc16a1,Acad10,Etfbkmt,Slc25a44,Etfa,Cyp26c1,Irs2,Acadm,Acaa2,Decr2,Nagk,Dbt,Hgd,Etfb	51	22.87
CC WM	GO	GOBP_ORGANIC_ACID_TRANSMEMBRANE_TRANSPORT	0.0374982	1.48679	Gfap,Slc11a1,Slc29a4,Emb,Slc1a2,Slc25a22,Slc16a9,Lrrc8a,Slc7a11,Akt2,Slc7a2,Slc7a7,Slc38a1,Slc13a3,Slc25a21,Slc17a7,Sfxn3,Cln3,Abcb1b,Slc7a8,Slc38a3,Slc6a20b,Acsl5,Per2,Ntsr1,Mfsd12,Lrrc8c,Prkcd,Slc16a1,Slc6a20a,Slc36a1,Acsl6,Thbs1,Irs2,Psen1,Slc7a10,Slc6a7,Slc36a3,Selenon	39	28.8889
CC WM	GO	GOBP_ORGANIC_ACID_TRANSPORT	0.000935221	1.56846	Gfap,Fxyd1,Apoe,Ucp2,Slco2b1,Slc11a1,Slc29a4,Psap,Abcc3,Ace,Rbp1,Oxt,Emb,Slc1a2,Slc16a6,Ntrk2,Gja1,Slc25a22,Ppard,Pdpn,Tnfrsf11a,Slc16a9,Lrrc8a,Sfxn5,Slc7a11,Slc10a3,Akt2,Htr1a,Slc7a2,Slc7a7,Plin2,Slc38a1,Cacna1a,Slc13a3,Stxbp1,Fabp5,Slc25a21,Htr2c,Slc17a7,Folr1,Sfxn3,Cln3,Abcb1b,Slc7a8,Rbp7,Slc38a3,Il1a,Slc6a20b,Apba1,Acsl5,Abcc10,Per2,Mif,Syk,Ntsr1,Pnpla8,Mfsd12,Lrrc8c,Prkcd,Slc16a1,Slc6a15,Snc…	88	26.506
CC WM	GO	GOBP_ORGANIC_ANION_TRANSPORT	0.015551	1.40109	Gfap,Apoe,Ucp2,Slco2b1,Slc11a1,Psap,Abcc3,Ace,Rbp1,Oxt,Emb,Slc1a2,Slc16a6,Ntrk2,Gja1,Slc25a22,Slc4a5,Ppard,Pdpn,Tnfrsf11a,Slc16a9,Lrrc8a,Sfxn5,Slc4a10,Slc7a11,Slc10a3,Slc25a5,Akt2,Htr1a,Slc7a2,Slc7a7,Plin2,Slc38a1,Cacna1a,Slc13a3,Stxbp1,Fabp5,Slc25a21,Slc46a2,Htr2c,Slc17a7,Folr1,Sfxn3,Cln3,Abcb1b,Slc7a8,Rbp7,Slc38a3,Il1a,Slc6a20b,Apba1,Acsl5,Mfsd10,Abcc10,Per2,Slc4a7,Mif,Slc37a2,Syk,Ntsr1,Pnpla8,…	98	24.3176
CC WM	GO	GOBP_ORGANIC_CATION_TRANSPORT	0.0219006	1.53402	Slc11a1,Slc29a4,Oxt,P2ry12,Pou2f2,Slc16a9,Actb,Slc7a2,Slc7a7,Adora3,Slc38a1,Stx1a,Cacna1a,Htr2c,Arl2,Slc22a4,Rhag,Sfxn3,Cln3,Slc7a8,Slc38a3,Slc6a20b,Mfsd12,Nisch,Adora2b,Ptgs1,Comt,Slc6a15,Snca,Hrh3,Slc6a20a,Slc36a1,Slc6a17,Crhr2,Psen1,Slc22a21,P2ry1,Slc7a10,Slc36a3,Slc29a3	40	32.7869
CC WM	GO	GOBP_ORGANIC_HYDROXY_COMPOUND_TRANSPORT	0.0015592	1.60792	Fcgr3,Trem2,Fcer1g,Apoe,Abca1,Slco2b1,Lgals3,Slc29a4,Abcc3,Aqp1,Kcne2,Entpd1,Oxt,Spp1,Emb,P2ry12,Tspo,Npc2,Maob,Soat1,Apoc1,Stra6,Commd1,Igfbp3,Cav1,Actb,Slc10a3,Myo5a,Htr1a,Dab2,Adora3,Cd300a,Stx1a,Anxa2,Selenom,Nfkbia,Chrnb2,Grk2,Slc2a13,Syk,Nisch,Adora2b,Ecrg4,Ptgs1,Comt,Serac1,Pink1,Gramd1c,C1qtnf1,Slc16a1,Chga,Htr2a,Snca,Hrh3,Bmp6,Pparg	56	20.5128
CC WM	GO	GOBP_ORGANOPHOSPHATE_BIOSYNTHETIC_PROCESS	0.00153675	1.4854	Trem2,Plek,Gpam,Hexb,Stat3,Capn2,Pik3cg,Ndufv1,Cdipt,Pnp,Plcg2,Tgfb1,P2ry6,Entpd1,Coasy,Adcy7,Nadk,Socs3,Ppard,Vcp,Stoml2,Ndufs3,Ttc7b,Ckb,Lpcat2,Mdh1,Pgk1,Pisd,Gk,Nme1,Papss2,Akr1a1,Ak2,Mdh2,Nfs1,Ip6k1,Ampd3,Ptafr,Gmpr2,Smg1,Dip2a,Mapk1,Ndufs6,Pgs1,Pid1,Fabp5,Pik3cd,Htr2c,Crls1,Gmps,Upp1,Cln3,Pdgfb,Sgms2,Oas1a,Atic,Pth1r,Nadk2,Pdha1,Ada,Acsl5,Naprt,Pigq,Prps1,Slc4a7,Adcy2,Sdha,Cryl1,Dpm1,Ntsr1,G…	140	29.2887
CC WM	GO	GOBP_ORGANOPHOSPHATE_CATABOLIC_PROCESS	0.00194508	1.61566	Prdx6,Ucp2,Stat3,Ncf1,Pnp,Plcg2,Entpd2,Hk2,Gpi1,Entpd1,Igf1,Nupr1,Pkm,Pfkl,Pla2g15,Vcp,Pde5a,Apoc1,Gpd1l,Pgk1,Plbd2,Ampd3,Nudt11,Tigar,Abhd12,Gmpr2,Pfkm,Arl2,Sik2,Entpd3,Plcb3,Upp1,Enpp2,Ogdh,Ada,Pde1a,Zbtb7a,Ntsr1,Pnpla8,Pnpla7,Pfkfb2,Eif6,Prkaa2,Prkcd,Itpa,Gapdhs,Esrrb,Foxk1,Htr2a,Ppargc1a,Nt5c,Prkaca,Smpd1,Ifng,Hdac4,Insr,Col6a1,Pgam1,Pla2g7,Xdh,Prkag2,Pla2g5,Psen1,Smpdl3a,Git1,Slc4a4,Foxk2,Nt…	83	36.5639
CC WM	GO	GOBP_OSSIFICATION	0.00232834	1.48308	Cebpd,Csf1r,Cebpa,Igfbp5,Clic1,Mef2c,Tgfb1,Col1a2,Tmem64,Kl,Oxt,Id3,Wwtr1,Spp1,Dhrs3,Igf1,Srgn,Smad1,Clec5a,Sort1,Mapk14,Mef2d,Igf2,Gja1,Fgfr1,Tnfrsf11a,Adrb2,Cebpb,Igfbp3,Rogdi,Mgp,Fgr,Minpp1,Myoc,Bmpr2,Bmp7,Id1,Mapk1,Hoxa2,Sik3,Bmpr1b,Fam20c,Tcirg1,Bmp2k,Bambi,Sgms2,Tob2,Pth1r,Csf1,Runx1,Thrb,Tnfaip6,Creb3l1,Id2,Kazald1,Lrp4,Mmp14,Slc20a2,Ryr1,Twsg1,Clec11a,Lgr4,Noct,Atraid,Mmp2,Mmp16,Ercc2,Ilk…	83	20.802
CC WM	GO	GOBP_OSTEOBLAST_DIFFERENTIATION	0.00395848	1.60421	Cebpd,Cebpa,Igfbp5,Clic1,Mef2c,Tmem64,Id3,Wwtr1,Spp1,Igf1,Smad1,Clec5a,Mapk14,Mef2d,Igf2,Gja1,Fgfr1,Cebpb,Igfbp3,Myoc,Bmpr2,Bmp7,Id1,Hoxa2,Bmpr1b,Fam20c,Tcirg1,Bambi,Pth1r,Tnfaip6,Creb3l1,Id2,Twsg1,Lgr4,Noct,Atraid,Ilk,Col1a1,Bmp6,Smad3,Pparg,Mapk11,Ptk2,Prkaca,Sox9,Hdac4,Bmp3,Ski	48	23.4146
CC WM	GO	GOBP_OSTEOCLAST_DIFFERENTIATION	0.000286148	1.93828	Trem2,Tyrobp,Inpp5d,Fcer1g,Csf1r,Mafb,Tgfb1,Ccl9,Gpr183,Tmem64,Pirb,Mapk14,Tnfrsf11a,Mitf,Cebpb,Ccl3,Ostm1,Fam20c,Tcirg1,Lrrk1,Tob2,Csf1,Tnfaip6,Zbtb7a,Ninj1,Notch2	26	20.8
CC WM	GO	GOBP_OUTFLOW_TRACT_SEPTUM_MORPHOGENESIS	0.0103958	1.85196	Tgfbr2,Tgfb2,Parva,Zfpm2,Bmpr2,Eng,Sema3c,Nrp2,Nrp1,Robo1	10	37.037
CC WM	GO	GOBP_OXIDATIVE_PHOSPHORYLATION	0.00263603	1.82605	Ndufv1,Cox7b,Uqcrc1,Cox7a1,Uqcr11,Nupr1,Vcp,Stoml2,Ndufs3,Atp7a,Uqcrb,Uqcr10,Ndufs6,Cox7a2l,Cox8b,Sdha,Ndufb8,Ndufs7,Pink1,Ndufa8,Ak4,Shmt2,Ndufs2,Snca,Cox7a2,Park7,Ndufb5,Cycs,Bdnf,Chchd10,Slc25a33,Sdhaf2,Sdhd,Mlxipl,Bid,Fxn,Coq7,Ndufaf1,Msh2,Ndufc2,Myc,Ppif,Ndufa2,Myog,Cox6a2,Ndufs8	46	44.6602
CC WM	GO	GOBP_PEPTIDE_TRANSPORT	0.0317019	1.38452	Abca1,Ucp2,Cd74,Slc15a3,Ccn3,Dio2,Aqp1,Slc16a2,Gja1,Trpv4,Nadk,Slc25a22,Pfkl,Clcf1,Ppard,Pclo,Oga,Cdk16,Tap1,Dynll1,Myo5a,Anxa7,Pde3b,Pfkm,C2cd2l,Stx1a,Aimp1,Hfe,Cplx3,Pck2,Htr2c,Tcirg1,Tiam1,Rfx3,Per2,Prkce,Ptprn2,Sri,Clock,Ecrg4,Ptprn,Pfkfb2,Cplx1,Atg7,Arrb1,Slc16a1,Chga,Piwil4,Pparg,Madd,Fgg,Prkaca,Ifng,Adcy8,Park7,Acsl4,Crhr2,Tap2,Ptbp1,Rab11b,Lif,Anxa5,Irs2,Gipr,Gnas,Syt9,Kalrn,Sidt2,Rab8b,C…	84	27.0096
CC WM	GO	GOBP_PEPTIDYL_TYROSINE_MODIFICATION	0.000290306	1.688	Trem2,Cd44,Csf1r,Thbs4,Tnfrsf1a,Lyn,Ptpn6,Cd74,Ptprc,Hcls1,Abi3,Itgb2,Efemp1,Cav2,Plcg2,Tgfb1,Btk,Cntf,Fes,Ptprj,Igf1,Samsn1,Icam1,Mvp,Arrb2,Socs3,Clcf1,Fgfr1,Hck,Tsg101,Cav1,Il6ra,Fgr,Plpp3,Cd300a,Tpst2,Lrrk1,Dyrk2,Pdgfb,Itga5,Ehd4,Enpp2,Irf1,Abi2,Prkce,Neurl1a,Mif,Prlr,Trp53,Cd80,Syk,Prnp,Il15,Lrp4,Epha7,Prkcd,Pdgfd,Htr2a,Bmp6,Adnp,Ptk2,Ifng,Erbb2,Kit,Pdcl3,Nrp1,Lif,Insr,Mapk3,Parp9	70	24.3056
CC WM	GO	GOBP_PHAGOCYTOSIS	1.22078e-10	2.33848	Fcgr3,Trem2,Tyrobp,Nckap1l,Fcer1g,Pld4,Dock2,Aif1,Fcgr1,Sirpa,Cyba,Abca1,Slc11a1,Irf8,Bin2,Ptprc,Anxa3,Fcgr2b,Itgb2,Mertk,Plcg2,Tgfb1,Btk,Itgam,Tlr2,Pycard,Pros1,P2ry6,Ptprj,Rack1,Arhgap25,Vav1,C3,Hck,Coro1a,Csk,Rara,Sh3bp1,Fgr,Gas6,Ptx3,Lman2,Cd300a,Dock1,Tm9sf4,Appl2,Coro1c,Cln3,Rab20,Rab27a,Camk1d,Ticam2,Syk,Washc5,Atg3,Il15,Axl,Atg7,Prkcg,Cdc42se1,Pparg,Ptk2,Ifng,Met,Mex3b,Rab34,Thbs1,Rab14,N…	87	42.029
CC WM	GO	GOBP_PHAGOCYTOSIS_ENGULFMENT	1.30301e-07	2.54111	Fcgr3,Trem2,Nckap1l,Fcer1g,Aif1,Fcgr1,Sirpa,Abca1,Bin2,Fcgr2b,Itgb2,Plcg2,Itgam,Arhgap25,C3,Sh3bp1,Cd300a,Appl2	18	33.9623
CC WM	GO	GOBP_PHAGOCYTOSIS_RECOGNITION	0.010099	1.85616	Fcgr3,Trem2,Fcgr1,Sirpa,Ptx3	5	18.5185
CC WM	GO	GOBP_PHENOL_CONTAINING_COMPOUND_BIOSYNTHETIC_PROCESS	0.0224087	1.70905	Kl,Moxd1,Tgfb2,Slc7a11,Aldh2,Myo5a,Atp7a,Cyp2d22,Slc24a5,Oca2,Th,Mfsd12,Nr4a2,Snca,Park7,Wnt5a,Crhr2,Rab38	18	37.5
CC WM	GO	GOBP_PHENOL_CONTAINING_COMPOUND_METABOLIC_PROCESS	0.0167362	1.57456	Ctsb,Ctsl,Itgam,Dio2,Slc16a2,Kl,Moxd1,Maob,Tgfb2,Slc7a11,Aldh2,Myo5a,Atp7a,Htr1a,Cyp2d22,Atp2b2,Slc24a5,Oca2,Htr2c,Th,Rnf180,Chrnb2,Slc37a2,Mfsd12,Nr4a2,Sult1a1,Comt,Duoxa2,Snca,Park7,Wnt5a,Iyd,Crhr2,Crym,Rab38,Ednra,Slc16a10,Sult2a6,Sncb,Hpn,Npr1,Vps35,Cpq	43	35.2459
CC WM	GO	GOBP_PHOSPHATIDYLINOSITOL_3_KINASE_PROTEIN_KINASE_B_SIGNAL_TRANSDUCTION	9.31377e-06	1.83932	Trem2,Csf1r,Igfbp5,Tgfbr1,Stat3,Ptpn6,Pik3cg,Cx3cr1,Hcls1,Mertk,Tgfb1,Cntf,Gpx1,Ptprj,Rack1,Col6a2,Igf1,P2ry12,Igf2,Ntrk2,Arrb2,Clcf1,Tgfb2,Ppard,Fgfr1,Fn1,Fbxl2,Rapgef3,Fgr,Lin28a,Extl3,Myoc,Gas6,Akt2,Ramp3,Rgl2,Adora3,Eng,Pde3b,Lemd2,C1qbp,Dag1,Pik3cd,Nrxn1,Pik3ap1,Pdgfb,Ntrk3,Prr5,Serpine2,Pdcd6,Nyap1,Axl,Epha8,Nyap2,Sh2b3,Ddit3,Prex2,C1qtnf1,Pdgfd,Htr2a,Ilk,Them4,Aim2,Ptk2,Cntnap2,Vav2,Erbb2,…	98	32.9966
CC WM	GO	GOBP_PHOSPHATIDYLINOSITOL_MEDIATED_SIGNALING	0.0441824	1.74077	Pik3cg,Plcg2,Plcb2,Plch2,Pik3cd,Plcb3,Plce1	7	33.3333
CC WM	GO	GOBP_PIGMENT_CELL_DIFFERENTIATION	0.0168862	1.77075	Mef2c,Cd63,Rab32,Mlph,Mitf,Myo5a,Ap3d1,Slc24a5,Oca2,Ankrd27,Rab27a,Ednrb,Lrmda,Kit,Rab38	15	39.4737
CC WM	GO	GOBP_PINOCYTOSIS	0.00147531	2.16607	Dock2,Pycard,Snx5,Cav1,Appl2,Cln3,Ehd4,Ankfy1,Axl,Ppt1,Nr1h3,Mapkapk2,Nr1h2	13	65
CC WM	GO	GOBP_PLATELET_ACTIVATION	5.1534e-05	2.09187	Fcer1g,Apoe,Plek,Lyn,F11r,Fermt3,Ptpn6,Mertk,Entpd2,Entpd1,Ptprj,Cfh,Pdia3,P2ry12,Tec,Pdpn,Slc7a11,Il6ra,Vps33b,Stxbp1,Fzd6,Pdgfb,Serpine2,Cd9,Syk,Evl,Axl,Sh2b3,Prkcd,Emilin2,C1qtnf1,Htr2a,Fgg	33	35.1064
CC WM	GO	GOBP_PLATELET_AGGREGATION	0.00037114	2.04598	Plek,Lyn,F11r,Fermt3,Ptpn6,Entpd1,Cfh,Pdia3,P2ry12,Pdpn,Slc7a11,Il6ra,Vps33b,Stxbp1,Serpine2,Cd9,Syk,Sh2b3,Prkcd,Emilin2,C1qtnf1,Htr2a,Fgg,Ctsg,Gnas	25	43.8596
CC WM	GO	GOBP_PLATELET_MORPHOGENESIS	0.0342485	1.77827	Csf1r,Ptpn6,Mef2c,Wdr1,Zfp385a	5	22.7273
CC WM	GO	GOBP_POSITIVE_REGULATION_BY_HOST_OF_VIRAL_PROCESS	0.0235226	1.82236	Csf1r,Apoe,Cav2,Eef1a1,Cfl1,Igf2r,Stom,Ifng	8	38.0952
CC WM	GO	GOBP_POSITIVE_REGULATION_OF_ACTIN_FILAMENT_BUNDLE_ASSEMBLY	0.00928278	1.74804	Plek,Tgfbr1,Pfn1,Synpo,Gpr65,Tgfb3,Sdc4,Rapgef3,Myoc,Rhoc,Id1,Pdlim4,Limk1,Evl,Smad3,Limch1,Arhgef5,Nrp1,Ppm1e,S100a10,Wnt4,Rgcc,Rac1	23	34.8485
CC WM	GO	GOBP_POSITIVE_REGULATION_OF_ACTIN_FILAMENT_POLYMERIZATION	0.0419705	1.64029	Nckap1l,Vasp,Pycard,Pfn1,Nckap1,Icam1,Lmod1,Myo1c,Arpc2,Baiap2l1,Grb2,Prkce,Evl,Fmn1,Cttn,Baiap2,Tenm1,Cdc42ep5,Cdc42ep4,Rac1	20	40.8163
CC WM	GO	GOBP_POSITIVE_REGULATION_OF_ACTIVATED_T_CELL_PROLIFERATION	0.0188835	1.79763	Gpam,Cd86,Pycard,Igfbp2,Igf1,Igf2	6	25
CC WM	GO	GOBP_POSITIVE_REGULATION_OF_ACUTE_INFLAMMATORY_RESPONSE	6.41078e-05	2.33283	Fcgr3,Fcer1g,Fcgr1,Ccr5,Pik3cg,Btk,Tnfrsf11a,C3,Zp3	9	29.0323
CC WM	GO	GOBP_POSITIVE_REGULATION_OF_ADAPTIVE_IMMUNE_RESPONSE	1.87794e-05	2.03434	Fcgr3,Trem2,Cd44,B2m,Fcer1g,H2-T23,Fcgr1,Slc11a1,H2-D1,Cd74,Ptprc,Pnp,Tgfb1,Btk,Pycard,H2-DMa,H2-T24,Clcf1,C3,H2-T22,Hfe,Akirin2,Shld3,Tnfrsf13c,Zp3,Raet1e,Ada,Mif,Nfkbiz	29	21.3235
CC WM	GO	GOBP_POSITIVE_REGULATION_OF_ALCOHOL_BIOSYNTHETIC_PROCESS	0.0419705	1.70462	P2ry6,Ptafr,Dab2,Pth1r,Ntsr1,Fgf1,Snca,Bmp6,P2ry1,Wnt4,Myh9,Abcg1	12	42.8571
CC WM	GO	GOBP_POSITIVE_REGULATION_OF_AMIDE_METABOLIC_PROCESS	0.0151581	1.81666	Apoe,Clu,Tnfrsf1a,Rack1,Nfe2l2,Ifngr1,Gsap,Slc2a13,Gsk3a,Prkcd,Ifng	11	33.3333
CC WM	GO	GOBP_POSITIVE_REGULATION_OF_AMYLOID_PRECURSOR_PROTEIN_CATABOLIC_PROCESS	0.00171058	2.03841	Apoe,Clu,Lyn,Ifngr1,Efna3,Gsap,Ranbp9,Slc2a13,Gsk3a,Ifng	10	38.4615
CC WM	GO	GOBP_POSITIVE_REGULATION_OF_APOPTOTIC_SIGNALING_PATHWAY	0.012323	1.58264	Ctss,Clu,Tgfbr1,Ctsh,Ptprc,Casp8,Ctsl,Serinc3,Pycard,Rack1,Pdia3,Nupr1,Tgfb2,Mcl1,Cav1,Htra2,Bmpr1b,Cts3,Tlr6,Ctsr,Trp53,Ltb,Atf3,Prkcd,Ddit3,Fas,Mmp2,Tnfrsf12a,Msx1,Ngfr,Park7,Wnt5a,Mapk8,Bax,Thbs1	35	21.875
CC WM	GO	GOBP_POSITIVE_REGULATION_OF_AUTOPHAGY	0.0202752	1.5225	Hmox1,Tlr9,Irgm1,Hspb8,Tlr2,Foxo3,Trim30d,Cdk16,Trim30a,Adrb2,Atg2a,Igtp,Irgm2,Sqstm1,Trim12c,Slc25a5,Ralb,Rab12,Bnip3l,Larp1,Optn,Tpcn1,Mefv,Atg7,Gsk3a,Prkaa2,Pink1,Mid2,Ddit3,Ticam1,Dapk1,Ifng,Atf6,Sesn3,Ambra1,Mapk3,Vps13d,Wac,Ikbkg,Trim65,Trim8,Prkaa1,Bid,Endog,Rufy4,Mtdh,Sptlc2,Scoc,Smcr8,Trim34b,Slc25a4	51	33.7748
CC WM	GO	GOBP_POSITIVE_REGULATION_OF_B_CELL_ACTIVATION	1.0744e-05	2.17717	Inpp5d,Nckap1l,Spi1,Cd74,Ptprc,Mef2c,Tlr9,Pnp,Tgfb1,Btk,Gpr183,Clcf1,Akirin2,Shld3,Tnfrsf13c,Tnip2,Ada,Chrnb2,Mif,Prlr,Cdkn1a,Syk,Atp11c,Mmp14,Ticam1,Slc39a10,Ifng,Stat6,Kmt5c,Tnfsf13,Irs2,Sash3,Cd320	33	37.931
CC WM	GO	GOBP_POSITIVE_REGULATION_OF_B_CELL_DIFFERENTIATION	0.00102318	2.18863	Inpp5d,Nckap1l,Spi1,Pnp,Syk,Atp11c,Mmp14	7	41.1765
CC WM	GO	GOBP_POSITIVE_REGULATION_OF_B_CELL_MEDIATED_IMMUNITY	0.000109844	2.24475	Fcgr3,Trem2,Fcer1g,Fcgr1,Ptprc,Tgfb1,Btk,Clcf1,C3,Shld3	10	23.2558
CC WM	GO	GOBP_POSITIVE_REGULATION_OF_B_CELL_PROLIFERATION	0.0022877	1.98752	Nckap1l,Cd74,Ptprc,Mef2c,Tlr9,Btk,Gpr183,Clcf1,Tnfrsf13c,Ada,Chrnb2,Mif,Prlr,Cdkn1a,Ticam1,Slc39a10,Irs2,Sash3,Cd320	19	41.3043
CC WM	GO	GOBP_POSITIVE_REGULATION_OF_BINDING	0.015917	1.54261	B2m,Apoe,Ide,Igf1,Mfng,Tgfb2,Rara,Ephb6,Flot1,Nme1,Ralb,Hfe,Anxa2,Edf1,Med25,Txn1,Bambi,Tiam1,Dtx3l,Ctbp2,Cln5,Calm1,Arrb1,Plcl2,Mapre1,Ercc2,Pparg,Ticam1,Gtf2b,Ifng,Met,Ddrgk1,Park7,Wnt5a,Ran,Ski,Bdnf,Parp9,Hmgb2,Mapre3,S100a10,Cdt1,Pygo2,Nmd3,Smarca4	45	31.0345
CC WM	GO	GOBP_POSITIVE_REGULATION_OF_BIOMINERAL_TISSUE_DEVELOPMENT	0.0479889	1.57281	Csf1r,Mef2c,Kl,Adrb2,Cebpb,Bmpr2,Bmp7,Bmpr1b,Fam20c,Slc20a2,Atraid,Bmp6,Smad3,Asxl2	14	25.4545
CC WM	GO	GOBP_POSITIVE_REGULATION_OF_BLOOD_PRESSURE	0.0209166	1.68455	Cyba,F11r,Tac2,Ace,Oxt,Nr2f2,Drd5,Adrb2,Cyp11b2,Eng,Id2,Adra1b,Crhr2,Avpr1a,Adra1d	15	30
CC WM	GO	GOBP_POSITIVE_REGULATION_OF_CANONICAL_NF_KAPPAB_SIGNAL_TRANSDUCTION	0.00416976	1.66302	S100a4,Tnfrsf1a,Cd74,Cx3cr1,Tlr9,Casp8,Tgfb1,Casp1,Tab3,Fbxw11,Trim30d,Trim30a,Lurap1,Cav1,Flot1,Trim12c,Tifa,Tnip2,Il1a,Tlr6,Prkce,Ticam2,Ltb,Ednrb,Zc3hav1,Clec4d,Pink1,Mid2,Lims1,Traf5,Ilk,Tradd,Ticam1,Irf3,Irak4,Ccdc22,Ikbkg,Ednra,Nup62,Ripk1,Edn1,Irak2,Trim8	43	30.4965
CC WM	GO	GOBP_POSITIVE_REGULATION_OF_CELL_ACTIVATION	7.52929e-12	2.20763	Vsir,Trem2,Tyrobp,B2m,Inpp5d,Nckap1l,Tgfbr2,Csf1r,Cebpa,Aif1,Sirpa,Spi1,Plek,Gpam,Capn3,Cd74,Vcam1,Ptprc,Mef2c,Rasal3,Tlr9,Pnp,Il33,Irgm1,Tgfb1,Btk,H2-DMb1,Cd86,Gpr183,Pycard,Ptprj,Dock8,H2-DMa,Igfbp2,Igf1,Cd83,Igf2,Lgals9,Clcf1,Pdpn,Fgfr1,Coro1a,H2-Aa,Rara,Cav1,Ephb6,Actb,Ap3d1,Gas6,Smarcd2,Lgals1,Akirin2,Shld3,Zmiz1,Tnfrsf13c,Pik3r6,Tnip2,Zp3,Pdgfb,Il1a,Irf1,Ada,Runx1,Thy1,Tlr6,Chrnb2,Mif,Prlr,…	105	29.5775
CC WM	GO	GOBP_POSITIVE_REGULATION_OF_CELL_ADHESION	3.33908e-11	2.0495	Vsir,Cd44,B2m,Nckap1l,Tgfbr2,Aif1,Sirpa,Gpam,F11r,Ptpn6,Cd74,Ccr5,Vcam1,Ptprc,Cd63,Itgb2,Rasal3,Pnp,Irgm1,Tgfb1,H2-DMb1,Apbb1ip,Cd86,Pycard,Ptprj,Dock8,H2-DMa,Spp1,Igfbp2,Igf1,P2ry12,Cd83,Vav1,Igf2,Icam1,Col8a1,Lgals9,Tgfb2,Pdpn,Myo10,Chst2,Fn1,Zfhx3,Ptpn23,Coro1a,Piezo1,H2-Aa,Sdc4,Itga6,Rara,Cav1,Rreb1,Il6ra,Ephb6,Cfl1,Flot1,Plpp3,Actb,Myoc,Ap3d1,Bmp7,Ptafr,Smarcd2,Dab2,Lgals1,Dock1,C1qbp,Pcsk5,…	138	28.9916
CC WM	GO	GOBP_POSITIVE_REGULATION_OF_CELL_ADHESION_MEDIATED_BY_INTEGRIN	0.0235226	1.82147	Nckap1l,Ptpn6,P2ry12,Tgfb2,Piezo1,Syk,Podxl,Lif	8	38.0952
CC WM	GO	GOBP_POSITIVE_REGULATION_OF_CELL_CELL_ADHESION	7.95534e-10	2.15325	Vsir,Cd44,B2m,Nckap1l,Tgfbr2,Aif1,Sirpa,Gpam,F11r,Cd74,Ccr5,Vcam1,Ptprc,Itgb2,Rasal3,Pnp,Irgm1,Tgfb1,H2-DMb1,Cd86,Pycard,Dock8,H2-DMa,Igfbp2,Igf1,Cd83,Igf2,Icam1,Lgals9,Pdpn,Myo10,Chst2,Ptpn23,Coro1a,Piezo1,H2-Aa,Itga6,Rara,Cav1,Il6ra,Ephb6,Flot1,Plpp3,Actb,Ap3d1,Bmp7,Ptafr,Smarcd2,Lgals1,Zmiz1,Tnfrsf13c,Pik3r6,Zp3,Il1a,Irf1,Ada,Runx1,Thy1,L1cam,Nfkbiz,Rhoh,Il1rl2,Cd80,Syk,Il15,Ptpru,H2-Ob,Havcr2…	89	29.7659
CC WM	GO	GOBP_POSITIVE_REGULATION_OF_CELL_KILLING	0.000891625	1.94201	Tyrobp,B2m,H2-T23,Spi1,H2-D1,Lag3,Ccr5,Ptprc,Pnp,Itgam,H2-T24,Vav1,Oga,H2-T22,Hfe,Raet1e	16	21.9178
CC WM	GO	GOBP_POSITIVE_REGULATION_OF_CELL_PROJECTION_ORGANIZATION	0.000264339	1.55466	Apoe,Serpinf1,Grn,Cxcl5,Tgfbr1,Lyn,Efemp1,Aqp1,Cntf,Fes,Cflar,P2ry12,Nfe2l2,Numbl,Pfn1,Snap91,Nckipsd,Twf2,Nckap1,Ntrk2,Dzip1,Avil,Trpv2,Atp1b2,Fgfr1,Fn1,Scn1b,Ttbk2,Tgfb3,Enc1,Itga6,Rreb1,Dynll1,Cfl1,Nme1,Bmpr2,Hspa5,Adamts1,Atp7a,Bmp7,Frmd7,Atp8a2,Def8,Nrxn1,Coro1c,Ankrd27,Plxnb2,Limk1,Enpp2,Ntrk3,Wrap73,Tiam1,Arpc2,Plce1,Abi2,Serpine2,L1cam,Stk25,Gpm6a,Neurl1a,Camk1d,Washc5,Bhlhb9,Ptprf,Ache,C…	126	29.3023
CC WM	GO	GOBP_POSITIVE_REGULATION_OF_CELLULAR_CATABOLIC_PROCESS	0.00370785	1.58018	Laptm5,Apoe,Hmox1,Tlr9,Irgm1,Hspb8,Tlr2,Igf1,Tnfrsf1b,Foxo3,Trim30d,Cdk16,Trim30a,Adrb2,Atg2a,Igtp,Irgm2,Sqstm1,Trim12c,Slc25a5,Akt2,Ralb,Rab12,Bnip3l,Pnpla2,Larp1,Dtx3l,Acsl5,Optn,Tpcn1,Mefv,Atg7,Gsk3a,Prkaa2,Pink1,Mid2,Prkcd,Ddit3,Gapdhs,Esrrb,Htr2a,Snca,Ticam1,Dapk1,Ifng,Adra1b,Atf6,Sesn3,Ambra1,Insr,Irs2,Mapk3,Vps13d,Wac,Ikbkg,Psen1,Trim65,Git1,Slc4a4,Cpt1a,Mlxipl,Trim8,Prkaa1,Daglb,Bid,Endog…	76	33.6283
CC WM	GO	GOBP_POSITIVE_REGULATION_OF_CHEMOKINE_PRODUCTION	3.0957e-05	2.14752	Csf1r,Aif1,Cd84,Cd74,Lpl,Tlr9,Il33,Tgfb1,Tlr2,Pycard,Trpv4,Lgals9,Eif2ak2,Tlr7,Il6ra,Oas1a,Mif,Ticam2,Syk,Adora2b,Havcr2,Il1rl1,Ticam1,Ifng,Wnt5a,Il17ra,Oas1f	27	36.4865
CC WM	GO	GOBP_POSITIVE_REGULATION_OF_CHEMOTAXIS	3.77258e-05	1.9987	C3ar1,Trem2,Nckap1l,Csf1r,Aif1,Spi1,Thbs4,Cd74,Cx3cr1,Tgfb1,Ptprj,P2ry12,Trpv4,Fgfr1,Fn1,Gas6,Bmpr2,Akt2,Gpsm3,Mapk1,C1qbp,Cmklr1,Slit2,Pdgfb,Ntrk3,Csf1,Tiam1,Lgmn,Camk1d,Stx3,Zfp580,Pdgfd,Smad3,Ptk2,Serpine1,Met,Cttn,Wnt5a,Thbs1,Nrp1,Mapk3,Pla2g7,Ccl2,Cxcl10,Ednra,Prkd2,Edn1,Tpbg,Casr,Il16,Rac1,Calr,Fgf2,Il1b	54	38.5714
CC WM	GO	GOBP_POSITIVE_REGULATION_OF_CHROMOSOME_SEGREGATION	0.0247637	-1.7536	Birc5,Cdk1,Rcc2,Numa1,Becn1,Incenp,Ncaph,Rad18,Prap1,Smc4,Ncapd3,Ncapd2,Ncapg2,Cdc6,Smc5,Smc2,Cenpe	17	65.3846
CC WM	GO	GOBP_POSITIVE_REGULATION_OF_COLD_INDUCED_THERMOGENESIS	0.0481268	1.49894	Ucp2,Dio2,Oxt,Gja1,Trpv2,Sfxn5,Adrb2,Cebpb,Cav1,Cmklr1,Fabp5,Appl2,Acadl,Per2,Prlr,Syk,Ache,Prkab2,Fh1,Ppargc1a,Hdac3,Stat6,Gnas,Sln,Zfp516,Bscl2,Smarca4,Hadh,Il4ra,Lcn2	30	31.9149
CC WM	GO	GOBP_POSITIVE_REGULATION_OF_COLLAGEN_METABOLIC_PROCESS	0.0347973	1.70092	Vsir,Vim,Tgfb1,Arrb2,Tgfb3,Idua,Eng,Pdgfb,Creb3l1,Ltbp1,Serpine1,Retn,Ccl2,Wnt4,Prdx5,Rgcc,Myb	17	43.5897
CC WM	GO	GOBP_POSITIVE_REGULATION_OF_CYSTEINE_TYPE_ENDOPEPTIDASE_ACTIVITY	0.00733772	1.65059	Ctsd,Laptm5,Casp8,F3,Pycard,Stat1,Dap,Casp1,Rack1,Dlc1,Vcp,Mcl1,Cyfip2,Prr7,Htra2,Tbc1d10a,Bak1,Lgmn,Bcl2a1b,Pdcd6,Bcl2a1d,Syk,Mefv,Atp2a3,Fas,Snca,Smad3,Aim2,Pparg,Dapk1,Ngfr,Cycs,Bax,Ift57,Xdh	35	27.7778
CC WM	GO	GOBP_POSITIVE_REGULATION_OF_CYTOKINE_PRODUCTION	1.16724e-15	2.28726	Fcgr3,C3ar1,Trem2,Tyrobp,B2m,Fcer1g,Csf1r,Laptm5,Aif1,Cyba,Cd300c2,Unc93b1,Ccl4,Clu,Tnfrsf1a,Bcl3,Slc11a1,Cd84,Stat3,Irf8,Cd74,Ccr5,Ptprc,Lpl,Fcgr2b,Tlr9,Casp8,Nfam1,Pnp,Plcg2,Rbm47,Il33,Tgfb1,Btk,F3,Traf3ip3,Gsdmd,Tlr2,Pycard,Sulf1,Stat1,Ptprj,Casp1,Irf5,Cd83,Ifngr1,Clec5a,Mapk14,Trpv4,Lgals9,Pou2f2,Cybb,Stoml2,C3,Cd34,Cebpb,Bsg,Eif2ak2,Lurap1,Rara,Panx2,Tlr7,Il6ra,Fgr,Flot1,Irf7,Rora,Ccl3,Gpsm3…	137	30.5122
CC WM	GO	GOBP_POSITIVE_REGULATION_OF_CYTOKINE_PRODUCTION_INVOLVED_IN_IMMUNE_RESPONSE	0.0153277	1.65011	B2m,Fcer1g,Laptm5,Cd74,Plcg2,Tlr2,Pycard,Casp1,Irf5,Tlr7,Mif,Syk,Htr2a,Ticam1,Ifng,Kit,Wnt5a,Lacc1,Sash3,Mapkapk2,Il1r1,Nr4a3,Casp4,Fcer1a	24	32.4324
CC WM	GO	GOBP_POSITIVE_REGULATION_OF_CYTOSKELETON_ORGANIZATION	0.000714147	1.75344	Nckap1l,Plek,Tgfbr1,Vasp,Pycard,Fes,Wdr1,Pfn1,Nckap1,Icam1,Trpv4,Synpo,Gpr65,Tgfb3,Sdc4,Lmod1,Rapgef3,Cav1,Cfl1,Myoc,Htr1a,Rhoc,Myo1c,Id1,Arl2,Pdlim4,Limk1,Arpc2,Dstn,Baiap2l1,Abi2,Grb2,Prkce,Wasf3,Add3,Evl,Cyfip1,Katnb1,Mapre1,Smad3,Fmn1,Cfl2,Met,Cttn,Mapk8,Limch1,Arhgef5,Nrp1,Ppm1e,Drg1,Ppp1r35,Baiap2,S100a10,Tenm1,Git1,Nup62,Cdc42ep5,Edn1,Wnt4,Cdc42ep4,Rgcc,Rac1	62	34.2541
CC WM	GO	GOBP_POSITIVE_REGULATION_OF_DEFENSE_RESPONSE	1.95627e-19	2.4481	Fcgr3,Ctss,Trem2,Tyrobp,Fcer1g,Csf1r,Cebpa,Fcgr1,Cyba,Vamp8,Spi1,Unc93b1,Grn,Tnfrsf1a,Lyn,Tifab,Lag3,Cd74,Ccr5,Lamp2,Pik3cg,Mef2c,Lpl,Gbp3,Tlr9,Slc15a3,Plcg2,Gbp2,Rbm47,Il33,Irgm1,Tgfb1,Btk,Traf3ip3,Gsdmd,Tlr2,Cd86,Pycard,Casp1,Vav1,Nupr1,Gja1,Trpv4,Lgals9,Arrb2,Tnfrsf11a,Pde5a,Trim30d,C3,Fbxl2,Trim30a,Hexim1,Cebpb,Eif2ak2,Cav1,Tlr7,Igtp,Flot1,Irf7,Irgm2,Sqstm1,Trim12c,Rnf115,Tifa,Ccl3,Trim41,Gps…	145	32.294
CC WM	GO	GOBP_POSITIVE_REGULATION_OF_DEPHOSPHORYLATION	0.00687692	1.82392	Plek,Ptprc,Mef2c,Tgfb1,Pirb,Dlc1,Calm3,Cd300a,Ppp1r15a,Igbp1,Calm1,Ptpa,Pink1,Prkcd,Slc39a10,Smpd1,Ifng,Ptbp1,Ambra1,Itga1	20	39.2157
CC WM	GO	GOBP_POSITIVE_REGULATION_OF_DEVELOPMENTAL_GROWTH	0.0409826	1.39577	Apoe,Gpam,Capn3,Mef2c,Ikzf1,Igf1,Twf2,Mapk14,Igf2,Trpv2,Naca,Ppard,Fgfr1,Fn1,C3,Zfpm2,Adrb2,Bmpr2,Trip10,Atp8a2,Mapk1,Syt17,Zp3,Akap6,Limk1,Ntrk3,Csf1,Cpne6,L1cam,Cyfip1,Wt1,Ilk,Tnfrsf12a,Adnp,Serpine1,Wnt5a,Ezr,Arhgap32,Nrp1,Rasal1,Bdnf,Wnt2,Insr,Pls1,Sash3,Hlx,Smad7,Cacng7,Cdkl5,Edn1,Fxn,Flt3,Rufy3,Fgf2,Hopx	55	26.8293
CC WM	GO	GOBP_POSITIVE_REGULATION_OF_DNA_METABOLIC_PROCESS	0.0463702	1.34852	C3ar1,Ptprc,Anxa3,Parp3,Pnp,Tgfb1,Pkib,Pfn1,Arrb2,Clcf1,Was,Fgfr1,Oga,Igfbp3,Actb,Cst3,Eya4,Atrx,Tigar,Smarcd2,Mapk1,Shld3,Pdgfb,Cct2,Cacybp,Helq,Npm1,Eya1,Ankrd31,Dpf1,Rnf126,Fmn2,Atm,Cebpg,Prkcd,Kat7,Wiz,Hsp90aa1,Hdgfl2,Pnkp,Fh1,Htr2a,Ercc2,Prkcg,Npm2,Xrcc5,Mcrs1,Smarca2,Cdc7,Ifng,Morf4l1,Met,Mapk8,Stat6,Crhr2,Kmt5c,Nabp2,Cct8,Bax,Ercc8,Cct4,Tnfsf13,Mapk3,Rtel1,Apbb1,Khdc3,Prkd2,Cdt1,Atf1,Smarc…	95	31.3531
CC WM	GO	GOBP_POSITIVE_REGULATION_OF_ENDOCYTOSIS	2.00277e-09	2.31269	Fcgr3,Trem2,B2m,Nckap1l,Fcer1g,Dock2,Fcgr1,Sirpa,Cyba,Apoe,Clu,Slc11a1,Ptprc,Cd63,Fcgr2b,Mertk,Plcg2,Btk,Pycard,Pros1,Ptprj,Cd151,Snap91,Arrb2,C3,Tsg101,Cav1,Flot1,Gas6,Ptx3,Lman2,Dab2,Cd14,Hfe,Anxa2,Appl2,Cln3,Ankfy1,Rab27a,Clip3,Camk1d,Syk,Arf1,Il15,Axl,Dnm1,Arrb1,Snca,Pparg,Ppt1,Ptk2,Smpd1,Serpine1,Ifng,Wnt5a,Mex3b,Insr,Cd300lf,Ap2b1,Ccl2,Caly,Pla2g5,Mbl1,Vps28,Ighm,Myh9,Gm5150,Nsf,Myo18a,Calr…	74	41.8079
CC WM	GO	GOBP_POSITIVE_REGULATION_OF_ENDOTHELIAL_CELL_MIGRATION	0.010396	1.64639	Hmox1,Grn,Anxa3,Pik3cg,Sparc,Tgfb1,Gpi1,Igf1,Nfe2l2,Igf2,Fgfr1,Bsg,Plpp3,Srpx2,Pik3cd,Rhoj,Pdgfb,Lgmn,Pdcd6,Adora2b,Zfp580,Fgf1,Met,Wnt5a,Thbs1,Nrp1	26	24.2991
CC WM	GO	GOBP_POSITIVE_REGULATION_OF_ENDOTHELIAL_CELL_PROLIFERATION	0.0366402	1.49173	Cyba,Hmox1,Thbs4,Stat3,Cav2,F3,Ang,Igf1,Igf2,Fgfr1,Cav1,Pik3cd,Pdgfb,Pdcd6,Adora2b,Zfp580,Bmp6,Wnt5a,Pdcl3,Itga4,Wnt2,Hmgb2,Ccl2	23	23.7113
CC WM	GO	GOBP_POSITIVE_REGULATION_OF_EPITHELIAL_CELL_APOPTOTIC_PROCESS	0.040666	1.63673	Selplg,Hmox1,Tgfb1,Sort1,Foxo3,Arrb2,Pdcd4,Ppargc1a,Hdac3,Bax,Thbs1,Itga4,Carm1,Ecscr,Rgcc	15	33.3333
CC WM	GO	GOBP_POSITIVE_REGULATION_OF_EPITHELIAL_CELL_MIGRATION	2.58509e-05	1.96902	Tgfbr2,Hmox1,Grn,Ctsh,Anxa3,Pik3cg,Sparc,Plcg2,Tgfb1,Glipr2,Aqp1,Gpi1,Igf1,Nfe2l2,Pfn1,Igf2,Tgfb2,Fgfr1,Bsg,Rreb1,Plpp3,Bmpr2,Srpx2,Dock1,Pik3cd,Rhoj,Pdgfb,Enpp2,Lgmn,Prkce,Pdcd6,Adora2b,Zfp580,Fgf1,Hyal1,Ptk2,Serpine1,Ifng,Sox9,Met,Wnt5a,Thbs1,Nrp1,Irs2	44	27.8481
CC WM	GO	GOBP_POSITIVE_REGULATION_OF_EPITHELIAL_CELL_PROLIFERATION	0.00506242	1.54472	Cyba,Hmox1,Thbs4,Grn,Stat3,B4galt1,Cav2,Cldn1,Tgfb1,Btk,F3,Ang,Zfp703,Cflar,Igf1,Igf2,Fgfr1,Cav1,Rreb1,Nme1,Extl3,Atp7a,Azin1,Gas1,Id1,Pik3cd,Pdgfb,Pdcd6,Cyp7b1,Mta3,Notch2,Eya1,Adora2b,Zfp580,Reg3g,Ptprn,Fgf1,Hyal1,Hrh3,Bmp6,Erbb2,Sox9,Wnt5a,Pdcl3,Ar,Itga4,Wnt2,Irs2,Hmgb2,Srsf6,Ccl2,Nr4a3,Hlx	53	24.2009
CC WM	GO	GOBP_POSITIVE_REGULATION_OF_EPITHELIAL_TO_MESENCHYMAL_TRANSITION	0.0001881	2.12172	Tgfbr2,Tgfbr1,Sdcbp,Tgfb1,Glipr2,Zfp703,Wwtr1,Tgfb2,Pdpn,Tgfb1i1,Tgfb3,Bmp7,Dab2,Eng,Bambi,Snai1,Col1a1,Smad3,Ptk2	19	35.1852
CC WM	GO	GOBP_POSITIVE_REGULATION_OF_ERK1_AND_ERK2_CASCADE	0.00126631	1.69847	Trem2,Cd44,Csf1r,Apoe,Cd74,Ptprc,Gpnmb,Tgfb1,Glipr2,Tlr2,Gpr183,Pycard,P2ry6,Cflar,Igf1,Ntrk2,Icam1,Trpv4,Arrb2,Tnfrsf11a,C3,Mt3,Ntsr2,Gas6,Ramp3,Shc1,Atp6v0c,Gnai2,Htr2c,Nrxn1,Pdgfb,Ntrk3,Il1a,Mif,Notch2,Fgf1,Havcr2,Arrb1,Pdgfd,Rap1b,Htr2a,Fgg,Cavin3,Nrp1,Mapk3,Pla2g5,Rasgrp1,Ednra,P2ry1,Prkd2,Tpbg,Myh9,Pten,Esr1,Casr,Nptn,Nqo2,Dnajc27,Fgf2,Il1b,Abl2	61	30.9645
CC WM	GO	GOBP_POSITIVE_REGULATION_OF_ERYTHROCYTE_DIFFERENTIATION	0.0285555	1.78164	Inpp5d,Nckap1l,Stat3,Stat1,Mapk14,Foxo3,Id2,Kat7	8	32
CC WM	GO	GOBP_POSITIVE_REGULATION_OF_ESTABLISHMENT_OF_PROTEIN_LOCALIZATION	0.00502464	1.48284	Trem2,Vamp8,Tnfrsf1a,Hcls1,Tgfb1,Itgam,Tlr2,Ang,Rack1,Igf1,Mapk14,Gja1,Nadk,Oaz1,Oaz2,Tgfb2,Ppard,Pgrmc1,Oga,Ptpn23,Commd1,Tsg101,Tgfb3,Bsg,Rapgef3,Dynll1,Gas6,Akt2,Frmd4a,Anxa7,Edem2,Myo1c,Mapk1,Pfkm,C2cd2l,Tm9sf4,Pck2,Tcaf1,Cln3,Cct2,Arpc2,Il1a,Stom,Prkce,Prnp,Emd,Arf1,Sri,Pfkfb2,Atg7,Gsk3a,Ppid,Prkcd,Arrb1,Hsp90aa1,Tmem30a,Pparg,Fgg,Prkaca,Ifng,Erbb2,Adcy8,Hdac3,Ran,Acsl4,Rab34,Cct8,Arhgef5,Ch…	97	28.5294
CC WM	GO	GOBP_POSITIVE_REGULATION_OF_EXECUTION_PHASE_OF_APOPTOSIS	0.00066006	2.19729	Tnfrsf1a,Casp8,Dlc1,Ptgis,Htra2,Trp53,Fap,Htr2a,Tradd,Ripk1	10	52.6316
CC WM	GO	GOBP_POSITIVE_REGULATION_OF_EXOCYTOSIS	0.000517078	1.94992	Fcer1g,Vamp8,Sdcbp,Itgb2,Itgam,Tsg101,Sdc4,Fgr,Ptafr,Adora3,Stx1a,Stxbp1,Anxa2,Zp3,Rab27a,Syk,Arf1,Adora2b,Snca,Cadps2,Fgg,Lypd10,Stxbp2,Hgs,Rab27b,Syt9,S100a10,Gab2,Rab15,Fcer1a,Rab7,Cacna1h,Il4ra,Lypd11,Rab3a,Cacna1g	36	39.1304
CC WM	GO	GOBP_POSITIVE_REGULATION_OF_FAT_CELL_DIFFERENTIATION	0.00593141	1.77471	Cebpa,Lpl,Tmem64,Igf1,Mapk14,Cebpb,Rreb1,Zfp36,Ccdc3,Bmp7,Cmklr1,Htr2c,Uchl3,Id2,Noct,Zfp385a,Htr2a,Pparg,Asxl2,Metrnl	20	28.9855
CC WM	GO	GOBP_POSITIVE_REGULATION_OF_GLIAL_CELL_PROLIFERATION	0.0171969	1.8103	Gfap,Vim,Lyn,Igf1,Tspo,Arrb2	6	20
CC WM	GO	GOBP_POSITIVE_REGULATION_OF_GLIOGENESIS	0.0167582	1.60846	Gfap,Vim,Csf1r,Lyn,Il33,Tgfb1,Tlr2,Igf1,Tspo,Tnfrsf1b,Arrb2,Clcf1,Clcn2,Dag1,Enpp2,Serpine2,Etv5,Id2	18	20.4545
CC WM	GO	GOBP_POSITIVE_REGULATION_OF_GROWTH	0.0026073	1.53838	Cxcl16,Cyba,Apoe,Tgfbr1,Gpam,Capn3,Sdcbp,Mef2c,Ikzf1,Cntf,Igf1,Twf2,Tfcp2l1,Mapk14,Igf2,Trpv2,Naca,Tgfb2,Ppard,Fgfr1,Fn1,C3,Zfpm2,Adrb2,Cfl1,Extl3,Bmpr2,Trip10,Atp8a2,Mapk1,Syt17,Zp3,Akap6,Limk1,Ntrk3,Tead1,Prr5,Armc10,Csf1,Cpne6,L1cam,Cyfip1,Mmp14,Brat1,Hyal1,Hdgfl2,Wt1,Ilk,Tnfrsf12a,Adnp,Ptk2,Serpine1,Erbb2,Wnt5a,Ezr,Acsl4,Arhgap32,Avpr1a,Nrp1,Rasal1,Bdnf,Wnt2,Insr,Pls1,Sash3,Hbegf,Slc25a33,Hlx…	69	24.0418
CC WM	GO	GOBP_POSITIVE_REGULATION_OF_GTPASE_ACTIVITY	0.00153675	1.66691	Ccl6,Arhgap45,Rgs10,Ccl4,Tax1bp3,Cav2,Ccl9,Srgap2,Asap1,Rack1,Arhgap25,Dock8,Vav1,Ccl12,Net1,Tbc1d9,Gpr65,Itga6,Rapgef3,Sh3bp1,Asap3,Rtn4r,Akt2,Ccl3,Tbc1d10a,Rgs7,Arhgap22,Sgsm2,Arhgef26,Coro1c,Ntrk3,Tiam1	32	16.5803
CC WM	GO	GOBP_POSITIVE_REGULATION_OF_HEMOPOIESIS	9.05042e-08	2.14111	Vsir,Trem2,Tyrobp,Inpp5d,Nckap1l,Tgfbr2,Csf1r,Spi1,Cd74,Ptprc,Hcls1,Casp8,Pnp,Ikzf1,Tgfb1,Itgam,Ccl9,Fes,Tmem64,H2-DMa,Cd83,Lgals9,Tnfrsf11a,H2-Aa,Rara,Actb,Ap3d1,Gas6,Ccl3,Smarcd2,Zbtb46,Zmiz1,Pik3r6,Csf1,Irf1,Ada,Runx1,Nfkbiz,Rhoh,Il1rl2,Syk,Ninj1,Notch2,Id2,Il15,Atp11c,Axl,Mmp14	48	24.4898
CC WM	GO	GOBP_POSITIVE_REGULATION_OF_HUMORAL_IMMUNE_RESPONSE	0.0289055	1.89628	Trem2,Ptprc,H2-DMa,C3,Acod1,Zp3	6	37.5
CC WM	GO	GOBP_POSITIVE_REGULATION_OF_HYDROLASE_ACTIVITY	1.61169e-09	1.97456	Ctss,Vsir,Ccl6,Ctsd,Laptm5,Plek,Grn,Arhgap45,Rgs10,Ccl4,Lyn,Stat3,Ctsh,Psme1,Ptprc,Mef2c,Tax1bp3,Casp8,Psap,Cav2,Ctsl,F3,Ccl9,Cd86,Pycard,Ang,Stat1,Dap,Srgap2,Asap1,Casp1,Rack1,Arhgap25,Dock8,Vav1,Ccl12,Efna3,Dlc1,Net1,Vcp,Fgfr1,Mcl1,Tbc1d9,Calm3,Cyfip2,Gpr65,Itga6,Rapgef3,Sh3bp1,Asap3,Rtn4r,Akt2,Prr7,Ccl3,Htra2,Rhoc,Tbc1d10a,Cd300a,Ppp1r15a,Rgs7,Arhgap22,Sgsm2,Arhgef26,Bak1,Coro1c,Psme3,Cts3,Ntr…	113	26.7139
CC WM	GO	GOBP_POSITIVE_REGULATION_OF_IMMUNE_EFFECTOR_PROCESS	6.32363e-10	2.1877	Fcgr3,Trem2,Tyrobp,B2m,Fcer1g,Laptm5,H2-T23,Fcgr1,Vamp8,Spi1,H2-D1,Lag3,Ptpn6,Cd74,Ptprc,Itgb2,Tlr9,Pnp,Plcg2,Il33,Tgfb1,Btk,Itgam,Tlr2,H2-DMb1,Cd86,Gpi1,Pycard,Casp1,Irf5,H2-T24,Vav1,Clcf1,C3,Cd37,Rara,Tlr7,Fgr,Ptafr,H2-T22,Adora3,Cd300a,Hfe,Stxbp1,Shld3,Appl2,Zp3,Raet1e,Irf1,Mif,Nfkbiz,Syk,Adora2b,H2-M3,H2-DMb2,Htr2a,Ticam1,Lypd10,Ifng,Stxbp2,Kit,Wnt5a,Stat6,Kmt5c,Tap2,Lacc1,Tnfsf13,Sash3,Ccl2,…	79	31.6
CC WM	GO	GOBP_POSITIVE_REGULATION_OF_IMMUNOGLOBULIN_PRODUCTION	0.0152051	1.70845	Ptprc,Tlr9,Il33,Tgfb1,Btk,Cd86,Gpi1,Clcf1,Cd37,Shld3,Ifng,Stat6,Kmt5c,Tnfsf13,Sash3,Ephb2,Il4ra,Msh2	18	34.6154
CC WM	GO	GOBP_POSITIVE_REGULATION_OF_INFLAMMATORY_RESPONSE	6.15171e-13	2.68711	Fcgr3,Ctss,Trem2,Fcer1g,Csf1r,Cebpa,Fcgr1,Vamp8,Grn,Tnfrsf1a,Ccr5,Pik3cg,Lpl,Plcg2,Il33,Tgfb1,Btk,Gsdmd,Tlr2,Pycard,Casp1,Nupr1,Trpv4,Tnfrsf11a,Pde5a,C3,Cebpb,Ccl3,Gpsm3,Adora3,Lgals1,Pdcd4,Zp3,Tlr6,Fem1a,Nfkbia,Nfkbiz,Ninj1,Adora2b,Clock,Mefv,Il1rl1,Htr2a,Snca,Tradd,Aim2,Mmp8,Serpine1,Ifng,Park7,Wnt5a,Il17ra	52	38.806
CC WM	GO	GOBP_POSITIVE_REGULATION_OF_INFLAMMATORY_RESPONSE_TO_ANTIGENIC_STIMULUS	0.00090391	2.26163	Fcgr3,Fcer1g,Fcgr1,Btk,C3,Zp3	6	37.5
CC WM	GO	GOBP_POSITIVE_REGULATION_OF_INTERFERON_BETA_PRODUCTION	0.0221155	1.72268	Tlr9,Traf3ip3,Tlr2,Tlr7,Flot1,Irf7,Oas1a,Irf1,Zc3hav1,Hsp90aa1,Tradd,Ticam1,Oas1f,Irf3,Hmgb2,Trim65	16	36.3636
CC WM	GO	GOBP_POSITIVE_REGULATION_OF_INTERLEUKIN_1_BETA_PRODUCTION	0.000296451	2.14551	Tyrobp,Stat3,Ccr5,Lpl,Casp8,Gsdmd,Tlr2,Pycard,Casp1,Ccl3,Tlr6,Mefv,Smad3,Aim2,Ifng,Wnt5a,Egr1,Casp4	18	36.7347
CC WM	GO	GOBP_POSITIVE_REGULATION_OF_INTERLEUKIN_1_PRODUCTION	0.0011154	2.00068	Tyrobp,Stat3,Ccr5,Lpl,Casp8,Gsdmd,Tlr2,Pycard,Casp1,Lgals9,Panx2,Ccl3,Tlr6,Mefv,Havcr2,Smad3,Aim2,Ifng,Wnt5a	19	32.2034
CC WM	GO	GOBP_POSITIVE_REGULATION_OF_INTERLEUKIN_10_PRODUCTION	4.35056e-05	2.30736	Trem2,Fcer1g,Bcl3,Stat3,Tlr9,Plcg2,Rbm47,Tlr2,Pycard,Cd83,Lgals9	11	28.9474
CC WM	GO	GOBP_POSITIVE_REGULATION_OF_INTERLEUKIN_12_PRODUCTION	0.0203261	1.78386	Laptm5,Unc93b1,Irf8,Tlr9,Plcg2,Tlr2,Mapk14,Irf1,Tlr6,Syk,Ltb,Rel,Mapk11,Ifng	14	35.8974
CC WM	GO	GOBP_POSITIVE_REGULATION_OF_INTERLEUKIN_6_PRODUCTION	3.78185e-09	2.52735	Tyrobp,Fcer1g,Laptm5,Aif1,Cyba,Unc93b1,Stat3,Cd74,Ccr5,Lpl,Tlr9,Plcg2,Il33,Tgfb1,Btk,Tlr2,Pycard,Trpv4,Lgals9,Pou2f2,Bsg,Tlr7,Il6ra,Ptafr,Akirin2,C1qtnf4,Il1a,Tlr6,Grk2,Il1rl2,Ticam2,Syk,Adora2b,Ticam1,Ifng,Wnt5a,Il17ra,Crhr2,Mapk13	39	39.3939
CC WM	GO	GOBP_POSITIVE_REGULATION_OF_KINASE_ACTIVITY	0.00415908	1.52382	Trem2,Csf1r,Slc11a1,Fgd2,Cd74,Ptprc,Pik3cg,Abi3,Mertk,Irgm1,Cd86,Ang,Igf1,Ntrk2,Arrb2,Tgfb2,Fgfr1,Pih1d1,Tnfrsf11a,Pde5a,Adrb2,Map3k11,Mt3,Il6ra,Igtp,Irgm2,Gas6,Mmd,Tigar,Ralb,Cd300a,Pik3r6,Pik3r5,Nrxn1,Pdgfb,Ntrk3,Tead1,Csf1,Ccnd3,Tlr6,Abi2,Taok3,Neurl1a,Mif,Prlr,Cdkn1a,Syk,Npm1,Notch2,Prnp,Axl,Fgf1,Prkcd,Hsp90aa1,Pdgfd,Snca,Fzd4,Ptk2,Xrcc5,Ifng,Erbb2,Met,Kit,Cab39,Lmo4,Wnt5a,Arhgef5,Camk1,Thbs1…	76	23.676
CC WM	GO	GOBP_POSITIVE_REGULATION_OF_LAMELLIPODIUM_ASSEMBLY	0.00556996	1.96935	Aqp1,Twf2,Nckap1,Avil,Cfl1,Atp7a,Frmd7,Arpc2,Plce1,Abi2,Cyfip1,Hsp90aa1,Hdac4,Rac1,Wasf2,Actr2	16	57.1429
CC WM	GO	GOBP_POSITIVE_REGULATION_OF_LAMELLIPODIUM_ORGANIZATION	0.000378738	2.16368	Aqp1,Twf2,Nckap1,Avil,Rreb1,Cfl1,Atp7a,Frmd7,Coro1c,Enpp2,Arpc2,Plce1,Abi2,Cyfip1,Hsp90aa1,Hdac4	16	47.0588
CC WM	GO	GOBP_POSITIVE_REGULATION_OF_LEUKOCYTE_CELL_CELL_ADHESION	1.40871e-07	2.02703	Vsir,Cd44,B2m,Nckap1l,Tgfbr2,Aif1,Sirpa,Gpam,Cd74,Vcam1,Ptprc,Itgb2,Rasal3,Pnp,Irgm1,Tgfb1,H2-DMb1,Cd86,Pycard,Dock8,H2-DMa,Igfbp2,Igf1,Cd83,Igf2,Icam1,Lgals9,Chst2,Coro1a,H2-Aa,Rara,Cav1,Ephb6,Actb,Ap3d1,Ptafr,Smarcd2,Lgals1,Zmiz1,Tnfrsf13c,Pik3r6,Zp3,Il1a,Irf1,Ada,Runx1,Thy1,Nfkbiz,Rhoh,Il1rl2,Cd80,Syk,Il15,H2-Ob,Havcr2,Hsp90aa1,Pdcd1lg2,H2-DMb2,Lgals8,Smarca2,Ifng	61	24.4
CC WM	GO	GOBP_POSITIVE_REGULATION_OF_LEUKOCYTE_CHEMOTAXIS	0.00220484	1.80746	C3ar1,Nckap1l,Csf1r,Aif1,Spi1,Thbs4,Cd74,Cx3cr1,Ptprj,Trpv4,Gas6,Gpsm3,Mapk1,C1qbp,Cmklr1,Csf1,Lgmn,Camk1d,Zfp580,Ptk2,Serpine1,Wnt5a,Thbs1,Mapk3,Pla2g7,Ccl2,Cxcl10,Ednra	28	31.8182
CC WM	GO	GOBP_POSITIVE_REGULATION_OF_LEUKOCYTE_DEGRANULATION	0.00182026	2.08454	Fcer1g,Vamp8,Itgb2,Itgam,Fgr,Ptafr,Adora3,Stxbp1,Syk,Adora2b,Lypd10,Stxbp2,Gab2,Fcer1a,Il4ra,Lypd11	16	51.6129
CC WM	GO	GOBP_POSITIVE_REGULATION_OF_LEUKOCYTE_MEDIATED_IMMUNITY	1.24158e-05	2.04105	Fcgr3,Trem2,Tyrobp,B2m,Fcer1g,H2-T23,Fcgr1,Spi1,H2-D1,Lag3,Ptprc,Itgb2,Pnp,Plcg2,Tgfb1,Btk,Itgam,H2-T24,Vav1,Clcf1,C3,Ptafr,H2-T22,Hfe,Shld3,Zp3,Raet1e	27	18.75
CC WM	GO	GOBP_POSITIVE_REGULATION_OF_LEUKOCYTE_MIGRATION	9.20055e-06	2.06396	C3ar1,Trem2,Nckap1l,Csf1r,Aif1,Spi1,Thbs4,Cd74,Lgals3,Cx3cr1,Tgfb1,Tlr2,Pycard,Ptprj,Dock8,P2ry12,Myo1f,Ccl12,Icam1,Trpv4,Lgals9,Coro1a,Gas6,Gpsm3,Ptafr,Adora3,Mapk1,C1qbp,Cmklr1,Zp3,Csf1,Il1a,Lgmn,Thy1,Trp53,Camk1d,Zfp580,Mmp14,Jam2,Pdgfd,Ptk2,Serpine1,Wnt5a,Thbs1,Itga4,Mapk3,Pla2g7,Ccl2,Il1r1,Cxcl10,Ednra	51	34.2282
CC WM	GO	GOBP_POSITIVE_REGULATION_OF_LEUKOCYTE_PROLIFERATION	5.91558e-07	2.14832	Nckap1l,Tgfbr2,Csf1r,Aif1,Lyn,Gpam,Cd74,Vcam1,Ptprc,Mef2c,Rasal3,Tlr9,Pnp,Irgm1,Btk,H2-DMb1,Cd86,Gpr183,Pycard,Igfbp2,Igf1,St6gal1,Igf2,Clcf1,Coro1a,Mapk1,Tnfrsf13c,Zp3,Csf2rb,Csf1,Il1a,Ada,Csf2ra,Chrnb2,Mif,Prlr,Cdkn1a,Cd80,Syk,Il15,Havcr2,Pdcd1lg2,H2-DMb2,Ptk2,Ticam1,Slc39a10,Ifng,Kit	48	29.6296
CC WM	GO	GOBP_POSITIVE_REGULATION_OF_LIPID_LOCALIZATION	0.000601782	1.83679	Trem2,Apoe,Abca1,Lpl,Oxt,Spp1,Tnfrsf11a,C3,Commd1,Triap1,Cav1,Atp8a2,Plin2,Dab2,Anxa2,Il1a,Runx1,Acsl5,Nfkbia,Mif,Ntsr1,Ecrg4,Prkcd,C1qtnf1,Tmem30a,Hrh3,Bmp6,Pparg,Asxl2,Fabp3,Acsl6,Nr1h3,Fitm1,Osbpl11,Retn	35	30.7018
CC WM	GO	GOBP_POSITIVE_REGULATION_OF_LIPID_TRANSPORT	0.00228789	1.84709	Trem2,Apoe,Abca1,Oxt,Spp1,Tnfrsf11a,Commd1,Triap1,Cav1,Atp8a2,Dab2,Anxa2,Il1a,Runx1,Acsl5,Nfkbia,Mif,Ntsr1,Ecrg4,Prkcd,C1qtnf1,Tmem30a,Hrh3,Bmp6,Pparg,Fabp3,Acsl6,Nr1h3,Retn	29	31.5217
CC WM	GO	GOBP_POSITIVE_REGULATION_OF_LYMPHOCYTE_ACTIVATION	1.43549e-09	2.13152	Vsir,Tyrobp,B2m,Inpp5d,Nckap1l,Tgfbr2,Csf1r,Aif1,Sirpa,Spi1,Gpam,Cd74,Vcam1,Ptprc,Mef2c,Rasal3,Tlr9,Pnp,Irgm1,Tgfb1,Btk,H2-DMb1,Cd86,Gpr183,Pycard,Dock8,H2-DMa,Igfbp2,Igf1,Cd83,Igf2,Lgals9,Clcf1,Coro1a,H2-Aa,Rara,Cav1,Ephb6,Actb,Ap3d1,Gas6,Smarcd2,Lgals1,Akirin2,Shld3,Zmiz1,Tnfrsf13c,Pik3r6,Tnip2,Zp3,Il1a,Irf1,Ada,Runx1,Thy1,Chrnb2,Mif,Prlr,Cdkn1a,Nfkbiz,Rhoh,Il1rl2,Cd80,Syk,Il15,Atp11c,Axl,Mmp14…	88	29.0429
CC WM	GO	GOBP_POSITIVE_REGULATION_OF_LYMPHOCYTE_DIFFERENTIATION	0.000114233	1.92745	Vsir,Inpp5d,Nckap1l,Tgfbr2,Spi1,Cd74,Ptprc,Pnp,Tgfb1,H2-DMa,Cd83,Lgals9,H2-Aa,Rara,Actb,Ap3d1,Gas6,Smarcd2,Zmiz1,Pik3r6,Irf1,Ada,Runx1,Nfkbiz,Rhoh,Il1rl2,Syk,Il15,Atp11c,Axl,Mmp14	31	23.8462
CC WM	GO	GOBP_POSITIVE_REGULATION_OF_MACROPHAGE_ACTIVATION	0.00330054	2.00746	Trem2,Cebpa,Il33,Irgm1,Lgals9,Tnip2,Tlr6,Havcr2,Il1rl1,Mmp8,Wnt5a,Thbs1,Ctsc	13	44.8276
CC WM	GO	GOBP_POSITIVE_REGULATION_OF_MACROPHAGE_CHEMOTAXIS	0.0105496	1.95088	C3ar1,Csf1r,Ptprj,Trpv4,Mapk1,Cmklr1,Csf1,Ptk2,Thbs1,Mapk3,Ccl2	11	52.381
CC WM	GO	GOBP_POSITIVE_REGULATION_OF_MACROPHAGE_CYTOKINE_PRODUCTION	0.0116328	1.90267	Laptm5,Cd74,Plcg2,Tlr2,Pycard,Casp1,Tlr7,Ticam1,Ifng,Wnt5a,Mapkapk2,Casp4	12	42.8571
CC WM	GO	GOBP_POSITIVE_REGULATION_OF_MACROPHAGE_MIGRATION	0.000149963	2.25294	C3ar1,Trem2,Csf1r,Cx3cr1,Ptprj,P2ry12,Trpv4,Mapk1,Cmklr1,Csf1,Mmp14,Ptk2,Thbs1,Mapk3,Ccl2	15	55.5556
CC WM	GO	GOBP_POSITIVE_REGULATION_OF_MAP_KINASE_ACTIVITY	0.0359168	1.51941	Fgd2,Ptprc,Pik3cg,Fgfr1,Tnfrsf11a,Pde5a,Map3k11,Pik3r6,Pik3r5,Pdgfb,Ntrk3,Tlr6,Taok3,Mif,Syk,Fgf1,Pdgfd,Fzd4,Erbb2,Kit,Wnt5a,Arhgef5,Thbs1,Insr,Tenm1,Psen1,Magi3,Rasgrp1,Fcer1a,Edn1,Robo1,Fgf2,Il1b	33	33
CC WM	GO	GOBP_POSITIVE_REGULATION_OF_MAPK_CASCADE	5.63162e-09	1.87978	Trem2,Cd44,Csf1r,Laptm5,Apoe,Spi1,Lyn,Fgd2,Cd84,Cd74,Ptprc,Pik3cg,Mef2c,Fcgr2b,Tlr9,Psap,Cav2,Gpnmb,Plcg2,Ndst1,Tgfb1,Glipr2,Tlr2,Cntf,Gpr183,Pycard,P2ry6,Kl,Ptprj,Cflar,Igf1,Gadd45a,Igf2,Ntrk2,Gadd45b,Icam1,Trpv4,Arrb2,Tgfb2,Fgfr1,Tnfrsf11a,Pde5a,Trim30d,C3,Trim30a,Drd5,Adrb2,Map3k11,Igfbp3,Mt3,Tgfb3,Eif2ak2,Il6ra,Ntsr2,Trim12c,Myoc,Gas6,Ramp3,Dab2,Naip2,Shc1,Atp6v0c,Gnai2,Pik3r6,Htr2c,Pik3r5,Nr…	147	30.3093
CC WM	GO	GOBP_POSITIVE_REGULATION_OF_MAST_CELL_DEGRANULATION	0.0180751	1.87443	Fcer1g,Vamp8,Fgr,Adora3,Stxbp1,Syk,Adora2b,Stxbp2,Gab2,Fcer1a,Il4ra	11	52.381
CC WM	GO	GOBP_POSITIVE_REGULATION_OF_MEMBRANE_INVAGINATION	0.00587344	2.11081	Trem2,Nckap1l,Fcgr1,Plcg2,C3,Appl2	6	40
CC WM	GO	GOBP_POSITIVE_REGULATION_OF_MIRNA_METABOLIC_PROCESS	0.0347211	1.63065	Spi1,Tgfbr1,Stat3,Tgfb1,Smad1,Foxo3,Tgfb2,Mrtfa,Pdgfb,Tead1,Trp53,Nr2f1,Notch2,Wt1,Smad3,Pparg,Fos,Ngfr,Pnpt1,Ar,Egr1,Nr1h2,Smarca4,Bmyc,Myb,Myc	26	40
CC WM	GO	GOBP_POSITIVE_REGULATION_OF_MONOATOMIC_ION_TRANSMEMBRANE_TRANSPORT	0.0224087	1.47374	Ctss,Fxyd1,Trem2,Capn3,Atp1b3,Plcg2,Fgf13,Atp1b2,Calm3,Scn1b,Oga,Adrb2,Rapgef3,Cav1,Atp7a,Rgs7,Tcaf1,Bak1,Nlgn3,Akap6,Abcb1b,Thy1,Ehd3,Ntsr1,Arf1,Sri,Calm1,Sumo1	28	18.0645
CC WM	GO	GOBP_POSITIVE_REGULATION_OF_MONOATOMIC_ION_TRANSPORT	0.0328322	1.4062	Ctss,Fxyd1,Trem2,Capn3,Lgals3,Atp1b3,Plcg2,Kcnn2,Fgf13,P2ry12,Tspo,Trpv2,Arrb2,Atp1b2,Calm3,Scn1b,Oga,Adrb2,Gpd1l,Rapgef3,Cav1,Akt2,Atp7a,Atp2b2,Rgs7,Tcaf1,Bak1,Nlgn3,Akap6,Pdgfb,Abcb1b,Thy1,Ehd3,Ntsr1,Arf1,Sri	36	16.0714
CC WM	GO	GOBP_POSITIVE_REGULATION_OF_MONONUCLEAR_CELL_MIGRATION	0.000382485	1.9389	C3ar1,Trem2,Csf1r,Aif1,Spi1,Lgals3,Cx3cr1,Tgfb1,Pycard,Ptprj,Dock8,P2ry12,Trpv4,Lgals9,Coro1a,Gas6,Mapk1,C1qbp,Cmklr1,Csf1,Lgmn,Mmp14,Jam2,Pdgfd,Ptk2,Serpine1,Wnt5a,Thbs1,Itga4,Mapk3,Pla2g7,Ccl2,Cxcl10	33	36.6667
CC WM	GO	GOBP_POSITIVE_REGULATION_OF_MYELOID_CELL_DIFFERENTIATION	6.17803e-05	2.04659	Trem2,Tyrobp,Inpp5d,Nckap1l,Csf1r,Stat3,Cd74,Hcls1,Casp8,Ikzf1,Tgfb1,Itgam,Ccl9,Fes,Stat1,Tmem64,Mapk14,Foxo3,Tnfrsf11a,Ccl3,Csf1,Runx1,Ninj1,Notch2,Id2,Kat7,Asxl2,Ifng,Fos,Lif,Klf10,Hmgb2,Gnas	33	31.7308
CC WM	GO	GOBP_POSITIVE_REGULATION_OF_MYELOID_LEUKOCYTE_CYTOKINE_PRODUCTION_INVOLVED_IN_IMMUNE_RESPONSE	0.000326929	2.19278	Fcer1g,Laptm5,Cd74,Plcg2,Tlr2,Pycard,Casp1,Tlr7,Mif,Syk,Ticam1,Ifng,Kit,Wnt5a,Mapkapk2,Nr4a3,Casp4,Fcer1a	18	48.6486
CC WM	GO	GOBP_POSITIVE_REGULATION_OF_MYELOID_LEUKOCYTE_DIFFERENTIATION	0.000160012	2.1334	Trem2,Tyrobp,Csf1r,Cd74,Hcls1,Casp8,Ikzf1,Tgfb1,Itgam,Ccl9,Fes,Tmem64,Tnfrsf11a,Ccl3,Csf1,Runx1,Ninj1,Notch2,Id2,Asxl2,Ifng,Fos,Lif,Klf10,Gnas	25	35.7143
CC WM	GO	GOBP_POSITIVE_REGULATION_OF_MYELOID_LEUKOCYTE_MEDIATED_IMMUNITY	1.77284e-06	2.51318	Fcgr3,Tyrobp,Fcer1g,Fcgr1,Spi1,Itgb2,Btk,Itgam,C3,Ptafr	10	41.6667
CC WM	GO	GOBP_POSITIVE_REGULATION_OF_NERVOUS_SYSTEM_DEVELOPMENT	0.0233491	1.35162	Gfap,Vim,Csf1r,Apoe,Serpinf1,Lyn,Cx3cr1,Il33,Tgfb1,Tlr2,Ace,Oxt,Igf1,Tspo,Numbl,Snap91,Twf2,Tnfrsf1b,Ntrk2,Trpv2,Arrb2,Clcf1,Fn1,Thbs2,Clcn2,Bmpr2,Srpx2,Clstn2,Dag1,Slitrk3,Adgrl2,Nrxn1,Nlgn3,Ankrd27,Plxnb2,Slit2,Limk1,Enpp2,Ntrk3,Tiam1,Asic2,Flrt2,Serpine2,Etv5,L1cam,Stk25,Neurl1a,Notch2,Id2,Bhlhb9,Ptprf,Ache,Cyfip1,Numb,Trak1,Ss18l1,Amigo2,Ilk,Tnfrsf12a,Fzd4,Pparg,Adnp,Ptk2,Xrcc5,Ifng,Met,Plxna…	97	25.7294
CC WM	GO	GOBP_POSITIVE_REGULATION_OF_NEUROGENESIS	0.0205761	1.40575	Gfap,Vim,Csf1r,Apoe,Serpinf1,Lyn,Cx3cr1,Il33,Tgfb1,Tlr2,Ace,Igf1,Tspo,Numbl,Snap91,Twf2,Tnfrsf1b,Ntrk2,Trpv2,Arrb2,Clcf1,Fn1,Clcn2,Bmpr2,Dag1,Ankrd27,Plxnb2,Limk1,Enpp2,Ntrk3,Tiam1,Serpine2,Etv5,L1cam,Stk25,Neurl1a,Notch2,Id2,Bhlhb9,Ptprf,Ache,Cyfip1,Numb,Trak1,Ss18l1,Ilk,Tnfrsf12a,Fzd4,Pparg,Adnp,Ptk2,Xrcc5,Ifng,Met,Plxna1,Kit,Wnt5a,Mapk8,Arhgap32,Nrp1,Lif,Bdnf,Wnt2,Nr2e1,Kalrn,Baiap2,Dlg4,Hapln…	87	27.7955
CC WM	GO	GOBP_POSITIVE_REGULATION_OF_NEURON_APOPTOTIC_PROCESS	0.0167362	1.60329	Grn,Tnfrsf1a,Casp8,Cflar,Nupr1,Tgfb2,Mcl1,Map3k11,Nqo1,Ccl3,Optn,Trp53,Prnp,Ptprf,Gsk3a,Atm,Epha7,Ddit3,Fas,Mmp2,Htr2a,Hdac4,Hdac3,Mapk8,Cdc34,Bax,Bdnf,Egr1,Itga1,Casp6,Casp4,Ripk1,Nqo2,Il1b,Atf2,Lcn2,Myb	37	38.5417
CC WM	GO	GOBP_POSITIVE_REGULATION_OF_NEURON_PROJECTION_DEVELOPMENT	0.0269461	1.38244	Apoe,Serpinf1,Grn,Cxcl5,Lyn,Cntf,Fes,Cflar,Nfe2l2,Nckipsd,Twf2,Ntrk2,Avil,Atp1b2,Fgfr1,Scn1b,Enc1,Itga6,Nme1,Hspa5,Adamts1,Bmp7,Atp8a2,Nrxn1,Ankrd27,Plxnb2,Ntrk3,Tiam1,Serpine2,Camk1d,Washc5,Bhlhb9,Cyfip1,Katnb1,Serpini1,Gpc2,Tmem30a,Adnp,Cpeb1,Met,Zfp804a,Ngfr,Acsl6,Wnt5a,Ptbp1,Camk1,Lif,Bdnf,Kalrn,Baiap2,Apbb1,Lrrc7	52	23.1111
CC WM	GO	GOBP_POSITIVE_REGULATION_OF_NEUTROPHIL_MIGRATION	0.0283793	1.70535	C3ar1,Nckap1l,Thbs4,Cd74,Tlr2,Myo1f,C1qbp,Il1a,Camk1d	9	25
CC WM	GO	GOBP_POSITIVE_REGULATION_OF_NITRIC_OXIDE_METABOLIC_PROCESS	0.00066006	2.07179	Aif1,Apoe,Clu,Itgb2,Tlr2,Icam1,Akt2,Ptx3,Hrh1,Tlr6,H2-M3,Hsp90aa1,Smad3,Ticam1,Ifng,Insr	16	32.6531
CC WM	GO	GOBP_POSITIVE_REGULATION_OF_NON_CANONICAL_NF_KAPPAB_SIGNAL_TRANSDUCTION	0.0346584	1.62995	Trem2,Laptm5,Tlr9,Tlr2,Cd86,Pycard,Vcp,Eif2ak2,Tlr7,Pdcd4,C1qtnf4	11	17.7419
CC WM	GO	GOBP_POSITIVE_REGULATION_OF_NUCLEOTIDE_METABOLIC_PROCESS	0.00251603	1.96381	Trem2,Stat3,Igf1,Vcp,Tigar,Pid1,Adora2b,Prkaa2,Gapdhs,Esrrb,Htr2a,Ifng,Insr,Psen1,Guca1a,Slc4a4,Mlxipl,Prkaa1,Kat2b,Ndufc2,Myc	21	44.6809
CC WM	GO	GOBP_POSITIVE_REGULATION_OF_ORGANIC_ACID_TRANSPORT	0.020639	1.66472	Fxyd1,Oxt,Tnfrsf11a,Slc38a1,Stxbp1,Htr2c,Slc38a3,Il1a,Acsl5,Mif,Ntsr1,Hrh3,Grin2b,Fabp3,Acsl6,Avpr1a,Psen1,Edn1,Arl6ip1,Il1b,Cck	21	36.8421
CC WM	GO	GOBP_POSITIVE_REGULATION_OF_OSSIFICATION	0.0318376	1.60551	Csf1r,Mef2c,Kl,Oxt,Adrb2,Bmpr2,Bmp7,Bmpr1b,Fam20c,Tob2,Thrb,Slc20a2,Atraid,Bmp6,Smad3,Asxl2,Wnt5a	17	26.5625
CC WM	GO	GOBP_POSITIVE_REGULATION_OF_OSTEOBLAST_DIFFERENTIATION	0.0171969	1.65952	Cebpd,Cebpa,Clic1,Mef2c,Wwtr1,Igf1,Smad1,Cebpb,Bmpr2,Bmp7,Bmpr1b,Fam20c	12	16.4384
CC WM	GO	GOBP_POSITIVE_REGULATION_OF_OSTEOCLAST_DIFFERENTIATION	0.0005459	2.1411	Trem2,Tyrobp,Csf1r,Ccl9,Tmem64,Tnfrsf11a,Ccl3,Csf1,Ninj1,Notch2,Asxl2,Ifng,Fos,Klf10,Gnas	15	39.4737
CC WM	GO	GOBP_POSITIVE_REGULATION_OF_PATTERN_RECOGNITION_RECEPTOR_SIGNALING_PATHWAY	0.0103136	1.75838	Cyba,Tlr9,Slc15a3,Plcg2,Gbp2,Btk,Cav1,Flot1,Cd14,Slc46a2,Pik3ap1,Tlr6,Ticam2,Ninj1,Zc3hav1,Pja2,Wdfy1,Mapk8,Zdhhc5,Nr1h3,Nagk,Dhx58,Casp4	23	35.3846
CC WM	GO	GOBP_POSITIVE_REGULATION_OF_PEPTIDASE_ACTIVITY	7.19243e-06	2.04012	Ctss,Vsir,Ctsd,Laptm5,Grn,Lyn,Stat3,Ctsh,Psme1,Casp8,Ctsl,F3,Pycard,Stat1,Dap,Casp1,Rack1,Efna3,Dlc1,Vcp,Mcl1,Cyfip2,Prr7,Htra2,Tbc1d10a,Bak1,Psme3,Cts3,Lgmn,Bcl2a1b,Ncstn,Pdcd6,Ctsr,Bcl2a1d,Syk,Mefv,Atp2a3,Fas,Snca,Smad3,Aim2,Pparg,Dapk1,Ddrgk1,Ngfr,Cycs,Bax	47	28.6585
CC WM	GO	GOBP_POSITIVE_REGULATION_OF_PEPTIDYL_SERINE_PHOSPHORYLATION	0.00823848	1.67178	Cd44,Irgm1,Ntrk2,Arrb2,Cav1,Igtp,Irgm2,Akt2,Lats1,Ppp1r15a,Oprd1,Nrxn1,Txn1,Ntrk3,Fnip1,Mif,Tnks1bp1,Gsk3a,Pink1,Arrb1,Snca,Ifng,Met,Park7,Wnt5a,Lif,Bdnf	27	27.8351
CC WM	GO	GOBP_POSITIVE_REGULATION_OF_PEPTIDYL_TYROSINE_PHOSPHORYLATION	0.00310783	1.69659	Trem2,Cd44,Csf1r,Thbs4,Tnfrsf1a,Lyn,Cd74,Ptprc,Hcls1,Abi3,Cav2,Plcg2,Tgfb1,Cntf,Ptprj,Igf1,Icam1,Arrb2,Clcf1,Il6ra,Plpp3,Lrrk1,Itga5,Ehd4,Enpp2,Abi2,Neurl1a,Mif,Trp53,Cd80,Syk,Prnp,Il15,Lrp4,Htr2a,Bmp6,Adnp,Ifng,Kit,Nrp1,Lif,Parp9	42	25.3012
CC WM	GO	GOBP_POSITIVE_REGULATION_OF_PHAGOCYTOSIS	6.91087e-08	2.48998	Fcgr3,Trem2,Nckap1l,Fcer1g,Dock2,Fcgr1,Sirpa,Cyba,Slc11a1,Ptprc,Fcgr2b,Mertk,Plcg2,Btk,Pycard,Pros1,Ptprj,C3,Gas6,Ptx3,Lman2,Appl2,Rab27a,Camk1d,Il15,Pparg,Ptk2,Ifng,Mex3b,Cd300lf,Ccl2,Pla2g5,Mbl1,Myh9,Gm5150,Myo18a,Calr,C2,Sirpb1c	39	53.4247
CC WM	GO	GOBP_POSITIVE_REGULATION_OF_PHOSPHATASE_ACTIVITY	0.0483327	1.64091	Plek,Ptprc,Mef2c,Calm3,Cd300a,Ppp1r15a,Calm1,Ptpa,Slc39a10,Ifng,Itga1	11	42.3077
CC WM	GO	GOBP_POSITIVE_REGULATION_OF_PHOSPHATIDYLINOSITOL_3_KINASE_PROTEIN_KINASE_B_SIGNAL_TRANSDUCTION	2.16316e-06	2.04809	Trem2,Csf1r,Igfbp5,Tgfbr1,Ptpn6,Pik3cg,Cx3cr1,Hcls1,Mertk,Tgfb1,Cntf,Gpx1,Ptprj,Igf1,P2ry12,Igf2,Ntrk2,Arrb2,Tgfb2,Ppard,Fgfr1,Fn1,Fgr,Lin28a,Extl3,Myoc,Gas6,Ramp3,Rgl2,Adora3,Eng,C1qbp,Nrxn1,Pik3ap1,Pdgfb,Ntrk3,Prr5,Axl,Epha8,C1qtnf1,Pdgfd,Ilk,Ptk2,Vav2,Erbb2,Sox9,Ngfr,Thbs1,Ambra1,Cpne1,Insr,Irs2	52	29.5455
CC WM	GO	GOBP_POSITIVE_REGULATION_OF_PLASMA_MEMBRANE_BOUNDED_CELL_PROJECTION_ASSEMBLY	0.0427935	1.48299	Tgfbr1,Aqp1,P2ry12,Pfn1,Twf2,Nckap1,Dzip1,Avil,Ttbk2,Tgfb3,Dynll1,Cfl1,Atp7a,Frmd7,Def8,Wrap73,Arpc2,Plce1,Abi2,Gpm6a,Neurl1a,Cyfip1,Mien1,Hsp90aa1,Myo3b,Kit,Hdac4,Dock11,Eps8l2,Nrp1,Ppp1r35,Tenm1,Cdc42ep5,Saxo1,Cdc42ep4,Rab3ip,Rac1	37	34.9057
CC WM	GO	GOBP_POSITIVE_REGULATION_OF_PRODUCTION_OF_MOLECULAR_MEDIATOR_OF_IMMUNE_RESPONSE	0.00164551	1.79705	B2m,Fcer1g,Laptm5,Cd74,Ptprc,Tlr9,Plcg2,Il33,Tgfb1,Btk,Tlr2,Cd86,Gpi1,Pycard,Casp1,Irf5,Clcf1,Cd37,Tlr7,Shld3,Mif,Syk,Htr2a,Ticam1,Ifng,Kit,Wnt5a,Stat6,Kmt5c,Lacc1,Tnfsf13,Sash3,Mapkapk2,Il1r1,Nr4a3,Casp4,Fcer1a	37	29.8387
CC WM	GO	GOBP_POSITIVE_REGULATION_OF_PROTEIN_CONTAINING_COMPLEX_ASSEMBLY	1.22995e-06	2.02604	Nckap1l,Plek,Abca1,Clu,Lgals3,Ikzf1,Plcg2,Gbp2,Tgfb1,Btk,Vasp,Pycard,Fes,Rack1,Msn,P2ry12,Pfn1,Snap91,Lcp1,Nckap1,Icam1,Vcp,Piezo1,Lmod1,Cav1,Rhoc,Myo1c,Pcsk5,Bak1,Med25,Arl2,Arpc2,Fnip1,Baiap2l1,Tlr6,Grb2,Prkce,Trp53,Syk,Evl,Crbn,Cand1,Atm,Sumo1,Fas,Hsp90aa1,Mapre1,Bik,Snca,Fmn1,Ifng,Met,Cttn,Park7,Mapk8,Arhgef5,Zdhhc5,Bax,Ambra1,Drg1,Baiap2,Caly,Tenm1,Trim65,Git1,Ahr,Casp4,Mpp7,Cdc42ep5,Nr1h2,B…	74	38.1443
CC WM	GO	GOBP_POSITIVE_REGULATION_OF_PROTEIN_CONTAINING_COMPLEX_DISASSEMBLY	0.000197607	2.21114	Plek,Irgm1,Wdr1,Trpv4,Oga,Adrb2,Igtp,Cfl1,Irgm2,Htr1a,Dstn,Katnb1,Cfl2,Insr	14	41.1765
CC WM	GO	GOBP_POSITIVE_REGULATION_OF_PROTEIN_DEPHOSPHORYLATION	0.0239718	1.75555	Ptprc,Tgfb1,Pirb,Dlc1,Calm3,Cd300a,Ppp1r15a,Calm1,Ptpa,Pink1,Prkcd,Slc39a10,Smpd1,Ptbp1,Ambra1,Itga1	16	41.0256
CC WM	GO	GOBP_POSITIVE_REGULATION_OF_PROTEIN_DEPOLYMERIZATION	0.00553212	2.12902	Plek,Wdr1,Trpv4,Cfl1,Htr1a,Dstn,Katnb1,Cfl2	8	50
CC WM	GO	GOBP_POSITIVE_REGULATION_OF_PROTEIN_LOCALIZATION_TO_CELL_SURFACE	0.0266686	1.80223	Tyrobp,Fcer1g,Commd1,Gpd1l,Tm9sf4,Stx3	6	28.5714
CC WM	GO	GOBP_POSITIVE_REGULATION_OF_PROTEIN_LOCALIZATION_TO_MEMBRANE	0.0367251	1.50598	Trem2,Lgals3,Itgam,Rack1,Pgrmc1,Commd1,Sqstm1,Myo5a,Akt2,Ramp3,Myo1c,Tcaf1,Nrxn1,Cln3,Arpc2,Stom,Clip3,Tnfaip6,Sptbn1,Stx3,Prnp,Lrp4,Farp1,Ptpn9,Erbb2,Ezr,Zdhhc5,Pls1,Ap2b1,Dlg4,Ccl2,Lrp5,Rac1,Ephb2,Cacnb3,Sorbs1,Akt1	37	31.8966
CC WM	GO	GOBP_POSITIVE_REGULATION_OF_PROTEIN_LOCALIZATION_TO_PLASMA_MEMBRANE	0.0367727	1.62028	Trem2,Lgals3,Rack1,Pgrmc1,Commd1,Sqstm1,Myo5a,Ramp3,Nrxn1,Cln3,Clip3,Sptbn1,Stx3,Prnp,Ptpn9,Ezr,Zdhhc5,Pls1	18	29.0323
CC WM	GO	GOBP_POSITIVE_REGULATION_OF_PROTEIN_SECRETION	0.015702	1.48855	Trem2,Vamp8,Tgfb1,Tlr2,Ang,Igf1,Gja1,Nadk,Tgfb2,Ppard,Oga,Ptpn23,Tgfb3,Bsg,Dynll1,Frmd4a,Anxa7,Pfkm,C2cd2l,Pck2,Il1a,Prkce,Arf1,Sri,Pfkfb2,Atg7,Ppid,Arrb1,Pparg,Fgg,Prkaca,Adcy8,Acsl4,Rab34,Ptbp1,Irs2,Gipr,Gnas,Apbb1,Zfp384,Cacna1c,Orai1,Nr1h2,Myh9,Myh10,Abcg1,Sybu,Casr,Myo18a,Rac1,Vps35	51	29.4798
CC WM	GO	GOBP_POSITIVE_REGULATION_OF_PROTEIN_SERINE_THREONINE_KINASE_ACTIVITY	0.0247003	1.49841	Fgd2,Ptprc,Pik3cg,Irgm1,Fgfr1,Pih1d1,Tnfrsf11a,Pde5a,Adrb2,Map3k11,Igtp,Irgm2,Ralb,Pik3r6,Pik3r5,Nrxn1,Pdgfb,Ntrk3,Tead1,Ccnd3,Tlr6,Taok3,Mif,Syk,Fgf1,Pdgfd,Snca,Fzd4,Ifng,Erbb2,Kit,Cab39,Wnt5a,Arhgef5,Camk1,Thbs1,Insr,Mapre3,Tenm1,Psen1,Magi3,Rasgrp1,Fcer1a,Edn1,Robo1,Rgcc,Fgf2,Il1b	48	31.7881
CC WM	GO	GOBP_POSITIVE_REGULATION_OF_PROTEIN_TRANSPORT	0.0081657	1.48597	Trem2,Vamp8,Tnfrsf1a,Hcls1,Tgfb1,Tlr2,Ang,Rack1,Igf1,Mapk14,Gja1,Nadk,Oaz1,Oaz2,Tgfb2,Ppard,Pgrmc1,Oga,Ptpn23,Commd1,Tsg101,Tgfb3,Bsg,Rapgef3,Dynll1,Gas6,Frmd4a,Anxa7,Edem2,Mapk1,Pfkm,C2cd2l,Tm9sf4,Pck2,Cln3,Il1a,Prkce,Emd,Arf1,Sri,Pfkfb2,Atg7,Ppid,Prkcd,Arrb1,Hsp90aa1,Tmem30a,Pparg,Fgg,Prkaca,Ifng,Adcy8,Hdac3,Ran,Acsl4,Rab34,Arhgef5,Chp1,Ptbp1,Camk1,Irs2,Gipr,Gnas,Apbb1,Zfp384,Psen1,Cacna1c,Tpr,…	82	28.7719
CC WM	GO	GOBP_POSITIVE_REGULATION_OF_PROTEOLYSIS	5.79411e-06	1.79955	Ctss,Vsir,Trem2,Ctsd,Laptm5,Apoe,Grn,Clu,Lyn,Capn3,Stat3,Ctsh,Psme1,Casp8,Il33,Ctsl,F3,Kcne2,Pycard,Stat1,Dap,Casp1,Rack1,Nupr1,Tnfrsf1b,Efna3,Oaz1,Dlc1,Fbxw11,Tgfb1i1,Vcp,Mcl1,Oga,Pias1,Cyfip2,Cav1,Cfl1,Prr7,Htra2,Tbc1d10a,Dab2,Bak1,Psme3,Cts3,Lgmn,Rnf180,Bcl2a1b,Ncstn,Pdcd6,Ctsr,Bcl2a1d,Syk,Mefv,Tmem259,Mmp14,Atp2a3,Atg7,Gsk3a,Sumo1,Fas,Snca,Smad3,Aim2,Pparg,Ptk2,Dapk1,Ifng,Ddrgk1,Ngfr,Mapk8,Cy…	79	24.159
CC WM	GO	GOBP_POSITIVE_REGULATION_OF_REACTIVE_OXYGEN_SPECIES_BIOSYNTHETIC_PROCESS	0.0143192	1.84576	Cyba,Plcg2,Foxo3,Tlr6,Rab27a,Duoxa2,Hdac4,Park7,Zfp13	9	37.5
CC WM	GO	GOBP_POSITIVE_REGULATION_OF_REACTIVE_OXYGEN_SPECIES_METABOLIC_PROCESS	9.6331e-08	2.42885	Tyrobp,Tgfbr2,Cyba,Hvcn1,Itgb2,Plcg2,Tgfb1,Itgam,Tspo,Nfe2l2,Gadd45a,Mapk14,Foxo3,Acod1,Pid1,Gnai2,Pdgfb,Tlr6,Rab27a,Grb2,Cdkn1a,Trp53,Syk,Prkcd,Duoxa2,Snca,Hdac4,Park7,Thbs1,Zfp13,Xdh	31	39.7436
CC WM	GO	GOBP_POSITIVE_REGULATION_OF_REGULATED_SECRETORY_PATHWAY	0.00310783	1.89503	Fcer1g,Vamp8,Itgb2,Itgam,Fgr,Ptafr,Adora3,Stx1a,Stxbp1,Zp3,Rab27a,Syk,Arf1,Adora2b,Lypd10,Stxbp2,Syt9,Gab2,Rab15,Fcer1a,Cacna1h,Il4ra,Lypd11,Rab3a,Cacna1g	25	43.1034
CC WM	GO	GOBP_POSITIVE_REGULATION_OF_RESPONSE_TO_BIOTIC_STIMULUS	7.57493e-12	2.20672	Trem2,Ly86,Tyrobp,Cyba,Spi1,Unc93b1,Grn,Lyn,Tifab,Lag3,Cd74,Lamp2,Gbp3,Tlr9,Slc15a3,Plcg2,Gbp2,Rbm47,Irgm1,Btk,Traf3ip3,Tlr2,Cd86,Pycard,Casp1,Vav1,Lgals9,Arrb2,Trim30d,Fbxl2,Trim30a,Hexim1,Eif2ak2,Cav1,Tlr7,Igtp,Flot1,Irf7,Irgm2,Sqstm1,Trim12c,Rnf115,Tifa,Trim41,Acod1,Traf3,Cd14,Cd300a,C1qbp,Akirin2,Appl2,Slc46a2,Cd180,Tnip2,Pik3ap1,Oas1a,Rnf34,Irf1,Tlr6,Nfkbia,Prkce,Mif,Nfkbiz,Ticam2,Syk,Ninj1,…	106	30.6358
CC WM	GO	GOBP_POSITIVE_REGULATION_OF_RESPONSE_TO_CYTOKINE_STIMULUS	8.88171e-05	2.19293	Trem2,Laptm5,Cd74,Rbm47,Irgm1,Tlr2,Casp1,Igtp,Irf7,Irgm2,Gas6,Trim41,C1qtnf4,Csf1,Ticam2,Axl,Usp29,Mmp8,Wnt5a,Cpne1,Parp9,Irf3,Cd300lf,Trim44,Il1r1,Casp4,Ripk1,Edn1	28	48.2759
CC WM	GO	GOBP_POSITIVE_REGULATION_OF_SECRETION	4.6712e-05	1.66202	Trem2,Fcer1g,Cyba,Vamp8,Sdcbp,Lgals3,Itgb2,Tgfb1,Itgam,Tlr2,Aqp1,Cntf,Ang,Oxt,Spp1,Igf1,Gja1,Nadk,Clcf1,Tgfb2,Ppard,Fgfr1,Tnfrsf11a,Oga,Npr3,Ptpn23,Tsg101,Tgfb3,Bsg,Sdc4,Dynll1,Fgr,Frmd4a,Anxa7,Ptafr,Dab2,Adora3,Pfkm,C2cd2l,Stx1a,Aimp1,Hfe,Map1lc3b,Stxbp1,Anxa2,Pck2,Htr2c,Prl8a8,Zp3,Prl2a1,Il1a,Runx1,Rab27a,Prkce,Chrnb2,Grk2,Mif,Syk,Ntsr1,Arf1,Sri,Adora2b,Ecrg4,Stx1b,Pfkfb2,Atg7,Ppid,Pink1,Arrb1,…	118	29.2804
CC WM	GO	GOBP_POSITIVE_REGULATION_OF_SMAD_PROTEIN_SIGNAL_TRANSDUCTION	0.00194508	2.05466	Tgfbr2,Tgfbr1,Tgfb1,Lgals9,Tgfb2,Tgfb3,Bmpr2,Bmp7,Dab2,Eng,Hfe,Twsg1,Bmp6,Pparg,Gdf7,Csnk2b	16	41.0256
CC WM	GO	GOBP_POSITIVE_REGULATION_OF_SMALL_MOLECULE_METABOLIC_PROCESS	0.00120034	1.6836	Trem2,Apoe,Stat3,Cd74,P2ry6,Igf1,Igf2,Ppard,Vcp,Akt2,Tigar,Ptafr,Dab2,Pid1,Dyrk2,Pth1r,Acsl5,Prkce,Ntsr1,Adora2b,Fgf1,Comt,Prkaa2,Gpt2,Gapdhs,Esrrb,Htr2a,Snca,Ppargc1a,Bmp6,Pparg,Prkaca,Ifng,Adra1b,Park7,Avpr1a,Nr1h3,Insr,Cyp2j6,Irs2,Psen1,Guca1a,Slc4a4,P2ry1,Cpt1a,Ddb1,Mlxipl,Nr1h2,Wnt4,Myh9,Prkaa1,Abcg1,Il1b,Sorbs1,Kat2b,Ndufc2,Akt1,Myc	58	33.1429
CC WM	GO	GOBP_POSITIVE_REGULATION_OF_SMOOTH_MUSCLE_CELL_MIGRATION	0.0430638	1.52907	Igfbp5,Aif1,Tmsb4x,F3,P2ry6,Igf1,S100a11,Rapgef3,Myo5a,Adamts1,Atp7a,Pcsk5,Pdgfb,Arpc2,Pdgfd,Ptk2,Hdac4,Nrp1,Retn,Egr1,Nr4a3	21	31.3433
CC WM	GO	GOBP_POSITIVE_REGULATION_OF_SMOOTH_MUSCLE_CELL_PROLIFERATION	0.000185776	1.93259	C3ar1,Tgfbr2,Igfbp5,Aif1,Cyba,Hpgd,Hmox1,Tgfb1,P2ry6,Igf1,Mef2d,Il6ra,Adamts1,Ptafr,Shc1,Gnai2,Pdgfb,Grk2,Id2,Zfp143,Pdgfd,Mmp2,Ppargc1a,Ptk2,Hdac4,Thbs1,Retn,Egr1,Irak4,Hbegf,Nr4a3	31	28.1818
CC WM	GO	GOBP_POSITIVE_REGULATION_OF_SODIUM_ION_TRANSPORT	0.0363244	1.69231	Fxyd1,Atp1b3,Fgf13,Atp1b2,Scn1b,Adrb2,Gpd1l,Akt2	8	20
CC WM	GO	GOBP_POSITIVE_REGULATION_OF_STEROL_TRANSPORT	0.0485571	1.60636	Trem2,Apoe,Abca1,Commd1,Cav1,Anxa2,Nfkbia,Pparg,Nr1h3,Nr1h2,Abcg1	11	30.5556
CC WM	GO	GOBP_POSITIVE_REGULATION_OF_SYNAPTIC_TRANSMISSION	0.0326158	1.4237	Gfap,Tyrobp,Apoe,Cx3cr1,Grin2c,Oxt,Pirb,Ntrk2,Arrb2,Fam107a,Flot1,Sqstm1,Mapk1,Stx1a,Clstn2,Stxbp1,Htr2c,Nrxn1,Nlgn3,Rims4,Syt12,Lgmn,Serpine2,Ncstn,Prkce,Chrnb2,Snap47,Stx3,Prnp,Stx1b,Pink1,Prkcg,Snca,Ptk2,Grin2b,Ifng,Adcy8,Ngfr,Crhr2,Ythdf1,Iqsec2,Shank2,Retn,Nr2e1,Dlg4,Ccl2,Psen1,Slc7a10,Cacng7,Large1,Adcy1,Pten,Nptn,Ephb2,Drd1,Rab3a,Igsf11	57	28.3582
CC WM	GO	GOBP_POSITIVE_REGULATION_OF_SYNCYTIUM_FORMATION_BY_PLASMA_MEMBRANE_FUSION	0.00750455	1.96461	Trem2,Tyrobp,Cd53,Capn2,Mapk14,Rapgef3,Flot1	7	28
CC WM	GO	GOBP_POSITIVE_REGULATION_OF_T_CELL_PROLIFERATION	0.000417808	1.9184	Nckap1l,Tgfbr2,Aif1,Gpam,Vcam1,Ptprc,Rasal3,Pnp,Irgm1,H2-DMb1,Cd86,Pycard,Igfbp2,Igf1,Igf2,Coro1a,Tnfrsf13c,Zp3,Il1a,Cd80,Syk,Il15,Havcr2,Pdcd1lg2,H2-DMb2	25	24.5098
CC WM	GO	GOBP_POSITIVE_REGULATION_OF_TOR_SIGNALING	0.0263591	1.60274	Trem2,Nckap1l,F3,Pih1d1,Lin28a,Gas6,Rraga,Sik3,Lamtor4,Fnip1,Lamtor3,Syk,Hdac3,Wac,Rheb,Akt1,Smcr8,Stambpl1,Castor1,Gpr137b,Otud5,Csnk1a1,Wdr24,Golph3,Lamtor2,F10,Seh1l,Klhl22,Pim1	29	42.6471
CC WM	GO	GOBP_POSITIVE_REGULATION_OF_TRANSFERASE_ACTIVITY	0.00633271	1.4608	Trem2,Csf1r,Apoe,Slc11a1,Fgd2,Cd74,Ptprc,Pik3cg,Abi3,Mertk,Irgm1,Cd86,Ang,Pabpn1,Pkib,Igf1,Ntrk2,Arrb2,Tgfb2,Fgfr1,Pih1d1,Tnfrsf11a,Pde5a,Adrb2,Map3k11,Mt3,Il6ra,Igtp,Irgm2,Gas6,Mmd,Tigar,Ralb,Cd300a,Mapk1,Pik3r6,Pik3r5,Nrxn1,Pdgfb,Cct2,Ntrk3,Tead1,Csf1,Ccnd3,Tlr6,Abi2,Taok3,Neurl1a,Mif,Prlr,Cdkn1a,Syk,Npm1,Notch2,Prnp,Axl,Fgf1,Gsk3a,Prkcd,Hsp90aa1,Pdgfd,Pnkp,Snca,Fzd4,Cd200,Asxl2,Ptk2,Xrcc5,Ifng…	102	26.4249
CC WM	GO	GOBP_POSITIVE_REGULATION_OF_TRANSMEMBRANE_RECEPTOR_PROTEIN_SERINE_THREONINE_KINASE_SIGNALING_PATHWAY	0.00194508	1.82009	Vsir,Tgfbr2,Tgfbr1,Sdcbp,Tgfb1,Sulf1,Lgals9,Tgfb2,Tgfb1i1,Tgfb3,Bmpr2,Bmp7,Dab2,Eng,Hfe,Pelo,Notch2,Foxd1,Cdkn1c,Twsg1,Ilk,Bmp6,Pparg,Msx1,Thbs1,Gdf7	26	27.0833
CC WM	GO	GOBP_POSITIVE_REGULATION_OF_TRANSMEMBRANE_TRANSPORT	0.00902667	1.4975	Ctss,Fxyd1,Trem2,Capn3,Atp1b3,Plcg2,Fgf13,Igf1,Slc1a2,Nfe2l2,Mapk14,Atp1b2,Calm3,Scn1b,Oga,C3,Adrb2,Rapgef3,Cav1,Akt2,Atp7a,Azin1,Slc38a1,Rgs7,Tcaf1,Bak1,Nlgn3,Akap6,Abcb1b,Acsl5,Thy1,Clip3,Ehd3,Ntsr1,Arf1,Sri,Calm1,Sumo1,Prkcd,Snca,Ifng,Met,Acsl6,Chp1,Bax,Insr,Irs2,Nr4a3,Psen1,Cacna1c,Cxcl10,Ednra	52	23.6364
CC WM	GO	GOBP_POSITIVE_REGULATION_OF_TUMOR_NECROSIS_FACTOR_SUPERFAMILY_CYTOKINE_PRODUCTION	8.65014e-11	2.59107	Fcgr3,Tyrobp,Fcer1g,Csf1r,Cyba,Ccl4,Clu,Tnfrsf1a,Cd84,Stat3,Ccr5,Ptprc,Lpl,Fcgr2b,Tlr9,Plcg2,Il33,Tgfb1,Btk,Tlr2,Pycard,Ptprj,Ifngr1,Lgals9,Cybb,Ccl3,Ptafr,Cd14,C1qtnf4,Oas1a,Il1a,Mif,Syk,Havcr2,Arfgef2,Ly96,Ticam1,Mmp8,Ifng,Wnt5a,Oas1f,Thbs1,Cyp2j6,Sash3,Ccl2,Mapkapk2,Psen1,Rasgrp1	48	43.6364
CC WM	GO	GOBP_POSITIVE_REGULATION_OF_TYPE_I_INTERFERON_PRODUCTION	0.00819627	1.74209	Tlr9,Plcg2,Traf3ip3,Tlr2,Stat1,Irf5,Tlr7,Flot1,Irf7,Traf3,Cd14,Oas1a,Irf1,Ticam2,Syk,Zc3hav1,Hsp90aa1,Tradd,Ticam1,Oas1f,Irf3,Hmgb2,Trim65,Dhx58	24	32
CC WM	GO	GOBP_POSITIVE_REGULATION_OF_VASCULAR_ASSOCIATED_SMOOTH_MUSCLE_CELL_PROLIFERATION	0.0166707	1.78665	Igfbp5,Hpgd,P2ry6,Igf1,Mef2d,Adamts1,Gnai2,Pdgfb,Grk2,Mmp2,Ppargc1a,Nr4a3,Edn1,Nqo2,Fgf2,Camk2d	16	37.2093
CC WM	GO	GOBP_POSITIVE_REGULATION_OF_VASCULAR_ENDOTHELIAL_GROWTH_FACTOR_PRODUCTION	0.0248619	1.75172	C3ar1,Stat3,Sulf1,C3,Bsg,Rora,Il1a,Adora2b	8	29.6296
CC WM	GO	GOBP_POSITIVE_REGULATION_OF_VASCULATURE_DEVELOPMENT	3.38358e-08	2.25524	Hspb6,C3ar1,Tgfbr2,Hmox1,Grn,Tnfrsf1a,Tgfbr1,Stat3,Ctsh,Anxa3,Lgals3,Cx3cr1,Itgb2,Tgfb1,F3,Aqp1,Hk2,Slc39a12,S100a1,Nfe2l2,Smad1,Itgax,Igf2,Pkm,Ptgis,Cybb,C3,Cd34,Rapgef3,Eng,Pik3cd,Pik3r6,Erap1,Itga5,Il1a,Runx1,Pdcd6,Wars2,Ninj1,Emilin1,Fgf1,Emilin2,Hyal1,Serpine1,Ago2,Wnt5a,Pdcl3,Thbs1,Nrp1	49	29.878
CC WM	GO	GOBP_POSITIVE_T_CELL_SELECTION	0.0155658	1.74578	Dock2,Stat3,Cd74,Ptprc,Ctsl,Tgfb1,H2-DMa,Il6ra	8	19.5122
CC WM	GO	GOBP_POSTSYNAPSE_ASSEMBLY	0.0346606	1.5541	Numbl,Nptxr,Fgfr1,Fam107a,Rtn4r,C1ql3,Slitrk3,Psd,Nrxn1,Nlgn3,Ntrk3,Asic2,Lrfn4,Sptbn2,Neurl1a,Numb,Lrp4,Nedd8,Sipa1l1,Carmil3,Caskin1,Wnt5a,Pten,Ube3b,Rac1,Vps35,Ephb2	27	31.7647
CC WM	GO	GOBP_POSTSYNAPSE_ORGANIZATION	0.00354805	1.55741	Trem2,Apoe,Fcgr2b,Asap1,Numbl,Nptxr,Fgfr1,Slc7a11,Fam107a,Pdlim5,Nos1ap,Cfl1,Actb,Shank1,Rtn4r,Sema3f,Htr1a,C1ql3,Ophn1,Dip2a,Tanc2,Slitrk3,Arhgap22,Psd,Nrxn1,Nlgn3,Tanc1,Ntrk3,Tiam1,Cpne6,Lgmn,Asic2,Abi2,Lrfn4,Etv5,Sptbn2,Neurl1a,Prnp,Arf1,Bhlhb9,Chmp2b,Ptprf,Numb,Nrp2,Lrp4,Epha7,Nedd8,Sipa1l1,Rph3a,Glrb,Farp1,Cntnap2,Grin2b,Zfp804a,Carmil3,Caskin1,Cttn,Arf4,Wnt5a,Ezr,Nrp1,Shank2,Insr,Kalrn,Baia…	93	33.9416
CC WM	GO	GOBP_PROCESS_UTILIZING_AUTOPHAGIC_MECHANISM	1.59716e-05	1.66324	Gfap,Trem2,Ctsd,Vamp8,Hmox1,Clu,Ctsa,Il10ra,Cd84,Stat3,Irf8,Lamp2,Pmp22,Tlr9,Irgm1,Hspb8,Tlr2,Hk2,Pycard,Dap,Casp1,Tspo,Nupr1,Foxo3,Vcp,Mcl1,Trim30d,Cdk16,Fbxl2,Trim30a,Adrb2,Rnf213,Atg2a,Igtp,Irgm2,Creg1,Sqstm1,Myo5a,Lix1,Trim12c,Slc25a5,Anxa7,Htra2,Rubcnl,Tigar,Chmp1a,Ralb,Atg16l2,Rraga,Rab12,Map1lc3b,Tcirg1,Bnip3l,Cln3,Larp1,Tollip,Pjvk,Atp6v0a1,Tex264,Optn,Trp53,Atg3,Tpcn1,Chmp2b,Mefv,Ap4m1,C…	143	29.7297
CC WM	GO	GOBP_PRODUCTION_OF_MOLECULAR_MEDIATOR_INVOLVED_IN_INFLAMMATORY_RESPONSE	9.47288e-07	2.30016	Trem2,Fcer1g,Pld4,Sirpa,Vamp8,Grn,Lyn,Stat3,Ncf1,Pbxip1,Btk,Pycard,Adcy7,Mapk14,Ywhaz,Extl3,Gpsm3,Slc7a2,Adora3,Cd300a,Pdcd4,Appl2,Per1,Tlr6,Syk,Mefv,Ticam1,Serpine1,Il17ra,Fads2,Il1r2	31	34.0659
CC WM	GO	GOBP_PRODUCTION_OF_MOLECULAR_MEDIATOR_OF_IMMUNE_RESPONSE	0.000243484	1.71837	Vsir,B2m,Fcer1g,Laptm5,Hmox1,Slc11a1,Cd74,Ptprc,Bst2,Fcgr2b,Parp3,Tlr9,Fcgr4,Plcg2,Il33,Tgfb1,Slamf9,Btk,Tlr2,Cd86,Gpi1,Pycard,Casp1,Irf5,Tnfrsf1b,Clcf1,Pou2f2,Tgfb2,Supt6,Cd37,Tgfb3,Tlr7,Gas6,Fgl2,Hfe,Shld3,Tcirg1	37	14.6245
CC WM	GO	GOBP_PROGRAMMED_NECROTIC_CELL_DEATH	0.0209166	1.69041	Casp8,Casp1,Cflar,Tspo,Nupr1,Cav1,Nol3,Trp53,Fas,Birc3,Mapk8,Bax,Irf3,Casp6,Itpk1,Ripk1,Pygl,Ppif,Slc25a4,Trpm7,Nlrp1a,Ripk3,Ybx3	23	46
CC WM	GO	GOBP_PROSTANOID_METABOLIC_PROCESS	0.00457267	1.89683	Hpgd,Tnfrsf1a,Ptgds,Cd74,Gstp2,Tbxas1,Ptgis,Pdpn,Fabp5,Acox1,Mif,Pnpla8,Ptgs1,Comt	14	28.5714
CC WM	GO	GOBP_PROTEIN_CATABOLIC_PROCESS_IN_THE_VACUOLE	0.0441824	1.73071	Grn,Lamp2,Psap,Tpp1,Tcirg1,Cln3,Laptm4b,Usp8	8	36.3636
CC WM	GO	GOBP_PROTEIN_COMPLEX_OLIGOMERIZATION	0.00921141	1.47267	B2m,Cd74,Cldn1,Kctd12,Gsdmd,Col1a2,Vasp,Pycard,Slc1a2,Pxdn,Aqp4,Pkm,Cryz,Farsb,Slc31a1,Lrrc8a,Stoml2,Wdcp,Kcnf1,Tifa,Kctd11,Tmem70,Oxa1l,Kcnc4,Nol3,Hscb,Kctd16,Appl2,Oas1a,Ehd4,Cby1,Mif,Ehd3,Trp53,Ninj1,Prnp,Evl,Glra3,Kctd1,Dnm1,Lrrc8c,Shmt2,Kcna6,Snca,Kctd15,Grin2b,Adcy8,Pnpt1,Oas1f,Chp1,Col6a1,Twnk,Trim65,Kcns1,Mbl1,Crtc3,Apip,Scara5	58	23.5772
CC WM	GO	GOBP_PROTEIN_CONTAINING_COMPLEX_DISASSEMBLY	0.00168719	1.59647	Vamp8,Plek,Capg,Lamp2,Bmerb1,Irgm1,Capza2,Wdr1,Fgf13,Capzb,Twf2,Trpv4,Avil,Vcp,Oga,Map2,Adrb2,Ttbk2,Lmod1,Sh3bp1,Igtp,Cfl1,Irgm2,Napb,Lix1,Htr1a,Rubcnl,Chmp1a,Smarcd2,Capza1,Map1lc3b,Gspt2,Cln3,Map1s,Sptan1,Arpc2,Dstn,Per2,Shroom2,Sptbn1,Dhx8,Add3,Stmn3,Evl,Chmp2b,Katnb1,Calm1,Cebpg	48	20.4255
CC WM	GO	GOBP_PROTEIN_DEPOLYMERIZATION	0.00581482	1.68969	Plek,Capg,Bmerb1,Capza2,Wdr1,Fgf13,Capzb,Twf2,Trpv4,Avil,Map2,Ttbk2,Lmod1,Sh3bp1,Cfl1,Htr1a,Capza1,Map1s,Sptan1,Arpc2,Dstn,Shroom2,Sptbn1,Add3,Stmn3,Evl,Katnb1	27	22.1311
CC WM	GO	GOBP_PROTEIN_DESTABILIZATION	0.0131058	1.71955	Mylip,Capn3,Ctsh,Irgm1,Fbxw11,Commd1,Igtp,Irgm2,Id1,Derl1,Npm1,Prnp,Serf2,Isoc2b,Snca,Ccdc88c,Rad23a	17	31.4815
CC WM	GO	GOBP_PROTEIN_FOLDING	0.0464299	1.40904	Hspb6,B2m,Grn,Clu,Cd74,H2-DMb1,H2-DMa,Pdia3,Pfdn6,Dnaja1,Tor1b,Prdx4,Dffa,Hspa5,Clpx,Arl2,Fkbp9,Cct2,Erp44,Ttc4,Hspe1,Dnajb5,Dnajc10,Ppid,Nudcd3,Hsp90aa1,H2-DMb2,Ppic,Pdcl3,Cct8,Ppil2,Cct4,Grpel2,Selenof,P4hb,Ppil1,Hspa4,Dnajc5,Pofut2,Stub1,Calr	41	26.2821
CC WM	GO	GOBP_PROTEIN_LOCALIZATION_TO_CELL_PERIPHERY	0.00159347	1.52066	Trem2,Fcer1g,Vamp8,Tnfrsf1a,F11r,Lgals3,Atp1b3,Abi3,Tgfb1,Fgf13,Grin2c,Rack1,Nptxr,Sec23a,Pgrmc1,Arfrp1,Tspan18,Pias1,Commd1,Ttc7b,Csk,Bsg,Pacs1,Flot1,Actb,Sqstm1,Myo5a,Vamp5,Gas6,Akt2,C1ql3,Ramp3,Dab2,Stxbp1,Pid1,Dag1,Anxa2,Nrxn1,Cln3,Lin7c,Ehd4,Kcnip3,Epb41l1,Clip3,Prepl,Ehd3,Snap47,Sptbn1,Optn,Stx3,Prnp,Stx1b,Numb,Mmp14,Pdzd11,Cplx1,Blzf1,Zdhhc22,Myadm,Gorasp2,Mylk,Snca,Ptpn9,Rab26,Arl6,Gpc4,R…	114	30.0792
CC WM	GO	GOBP_PROTEIN_LOCALIZATION_TO_EXTRACELLULAR_REGION	0.00123817	1.52794	Trem2,Apoe,Vamp8,Plek,Abca1,Ucp2,Psap,Ccn3,Tgfb1,Gsdmd,Tlr2,Ang,Igf1,Gja1,Nadk,Slc25a22,Pfkl,Tgfb2,Ppard,Pclo,Oga,Cdk16,Ptpn23,Nagpa,Tgfb3,Bsg,Rab3c,Nrros,Dynll1,Myo5a,Frmd4a,Anxa7,Idua,Pde3b,Pfkm,C2cd2l,Stx1a,Cplx3,Rab12,Pck2,Tcirg1,Tiam1,Il1a,Rfx3,Rab27a,Per2,Prkce,Ptprn2,Ltbp1,Arf1,Sri,Clock,Ptprn,Pfkfb2,Ednrb,Cplx1,Comt,Atg7,Ppid,Arrb1,Idh2,Slc16a1,Mia2,Chga,Piwil4,Cd200,Pparg,Rhbdf1,Madd,Fgg…	111	27.2059
CC WM	GO	GOBP_PROTEIN_LOCALIZATION_TO_LYSOSOME	0.030066	1.6673	Laptm5,Clu,Lamp2,Sort1,Glmp,Ap3d1,Ncoa4,Rraga,Lamtor4,Ap4m1,Hgs,Rab7,Cacng7,Pxk,Sorl1,M6pr,Pik3c3,Mfsd1,Akt1,Meak7,Gpr137b	21	41.1765
CC WM	GO	GOBP_PROTEIN_LOCALIZATION_TO_PLASMA_MEMBRANE	0.00092009	1.62194	Trem2,Fcer1g,Vamp8,Tnfrsf1a,F11r,Lgals3,Atp1b3,Abi3,Tgfb1,Fgf13,Rack1,Sec23a,Pgrmc1,Arfrp1,Commd1,Ttc7b,Csk,Bsg,Pacs1,Flot1,Actb,Sqstm1,Myo5a,Vamp5,Gas6,Akt2,Ramp3,Dab2,Stxbp1,Pid1,Anxa2,Nrxn1,Cln3,Ehd4,Kcnip3,Clip3,Prepl,Ehd3,Sptbn1,Optn,Stx3,Prnp,Numb,Mmp14,Blzf1,Zdhhc22,Gorasp2,Ptpn9,Rab26,Arl6,Rilpl1,Tspan14,Ezr,Ar,Rab34,Pgap2,Ppil2,Zdhhc5,Pls1,Camk2g,Lrrc7,S100a10,Lypla1,Rab7,P2ry1,Myl12a,Va…	86	29.8611
CC WM	GO	GOBP_PROTEIN_LOCALIZATION_TO_VACUOLE	0.00745133	1.75259	Laptm5,Clu,Lamp2,Irgm1,Sort1,Ptpn23,Glmp,Igtp,Irgm2,Sqstm1,Ap3d1,Ncoa4,Rraga,Lamtor4,Ap4m1,Hgs,Vps13d,Vps41,Rab7,Cacng7,Vps28,Pxk,Sorl1,M6pr,Pik3c3,Mfsd1,Akt1,Meak7,Gpr137b	29	38.6667
CC WM	GO	GOBP_PROTEIN_MATURATION	0.000172406	1.56078	Ctss,Cst7,Hspb6,Vsir,B2m,Grn,Ctsz,Clu,Cd74,Ctsh,Capn2,Mafb,Casp8,F3,H2-DMb1,Pycard,Ace,Serpinh1,Casp1,H2-DMa,Prcp,Srgn,Pdia3,Aebp1,Mvp,Sec11c,Stoml2,Cyfip2,Pfdn6,Dnaja1,Pgk1,Rnpep,Tor1b,Prdx4,Dffa,Hspa5,Gas1,Tbc1d10a,Naa60,Ppp1r15a,Nol3,Ctse,Pcsk5,Clpx,Atp23,Cdk20,Bak1,Arl2,Chst8,Fkbp9,Cln3,Cct2,Yipf5,Fcmr,Ciao2b,Lgmn,Erp44,Rfx4,Tysnd1,Serpine2,Ttc4,Ncstn,Prkacb,Hspe1,Tll1,Pmpcb,Dnajb5,Masp1,Cln5…	130	27.7778
CC WM	GO	GOBP_PROTEIN_POLYMERIZATION	0.000926063	1.62261	Nckap1l,Aif1,Capg,Hcls1,Tmsb4x,Capza2,Tlr2,Vasp,Pycard,Fes,Fgf13,Slc39a12,Pfn1,Capzb,Twf2,Nckap1,Icam1,Trpv4,Avil,Was,Map2,Coro1a,Cyfip2,Msrb1,Fam107a,Lmod1,Cav1,Cfl1,Lats1,Arpc5,Myo1c,Capza1,Cotl1,Arl2,Slit2,Sptan1,Arpc2,Baiap2l1,Grb2,Clip3,Prkce,Msrb2,Sptbn1,Washc5,Add3,Arpc3,Evl,Kank3,Cyfip1,Prkcd,Myadm,Hsp90aa1,Mapre1,Tubgcp5,Snca,Fmn1,Fgg,Met,Cttn,Mapk8,Vill,Vdac2,Ambra1,Svil,Drg1,Baiap2,Map…	68	26.6667
CC WM	GO	GOBP_PROTEIN_PROCESSING	0.00066006	1.66317	Ctss,Cst7,Vsir,Ctsz,Ctsh,Capn2,Mafb,Casp8,F3,Pycard,Ace,Casp1,Srgn,Aebp1,Sec11c,Stoml2,Cyfip2,Pgk1,Rnpep,Gas1,Tbc1d10a,Ppp1r15a,Nol3,Ctse,Pcsk5,Atp23,Bak1,Chst8,Cln3,Yipf5,Fcmr,Lgmn,Rfx4,Tysnd1,Serpine2,Ncstn,Prkacb,Tll1,Pmpcb,Masp1,Cln5,Mmp14,H13,Glg1,Mmp16,Fam111a,Ece1,Fgg,Prkaca,Serpine1,Klk1b11,Il1r2,Thbs1,Afg3l2,Prss12,Ctsg,Xiap,S100a10,Psen1,C2cd3,Bmp1,Casp6,P4hb,Casp4,Gli3,Ift172,Myh9,Xpnp…	71	30.0847
CC WM	GO	GOBP_PROTEIN_STABILIZATION	0.0168862	1.47325	Tyrobp,Grn,Clu,Cd74,Lamp2,Atp1b3,Irgm1,Igf1,Pfn1,Nckap1,Atp1b2,Mt3,Glmp,Igtp,Flot1,Plpp3,Irgm2,Cep63,Stxbp1,Crtap,Tnip2,Cct2,Trp53,Npm1,Usp29,Sumo1,Pink1,Morc3,Wiz,Hsp90aa1,Smad3,Msx1,Park7,Pdcl3,Cct8,Chp1,Cct4,Trim44,Rassf1,Apbb1,Smad7,Ncln,Saxo1,Wdr81,Rassf2,Pten,Stub1,Calr,Ank2,Nop53,Mfsd1,Aak1,Tbl1x,Rabl3,Creb1,Dnlz,Ube2b	57	31.1475
CC WM	GO	GOBP_PROTEIN_TARGETING	0.04631	1.358	Laptm5,Clu,Lamp2,Gbp2,Irgm1,Itgam,Kcnq3,Sort1,Srp9,Naca,Ywhaz,Timm10,Oga,Mlph,Ppp1r3c,Rtp4,Igtp,Irgm2,Srp72,Sqstm1,Ap3d1,Nucb1,Akt2,Hspa5,Ywhag,Ssr3,Myo1c,Syngr2,Ncoa4,Nol3,Tcaf1,Bnip3l,Folr1,Ywhab,Arpc2,Stom,Srpr,Timm21,Prnp,Pmpcb,Ap4m1,Trak1,Gsk3a,Sec62,Hacl1,Pink1,Syngr1,Zdhhc22,Hsp90aa1	49	17.9487
CC WM	GO	GOBP_PROTEIN_TARGETING_TO_VACUOLE	0.00453002	1.90771	Laptm5,Clu,Lamp2,Irgm1,Sort1,Igtp,Irgm2,Sqstm1,Ap3d1,Ncoa4,Ap4m1,Hgs,Vps13d,Vps41,Rab7,Pxk,Sorl1,M6pr,Pik3c3	19	43.1818
CC WM	GO	GOBP_PROTEIN_TRIMERIZATION	0.0317019	1.84657	Cd74,Col1a2,Slc1a2,Pxdn,Mif,Pnpt1,Mbl1,Scara5	8	47.0588
CC WM	GO	GOBP_PURINE_CONTAINING_COMPOUND_CATABOLIC_PROCESS	0.000313846	1.837	Ucp2,Stat3,Ncf1,Pnp,Hk2,Gpi1,Entpd1,Igf1,Nupr1,Pkm,Pfkl,Pde5a,Pgk1,Ampd3,Nudt11,Tigar,Gmpr2,Pfkm,Arl2,Sik2,Ogdh,Ada,Pde1a,Zbtb7a,Pfkfb2,Eif6,Prkaa2,Itpa,Gapdhs,Esrrb,Foxk1,Htr2a,Ppargc1a,Nt5c,Prkaca,Ifng,Hdac4,Insr,Col6a1,Pgam1,Xdh,Prkag2,Psen1,Git1,Slc4a4,Foxk2,Nt5c1a,Hk3,Mlxipl,Prkaa1,Pde4a,Slc4a1,Acot2,Pfkp,Kat2b,Nudt10,Pgk2,Myc,Cbfa2t3,Aldoc	60	39.4737
CC WM	GO	GOBP_PURINE_CONTAINING_COMPOUND_METABOLIC_PROCESS	8.72872e-07	1.75773	Trem2,Ucp2,Gpam,Stat3,Ncf1,Ndufv1,Pnp,Tgfb1,Hk2,Gpi1,Entpd1,Spp1,Idh3g,Igf1,Ttr,Cfh,Coasy,Tspo,Adcy7,Nupr1,Pkm,Nadk,Pfkl,Aldh1l2,Vcp,Slc16a9,Pde5a,Stoml2,Oga,Aldh1l1,Ndufs3,Pgls,Gpd1l,Mdh1,Pgk1,Nqo1,Nme1,Papss2,Ak2,Rora,Mdh2,Atp7a,Ampd3,Nudt11,Tigar,Atp2b2,Gmpr2,Dip2a,Pfkm,Ndufs6,Clpx,Pid1,Pck2,Kcnab2,Arl2,Sik2,Atp1a2,Gmps,Oas1a,Atic,Nadk2,Pdha1,Ogdh,Ada,Acot10,Acsl5,Pde1a,Naprt,Prps1,Slc4a7,Idh3…	167	34.1513
CC WM	GO	GOBP_PYRIDINE_CONTAINING_COMPOUND_CATABOLIC_PROCESS	0.000125984	1.98586	Ucp2,Stat3,Ncf1,Pnp,Hk2,Gpi1,Igf1,Nupr1,Pkm,Pfkl,Pgk1,Tigar,Pfkm,Arl2,Sik2,Ogdh,Zbtb7a,Pfkfb2,Eif6,Prkaa2,Gapdhs,Esrrb,Foxk1,Htr2a,Ppargc1a,Prkaca,Ifng,Hdac4,Insr,Col6a1,Pgam1,Prkag2,Psen1,Git1,Slc4a4,Foxk2,Hk3,Mlxipl,Prkaa1,Slc4a1,Pfkp,Kat2b,Pgk2,Myc,Cbfa2t3,Aldoc	46	42.9907
CC WM	GO	GOBP_PYRIDINE_CONTAINING_COMPOUND_METABOLIC_PROCESS	1.02289e-06	2.0958	Ucp2,Stat3,Ncf1,Pnp,Hk2,Gpi1,Idh3g,Igf1,Nupr1,Pkm,Nadk,Pfkl,Aldh1l2,Vcp,Aldh1l1,Pgls,Gpd1l,Mdh1,Pgk1,Nqo1,Mdh2,Tigar,Pfkm,Pck2,Kcnab2,Arl2,Sik2,Nadk2,Ogdh,Naprt,Prps1,Idh3a,Slc37a2,Trp53,Zbtb7a,Prps2,Pfkfb2,Eif6,Prkaa2,Idh2,Noct,Gapdhs,Esrrb,Foxk1,Htr2a,Ppargc1a,Prkaca,Ifng,Hdac4,Insr,Txnrd1,Col6a1,Pgam1,Nmnat3,Prkag2,Psen1,Git1,Slc4a4,Foxk2,Hk3,Fmo5,Nmnat2,Mlxipl,Prdx5,Prkaa1,Me1,Slc4a1,Dlst,Pfk…	82	46.3277
CC WM	GO	GOBP_PYROPTOSIS	0.00447964	2.00018	Trem2,Gbp3,Casp8,Gbp2,Gsdmd,Pycard,Casp1,Naip2,Ninj1,Mefv,Aim2,Gsdma2,Casp6,Casp4,Apip	15	46.875
CC WM	GO	GOBP_PYRUVATE_METABOLIC_PROCESS	0.000222155	1.93184	Ucp2,Stat3,Hk2,Gpi1,Igf1,Nupr1,Pkm,Pfkl,Pgk1,Tigar,Pfkm,Pck2,Arl2,Sik2,Pdha1,Ogdh,Zbtb7a,Pfkfb2,Eif6,Prkaa2,Gapdhs,Esrrb,Slc16a1,Foxk1,Htr2a,Ppargc1a,Prkaca,Ifng,Fahd1,Hdac4,Insr,Col6a1,Pgam1,Prkag2,Kyat1,Psen1,Git1,Slc4a4,Pdk1,Foxk2,Hk3,Mlxipl,Prkaa1,Dlat,Me1,Slc4a1,Pfkp,Kat2b,Pgk2,Myc,Cbfa2t3,Aldoc,Pdhx,Pdk2,Myog,Adpgk	56	45.5285
CC WM	GO	GOBP_RAC_PROTEIN_SIGNAL_TRANSDUCTION	0.0173631	1.68674	Dock2,Aif1,Pik3cg,Nckap1,Sh3bp1,Tiam1,Abi2,Ssx2ip,Stmn3,Nisch,Cyfip1,Lrp4,Farp1,Eps8l2,Cadm4,Rac1,Wasf2,Camk2d,Als2	19	34.5455
CC WM	GO	GOBP_REACTIVE_NITROGEN_SPECIES_METABOLIC_PROCESS	1.73673e-05	2.14625	Aif1,Sirpa,Apoe,Clu,Cx3cr1,Itgb2,Tlr2,Cyb5r3,Igf1,Tspo,Icam1,Ptgis,Cav1,Dynll1,Rora,Akt2,Ptx3,Slc7a2,Hrh1,Tlr6,H2-M3,Hsp90aa1,Smad3,Ticam1,Ifng	25	28.7356
CC WM	GO	GOBP_REACTIVE_OXYGEN_SPECIES_BIOSYNTHETIC_PROCESS	0.0176292	1.6224	Cyba,Stat3,Hvcn1,Ncf1,Plcg2,Cflar,Foxo3,Cybb,Acox1,Tlr6,Rab27a,Cyp1a2,Duoxa2,Hdac4,Park7,Zfp13,Slc25a33,Ahr	18	28.5714
CC WM	GO	GOBP_REACTIVE_OXYGEN_SPECIES_METABOLIC_PROCESS	4.29509e-10	2.22363	Tyrobp,Prdx6,Tgfbr2,Cyba,Ucp2,Pon3,Stat3,Hvcn1,Ncf1,Itgb2,Plcg2,Tgfb1,Itgam,Gpx1,Hk2,Cflar,Prcp,Hbq1a,Pxdn,Tspo,Nfe2l2,Vav1,Gadd45a,Mapk14,Foxo3,Cybb,Ndufs3,Trim30a,Drd5,Mt3,Nrros,Nqo1,Aldh2,Prdx4,Atp7a,Acod1,Tigar,Sod3,Ndufs6,Shc1,Pid1,Bco2,Gnai2,Txn1,Acox1,Pdgfb,Fbln5,Tlr6,Rab27a,Grb2,Cdkn1a,Trp53,Syk,Eif6,Pink1,Prkcd,Cyp1a2,Duoxa2,Birc3,Snca,Met,Hdac4,Arf4,Ngfr,Park7,Cycs,Thbs1,Zfp13,Insr,Txnr…	82	35.1931
CC WM	GO	GOBP_RECEPTOR_CATABOLIC_PROCESS	0.011867	1.85785	Laptm5,Apoe,Mylip,Tgfb1,Anxa2,Dtx3l,Lgmn	7	23.3333
CC WM	GO	GOBP_RECEPTOR_MEDIATED_ENDOCYTOSIS	0.000368071	1.67603	Cd44,B2m,Fcer1g,Tgfbr2,Fcgr1,Cxcl16,Apoe,Clu,Ifitm3,Sdcbp,Cd63,Fcgr2b,Itgb2,Fcgr4,Cav2,Plcg2,Itgam,Clta,Ankrd13a,Snap91,Arrb2,Siglech,Apoc1,C3,Rnasek,Adrb2,Cav1,Flot1,Napb,Ramp3,Dab2,Ralb,Cd14,Ophn1,Cd300a,Hfe,Anxa2,Nlgn3,Cln3,Bmp2k,Fcmr,Ston1,Cd9,Grb2,Grk2,Syk,Arf1,Ache,Numb,Dnm1,Arrb1,Snca,Ppt1,Lrpap1,Serpine1,Cttn,Ezr,Ankrd13d,Itga4,Insr,Hgs,Cd320,Ap2b1,Dlg4,Caly	65	24.9042
CC WM	GO	GOBP_RECEPTOR_METABOLIC_PROCESS	0.0228166	1.5918	Ctsd,Laptm5,Apoe,Mylip,Ide,Tgfb1,Ramp3,Dab2,Anxa2,Dtx3l,Lgmn,Ehd3,Optn,Ache,Gria3,Arfgef2,Snca,Ece1,Rab11b,Psen1,Git1,Gprasp1,Sorl1,Trat1,Nsf,Uvrag,Mvb12a,Als2,Ptpn1,Ptpn2,Psen2,Pex6	32	40.5063
CC WM	GO	GOBP_REGENERATION	0.00387107	1.66716	Gfap,Apoe,Hmox1,Grn,Cxcl5,Capn3,Ccn3,Tgfb1,Cntf,Gpx1,Ace,Cflar,Igf1,Gja1,Pkm,Naca,Ppard,Cebpb,Rtn4rl1,Rtn4rl2,Rtn4r,Folr1,Ntrk3,Thy1,Cd9,Cdkn1a,Ninj1,Prrx1,Ptprf,Fas,Mmp2,Hdgfl2,Kremen1,Lgr6,Serpine1,Kpna1,Lif,Bdnf,Col6a1,Lamb2,Mtr,Nefl,Ptgfrn,Large1,Selenon,Nfix,Matn2,Pten,Xylt1,Bcl9,Hopx	51	31.2883
CC WM	GO	GOBP_REGULATED_EXOCYTOSIS	2.53279e-08	2.11713	Nckap1l,Fcer1g,Vamp8,Spi1,Hmox1,Plek,Lyn,Ptgds,Cd84,Anxa3,Itgb2,Fcgr4,Btk,Itgam,Fes,Myo1f,Lgals9,Pclo,Ywhaz,Tspan18,Syn2,Coro1a,Lat2,Syngr3,Fgr,Napb,Ptafr,Adora3,Syngr2,Cd300a,Syt17,Stx1a,Cplx3,Cacna1a,Stxbp1,Gnai2,Zp3,Sv2b,Rims4,Syt12,Cbarp,Syp,Rab27a,Ctbp2,Sptbn2,Prepl,Snap47,Cspg5,Syk,Stx3,Arf1,Adora2b,Stx1b,Cplx1,Syngr1,Chga,Rap1b,Prkcg,Vps18,Snca,Cadps2,Rph3a,Lypd10,Rab26,Prkaca,Stxbp2,Kit,R…	89	36.4754
CC WM	GO	GOBP_REGULATION_OF_ACTIN_FILAMENT_BASED_PROCESS	1.269e-09	2.01644	Fxyd1,Nckap1l,Csf1r,Plek,Tgfbr1,F11r,Capg,Bst2,Mef2c,Hcls1,Tmsb4x,Tgfb1,Capza2,Tlr2,Vasp,Pycard,Wdr1,Fgf13,Pfn1,Myo1f,Capzb,Twf2,Nckap1,Gja1,Icam1,Avil,Synpo,Dlc1,Tgfb2,Pdpn,Was,Atp1a1,Hck,Coro1a,Cyfip2,Gpr65,Fam107a,Tgfb3,Sdc4,Lmod1,Rapgef3,Cav1,Sh3bp1,Cfl1,Fgr,Asap3,Shank1,Myoc,Lats1,Arpc5,Frmd7,Rnh1,Rhoc,Myo1c,Id1,Capza1,Cotl1,Pdlim4,Akap6,Atp1a2,Slit2,Limk1,Sptan1,Arpc2,Gmfg,Dstn,Il1a,Baiap2l…	101	26.7196
CC WM	GO	GOBP_REGULATION_OF_ACTIN_FILAMENT_BUNDLE_ASSEMBLY	0.0033796	1.73234	Plek,Tgfbr1,F11r,Pfn1,Synpo,Dlc1,Was,Gpr65,Tgfb3,Sdc4,Rapgef3,Cfl1,Asap3,Shank1,Myoc,Frmd7,Rhoc,Id1,Pdlim4,Limk1,Evl,Kank3,Rhpn1,Smad3,Met,Limch1,Arhgef5,Nrp1,Ppm1e	29	26.3636
CC WM	GO	GOBP_REGULATION_OF_ACTIN_FILAMENT_LENGTH	1.32169e-06	2.15476	Nckap1l,Plek,Capg,Hcls1,Tmsb4x,Capza2,Tlr2,Vasp,Pycard,Wdr1,Pfn1,Capzb,Twf2,Nckap1,Icam1,Avil,Was,Coro1a,Cyfip2,Lmod1,Sh3bp1,Cfl1,Lats1,Arpc5,Myo1c,Capza1,Cotl1,Slit2,Sptan1,Arpc2,Dstn,Baiap2l1,Grb2,Prkce,Shroom2,Sptbn1,Add3,Arpc3,Evl,Kank3,Cyfip1,Prkcd,Myadm,Naa80,Myo3b,Fmn1,Cfl2,Cttn,Vill	49	32.6667
CC WM	GO	GOBP_REGULATION_OF_ACTIN_FILAMENT_ORGANIZATION	1.03225e-08	2.11638	Nckap1l,Plek,Tgfbr1,F11r,Capg,Hcls1,Tmsb4x,Capza2,Tlr2,Vasp,Pycard,Wdr1,Pfn1,Capzb,Twf2,Nckap1,Gja1,Icam1,Avil,Synpo,Dlc1,Was,Coro1a,Cyfip2,Gpr65,Tgfb3,Sdc4,Lmod1,Rapgef3,Sh3bp1,Cfl1,Asap3,Shank1,Myoc,Lats1,Arpc5,Frmd7,Rnh1,Rhoc,Myo1c,Id1,Capza1,Cotl1,Pdlim4,Slit2,Limk1,Sptan1,Arpc2,Gmfg,Dstn,Baiap2l1,Abi2,Grb2,Prkce,Shroom2,Sptbn1,Wasf3,Washc5,Add3,Arpc3,Arf1,Evl,Kank3,Cyfip1,Rhpn1,Prkcd,Myadm,N…	84	32.9412
CC WM	GO	GOBP_REGULATION_OF_ACTOMYOSIN_STRUCTURE_ORGANIZATION	0.0350142	1.50302	Tgfbr1,F11r,Mef2c,Pfn1,Synpo,Dlc1,Was,Gpr65,Tgfb3,Sdc4,Rapgef3,Asap3,Myoc,Frmd7,Rhoc,Pdlim4,Limk1,Evl,Kank3,Rhpn1,Smad3,Met,Limch1,Arhgef5,Nrp1,Ppm1e,S100a10,Edn1,Wnt4,Rgcc,Rac1,Wasf2,Synpo2l,Arhgap6	34	31.1927
CC WM	GO	GOBP_REGULATION_OF_ACUTE_INFLAMMATORY_RESPONSE	0.00116242	2.0273	Fcgr3,Fcer1g,Fcgr1,Ccr5,Pik3cg,Fcgr2b,Btk,Tnfrsf11a,C3	9	18.3673
CC WM	GO	GOBP_REGULATION_OF_ACUTE_INFLAMMATORY_RESPONSE_TO_ANTIGENIC_STIMULUS	0.0033796	2.09148	Fcgr3,Fcer1g,Fcgr1,Fcgr2b,Btk,C3,Zp3	7	35
CC WM	GO	GOBP_REGULATION_OF_ADAPTIVE_IMMUNE_RESPONSE	1.05059e-07	2.1475	Fcgr3,Vsir,Trem2,Cd44,B2m,Nckap1l,Fcer1g,H2-T23,Fcgr1,Slc11a1,H2-D1,Ptpn6,Cd74,Ptprc,Mef2c,Fcgr2b,Parp3,Pnp,Il33,Tgfb1,Btk,Pycard,H2-DMa,H2-T24,Samsn1,Adcy7,Tnfrsf1b,Lgals9,Clcf1,Supt6,Was,C3,Irf7,H2-T22,Hfe,Akirin2,Shld3,Tnfrsf13c,Zp3,Raet1e,Irf1,Ada,Mif,Nfkbiz,Cd80	45	21.6346
CC WM	GO	GOBP_REGULATION_OF_AEROBIC_RESPIRATION	0.00880898	1.87646	Ide,Cox7a1,Nupr1,Trpv4,Vcp,Atp7a,Arl2,Cox7a2l,Pink1,Ak4,Shmt2,Cox7a2,Park7,Slc25a33,Mlxipl,Nop53,Akt1,Myc,Cbfa2t3,Ppif,Myog	21	63.6364
CC WM	GO	GOBP_REGULATION_OF_ALCOHOL_BIOSYNTHETIC_PROCESS	0.0155507	1.75602	Apoe,Plek,P2ry6,Erlin2,Dkk3,Clcn2,Ptafr,Dab2,Pth1r,Ntsr1,Fgf1,Snca,Bmp6,P2ry1,Wnt4,Myh9,Abcg1,Isyna1	18	37.5
CC WM	GO	GOBP_REGULATION_OF_ALPHA_BETA_T_CELL_ACTIVATION	0.00759833	1.67113	Vsir,Cd44,Nckap1l,Tgfbr2,Ptprc,Rasal3,Pnp,Irgm1,Tgfb1,Cd83,Lgals9,Prdm1,Rara,Ap3d1,Cd300a,Hfe,Irf1,Ada,Runx1,Nfkbiz,Cd80,Syk	22	18.9655
CC WM	GO	GOBP_REGULATION_OF_AMIDE_METABOLIC_PROCESS	0.0122389	1.71636	Apoe,Clu,Tnfrsf1a,Rack1,Igf1,Nfe2l2,Ifngr1,Ntrk2,Gsap,Slc7a11,Tigar,Slc2a13,Trp53,Prnp,Ormdl1,Gsk3a,Prkcd,Snca,Ifng,Pdk1,Rtn1,Sorl1,Abcg1	23	34.8485
CC WM	GO	GOBP_REGULATION_OF_AMINE_METABOLIC_PROCESS	0.0263591	1.71519	Itgam,Pebp1,Maob,Oaz1,Slc7a11,Aldh2,Atp7a,Htr1a,Slc7a7,Htr2c,Cln3,Chrnb2,Nr4a2,Comt,Fh1,Snca,Park7	17	47.2222
CC WM	GO	GOBP_REGULATION_OF_AMYLOID_BETA_CLEARANCE	0.0208632	1.86286	Trem2,Apoe,Clu,Ifngr1,Lrpap1,Ifng	6	33.3333
CC WM	GO	GOBP_REGULATION_OF_AMYLOID_PRECURSOR_PROTEIN_CATABOLIC_PROCESS	0.0114157	1.83968	Apoe,Clu,Lyn,Igf1,Ifngr1,Ntrk2,Efna3,Gsap,Ranbp9,Slc2a13,Prnp,Gsk3a,Ifng,Rtn1,Sorl1,Abcg1	16	38.0952
CC WM	GO	GOBP_REGULATION_OF_ANTIGEN_PROCESSING_AND_PRESENTATION	0.00025199	2.27206	Trem2,Cd68,Slc11a1,Cd74,Pycard,Was,Fgl2,Hfe,H2-Ob,Ythdf1,Tap2,Thbs1	12	63.1579
CC WM	GO	GOBP_REGULATION_OF_ANTIGEN_RECEPTOR_MEDIATED_SIGNALING_PATHWAY	0.00837681	1.83413	Laptm5,Lyn,Ptpn6,Ptprc,Lgals3,Nfam1,Ptprj,Cmtm3,Cd300a,Ada,Fcmr,Thy1,Lpxn,Prnp,Plcl2,Slc39a10,Ezr	17	28.8136
CC WM	GO	GOBP_REGULATION_OF_APOPTOTIC_SIGNALING_PATHWAY	1.1575e-05	1.73047	Ctss,Trem2,Cd44,Hmox1,Clu,Tgfbr1,Tifab,Cd74,Ctsh,Ptprc,Lgals3,Cx3cr1,Pmp22,Fcgr2b,Casp8,Gstp2,Ctsl,Serinc3,Gpx1,Pycard,Rack1,Cflar,Igf1,Pdia3,Nfe2l2,Nupr1,Icam1,Tpt1,Arrb2,Tgfb2,Fgfr1,Pih1d1,Mcl1,Ndufs3,Triap1,Dnaja1,Itga6,Cav1,Slc25a5,Eya4,Htra2,Cep63,Gas1,Dab2,Mrtfa,Nol3,Bmpr1b,Gnai2,Bak1,Psme3,Cts3,Armc10,Rnf34,Fcmr,Acsl5,Tlr6,Creb3l1,Mif,Ctsr,Trp53,Ltb,Eya1,Nr4a2,Snai1,Atf3,Igbp1,Pink1,Prkcd,…	89	22.3058
CC WM	GO	GOBP_REGULATION_OF_APPETITE	0.0157	-1.83634	Npy,Ucn,Npff,Pomc,Nucb2,Gfral,Gdf15,Nod2,Nenf,Spx,Ghrl,Fbn1,Slc22a3,Sctr,Galp,Gcg,Sct	17	62.963
CC WM	GO	GOBP_REGULATION_OF_ATP_BIOSYNTHETIC_PROCESS	0.0370251	1.79055	Trem2,Stat3,Entpd1,Vcp,Pid1	5	26.3158
CC WM	GO	GOBP_REGULATION_OF_ATP_METABOLIC_PROCESS	0.00408645	1.76496	Trem2,Stat3,Entpd1,Igf1,Tspo,Nupr1,Vcp,Tigar,Pid1,Arl2,Sik2,Zbtb7a,Eif6,Prkaa2,Gapdhs,Esrrb,Htr2a,Ppargc1a,Prkaca,Ifng,Hdac4,Insr,Prkag2,Psen1,Git1,Slc4a4,Mlxipl,Prkaa1,Slc4a1,Kat2b,Ndufc2,Myc,Cbfa2t3	33	42.3077
CC WM	GO	GOBP_REGULATION_OF_ATTACHMENT_OF_SPINDLE_MICROTUBULES_TO_KINETOCHORE	0.0339321	-1.77854	Birc5,Apc,Spag5,Rcc2,Becn1,Incenp,Ect2,Racgap1,Sirt1	9	50
CC WM	GO	GOBP_REGULATION_OF_AUTOPHAGY	0.000529247	1.64807	Gfap,Trem2,Hmox1,Ctsa,Il10ra,Stat3,Tlr9,Irgm1,Hspb8,Tlr2,Pycard,Dap,Casp1,Tspo,Nupr1,Foxo3,Mcl1,Trim30d,Cdk16,Fbxl2,Trim30a,Adrb2,Atg2a,Igtp,Irgm2,Sqstm1,Trim12c,Slc25a5,Tigar,Ralb,Rraga,Rab12,Bnip3l,Cln3,Larp1,Atp6v0a1,Optn,Trp53,Tpcn1,Mefv,Atg7,Gsk3a,Atm,Prkaa2,Pink1,Mid2,Ddit3,Foxk1,Snca,Dcaf12,Ptk2,Ticam1,Dapk1,Ifng,Cttn,Atf6,Sesn3,Cisd2,Wdr6,Depp1,Ambra1,Mapk3,Vps13d,Wac,Iigp1,Mtmr3,Ikbkg,Tr…	90	31.5789
CC WM	GO	GOBP_REGULATION_OF_AUTOPHAGY_OF_MITOCHONDRION	0.0282105	1.79082	Irgm1,Tspo,Igtp,Irgm2,Slc25a5,Tigar,Bnip3l,Trp53,Gsk3a,Pink1,Cttn,Ambra1,Vps13d	13	41.9355
CC WM	GO	GOBP_REGULATION_OF_AXONOGENESIS	0.0228355	1.48686	Vim,Apoe,Ccr5,Fgf13,Snap91,Twf2,Ntrk2,Trpv2,Fn1,Map2,Mt3,Rtn4r,Sema3f,Arhgap4,Bmpr2,Cacna1a,Plxnb2,Slit2,Limk1,Ntrk3,Tiam1,Thy1,L1cam,Stk25,Ache,Cyfip1,Lrp4,Trak1,Epha7,Sipa1l1,Ilk,Tnfrsf12a,Chn1,Adnp,Ptk2,Plxna1,Wnt5a,Arhgap32,Nrp1,Bdnf,Psen1,Slit1,Nefl,Cdkl5,Sema4f,Robo1,Fxn,Pten,Ust,Rufy3,Ephb2	51	29.8246
CC WM	GO	GOBP_REGULATION_OF_B_CELL_ACTIVATION	9.69275e-09	2.39947	Tyrobp,Inpp5d,Nckap1l,Laptm5,Spi1,Lyn,Ptpn6,Cd74,Ptprc,Mef2c,Fcgr2b,Parp3,Tlr9,Nfam1,Pnp,Tgfb1,Btk,Gpr183,Samsn1,Clcf1,Supt6,Cd300a,Zfp36l2,Akirin2,Shld3,Tnfrsf13c,Tnip2,Ada,Chrnb2,Mif,Prlr,Cdkn1a,Themis2,Syk,Id2,Atp11c,Mmp14,Atm,Fas,Tnfrsf21,Ticam1,Slc39a10,Ifng,Stat6,Kmt5c,Tnfsf13,Irs2,Sash3,Cd320	49	37.1212
CC WM	GO	GOBP_REGULATION_OF_B_CELL_APOPTOTIC_PROCESS	0.0195466	1.89053	Cd44,Lyn,Cd74,Fnip1,Ada,Mif,Slc39a10,Bax,Irs2,Pdcd1,Pten,Myc,Bcl2	13	56.5217
CC WM	GO	GOBP_REGULATION_OF_B_CELL_DIFFERENTIATION	3.70676e-05	2.32807	Inpp5d,Nckap1l,Spi1,Ptpn6,Tlr9,Nfam1,Pnp,Zfp36l2,Syk,Id2,Atp11c,Mmp14,Fas	13	38.2353
CC WM	GO	GOBP_REGULATION_OF_B_CELL_MEDIATED_IMMUNITY	6.41407e-06	2.32579	Fcgr3,Trem2,Fcer1g,Fcgr1,Ptpn6,Ptprc,Fcgr2b,Parp3,Tgfb1,Btk,Clcf1,Supt6,C3	13	21.6667
CC WM	GO	GOBP_REGULATION_OF_B_CELL_PROLIFERATION	2.68485e-05	2.17671	Tyrobp,Inpp5d,Nckap1l,Lyn,Cd74,Ptprc,Mef2c,Fcgr2b,Tlr9,Btk,Gpr183,Clcf1,Cd300a,Tnfrsf13c,Ada,Chrnb2,Mif,Prlr,Cdkn1a,Atm,Tnfrsf21,Ticam1,Slc39a10,Irs2,Sash3,Cd320,Ahr,Ighm	28	40.5797
CC WM	GO	GOBP_REGULATION_OF_B_CELL_RECEPTOR_SIGNALING_PATHWAY	0.0175493	1.96607	Lyn,Nfam1,Cmtm3,Cd300a,Fcmr,Lpxn,Plcl2,Slc39a10	8	50
CC WM	GO	GOBP_REGULATION_OF_BINDING	0.0220708	1.4136	B2m,Apoe,Tgfbr1,Pbxip1,Ide,Tgfb1,Traf3ip3,Rack1,Igf1,Mfng,Dzip1,Arrb2,Tgfb2,Adrb2,Ttbk2,Rara,Ephb6,Flot1,Actb,Nme1,Frmd7,Dab2,Ralb,Id1,Hfe,Anxa2,Edf1,Med25,Ldoc1,Txn1,Pdgfb,Bambi,Tiam1,Dtx3l,Habp4,Per2,Ctbp2,Cdkn1a,Zbtb7a,Id2,Sri,Ptprf,Cln5,Atp2a3,Calm1,Sumo1,Arrb1,Plcl2,Mapre1,Ercc2,Smad3,Pparg,Msx1,Ticam1,Gtf2b,Lrpap1,Ifng,Met,Ddrgk1,Hdac4,Park7,Wnt5a,Mapk8,Ran,Cycs,Ski,Camk1,Bax,Itga4,Cpne1,Li…	79	24.4582
CC WM	GO	GOBP_REGULATION_OF_BLOOD_CIRCULATION	0.041516	1.30861	Fxyd1,Kcne2,Mgll,Kcnn2,Ace,Fgf13,Oxt,S100a1,Pebp1,Tbxas1,Gja1,Icam1,Tgfb2,Pde5a,Calm3,Atp1a1,Scn1b,Adrb2,Gpd1l,Cav1,Nos1ap,Bmpr2,Htr1a,Shc1,Gnai2,Htr2c,Akap6,Atp1a2,Th,Pdgfb,Hrh1,Ada,Thrb,Asic2,Per2,Smtn,Grk2,Ehd3,Add3,Sri,Ptgs1,Ednrb,Calm1,Gsk3a,Sumo1,Mmp2,Chga,Htr2a,Fgg,Ifng,Hdac4,Adra1b,Crhr2,Itga9,Avpr1a,Itga4,Snta1,Kcnh6,Hbegf,Adra1d,Smad7,Cacna1c,Ednra,Ahr,Chrm2,Edn1,Tmem38a,Cacna1h,Casr,Ca…	77	29.845
CC WM	GO	GOBP_REGULATION_OF_BLOOD_PRESSURE	0.00245162	1.61808	C3ar1,Cyba,Hmox1,F11r,Col1a2,Tac2,Ace,Kl,Oxt,Kcnk6,Prcp,Gja1,Snx5,Slc4a5,Nr2f2,Atp1a1,Npr3,Drd5,Adrb2,Rnpep,Scpep1,Gas6,Bmpr2,Ptafr,Cyp11b2,Eng,Plcb3,Atp1a2,Pdgfb,Asic2,Smtn,Ptpro,Ntsr1,Id2,Nisch,Emilin1,Ptgs1,Ednrb,Comt,Gsk3a,Hrh3,Ece1,Smad3,Pparg,Adra1b,Klk1b11,Crhr2,Ar,Cpa3,Avpr1a,P2rx2,Gnas,Adra1d,Cacna1c,Ednra,Ahr,Gpr37l1	57	28.3582
CC WM	GO	GOBP_REGULATION_OF_BODY_FLUID_LEVELS	1.81458e-05	1.78078	Fcer1g,Cyba,Apoe,Vamp8,Plek,Lyn,Tifab,F11r,Fermt3,Ptpn6,Mertk,Serping1,F5,Entpd2,F3,Aqp1,Pros1,Entpd1,Ptprj,Oxt,Cfh,Pdia3,P2ry12,Nfe2l2,Tec,Aqp4,Gja1,Trpv4,Slc4a5,Pdpn,Tspan18,Npr3,Adrb2,Slc7a11,Cav1,Il6ra,Nme1,Papss2,Gas6,Anxa7,Atp2b2,Adora3,Vps33b,Cyp11b2,Map1lc3b,Stxbp1,Gnai2,Anxa2,Prl8a8,Fzd6,Pdgfb,Prl2a1,Ada,Pdss2,Kng2,Serpine2,Cd9,Rab27a,Prkce,Neurl1a,Prlr,Ptpro,Syk,Evl,Ednrb,Axl,Atg7,Sh2b3…	86	26.5432
CC WM	GO	GOBP_REGULATION_OF_BONE_REMODELING	0.010756	1.7845	Inpp5d,Csf1r,Fcgr4,Tmem64,Spp1,Gja1,Tnfrsf11a,Csk,Idua,Def8	10	16.3934
CC WM	GO	GOBP_REGULATION_OF_BONE_RESORPTION	0.00853272	1.76645	Inpp5d,Csf1r,Fcgr4,Tmem64,Spp1,Tnfrsf11a,Csk,Idua,Def8	9	17.3077
CC WM	GO	GOBP_REGULATION_OF_CALCIUM_ION_TRANSPORT	0.0269461	1.40943	Cyba,Lyn,Capn3,Cd84,Ptpn6,Pik3cg,Lgals3,Tlr9,Plcg2,Tgfb1,Ace,Igf1,P2ry12,Tspo,Gja1,Icam1,Trpv2,Arrb2,Tgfb2,Calm3,Tspan18,Oga,Coro1a,Adrb2,Rapgef3,Cav1,Ahnak,Myo5a,Atp2b2,Nol3,Oprd1,Gnai2,Bak1,Akap6,Atp1a2,Pdgfb,Cbarp,Thy1,Prkce,Gem,Ehd3,Ntsr1,Prnp,Sri	44	16.73
CC WM	GO	GOBP_REGULATION_OF_CARBOHYDRATE_CATABOLIC_PROCESS	0.00722236	1.73256	Stat3,Igf1,Nupr1,Ppp1r3c,Tigar,Arl2,Sik2,Ppp1r3b,Trp53,Zbtb7a,Eif6,Prkaa2,Gapdhs,Esrrb,Htr2a,Ppargc1a,Prkaca,Ifng,Hdac4,Adra1b,Insr,Prkag2,Psen1,Git1,Slc4a4,Mlxipl,Prkaa1,Slc4a1,Kat2b,Myc,Cbfa2t3	31	41.8919
CC WM	GO	GOBP_REGULATION_OF_CARBOHYDRATE_METABOLIC_PROCESS	0.0352766	1.42792	Plek,Stat3,Tgfb1,P2ry6,Igf1,Nupr1,Igf2,Bckdk,Igfbp3,Ppp1r3c,Rora,Akt2,Rubcnl,Tigar,Ptafr,Arl2,Sik2,Dyrk2,Ppp1r3b,Pdgfb,Pth1r,Prkce,Trp53,Zbtb7a,Ntsr1,Adora2b,Eif6,Prkaa2,Gpt2,Gapdhs,Esrrb,C1qtnf1,Foxk1,Htr2a,Snca,Ppargc1a,Prkaca,Lcmt1,Ifng,Hdac4,Adra1b,Insr,Cyp2j6,Irs2,Acadm,Prkag2,Psen1,Git1,Slc4a4,Pdk1,Foxk2,P2ry1,Ddb1,Mlxipl,Myh9,Prkaa1,Slc4a1,Igfbp4,Sorbs1,Kat2b,Akt1,Myc,Phlda2,Cbfa2t3,Pdk2,1…	71	35.8586
CC WM	GO	GOBP_REGULATION_OF_CATECHOLAMINE_SECRETION	0.0167582	1.73921	Entpd1,Oxt,P2ry12,Myo5a,Adora3,Stx1a,Chrnb2,Grk2,Adora2b,Ptgs1,Pink1,Chga,Htr2a,Snca,Hrh3,Crhr2,Sdhd,P2ry1,Grm2	19	33.9286
CC WM	GO	GOBP_REGULATION_OF_CD4_POSITIVE_ALPHA_BETA_T_CELL_ACTIVATION	0.0348874	1.52659	Vsir,Cd44,Nckap1l,Tgfbr2,Irgm1,Tgfb1,Cd83,Lgals9,Rara,Irf1,Runx1,Nfkbiz	12	15.3846
CC WM	GO	GOBP_REGULATION_OF_CD8_POSITIVE_ALPHA_BETA_T_CELL_ACTIVATION	0.0277167	1.90256	Vsir,Nckap1l,Hfe,Irf1,Runx1	5	31.25
CC WM	GO	GOBP_REGULATION_OF_CELL_ADHESION_MEDIATED_BY_INTEGRIN	0.00992595	1.81782	Nckap1l,Lyn,Fermt3,Ptpn6,P2ry12,Tgfb2,Piezo1,Ada,Lpxn,Syk,Epha8,Ptk2,Podxl,Serpine1,Lif	15	31.9149
CC WM	GO	GOBP_REGULATION_OF_CELL_CELL_ADHESION	5.77964e-11	2.05485	Vsir,Cd44,B2m,Nckap1l,Tgfbr2,Laptm5,Aif1,Sirpa,Spi1,Tnfaip8l2,Lyn,Gpam,F11r,Fermt3,Lag3,Ptpn6,Cd74,Ccr5,Vcam1,Ptprc,Lgals3,Itgb2,Rasal3,Pnp,Gpnmb,Irgm1,Tgfb1,H2-DMb1,Cd86,Pycard,Zfp703,Dock8,H2-DMa,Igfbp2,Igf1,Cd83,Mapk14,Igf2,Icam1,Trpv4,Lgals9,Pdpn,Myo10,Chst2,Pde5a,Cd37,Ptpn23,Coro1a,Piezo1,H2-Aa,Cebpb,Sdc4,Itga6,Rara,Cav1,Il6ra,Ephb6,Flot1,Plpp3,Actb,Ap3d1,Bmp7,Ptafr,Smarcd2,Fgl2,Vps33b,Lgals…	114	24.7289
CC WM	GO	GOBP_REGULATION_OF_CELL_GROWTH	0.00407273	1.45763	Cd44,Igfbp5,Cxcl16,Cyba,Apoe,Tgfbr1,Ccr5,Sdcbp,Bst2,Ccn3,Tgfb1,Cntf,Mgll,Fgf13,Ptprj,Rack1,Igf1,Twf2,Gja1,Trpv2,Tgfb2,Ppard,Fn1,Igfbp7,Map2,Ndufs3,Tsg101,Igfbp3,Mt3,Fam107a,Cfl1,Extl3,Rtn4r,Sema3f,Arhgap4,Bmpr2,Trip10,Gas1,Dab2,Syt17,Akap6,Slit2,Limk1,Ntrk3,Tead1,Prr5,Csf2rb,Cpne6,Serpine2,Lmx1a,L1cam,Cdkn1a,Trp53,Npm1,Kazald1,Cyfip1,Mmp14,Gsk3a,Brat1,Epha7,Wdr36,Hyal1,Kat7,Hdgfl2,Foxk1,Wt1,Hsd3b…	85	20.6813
[truncated: 4,966 more rows]

## Sheet: TableS11B TBI-4-AP_vs_TBI
region	mouse_MSigDB_collections	pathway	padj	NES	leadingEdge	count	ratio
[truncated: 574 more rows]

## Sheet: TableS11C 4-AP_vs_Vehicle
region	mouse_MSigDB_collections	pathway	padj	NES	leadingEdge	count	ratio
[truncated: 2,759 more rows]

[truncated: 1 more sheets: TableS11D TBI-4-AP_vs_Sham-4-AP]
